# Supplementary material for: Caspase-8 expression and its Src dependent phosphorylation on Tyrosine 380 triggers NRF2 signaling activation in glioblastoma
Source: Cell Death Differ. 2025 Oct 6;32(12):2355–67. doi: 10.1038/s41418-025-01542-3 (PMC12669649; doi:10.1038/s41418-025-01542-3)
Supplement: Supplementary file 3 — Table S1_Dataset 1_Proteomic dataset [file 41418_2025_1542_MOESM3_ESM.xlsx]

## Sheet: Foglio1
Table S1/Dataset 1
Quantified proteins in the proteomic analysis
Raw data (Protein intensities)								Statistical analysis (Student's T Test)					Protein IDs
shCtrl_1	shCtrl_2	shCtrl_3	shCtrl_4	shC8_1	shC8_2	shC8_3	shC8_4	Significant shC8_Ctrl	-log p-value shC8_shCTRL	q-value shC8_Ctrl	Difference shC8_Ctrl	Test statistic shC8_Ctrl	T: ProteinGroups	T: Genes	T: ProteinDescriptions
19.3617	19.426	19.5114	19.3478	19.4716	19.4093	19.3308	19.5262		0.155193	0.793796	0.0227647	0.145731	A0A024QZX5;A0A087X1N8;P35237	SERPINB6	Serpin B6
19.1709	19.1733	19.1433	19.0998	19.0934	19.1861	19.2263	19.0787		0.00579935	1	-0.000687122	-0.00492034	A0A024R4E5;Q00341	HDLBP	High density lipoprotein binding protein;Vigilin
13.1811	11.7559	12.3144	12.4464	13.0874	13.1504	13.2326	13.5338	+	1.43193	0.0129916	0.826563	2.01854	A0A024R4K9;A0A087WZA9;A0A087X266;Q9BXJ8	TMEM120A	Ion channel TACAN;Ion channel TACAN (Fragment);Ion channel TACAN;Ion channel TACAN
14.7441	15.4095	15.4539	14.8891	14.2244	14.6104	15.0564	14.873	+	0.852507	0.0655876	-0.433095	-1.21974	A0A024R7E8;K7EMV4;K7EN05;K7EPC8;K7EQ44;P60002	ELOF1	Transcription elongation factor 1 homolog
18.9484	18.9165	18.5477	18.7082	18.8509	18.9118	18.7513	18.9332		0.340717	0.459635	0.0815802	0.402903	A0A024RA52;P25787	PSMA2	Proteasome subunit alpha type;Proteasome subunit alpha type-2
14.3873	13.7067	13.0721	12.177	13.3905	13.1409	13.1177	13.5472		0.0260881	0.91983	-0.0367224	-0.0631404	A0A024RBG1;Q9NZJ9	NUDT4B;NUDT4	Diphosphoinositol polyphosphate phosphohydrolase NUDT4B;Diphosphoinositol polyphosphate phosphohydrolase 2
15.554	NaN	12.9437	14.5792	15.948	16.0526	15.8008	15.8544	+	1.22519	0.0129004	1.55498	2.09995	A0A024RCG2;A0A0J9YWM3;E9PRM7;Q96BI1	SLC22A18	Solute carrier family 22 (Organic cation transporter), member 18, isoform CRA_a;Solute carrier family 22 member 18;Solute carrier family 22 member 18;Solute carrier family 22 member 18
17.929	18.0611	18.0938	18.0711	17.9446	17.9554	17.8155	18.0234		0.925744	0.248996	-0.104017	-0.661865	A0A024RCM4;A0A0G2JK23;A0A7I2V508;A0A7P0MQS5;P46379	BAG6	Large proline-rich protein BAG6
13.5799	13.8932	NaN	14.9415	NaN	NaN	NaN	NaN		0	1	NaN	0	A0A075B6E4;A0A0A6YYI5;E7EQU6;E7ERW0;E7EWF5;F8W708;G5E9M7;G5E9M9;Q14135	VGLL4	Vestigial like family member 4;Vestigial like 4 (Drosophila), isoform CRA_b;Vestigial like family member 4 (Fragment);Vestigial like family member 4 (Fragment);Vestigial like family member 4 (Fragment);Vestigial like family member 4 (Fragment);Vestigial like 4 (Drosophila), isoform CRA_d;Vestigial like 4 (Drosophila), isoform CRA_c;Transcription cofactor vestigial-like protein 4
14.9077	NaN	15.5666	14.6375	14.9798	NaN	15.5287	15.2238		0.258552	0.382976	0.206794	0.494312	A0A075B6E9;A0A494C1A4;Q96NW7	LRRC7	Leucine rich repeat containing 7;Leucine rich repeat containing 7;Leucine-rich repeat-containing protein 7
14.364	14.6199	14.0111	13.9956	15.2986	15.6713	14.7308	15.0361	+	2.02058	0.00512034	0.936527	2.67653	A0A075B6G8;E2QRK7;Q5JTD0	TJAP1	Tight junction associated protein 1 (Fragment);Tight junction associated protein 1 (Fragment);Tight junction-associated protein 1
16.2111	15.3433	15.7855	15.8965	15.6332	15.2636	13.2163	15.2527	+	0.839071	0.040954	-0.96763	-1.4282	A0A075B6H3;Q5TGY1	TMCO4	Transmembrane and coiled-coil domains 4;Transmembrane and coiled-coil domain-containing protein 4
13.2126	14.0342	13.7466	14.0317	13.9012	12.9574	13.8769	13.3364		0.341364	0.290366	-0.238285	-0.597415	A0A075B6T1;Q9C0C7	AMBRA1	Autophagy and beclin 1 regulator 1;Activating molecule in BECN1-regulated autophagy protein 1
15.2215	15.0491	15.2727	15.4727	14.6217	14.4802	14.8202	14.6618	+	2.79515	0.00411616	-0.60804	-2.87114	A0A075B6T4;Q9NVX7	KBTBD4	Kelch repeat and BTB domain containing 4;Kelch repeat and BTB domain-containing protein 4
16.2575	16.2228	15.9878	16.1855	16.4596	16.5272	16.2223	16.3625	+	1.36947	0.0670289	0.229523	1.21096	A0A075B749;A0A087WX83;A0A8Q3SI21;A0A8Q3SI83;A0A8Q3WM32;A0A9L9PY76;Q5VU43	PDE4DIP	Phosphodiesterase 4D interacting protein;Phosphodiesterase 4D interacting protein;Phosphodiesterase 4D interacting protein;Phosphodiesterase 4D interacting protein;Phosphodiesterase 4D interacting protein;Phosphodiesterase 4D interacting protein;Myomegalin
14.4067	14.4914	14.7311	14.9394	13.5937	13.8669	14.2517	13.4456	+	2.13774	0.00506725	-0.852671	-2.71351	A0A075B7G8;O00213	APBB1	Amyloid beta precursor protein binding family B member 1
15.0231	14.5165	14.5243	14.7103	14.8705	14.6602	14.7546	14.8533		0.297415	0.463852	0.0911	0.399113	A0A087WSV0;Q9HB09	BCL2L12	BCL2 like 12;Bcl-2-like protein 12
16.5641	16.4729	16.5293	16.2407	16.1627	16.1701	16.5061	16.1583		0.914362	0.122891	-0.202433	-0.95305	A0A087WSW7;A0A0B4J1V9;Q9NRZ9	HELLS	Helicase, lymphoid-specific, isoform CRA_d;Helicase, lymphoid specific;Lymphoid-specific helicase
14.3729	14.296	14.4884	14.2748	14.1998	14.6619	NaN	14.4267		0.226582	0.563418	0.0714441	0.316969	A0A087WT04;Q6P1K2;U3KQ54	PMF1-BGLAP;PMF1;PMF1-BGLAP	PMF1-BGLAP readthrough;Polyamine-modulated factor 1;HCG2044777
16.5851	16.6275	16.9877	16.8875	16.4117	16.3962	16.6058	16.6155	+	1.21535	0.0640742	-0.264656	-1.23124	A0A087WT20;Q9NV06	DCAF13	DDB1- and CUL4-associated factor 13
14.8974	14.8763	14.9038	14.3015	14.9689	15.1272	15.2379	15.482	+	1.33753	0.0276054	0.459202	1.62247	A0A087WT23;A0A087WV67;O00124	UBXN8	UBX domain protein 8;UBX domain protein 8;UBX domain-containing protein 8
16.735	16.736	16.9619	17.0458	16.4999	16.2683	16.5509	16.5213	+	2.14714	0.0128483	-0.409582	-2.02344	A0A087WT44;P30519	HMOX2	heme oxygenase (biliverdin-producing);Heme oxygenase 2
15.4616	14.7704	14.0061	13.8247	NaN	NaN	12.7507	NaN		0	1	-1.76497	0	A0A087WT87;A0A087X0U3;A0A7P0TAG7;P43003	SLC1A3	Amino acid transporter;Amino acid transporter;Amino acid transporter;Excitatory amino acid transporter 1
17.7589	17.8262	17.4407	17.5189	17.3295	17.6356	17.2805	17.4696		0.851446	0.128943	-0.207408	-0.93309	A0A087WT92;A0A087WV46;C9JXA7;Q0VGL1	LAMTOR4	Ragulator complex protein LAMTOR4
16.1058	15.6108	15.7229	15.8742	15.8898	15.6605	15.2162	15.6237		0.622948	0.16294	-0.230886	-0.835601	A0A087WT99;E9PQS1;Q9H0W9	C11orf54	Chromosome 11 open reading frame 54;Chromosome 11 open reading frame 54 (Fragment);Ester hydrolase C11orf54
15.9253	15.5557	NaN	15.1531	17.0087	17.3427	17.2961	16.7105	+	2.75609	0.00120132	1.5448	4.35737	A0A087WTT2;Q5JWB9;Q96A57	TMEM230	Transmembrane protein 230;Transmembrane protein 230 (Fragment);Transmembrane protein 230
15.9987	15.8796	15.8725	16.2835	15.1453	14.6361	15.4615	15.471	+	2.0487	0.00509457	-0.830076	-2.60797	A0A087WTT9;A0A087WX43;A0A096LNJ4;A0A096LPI3;A0A1B0GVW6;D6RE84;Q9NP73	ALG13	N-acetylglucosaminyldiphosphodolichol N-acetylglucosaminyltransferase;N-acetylglucosaminyldiphosphodolichol N-acetylglucosaminyltransferase;N-acetylglucosaminyldiphosphodolichol N-acetylglucosaminyltransferase;ALG13 UDP-N-acetylglucosaminyltransferase subunit;ALG13 UDP-N-acetylglucosaminyltransferase subunit;N-acetylglucosaminyldiphosphodolichol N-acetylglucosaminyltransferase;Putative bifunction…
17.448	17.505	17.4885	17.2896	16.1243	16.1605	16.5953	16.1169	+	4.08728	0.000761905	-1.18353	-5.24239	A0A087WTW0;A0A087WVR3;Q96T88	UHRF1	E3 ubiquitin-protein ligase UHRF;E3 ubiquitin-protein ligase UHRF;E3 ubiquitin-protein ligase UHRF1
14.331	14.1028	14.1777	14.0648	13.5739	13.0853	13.1849	13.4857	+	3.15763	0.00157975	-0.836632	-3.62056	A0A087WU05;Q8IY22	CMIP	C-Maf inducing protein;C-Maf-inducing protein
17.9994	17.9946	17.546	17.8843	17.581	17.7043	17.505	17.7171	+	0.997195	0.0966942	-0.229234	-1.05032	A0A087WU07;Q5TGZ0;R4GMM1;R4GNA1	MICOS10;MICOS10;MICOS10-NBL1;MICOS10-NBL1	MICOS complex subunit MIC10;MICOS complex subunit MIC10;MICOS10-NBL1 readthrough (Fragment);MICOS complex subunit MIC10 (Fragment)
16.3434	16.6952	16.0511	16.1118	17.5063	17.8682	17.3057	17.6047	+	3.30394	0.000868687	1.27084	4.42837	A0A087WU13;A0A2R8Y478;A0A7I2V3T7;A6NNI4;F5GXT1;G8JLH6;P21926	CD9	Tetraspanin;CD9 molecule;Tetraspanin;CD9 molecule;Tetraspanin;Tetraspanin;CD9 antigen
16.8327	17.1223	16.9271	17.0252	16.58	16.906	16.6521	16.6702	+	1.57052	0.0422458	-0.274758	-1.41388	A0A087WU53;A0A8I5KUC4;A0A8I5KYH1;A0A8I5QJM4;A0A8I5QKX7;Q9H0U3	MAGT1	Magnesium transporter protein 1
NaN	NaN	NaN	NaN	11.2708	NaN	11.6836	NaN		0	1	NaN	0	A0A087WU73;A0A087X287;A0A494BZX7;A0A499FIJ6;B0QY83;Q969V6;W0Z7M9	MRTFA	Myocardin related transcription factor A;Myocardin related transcription factor A;Myocardin related transcription factor A;Myocardin related transcription factor A;Myocardin related transcription factor A;Myocardin-related transcription factor A;Mkl1 variant 1 Mkl1_S
15.1413	15.3084	15.3594	15.349	14.3284	14.3441	14.2603	14.3513	+	5.67995	0	-0.968488	-6.25956	A0A087WUB9;Q8WYA6	CTNNBL1	Catenin beta like 1;Beta-catenin-like protein 1
18.8044	17.9321	17.6722	18.2098	17.2302	12.1978	17.1812	17.8523	+	0.749453	0.0418175	-2.03922	-1.41907	A0A087WUD3;Q9NRP0	OSTC	Oligosaccharyltransferase complex subunit;Oligosaccharyltransferase complex subunit OSTC
15.0684	15.108	14.5924	14.6667	15.0626	14.6561	14.9715	14.9632		0.127511	0.700888	0.0544579	0.209249	A0A087WUE4;A0A0G2JNN3;C9JMY0;Q96PV6	LENG8	Leukocyte receptor cluster member 8;Leukocyte receptor cluster member 8 (Fragment);Leukocyte receptor cluster member 8;Leukocyte receptor cluster member 8
15.8469	15.5352	15.5555	15.8168	15.9723	15.6537	15.9963	15.8552		0.784799	0.159375	0.180758	0.844397	A0A087WUI6;Q8WXW3	PIBF1	Progesterone immunomodulatory binding factor 1;Progesterone-induced-blocking factor 1
20.6512	20.7528	20.7615	20.8092	20.62	20.6241	20.6354	20.6561		1.73564	0.170311	-0.109773	-0.817958	A0A087WUK2;O14979	HNRNPDL	Heterogeneous nuclear ribonucleoprotein D like;Heterogeneous nuclear ribonucleoprotein D-like
16.6556	16.1657	16.4596	16.1374	15.9697	16.0741	16.6973	16.0809		0.302268	0.379573	-0.149134	-0.48559	A0A087WUL4;A0A087WX23;A0A087WZG9	PEG10	Paternally expressed 10;Paternally expressed 10;Retrotransposon-derived protein PEG10
NaN	NaN	NaN	NaN	11.8896	11.6986	12.2895	12.2209		0	1	NaN	0	A0A087WUN6;A0A087X0R0;A0A6Q8PFD0;A0A6Q8PFK0;A0A6Q8PG32;A0A6Q8PG92;A0A6Q8PGG6;A0A6Q8PGN0;A0A6Q8PH94;A0A6Q8PHB6;A0A6Q8PHJ0;A0A804HIZ7;A0A804HJA2;A0A804HLJ3;F5H5V6;F5H6S1;F8W8R6;O15550	KDM6A	[histone H3]-trimethyl-L-lysine(27) demethylase;[histone H3]-trimethyl-L-lysine(27) demethylase;[histone H3]-trimethyl-L-lysine(27) demethylase;[histone H3]-trimethyl-L-lysine(27) demethylase;[histone H3]-trimethyl-L-lysine(27) demethylase;[histone H3]-trimethyl-L-lysine(27) demethylase;[histone H3]-trimethyl-L-lysine(27) demethylase;[histone H3]-trimethyl-L-lysine(27) demethylase;Lysine demethyl…
18.8902	18.8445	18.8551	18.8418	18.8559	18.7971	19.0095	18.8427		0.147851	0.826409	0.018414	0.124868	A0A087WUT6;O60841	EIF5B	Eukaryotic translation initiation factor 5B
16.5641	16.5847	16.5331	16.5579	16.8672	17.0328	16.8339	16.9262	+	3.66172	0.00653521	0.35507	2.44983	A0A087WUW6;A0A087X0G7;A0A087X1B1;A0A8I5KQX1;C9J2V2;Q9Y6K9	IKBKG	NF-kappa-B essential modulator
13.0989	14.172	13.2619	13.3336	13.5112	14.3387	NaN	13.4542		0.342989	0.267838	0.301417	0.639374	A0A087WUZ7;Q9Y5W8	SNX13	Sorting nexin 13;Sorting nexin-13
17.9292	17.7177	17.6961	NaN	18.0463	15.3907	16.4252	16.3924	+	0.916043	0.0306355	-1.21739	-1.61658	A0A087WV04;Q9UBS9	SUCO	SUN domain containing ossification factor;SUN domain-containing ossification factor
16.7809	16.9697	16.4249	16.4914	16.7426	16.9332	16.7672	16.7112		0.391193	0.354183	0.121861	0.515339	A0A087WV05;Q99417	;MYCBP	c-Myc-binding protein
16.3408	16.3356	15.8928	15.9183	15.7644	16.0152	15.2038	16.0882	+	0.733729	0.0960619	-0.35399	-1.0529	A0A087WV25;A0A994J500;A0A994J518;A0A994J527;A0A994J5H0;A0A994J5H4;A0A994J7D3;A0A994J7Q7;O95684	CEP43;CEP43;CEP43;;CEP43;;CEP43;CEP43;CEP43	Centrosomal protein 43;Centrosomal protein 43;Centrosomal protein 43;Centrosomal protein 43 (Fragment);Centrosomal protein 43;Centrosomal protein 43;Centrosomal protein 43;Centrosomal protein 43;Centrosomal protein 43
17.1258	16.8039	17.145	16.831	17.2449	16.4452	17.3313	17.3979		0.212918	0.487803	0.128405	0.377207	A0A087WV34;Q8WWB7	GLMP	Glycosylated lysosomal membrane protein
13.9957	14.6592	15.0746	15.5798	13.8077	13.786	14.3091	13.7677	+	1.34949	0.0142407	-0.909714	-1.97907	A0A087WV44;E9PK61;E9PL33;E9PLB8;E9PM05;E9PQN7;E9PS58;O14681	EI24	EI24 autophagy associated transmembrane protein;EI24 autophagy associated transmembrane protein;EI24 autophagy associated transmembrane protein (Fragment);EI24 autophagy associated transmembrane protein (Fragment);EI24 autophagy associated transmembrane protein (Fragment);EI24 autophagy associated transmembrane protein (Fragment);EI24 autophagy associated transmembrane protein (Fragment);Etoposid…
13.1446	13.1799	13.5968	NaN	13.1166	13.3916	12.5152	NaN		0.431552	0.211859	-0.299297	-0.754401	A0A087WVD1;Q96B70	LENG9	Leukocyte receptor cluster member 9
14.6372	14.6825	14.5597	14.5208	14.3495	14.4334	14.4813	14.2741	+	1.98304	0.0473357	-0.215485	-1.3583	A0A087WVF4;O14646	CHD1	DNA helicase;Chromodomain-helicase-DNA-binding protein 1
17.853	17.8291	17.8751	18.1814	17.5492	17.6615	18.0112	17.5417		0.894616	0.102093	-0.243745	-1.02475	A0A087WVM4;B7ZM99	MTHFD1L	formate--tetrahydrofolate ligase
14.8144	NaN	13.7488	15.0192	15.3487	15.4303	15.2369	15.3916	+	1.25008	0.018182	0.824417	1.9032	A0A087WVP4	SMTN	Smoothelin
21.6765	21.7225	21.7013	21.7614	22.0768	22.0544	21.8047	22.0743	+	2.24015	0.0226456	0.287131	1.70368	A0A087WVQ6;A0A8V8TQ14;A0A8V8TR47;A0A8V8TRF0;K7EJJ5;Q00610	CLTC	Clathrin heavy chain;Clathrin heavy chain;Clathrin heavy chain;Clathrin heavy chain;Clathrin heavy chain;Clathrin heavy chain 1
16.4737	16.2631	16.0899	15.7989	15.4879	16.0439	15.6631	15.8351	+	1.12287	0.0436525	-0.398879	-1.39598	A0A087WVZ6	ZMYND8	Zinc finger MYND-type containing 8
18.1461	18.2165	18.0903	17.8764	18.0769	18.0487	18.07	18.0124		0.155272	0.753332	-0.0302882	-0.173319	A0A087WVZ9;A0A0A0MQR7;P19388	POLR2E	DNA-directed RNA polymerase II subunit E;DNA-directed RNA polymerase II subunit E;DNA-directed RNA polymerases I, II, and III subunit RPABC1
16.4787	16.7436	16.7819	16.1364	16.9689	16.6891	16.7816	16.695		0.750723	0.125053	0.248505	0.945951	A0A087WW00;C9J9H9;P51668;Q9Y2X8	UBE2D1;UBE2D4;UBE2D1;UBE2D4	E2 ubiquitin-conjugating enzyme;E2 ubiquitin-conjugating enzyme;Ubiquitin-conjugating enzyme E2 D1;Ubiquitin-conjugating enzyme E2 D4
14.9344	15.4226	14.8095	15.0017	15.1057	15.0249	15.2237	14.8285		0.00780908	0.993258	0.00365043	0.0142158	A0A087WW18;A0A087X0V4;A0A8C8MQ05;A8K0B5;D3DPQ2;H7C3R6;Q8IWT0	ZBTB8OS	Protein archease (Fragment);Protein archease;Protein archease;Protein archease;Protein archease;Protein archease (Fragment);Protein archease
16.8345	16.8583	16.9025	16.8261	17.0577	16.9658	16.6871	16.9629		0.326631	0.523022	0.0629978	0.346177	A0A087WW40;A0A994J549;Q9Y371	SH3GLB1	Endophilin-B1
NaN	11.4095	NaN	NaN	13.491	13.2739	13.6705	13.4664		0	1	2.06593	0	A0A087WW76;A0A7P0TAS2;A0A805TBS0;Q5T5U3	ARHGAP21	Rho GTPase activating protein 21;Rho GTPase activating protein 21;Rho GTPase activating protein 21;Rho GTPase-activating protein 21
14.9582	14.7927	14.9064	14.6075	12.4227	13.5276	13.4742	NaN	+	2.50362	0.00168649	-1.67469	-4.03836	A0A087WWD4;P13591	NCAM1	Neural cell adhesion molecule 1
16.2546	16.4904	16.5481	16.5411	15.9746	15.9465	16.1955	16.0436	+	2.48349	0.00945196	-0.418483	-2.21642	A0A087WWF6;A0A8V8TMJ5;A0A8V8TPB6;H7C1B3;P49005	POLD2	DNA polymerase delta subunit 2
16.2978	16.518	16.5928	16.1502	16.3909	16.4408	16.5133	16.4784		0.258785	0.552001	0.0661588	0.323062	A0A087WWI6;A0A8I5KRG1;P61962	DCAF7	DDB1 and CUL4 associated factor 7;DDB1 and CUL4 associated factor 7;DDB1- and CUL4-associated factor 7
16.5946	16.5687	16.5778	16.7963	16.6832	16.8091	16.7871	16.9131		1.20112	0.122915	0.163762	0.952801	A0A087WWP4;A0A494C001;A0A499FJY3;Q96T37	RBM15	RNA binding motif protein 15;RNA binding motif protein 15;RNA binding motif protein 15;RNA-binding protein 15
13.2964	NaN	13.9001	13.6614	13.0589	13.5399	11.4224	13.169	+	0.673081	0.0702132	-0.821772	-1.21758	A0A087WWP8;Q5VWQ0	RSBN1	Round spermatid basic protein 1;Lysine-specific demethylase 9
17.9925	17.8641	18.3112	18.2329	17.238	17.3232	17.6417	17.2689	+	2.71846	0.0036213	-0.732245	-3.0591	A0A087WWT1;P21912	SDHB	Succinate dehydrogenase [ubiquinone] iron-sulfur subunit, mitochondrial;Succinate dehydrogenase [ubiquinone] iron-sulfur subunit, mitochondrial
21.5421	21.4396	21.3667	21.3527	22.0952	22.01	22.0974	22.1414	+	4.86985	0.00110145	0.660771	4.36672	A0A087WWU8	TPM3	Tropomyosin 3
15.8954	16.2381	16.2011	16.2742	15.758	16.0121	15.7752	15.7024	+	1.66191	0.028153	-0.340295	-1.61554	A0A087WWW9;O95999	BCL10	BCL10 immune signaling adaptor;B-cell lymphoma/leukemia 10
20.6741	20.7169	20.6637	20.3208	20.3262	20.4555	20.4761	20.6272		0.508926	0.301322	-0.12263	-0.582419	A0A087WX20;A0A669KAW3;H0Y818;P40692	MLH1	MutL homolog 1;MutL homolog 1;MutL homolog 1;DNA mismatch repair protein Mlh1
NaN	NaN	NaN	NaN	NaN	NaN	12.9361	11.5188		0	1	NaN	0	A0A087WX99;A0A0G2JRA4;P55283	CDH4	Cadherin-4;Cadherin-4 (Fragment);Cadherin-4
16.8017	16.7572	16.753	16.904	16.6796	16.7015	16.7832	16.668		1.15089	0.245647	-0.0958719	-0.667213	A0A087WXC5;A0A7I2V594;E7ESZ7;O95299	NDUFA10	NADH dehydrogenase [ubiquinone] 1 alpha subcomplex subunit 10, mitochondrial;NADH dehydrogenase [ubiquinone] 1 alpha subcomplex subunit 10, mitochondrial;NADH dehydrogenase [ubiquinone] 1 alpha subcomplex subunit 10, mitochondrial;NADH dehydrogenase [ubiquinone] 1 alpha subcomplex subunit 10, mitochondrial
15.2388	15.3924	14.8311	15.1881	15.3297	15.1184	15.1956	15.2699		0.205062	0.595832	0.0657883	0.289501	A0A087WXF8;A0A0D9SEW3;Q9NP64	ZCCHC17	Zinc finger CCHC-type containing 17;Zinc finger CCHC-type containing 17;Zinc finger CCHC domain-containing protein 17
14.0094	13.5372	13.9196	13.5274	13.7311	12.4058	13.3925	13.8398		0.537766	0.139237	-0.406077	-0.902623	A0A087WXK8;Q9H4H8	FAM83D	Chromosome 20 open reading frame 129;Protein FAM83D
14.9139	14.8172	15.0758	14.8833	15.061	15.1793	15.1508	15.1896	+	1.93233	0.0459698	0.222613	1.37216	A0A087WXL6	VPS11	Vacuolar protein sorting-associated protein 11 homolog
21.7749	21.8418	21.8231	21.8393	21.5599	21.4536	21.6697	21.5093	+	2.85957	0.0185299	-0.271645	-1.82908	A0A087WXM6;A0A0A6YYL6;J3KRX5;J3QQT2;P18621	RPL17;RPL17-C18orf32;RPL17;RPL17;RPL17	Large ribosomal subunit protein uL22 (Fragment);Large ribosomal subunit protein uL22;Large ribosomal subunit protein uL22 (Fragment);Large ribosomal subunit protein uL22 (Fragment);Large ribosomal subunit protein uL22
13.4134	12.8931	13.5059	13.4027	NaN	NaN	11.4205	NaN		0	1	-1.88327	0	A0A087WXR7;A0A2R8Y6Q6;A0A2R8YCX2;A0A2R8YGP2;Q5TBB1	RNASEH2B	Ribonuclease H2 subunit B
15.315	15.7278	15.41	15.5164	15.263	15.1274	15.1623	15.1654	+	1.81376	0.0279145	-0.312792	-1.61837	A0A087WXU0;A0A804HHW6;Q9NWS8	RMND1	Required for meiotic nuclear division 1 homolog;Required for meiotic nuclear division 1 homolog;Required for meiotic nuclear division protein 1 homolog
16.6608	16.6617	16.5431	16.562	16.6309	14.8337	16.1272	15.9848	+	0.956319	0.0363981	-0.71271	-1.48173	A0A087WY03;E5RFV3	SREK1	Splicing regulatory glutamic acid and lysine rich protein 1
16.3594	NaN	15.7764	16.495	16.7714	16.2227	16.3084	15.2081		0.067711	0.782286	-0.0825818	-0.15548	A0A087WY28	OPTN	Optineurin (Fragment)
15.5151	15.7314	16.1001	15.8722	15.0442	14.9171	15.1123	15.1094	+	2.93536	0.00178928	-0.758942	-3.28477	A0A087WY54;A0A087X045;Q15649	ZNHIT3	Zinc finger HIT domain-containing protein 3 (Fragment);Zinc finger HIT domain-containing protein 3;Zinc finger HIT domain-containing protein 3
16.5836	16.7225	16.4847	16.7048	15.9575	16.0548	16.1808	15.6397	+	2.69077	0.0040366	-0.665741	-2.91583	A0A087WY55;Q9NP79	VTA1	Chromosome 6 open reading frame 55, isoform CRA_b;Vacuolar protein sorting-associated protein VTA1 homolog
15.6046	15.444	15.2738	15.376	15.306	15.3349	15.1395	15.1533		1.16875	0.101624	-0.191186	-1.02812	A0A087WY56;G3V3X1;P31749	AKT1	AKT serine/threonine kinase 1;non-specific serine/threonine protein kinase;RAC-alpha serine/threonine-protein kinase
18.7123	18.7108	18.4641	18.5892	19.1417	19.1291	18.9595	19.1112	+	3.1654	0.0051441	0.466287	2.69827	A0A087WY71;Q96CW1	AP2M1	AP-2 complex subunit mu
15.3674	15.0007	15.0529	15.4995	14.9594	14.8102	15.1089	14.9237	+	1.07035	0.0714696	-0.279562	-1.18607	A0A087WY96;P31641	SLC6A6	Transporter;Sodium- and chloride-dependent taurine transporter
15.7467	15.8493	15.5254	15.7328	15.8643	15.9238	15.7201	15.6499		0.352436	0.469857	0.0759401	0.393997	A0A087WYD6;A0A8V8TNI0;A0A8V8TNJ0;A0A994J4Y7;Q03519;X5CMH5	TAP2	ABC-type antigen peptide transporter;Transporter 2, ATP binding cassette subfamily B member;ABC-type antigen peptide transporter;ABC-type antigen peptide transporter;Antigen peptide transporter 2;ABC-type antigen peptide transporter
12.6869	13.7784	12.5704	12.5744	12.2094	12.7329	12.3992	12.5666		0.649572	0.101595	-0.425538	-1.02797	A0A087WYL7;G3V4A5;O75586	MED6	Mediator of RNA polymerase II transcription subunit 6
16.7054	16.5866	16.7097	16.536	16.6652	16.7639	16.5608	16.9223		0.481717	0.370103	0.093646	0.497264	A0A087WYR0;P09132	SRP19	Signal recognition particle 19 kDa protein
NaN	NaN	NaN	NaN	NaN	15.1095	15.3825	NaN		0	1	NaN	0	A0A087WYS1	UGP2	UTP--glucose-1-phosphate uridylyltransferase
14.3725	14.4703	15.0355	14.4938	NaN	13.7326	NaN	NaN		0	1	-0.860443	0	A0A087WYU2;H3BMF3;H3BNB2;H3BQ55;H3BRT2;H3BS73;Q96S19	METTL26	Methyltransferase-like 26;Methyltransferase-like 26 (Fragment);Methyltransferase-like 26 (Fragment);Methyltransferase-like 26 (Fragment);Methyltransferase-like 26 (Fragment);Methyltransferase-like 26;Methyltransferase-like 26
14.7403	14.7236	14.3993	14.9116	13.8024	13.9205	14.1674	13.78	+	2.8533	0.00193274	-0.776136	-3.2474	A0A087WYV6;O43657	TSPAN6	Tetraspanin 6;Tetraspanin-6
16.3596	16.4383	16.2449	16.2726	16.1105	16.3864	16.2318	16.0395		0.769476	0.212631	-0.136803	-0.728624	A0A087WYV9;A0A087X1F5	SYNJ2BP-COX16	Cytochrome c oxidase assembly protein COX16 homolog, mitochondrial;SYNJ2BP-COX16 readthrough (Fragment)
13.6532	13.5899	13.8985	14.4119	NaN	NaN	12.2584	NaN		0	1	-1.62997	0	A0A087WYX9;P05997	COL5A2	Collagen type V alpha 2 chain;Collagen alpha-2(V) chain
17.6994	17.4993	17.6627	17.6233	17.0676	17.1709	17.0632	16.9717	+	4.05289	0.00179872	-0.552828	-3.46447	A0A087WZ13	RAVER1	Ribonucleoprotein, PTB binding 1
14.5358	13.9785	14.5386	14.4929	14.0486	14.1763	14.3353	14.0914		0.726657	0.142138	-0.223546	-0.892887	A0A087WZ32;A0A087X038;Q9HB19	PLEKHA2	Pleckstrin homology domain containing A2;Pleckstrin homology domain containing A2;Pleckstrin homology domain-containing family A member 2
14.4123	14.6593	14.9067	14.6965	14.3534	14.1196	13.9042	13.9498	+	2.19064	0.00711298	-0.586924	-2.40949	A0A087WZ62;H0YCW6;Q9H6U8	;ALG9;ALG9	Mannosyltransferase;Mannosyltransferase (Fragment);Alpha-1,2-mannosyltransferase ALG9
15.0469	15.0763	14.8676	14.8063	15.5075	15.7479	15.3269	15.3692	+	2.457	0.00606534	0.538615	2.49651	A0A087WZ85;A0A0A0MSX4;Q9Y6N7	ROBO1	Roundabout guidance receptor 1;Roundabout guidance receptor 1;Roundabout homolog 1
15.513	15.3607	15.4205	15.6507	15.5056	15.4828	15.2181	15.341		0.492225	0.352583	-0.0993729	-0.517362	A0A087WZG4;A0A3B3IPE9;A0A590UK10;A0A804CAZ4;Q6ZSZ5	ARHGEF18	Rho guanine nucleotide exchange factor 18;Rho/Rac guanine nucleotide exchange factor 18;Rho guanine nucleotide exchange factor 18 (Fragment);Rho/Rac guanine nucleotide exchange factor 18;Rho guanine nucleotide exchange factor 18
17.0842	17.2182	17.0583	17.2645	17.1657	17.3202	17.1643	17.198		0.392031	0.526464	0.0557823	0.343576	A0A087WZN1;O43837	IDH3B	Isocitrate dehydrogenase [NAD] subunit, mitochondrial;Isocitrate dehydrogenase [NAD] subunit beta, mitochondrial
14.9858	15.0525	14.7218	14.6942	14.878	15.2496	15.1167	15.0101		0.830001	0.137692	0.200033	0.907278	A0A087WZV0;O43314	PPIP5K2	Inositol hexakisphosphate and diphosphoinositol-pentakisphosphate kinase;Inositol hexakisphosphate and diphosphoinositol-pentakisphosphate kinase 2
16.7422	16.8878	16.881	16.6919	16.7377	16.9053	16.7518	16.8858		0.108886	0.837751	0.0194488	0.117146	A0A087X011;E9PES4;J3KPF9;Q9Y496	KIF3A	Kinesin-like protein;Kinesin-like protein;Kinesin-like protein;Kinesin-like protein KIF3A
15.5596	16.2875	16.1731	16.0622	15.2656	15.4241	15.3383	15.405	+	2.162	0.0059707	-0.662342	-2.50521	A0A087X0H9	RBM26	RNA binding motif protein 26
17.0867	16.9657	17.0493	17.1106	17.3309	17.344	17.5327	17.3149	+	2.79924	0.0121361	0.327561	2.04591	A0A087X0K9	TJP1	Tight junction protein 1
17.7028	17.5296	17.6316	17.377	17.6441	17.7346	17.6143	17.7556		0.803229	0.221227	0.126903	0.710742	A0A087X0R6;Q9UMY4	SNX12	Sorting nexin 12;Sorting nexin-12
16.4371	16.6455	16.4291	16.5478	16.551	16.344	16.526	16.3696		0.40103	0.477595	-0.0671978	-0.386815	A0A087X0R7	SENP3-EIF4A1	SENP3-EIF4A1 readthrough (NMD candidate) (Fragment)
17.8804	17.6485	17.8037	17.6588	17.8784	17.835	17.8853	17.8842		1.1077	0.187187	0.122859	0.778133	A0A087X0W8;Q04206;Q2TAM5	RELA	RELA proto-oncogene, NF-kB subunit;Transcription factor p65;RELA protein
17.1767	17.2409	17.6117	17.2265	17.3417	17.3401	17.1969	17.2978		0.0667853	0.870415	-0.0198359	-0.0963839	A0A087X0W9;Q8N6M0	OTUD6B	ubiquitinyl hydrolase 1;Deubiquitinase OTUD6B
17.6364	17.4706	17.5508	17.6251	17.6555	17.4407	17.4105	17.5888		0.27694	0.61353	-0.0468907	-0.275642	A0A087X1E4;P53365	ARFIP2	ADP ribosylation factor interacting protein 2;Arfaptin-2
16.6283	17.0309	16.829	16.4656	17.4492	17.3407	17.0173	17.4506	+	1.9481	0.00946543	0.576017	2.21811	A0A087X1R1;P53814	SMTN	Smoothelin
16.3812	16.4725	16.6472	16.5943	15.9696	15.4963	16.2172	15.9148	+	2.0843	0.00717872	-0.624332	-2.3903	A0A087X1S3	HUWE1	HECT, UBA and WWE domain containing E3 ubiquitin protein ligase 1 (Fragment)
14.0221	13.7491	13.4354	13.6566	13.537	13.4567	13.4107	13.1389	+	1.16268	0.0513581	-0.329979	-1.32501	A0A087X1Z1;A0A0G2JPW5;A0A0G2JQX1;A0A0G2JSA7;Q96RT8	TUBGCP5	Gamma-tubulin complex component;Gamma-tubulin complex component;Gamma-tubulin complex component;Gamma-tubulin complex component;Gamma-tubulin complex component 5
18.0711	17.9863	17.7096	17.8014	18.1728	18.2655	18.028	18.1372	+	1.44076	0.0521463	0.258739	1.31789	A0A087X1Z3;Q9UL46	PSME2	Proteasome activator complex subunit 2
14.6678	NaN	14.1982	NaN	14.2304	14.2733	14.5171	13.5218		0.350954	0.263068	-0.297368	-0.658003	A0A087X208;A0A494C0G5;A0A494C1I6;O00468	AGRN	Agrin
16.2766	16.4691	16.4364	16.4559	16.1126	15.9492	15.9062	16.07	+	3.02977	0.00709504	-0.400027	-2.40602	A0A087X256;Q2M389	WASHC4	WASH complex subunit 4
16.2943	16.3187	16.34	16.3056	16.1008	16.1703	16.0992	16.1171	+	4.23097	0.0281201	-0.19283	-1.61592	A0A087X295;Q9NNW5	WDR6	tRNA (34-2'-O)-methyltransferase regulator WDR6
15.9878	16.0613	15.9576	15.9607	16.2864	15.9923	15.7658	16.2185		0.250071	0.536663	0.0739093	0.335144	A0A087X2A7;E7EQ67;H0YBA5;H7BY63;Q8NB25	FAM184A	Family with sequence similarity 184 member A;Family with sequence similarity 184 member A;Family with sequence similarity 184 member A;Family with sequence similarity 184 member A;Protein FAM184A
13.8309	14.4322	NaN	14.309	NaN	14.5075	NaN	14.3804		0.430314	0.228914	0.253242	0.741705	A0A087X2C4;A0A8Q3SI47;A0A8Q3SI70;A0A8Q3SI92;A0A8Q3SIA5;A0A8V8TM73;O60245	PCDH7	Protocadherin 7;Protocadherin 7;Protocadherin 7;Protocadherin 7;Protocadherin 7;Protocadherin 7;Protocadherin-7
17.6881	18.0982	17.916	17.9998	17.8336	18.0339	17.8695	17.8537		0.103815	0.801803	-0.0278716	-0.140187	A0A087X2D5;Q9BRJ2	MRPL45	Large ribosomal subunit protein mL45
17.2114	17.0717	17.0552	17.0917	17.0294	16.9366	17.0735	16.969		1.18425	0.217973	-0.105347	-0.717538	A0A087X2H1;Q9ULT8	HECTD1	E3 ubiquitin-protein ligase;E3 ubiquitin-protein ligase HECTD1
19.6495	19.8453	19.6677	19.631	19.6778	19.7572	19.6887	19.6919		0.0363214	0.95858	0.00553656	0.0362554	A0A087X2I1;P62333	PSMC6	Proteasome 26S subunit, ATPase 6;26S proteasome regulatory subunit 10B
NaN	15.1406	16.475	15.6015	NaN	15.7182	15.5742	15.6123		0.0945174	0.704183	-0.104148	-0.21097	A0A088AWN2;Q8TBZ3	WDR20	WD repeat domain 20;WD repeat-containing protein 20
15.4287	NaN	14.733	14.7357	14.0091	14.3933	14.5196	14.4042	+	1.37327	0.0183855	-0.634241	-1.89811	A0A096LNH6;Q14185	DOCK1	Dedicator of cytokinesis 1;Dedicator of cytokinesis protein 1
14.2682	13.7721	14.4562	14.0148	12.8124	NaN	NaN	11.8766	+	2.09635	0.00186031	-1.78328	-3.84741	A0A096LNZ3;C9JA38;C9JJG6;Q5D0E6	DALRD3	DALR anticodon binding domain containing 3 (Fragment);DALR anticodon binding domain containing 3 (Fragment);DALR anticodon binding domain containing 3;DALR anticodon-binding domain-containing protein 3
14.3707	14.1809	13.9048	14.1032	13.9982	14.0914	14.1288	14.1473		0.186208	0.658539	-0.0484712	-0.240005	A0A096LP22;Q86Y79	PTRH1	peptidyl-tRNA hydrolase (Fragment);Peptidyl-tRNA hydrolase
18.1547	18.1652	18.2085	18.1141	18.6469	18.6939	18.4409	18.6334	+	3.53638	0.0048169	0.443155	2.78545	A0A096LP25	AAK1	AP2 associated kinase 1
16.2969	16.2358	16.1212	15.9231	15.8152	15.756	15.9479	15.6693	+	1.86	0.02173	-0.347136	-1.72776	A0A0A0MQR2;Q9BY42	RTF2	Replication termination factor 2
17.5018	17.4134	17.5677	17.6568	17.3354	17.3666	17.1217	17.1879	+	1.95323	0.0298798	-0.282019	-1.58464	A0A0A0MQS1;Q53H96	PYCR3	Pyrroline-5-carboxylate reductase;Pyrroline-5-carboxylate reductase 3
17.3228	17.4072	17.419	17.3203	17.2424	17.3766	17.3424	17.3219		0.557538	0.536793	-0.0465317	-0.334948	A0A0A0MQU0;Q9BV38;U3KQC1	WDR18	WD repeat-containing protein 18 (Fragment);WD repeat-containing protein 18;WD repeat-containing protein 18 (Fragment)
12.5991	14.3577	13.5784	14.2318	14.4424	14.3755	13.9024	13.6295		0.387346	0.214835	0.395663	0.723687	A0A0A0MQU4;C9JNL5;H7C277;H7C3V9;Q96I15	SCLY	Selenocysteine lyase;Selenocysteine lyase (Fragment);Selenocysteine lyase (Fragment);Selenocysteine lyase (Fragment);Selenocysteine lyase
16.4286	16.6022	16.0806	16.272	16.6869	16.6027	15.8517	16.6291		0.164553	0.587305	0.0967593	0.296023	A0A0A0MQV6;P09038	FGF2	Fibroblast growth factor;Fibroblast growth factor 2
17.1184	17.1861	16.7368	17.1514	18.2193	17.9467	17.6378	18.1957	+	2.8425	0.00189189	0.951693	3.5083	A0A0A0MQW0	MYEF2	Myelin expression factor 2
17.7815	18.0891	18.2985	18.1189	17.8624	17.7278	17.9712	17.73	+	1.05676	0.0811871	-0.249128	-1.12083	A0A0A0MQX8;C9JP00;Q9NR56	MBNL1	Muscleblind like splicing regulator 1;Muscleblind like splicing regulator 1;Muscleblind-like protein 1
20.615	20.8083	20.5369	20.5826	21.3644	21.4506	21.2865	21.5967	+	3.93043	0.00146774	0.788834	4.16582	A0A0A0MR02;P45880	VDAC2	Voltage-dependent anion-selective channel protein 2 (Fragment);Voltage-dependent anion-selective channel protein 2
15.0539	15.9295	15.3188	15.3574	14.285	15.0049	14.3054	14.4304	+	1.96032	0.0052619	-0.908459	-2.59397	A0A0A0MR05;H3BM50;H3BN58;H3BPT1;H3BPU5;H3BR25;H3BSZ4;Q9BVC4	MLST8	Target of rapamycin complex subunit LST8;Target of rapamycin complex subunit LST8;Target of rapamycin complex subunit LST8 (Fragment);Target of rapamycin complex subunit LST8;Target of rapamycin complex subunit LST8;Target of rapamycin complex subunit LST8 (Fragment);Target of rapamycin complex subunit LST8 (Fragment);Target of rapamycin complex subunit LST8
15.3438	15.352	15.2692	15.3759	15.2583	15.464	15.3668	15.1451		0.138992	0.782207	-0.0266399	-0.154379	A0A0A0MR08;A0A8I5KXK1	USP19	Ubiquitin specific peptidase 19
14.5996	NaN	NaN	NaN	15.3319	15.8387	15.3654	14.6478		0	1	0.696399	0	A0A0A0MR74;O75907	DGAT1	diacylglycerol O-acyltransferase;Diacylglycerol O-acyltransferase 1
13.2633	13.5825	12.8945	13.1138	12.8311	12.9886	12.8422	12.8442	+	1.18915	0.0480608	-0.336998	-1.3522	A0A0A0MR79;A0A8I5KUR0;A0A8I5KW86;A0A8I5QJW8;Q93074	MED12	Mediator complex subunit 12;Mediator complex subunit 12;Mediator complex subunit 12;Mediator complex subunit 12;Mediator of RNA polymerase II transcription subunit 12
16.053	15.1602	15.7372	15.9507	16.1044	16.2073	16.2541	16.0168	+	1.05604	0.046056	0.42039	1.37181	A0A0A0MRC3;A0A0A0MRR0;A0A0A0MSE6;A0A1W2PNG1;A0A1W2PNH9;A0A1W2PNQ3;A0A1W2PNW6;A0A1W2PNY7;A0A1W2PNY9;A0A1W2PP06;A0A1W2PP26;A0A1W2PP94;A0A1W2PPH9;A0A1W2PPQ3;A0A1W2PPS2;A0A1W2PPX7;A0A1W2PPY5;A0A1W2PPZ1;A0A1W2PQ53;A0A1W2PQ61;A0A1W2PQ93;A0A1W2PQA0;A0A1W2PQK5;A0A1W2PQU4;A0A1W2PR56;A0A1W2PR62;A0A1W2PRB0;A0A1W2PRE5;A0A1W2PRG5;A0A1W2PRJ1;A0A1W2PRN5;A0A1W2PRV4;A0A1W2PRX6;A0A1W2PS97;A0A1W2PSD3;A0A9L9PXP1;B7Z…	KCNMA1	Calcium-activated potassium channel subunit alpha-1;Calcium-activated potassium channel subunit alpha-1;Calcium-activated potassium channel subunit alpha-1 (Fragment);Calcium-activated potassium channel subunit alpha-1 (Fragment);Calcium-activated potassium channel subunit alpha-1;Calcium-activated potassium channel subunit alpha-1;Calcium-activated potassium channel subunit alpha-1;Calcium-activ…
14.9289	14.4892	14.4954	14.4991	13.8063	13.9867	14.2283	13.8061	+	2.33	0.00510999	-0.646322	-2.6101	A0A0A0MRE5	ASAP1	ArfGAP with SH3 domain, ankyrin repeat and PH domain 1
17.8698	17.8661	17.6264	17.7376	17.9613	17.9749	17.7574	17.8899		0.780371	0.235752	0.120891	0.684362	A0A0A0MRF6;A0A7P0T928;A0A7P0T9A9;A0A7P0TAX3;A0A7P0TBH8;A0A7P0TBI4;A0A7P0Z4N5;A0A7P0Z4Q5;Q99996	AKAP9	A-kinase anchoring protein 9;A-kinase anchoring protein 9;A-kinase anchoring protein 9;A-kinase anchoring protein 9;A-kinase anchoring protein 9;A-kinase anchoring protein 9;A-kinase anchoring protein 9;A-kinase anchoring protein 9;A-kinase anchor protein 9
14.4364	14.1476	14.4699	14.0661	14.4006	14.5174	14.6196	14.2898		0.689884	0.182505	0.176857	0.788938	A0A0A0MRG9;A0A8I5KRU7;A0A8I5KTP5;A0A8I5KXB5;A0A8I5KXG0;A0A8I5KYJ8;A0A8I5QKL1;Q96SN8	CDK5RAP2	CDK5 regulatory subunit-associated protein 2
15.4329	15.915	15.6609	15.7932	15.6542	15.6752	15.7064	15.4883		0.247888	0.550701	-0.0694642	-0.3244	A0A0A0MRI1;Q8IXQ4	GPALPP1	GPALPP motifs-containing protein 1
17.3344	17.128	17.1634	17.2113	17.5213	17.3411	17.2353	17.4713		1.22732	0.102309	0.182997	1.02351	A0A0A0MRI2;Q9UNH7	SNX6	Sorting nexin;Sorting nexin-6
16.1629	16.0781	15.8955	16.0569	16.1674	16.3238	16.2326	16.172	+	1.4096	0.0959793	0.17556	1.05318	A0A0A0MRJ0;A0A0A0MRJ1;Q5VT25	CDC42BPA	non-specific serine/threonine protein kinase;non-specific serine/threonine protein kinase;Serine/threonine-protein kinase MRCK alpha
14.9871	14.6576	14.081	14.5427	14.6603	14.9517	15.0563	14.6315		0.559207	0.170219	0.257854	0.818178	A0A0A0MRJ3;A0A8I5KSE4;Q8NEY1	NAV1	Neuron navigator 1
14.85	NaN	15.6797	15.8414	14.6155	13.8507	15.0314	15.0016	+	0.99607	0.0304787	-0.832243	-1.61766	A0A0A0MRJ7;P12259	F5	Coagulation factor V
15.6213	15.9372	15.904	15.5321	15.5982	15.6495	15.9302	15.7744		0.0289024	0.942688	-0.0105553	-0.0468458	A0A0A0MRK1;E9PAV9;Q5T3I0	GPATCH4	G patch domain-containing protein 4
15.8368	15.9164	15.6304	15.9809	16.3535	16.5234	16.4358	16.5835	+	3.35002	0.00182987	0.632925	3.30836	A0A0A0MRM8;A0A1Y0BRN3	MYO6	Unconventional myosin-VI
18.4262	18.5918	18.5515	18.5234	18.2877	18.3059	18.4616	18.3965	+	1.60915	0.0987506	-0.160286	-1.04242	A0A0A0MRM9	NOLC1	Nucleolar and coiled-body phosphoprotein 1 (Fragment)
14.5203	14.1581	14.9367	14.3223	13.7371	13.6101	13.741	14.115	+	1.84571	0.00862369	-0.683516	-2.27636	A0A0A0MRR5;E9PSD7;Q96BW1	UPRT	Uracil phosphoribosyltransferase homolog
17.9095	18.0592	17.8699	17.8011	17.9412	17.9881	18.0728	17.9973		0.719549	0.319744	0.0899239	0.558607	A0A0A0MRR7;P09234	SNRPC	U1 small nuclear ribonucleoprotein C
NaN	14.585	NaN	NaN	15.756	14.7472	14.5476	16.2292		0	1	0.735035	0	A0A0A0MRS4;Q9NVV0	TMEM38B	Transmembrane protein 38B;Trimeric intracellular cation channel type B
17.2296	17.0871	17.143	17.1992	17.4471	17.4764	17.3371	17.2209	+	1.68088	0.0630023	0.205659	1.23794	A0A0A0MRT6;Q8IZP0	ABI1	Abl interactor 1
15.8212	15.8436	15.8171	15.8984	15.1156	14.9272	14.9111	14.7029	+	4.42201	0.000587156	-0.930846	-4.99347	A0A0A0MRU0;A0A0C4DH75;B4DZ84;D3DX48;D3DX49;Q14168	MPP2	MAGUK p55 scaffold protein 2;MAGUK p55 scaffold protein 2;MAGUK p55 scaffold protein 2;MAGUK p55 scaffold protein 2;MAGUK p55 scaffold protein 2;MAGUK p55 subfamily member 2
15.7262	16.0587	15.8115	15.9611	15.0532	15.3256	14.7285	15.0483	+	2.99591	0.00185841	-0.850507	-3.5002	A0A0A0MRU4;A0A0A6YYH9;C9J3G2;H0Y5V3;Q4V339;Q5JTY5;Q5RIA9;Q5RIB0;Q8IUF1;Q9BRT8	ZNG1C;CBWD5;ZNG1B;ZNG1F;ZNG1F;ZNG1C;ZNG1E;ZNG1E;ZNG1B;ZNG1A	Zn regulated GTPase metalloprotein activator 1C;COBW domain-containing protein 5;Zn regulated GTPase metalloprotein activator 1B;Zn regulated GTPase metalloprotein activator 1F;Zinc-regulated GTPase metalloprotein activator 1F;Zinc-regulated GTPase metalloprotein activator 1C;Zinc-regulated GTPase metalloprotein activator 1E;Zn regulated GTPase metalloprotein activator 1E;Zinc-regulated GTPase me…
16.1223	16.0871	16.2648	16.2472	16.3485	16.2479	16.2093	16.3169		0.936463	0.256893	0.100296	0.648838	A0A0A0MRU9;A0A7I2YQR3;E7ETY4;E9PC69	MARK2	non-specific serine/threonine protein kinase
14.2555	13.6764	14.4048	14.2991	14.0932	13.3445	14.344	14.0853		0.296844	0.352111	-0.19224	-0.518046	A0A0A0MRV4;A0A0A0MT35;A0A0G2JRR6;A0A0G2JSF1;A0A2P0CTB1;A0A2P0CTH9;A0A2P0CU24;J3KPF5;J3KPF6;J3KRV9;J3QKK8;Q8TBF2	PRXL2B	Prostamide/prostaglandin F synthase;Prostamide/prostaglandin F synthase;Prostamide/prostaglandin F synthase (Fragment);Prostamide/prostaglandin F synthase (Fragment);Prostamide/prostaglandin F synthase;Prostamide/prostaglandin F synthase;Prostamide/prostaglandin F synthase;Prostamide/prostaglandin F synthase;Prostamide/prostaglandin F synthase (Fragment);Prostamide/prostaglandin F synthase (Fragm…
14.2575	13.2522	13.5734	13.6764	12.8487	11.9406	11.7181	13.0351	+	1.81763	0.00521481	-1.30425	-2.67208	A0A0A0MRV9;A0A0A0MRW2;A0A0A0MRW3;Q5T586;Q5T593;Q8IW50	FAM219A	Family with sequence similarity 219 member A;Family with sequence similarity 219 member A;Family with sequence similarity 219 member A;Family with sequence similarity 219 member A;Family with sequence similarity 219 member A (Fragment);Protein FAM219A
16.503	16.5359	17.2011	16.8769	16.1849	16.3722	15.0069	16.2573	+	1.21375	0.0192633	-0.823898	-1.79785	A0A0A0MRX8;A0A1B0GU97;A0A1B0GW37;A0A1B0GWI9;A0A1B0GWJ4;A0A2R8Y7V8;O00712;Q5VW26;Q5VW27;Q5VW30;U3KQE8	NFIB	Nuclear factor 1;Nuclear factor 1;Nuclear factor 1;Nuclear factor 1 (Fragment);Nuclear factor 1;Nuclear factor 1;Nuclear factor 1 B-type;Nuclear factor 1;Nuclear factor 1;Nuclear factor 1;Nuclear factor 1
15.2286	15.2898	15.2673	15.0405	15.0978	15.0061	15.0373	14.9961	+	1.51385	0.0924071	-0.172222	-1.06823	A0A0A0MRY0;Q8WUA7	TBC1D22A	TBC1 domain family member 22A
16.7633	16.7731	16.957	16.7357	16.8386	16.6113	16.1404	16.8268		0.55331	0.202516	-0.202989	-0.749433	A0A0A0MRZ4;E7EMV7;Q15025	TNIP1	TNFAIP3 interacting protein 1;TNFAIP3 interacting protein 1;TNFAIP3-interacting protein 1
13.7796	13.5034	15.1912	14.6261	13.5736	13.226	13.9327	13.9842	+	0.675071	0.0792082	-0.595939	-1.13304	A0A0A0MS38;A0A2R8Y3X7;C9JQV6;E9PJN5;F5H211;G3V2G1;G3V328;G3V3R7;G3V4U9;G3V526;P54252	ATXN3	ubiquitinyl hydrolase 1;ubiquitinyl hydrolase 1;ubiquitinyl hydrolase 1;ubiquitinyl hydrolase 1 (Fragment);ubiquitinyl hydrolase 1;ubiquitinyl hydrolase 1 (Fragment);ubiquitinyl hydrolase 1 (Fragment);ubiquitinyl hydrolase 1 (Fragment);ubiquitinyl hydrolase 1 (Fragment);ubiquitinyl hydrolase 1;Ataxin-3
16.8778	16.7549	16.7628	16.7804	16.9233	16.8817	16.8299	16.7884		0.740331	0.422392	0.0618691	0.438857	A0A0A0MS45;A0A6I8PIQ6;J3KNI1;Q9H9E3	COG4	Conserved oligomeric Golgi complex subunit 4
19.9451	19.6865	19.454	19.714	20.3635	20.3389	20.5027	20.2985	+	3.07524	0.00188601	0.675972	3.22252	A0A0A0MS51;A0A0A0MT01;A0A8V8TND7;P06396	GSN	Gelsolin
13.8483	13.7869	13.2544	13.3224	14.6065	14.9201	14.771	14.6285	+	3.34749	0.00109615	1.17854	4.36158	A0A0A0MS90;A0A994J7H0;Q9UIS9	MBD1	Methyl-CpG binding domain protein 1;Methyl-CpG binding domain protein 1;Methyl-CpG-binding domain protein 1
16.0881	15.5896	16.0637	16.0176	16.8162	16.976	16.4662	16.7926	+	2.6864	0.00226866	0.822961	3.17819	A0A0A0MSA9;A0A0C4DG49;A0A9L9PX39;P15151	PVR	PVR cell adhesion molecule;PVR cell adhesion molecule;PVR cell adhesion molecule;Poliovirus receptor
17.6355	17.504	17.5616	17.7019	17.7636	17.5933	17.6391	17.6467		0.483527	0.481034	0.0599303	0.38331	A0A0A0MSB8;Q9UPT5	EXOC7	Exocyst complex component 7
12.5658	13.2502	13.6207	13.1881	11.6727	12.5273	12.4389	12.1563	+	1.77771	0.00653718	-0.95744	-2.44674	A0A0A0MSD2;A0A0C4DFM4;H7C2J3;Q96LZ7	RMDN2	Regulator of microtubule dynamics protein 2;Regulator of microtubule dynamics protein 2;Regulator of microtubule dynamics protein 2 (Fragment);Regulator of microtubule dynamics protein 2
16.7015	16.9047	16.8738	16.8184	16.741	16.9629	16.6944	16.8077		0.116371	0.813505	-0.0230713	-0.132798	A0A0A0MSI2;A0A994J5J9;Q8IXK0	PHC2	Polyhomeotic homolog 2;Polyhomeotic homolog 2;Polyhomeotic-like protein 2
14.7553	14.9259	14.8761	14.9963	15.0385	15.8432	15.2343	15.5731	+	1.54975	0.0175617	0.533883	1.86917	A0A0A0MSS8;P42330	AKR1C3	Aldo-keto reductase family 1 member C3
16.3635	16.1697	15.7414	16.1426	16.0631	16.0428	15.9073	16.1221		0.201678	0.587549	-0.0704641	-0.29573	A0A0A0MT00;E9PI99;Q13952;Q5T6K5;Q5T6K7	NFYC	Nuclear transcription factor Y subunit gamma (Fragment);Nuclear transcription factor Y subunit gamma (Fragment);Nuclear transcription factor Y subunit gamma;Nuclear transcription factor Y subunit gamma (Fragment);Nuclear transcription factor Y subunit gamma (Fragment)
16.8873	16.8313	16.4629	16.6785	16.2198	16.3845	16.7141	15.8612	+	1.08749	0.0437656	-0.420126	-1.39507	A0A0A0MT32;P38571	LIPA	Lipase A, lysosomal acid type;Lysosomal acid lipase/cholesteryl ester hydrolase
17.1467	17.2966	17.0638	17.0776	17.0705	17.0893	17.2865	16.9417		0.221741	0.632305	-0.0491962	-0.260382	A0A0A0MT33;Q9UPN6	SCAF8	SR-related CTD associated factor 8;SR-related and CTD-associated factor 8
14.5952	14.4025	15.4434	14.1482	14.2015	13.2378	13.3671	14.0654	+	1.33434	0.0143472	-0.929391	-1.97224	A0A0A0MT46;A0A0C4DG88;A0A8I5KYI8;B5ME60;H0YKT2;H0YLC5;H0YLL6;H0YNW1;P09086;P14859;Q9UKI9;U3KQ96;U3KQN1	POU2F1;POU2F1;POU2F2;POU2F2;POU2F2;POU2F3;POU2F2;POU2F2;POU2F2;POU2F1;POU2F3;POU2F2;POU2F2	POU domain protein (Fragment);POU domain protein (Fragment);POU domain protein;POU domain protein;POU domain protein (Fragment);POU class 2 homeobox 3 (Fragment);POU domain protein;POU domain protein;POU domain, class 2, transcription factor 2;POU domain, class 2, transcription factor 1;POU domain, class 2, transcription factor 3;POU class 2 homeobox 2 (Fragment);POU class 2 homeobox 2 (Fragment)
14.113	14.2173	13.6209	13.0897	13.6081	13.6717	13.6141	13.3986		0.294765	0.357226	-0.187115	-0.512045	A0A0A0MT72;A0A3B3IRS0;C9JUH3;E9PEC4;Q9BSQ5	CCM2	CCM2 scaffold protein;CCM2 scaffold protein;CCM2 scaffold protein;CCM2 scaffold protein;Cerebral cavernous malformations 2 protein
17.7371	18.0149	17.6711	17.6972	17.8415	18.0684	17.8328	17.9379		0.705499	0.220659	0.14007	0.712667	A0A0A0MT83;P26440	IVD	Isovaleryl-CoA dehydrogenase, mitochondrial;Isovaleryl-CoA dehydrogenase, mitochondrial
16.7771	16.9337	16.812	16.9298	16.7145	16.6592	16.9865	16.7179		0.512977	0.359496	-0.0936279	-0.509237	A0A0A0MTB8;Q8NI36	WDR36	WD repeat domain 36;WD repeat-containing protein 36
17.4069	17.2348	17.2654	17.1901	17.5139	17.3954	17.3726	17.4496		1.51285	0.104556	0.158576	1.01388	A0A0A0MTC1;A0A0A0MTR7;Q63HN8	RNF213	Ring finger protein 213;Ring finger protein 213;E3 ubiquitin-protein ligase RNF213
17.7622	17.789	17.6257	17.5972	17.378	17.3655	17.4366	17.3011	+	2.94776	0.0117333	-0.323223	-2.07852	A0A0A0MTH3;Q13418	ILK	Integrin-linked protein kinase
17.4824	17.1177	17.4245	17.4954	16.6553	16.4464	16.792	16.5464	+	3.25541	0.0016715	-0.77001	-3.57037	A0A0A0MTI1	DHCR24	24-dehydrocholesterol reductase
16.4592	16.6895	16.729	16.8764	15.952	16.0449	15.9979	16.4415	+	2.1906	0.00717794	-0.579478	-2.39682	A0A0A0MTI6;Q9NYP7	ELOVL5	Elongation of very long chain fatty acids protein;Very long chain fatty acid elongase 5
17.3208	17.4338	17.4209	17.3389	17.702	17.6481	17.4814	17.7304	+	2.23817	0.0284223	0.261888	1.61091	A0A0A0MTN0;A0A8I5KQQ5;A0A8I5QJI3;Q13617	CUL2	Cullin 2;Cullin 2;Cullin 2;Cullin-2
14.2287	14.0908	14.5446	14.3734	13.7888	13.7027	13.8274	13.7167	+	2.78289	0.00508277	-0.550503	-2.7285	A0A0A0MTP0;F5GWR1;Q7Z6B0	CCDC91	Coiled-coil domain-containing protein 91;Coiled-coil domain containing 91 (Fragment);Coiled-coil domain-containing protein 91
16.5734	16.6151	16.7904	16.4024	16.2985	16.15	16.6083	16.3729	+	0.981252	0.0939579	-0.237908	-1.06007	A0A0A0MTR2;Q8N543	OGFOD1	2-oxoglutarate and iron dependent oxygenase domain containing 1;Prolyl 3-hydroxylase OGFOD1
14.4702	14.5248	14.4448	14.8633	14.5472	14.0414	14.6726	14.7888		0.12382	0.68988	-0.0632753	-0.217297	A0A0A0MTU3;Q4ZIN3	TMEM259	Transmembrane protein 259;Membralin
NaN	15.1691	13.805	13.7126	13.684	14.1836	15.2471	NaN		0.0761455	0.737557	0.142661	0.187987	A0A0A0N0L5;A0A494BZU0;A0A8V8TMJ4;A0A8V8TMJ9;D6RH03;P40189	IL6ST	IL6ST isoform 3;Interleukin 6 cytokine family signal transducer;Interleukin 6 cytokine family signal transducer;Interleukin 6 cytokine family signal transducer;Interleukin 6 cytokine family signal transducer;Interleukin-6 receptor subunit beta
14.9702	15.1413	15.3331	15.3805	14.8836	15.1574	15.151	14.7724		0.789685	0.135003	-0.215166	-0.915283	A0A0A0N0M2;A0A8V8TPQ9;P23458	JAK1	Tyrosine-protein kinase;Tyrosine-protein kinase;Tyrosine-protein kinase JAK1
17.1344	17.5863	17.0112	17.1263	17.5203	17.4874	17.3177	17.1708		0.480602	0.264981	0.159473	0.636125	A0A0A6YYA0;Q9Y3B3	TMED7-TICAM2;TMED7	Protein TMED7-TICAM2;Transmembrane emp24 domain-containing protein 7
16.5676	16.0343	15.8357	15.3242	15.0557	15.4088	15.8869	15.2994	+	0.853016	0.0561538	-0.527732	-1.2851	A0A0A6YYG7;E5RJN3;Q6IBW4	NCAPH2	Condensin-2 complex subunit H2;Condensin-2 complex subunit H2 (Fragment);Condensin-2 complex subunit H2
18.0684	17.9809	18.1892	18.1169	17.6648	17.7817	17.7564	17.5113	+	2.80309	0.00785079	-0.410318	-2.34253	A0A0A6YYH1	C15orf38-AP3S2	Arpin
17.1165	17.3751	17.2208	17.1864	17.1026	17.2454	17.337	17.2985		0.103953	0.831399	0.0211649	0.120978	A0A0A6YYI3;A0A0B4J1V8;Q9NQ55	PPAN-P2RY11;PPAN-P2RY11;PPAN	Protein PPAN-P2RY11;HCG2039996;Suppressor of SWI4 1 homolog
14.9289	NaN	14.1776	14.3391	NaN	NaN	16.3051	NaN		0	0.999162	1.8232	0	A0A0A6YYL1;A0A0U1RQM3;P49914	ST20-MTHFS;MTHFS;MTHFS	5-formyltetrahydrofolate cyclo-ligase
16.7032	16.8009	16.932	17.0239	16.8188	16.7141	16.9145	16.9194		0.0996942	0.82558	-0.0232973	-0.125446	A0A0A6YYL4	PAM16	Coronin
16.6146	16.4096	16.0717	16.3172	16.8191	16.6031	16.6081	16.519	+	1.15094	0.0630229	0.284064	1.23804	A0A0B4J1R7;Q96B45	BORCS7-ASMT;BORCS7	BLOC-1-related complex subunit 7
14.3913	14.0887	14.4625	14.2937	14.6544	14.4307	14.611	14.6533	+	1.54484	0.0422997	0.278328	1.41238	A0A0B4J1S8	PI4KB	Phosphatidylinositol 4-kinase beta
14.8586	14.958	14.5526	14.8983	14.604	14.9367	15.0174	14.918		0.155955	0.674442	0.0521629	0.22854	A0A0B4J1W0;F5GY88;O75448	MED24	Mediator of RNA polymerase II transcription subunit 24
15.1845	15.6783	15.4412	14.8759	15.2121	15.2096	14.9761	15.476		0.145367	0.638857	-0.0765352	-0.254872	A0A0B4J1W3	NAA15	N-alpha-acetyltransferase 15, NatA auxiliary subunit
19.9989	20.1019	20.1517	20.1964	19.9601	19.8342	20.049	19.9664		1.3935	0.111078	-0.159761	-0.99023	A0A0B4J1Z1;C9JAB2;Q16629	SRSF7	Serine and arginine rich splicing factor 7;Serine and arginine rich splicing factor 7;Serine/arginine-rich splicing factor 7
19.647	19.7553	19.1083	19.1941	20.3356	NaN	20.3133	20.4818	+	2.332	0.00360508	0.950696	3.21353	A0A0B4J215;A0A9L9PXF3;A0A9L9PY96;C9J066;E9PN67;H9KV85;Q8N4C6	NIN	Ninein;Ninein;Ninein;Ninein;Ninein;Ninein (Fragment);Ninein
16.6107	16.9886	16.1248	16.6475	16.4751	16.5866	16.03	16.4873		0.402366	0.271693	-0.198138	-0.625488	A0A0B4J270;Q9H2X8	IFI27L2	Family with sequence similarity 14, member A, isoform CRA_b;Interferon alpha-inducible protein 27-like protein 2
15.8495	16.3262	15.9252	16.196	15.8979	16.1287	15.9871	16.0528		0.184044	0.634144	-0.0576136	-0.259013	A0A0B4J294;H3BP13;Q9UL33	TRAPPC2L	Trafficking protein particle complex subunit 2-like protein
17.7579	17.7033	17.8002	17.9625	17.6885	17.5839	17.578	17.6976		1.40109	0.101738	-0.169004	-1.02699	A0A0B4J2A0;Q9UHJ6	;SHPK	Carbohydrate kinase FGGY N-terminal domain-containing protein;Sedoheptulokinase
21.3739	21.3868	21.4994	21.172	20.9653	20.9652	21.0905	20.9651	+	2.53271	0.011922	-0.3615	-2.06616	A0A0B4J2C3;P13693;Q5W0H4	TPT1	Translationally-controlled tumor protein
18.0312	18.0209	17.8898	18.0344	17.7999	17.958	17.7837	17.8758		1.41135	0.135365	-0.13975	-0.913222	A0A0B4J2D5;P0DPI2	GATD3B;GATD3	Putative glutamine amidotransferase-like class 1 domain-containing protein 3B, mitochondrial;Glutamine amidotransferase-like class 1 domain-containing protein 3, mitochondrial
13.3828	13.1806	12.3917	11.8523	NaN	12.9211	12.3863	13.9998		0.284769	0.299843	0.400538	0.590908	A0A0B4J2F0	PIGBOS1	Protein PIGBOS1
16.2801	16.1523	16.3885	16.1267	16.1123	15.9483	16.0768	15.6442	+	1.26152	0.0532394	-0.291518	-1.3103	A0A0B4J2F8;E2QRJ6;P52435;Q9H1A7	POLR2J3;POLR2J3;POLR2J;POLR2J3	RNA polymerase II subunit J3;RNA polymerase II subunit J3;DNA-directed RNA polymerase II subunit RPB11-a;DNA-directed RNA polymerase II subunit RPB11-b2
14.9178	14.9497	14.8241	15.0448	14.2797	13.978	13.7503	14.0899	+	3.57014	0.00138931	-0.909603	-4.14215	A0A0B4J2G4;Q15345	LRRC41	Leucine-rich repeat-containing protein 41
14.0526	13.6236	13.5024	13.3103	13.8603	13.6279	13.8841	13.6476		0.329856	0.376339	0.132744	0.489235	A0A0C4DFL8;F5GX28;O94953	KDM4B	[histone H3]-trimethyl-L-lysine(9) demethylase;[histone H3]-trimethyl-L-lysine(9) demethylase;Lysine-specific demethylase 4B
18.1414	18.5503	18.1885	18.3491	18.1914	18.3006	18.2508	18.0858		0.432348	0.374018	-0.100197	-0.492849	A0A0C4DFM1;Q92544	TM9SF4	Transmembrane 9 superfamily member;Transmembrane 9 superfamily member 4
17.2416	17.5645	17.1786	17.2911	16.8457	16.8535	16.5045	16.7821	+	2.54064	0.00514112	-0.5725	-2.62282	A0A0C4DFN3;Q99685	MGLL	Monoglyceride lipase
15.1171	15.2343	15.4528	15.2436	15.2053	15.2764	15.2236	15.2298		0.150734	0.766416	-0.0281935	-0.164451	A0A0C4DFP4;A0A6Q8PF23;Q96IV0	NGLY1	Peptide-N(4)-(N-acetyl-beta-glucosaminyl)asparagine amidase (Fragment);N-glycanase 1;Peptide-N(4)-(N-acetyl-beta-glucosaminyl)asparagine amidase
17.7381	NaN	18.0041	17.7067	17.3308	NaN	17.2526	17.3277	+	2.19927	0.0083153	-0.512626	-2.59239	A0A0C4DFR4;K7ES80;Q6P280	ZNF529	Zinc finger protein 529;Zinc finger protein 529 (Fragment);Zinc finger protein 529
15.658	15.9068	16.6438	16.2303	17.8727	17.8916	17.1216	17.8211	+	2.83768	0.00133333	1.56705	4.09558	A0A0C4DFS6;Q9C004	SPRY4	Sprouty RTK signaling antagonist 4;Protein sprouty homolog 4
17.466	17.6756	17.3777	17.5693	17.2634	17.3051	17.4179	17.2057	+	1.53815	0.0605917	-0.224118	-1.2557	A0A0C4DFT3;A0A590UJ08;A0A590UJ18;A0A590UJ68;A0A590UJC5;A0A590UJD9;A0A590UJR5;A0A590UJS9;A0A590UKA8;Q12959	DLG1	Disks large homolog 1
14.0103	14.2139	14.0223	14.3537	14.2348	14.2581	14.0592	13.6061		0.263884	0.456464	-0.110498	-0.406043	A0A0C4DFV0;Q9H469;X6RGT4;X6RHD7;X6RJB2	FBXL15	F-box/LRR-repeat protein 15;F-box/LRR-repeat protein 15;F-box and leucine rich repeat protein 15 (Fragment);F-box and leucine rich repeat protein 15 (Fragment);F-box and leucine rich repeat protein 15 (Fragment)
20.628	20.5725	20.6184	20.552	20.4025	20.4367	20.4331	20.4863	+	3.04974	0.0649822	-0.153086	-1.22335	A0A0C4DFV9	SET	SET nuclear proto-oncogene
16.0231	16.0148	15.6897	15.8536	15.0813	14.5743	14.9875	14.895	+	3.524	0.0016621	-1.01078	-4.29218	A0A0C4DFX7;Q9H967	WDR76	WD repeat-containing protein 76
15.7122	15.4844	15.7593	15.8051	15.5426	15.6202	15.475	15.6744		0.642506	0.280677	-0.112214	-0.611389	A0A0C4DFX9;Q9H3P2	NELFA	Negative elongation factor complex member A;Negative elongation factor A
NaN	NaN	12.2434	NaN	NaN	NaN	16.0127	NaN		0	0.998267	3.76932	0	A0A0C4DFY5;A8MXZ4;J9JIE0;Q9NQ84	GPRC5C	G protein-coupled receptor class C group 5 member C;G protein-coupled receptor class C group 5 member C;G protein-coupled receptor class C group 5 member C;G-protein coupled receptor family C group 5 member C
15.3163	15.2511	15.1582	15.0309	14.0806	14.6485	14.4636	14.5877	+	2.71714	0.00329909	-0.744026	-3.07839	A0A0C4DFZ1;A8MZ54;Q16623	STX1A	Syntaxin-1A
22.318	22.4924	22.3441	22.467	22.3913	22.4022	22.4039	22.333		0.19226	0.780615	-0.0228152	-0.155553	A0A0C4DG17;A0A8V8TLA4;A0A8V8TMX1;C9J9K3;P08865	RPSA	Small ribosomal subunit protein uS2;Small ribosomal subunit protein uS2;40S ribosomal protein SA;40S ribosomal protein SA (Fragment);Small ribosomal subunit protein uS2
16.5717	16.5751	16.3564	16.4069	16.5999	16.6165	16.4596	16.5059		0.450783	0.457385	0.0679407	0.405191	A0A0C4DG21;A0A7D9NKC8;E7EP65;E7EW77;F8WAL6;Q9NYB9	ABI2	Abl interactor 2;Abl interactor 2;Abl interactor 2 (Fragment);Abl interactor 2;Abl interactor 2;Abl interactor 2
16.4555	16.8459	16.0887	16.2064	16.4705	16.7565	16.4461	16.1894		0.121886	0.687707	0.0664444	0.218826	A0A0C4DG44;A0A8Q3SIX7;O43464	HTRA2	Serine protease HTRA2, mitochondrial (Fragment);HtrA serine peptidase 2;Serine protease HTRA2, mitochondrial
13.9544	13.7064	14.0155	NaN	14.2252	14.4175	13.2397	13.4782		0.0522594	0.840418	-0.0519165	-0.116377	A0A0C4DG51;Q9NP80	PNPLA8	Patatin like phospholipase domain containing 8 (Fragment);Calcium-independent phospholipase A2-gamma
17.0914	17.0369	17.0975	16.8969	16.4746	16.6309	16.8613	16.4696	+	2.19009	0.0118125	-0.421586	-2.07507	A0A0C4DG62;A0A8C8KBE9;F8WCT1;Q66PJ3	ARL6IP4	ADP-ribosylation factor-like protein 6-interacting protein 4
14.8495	14.7719	15.0192	14.7447	14.5888	14.66	15.0753	14.8636		0.149863	0.687664	-0.0493703	-0.218698	A0A0C4DG68	PUM2	Pumilio RNA binding family member 2 (Fragment)
18.4138	18.3541	18.3707	18.5954	18.4233	18.4002	18.5146	18.4083		0.0170047	0.98554	0.00308084	0.0190899	A0A0C4DG89	DDX46	RNA helicase
15.5962	15.2988	15.3638	15.3557	15.136	15.1315	14.6689	15.1184	+	1.58797	0.023989	-0.389961	-1.67744	A0A0C4DG91;A0A2R8Y7V2;C9J9V6;C9JQB1;O75414	NME6	Nucleoside diphosphate kinase;Nucleoside diphosphate kinase;Nucleoside diphosphate kinase (Fragment);Nucleoside diphosphate kinase;Nucleoside diphosphate kinase 6
16.7566	16.8071	16.796	16.9863	16.6602	16.7618	16.7448	16.6656		1.1745	0.171123	-0.128419	-0.815422	A0A0C4DGA2;O75521	ECI2	Enoyl-CoA delta isomerase 2
16.2086	15.9767	16.4625	16.076	15.558	15.2592	15.51	15.5295	+	2.89827	0.00235914	-0.71678	-3.17408	A0A0C4DGA6;Q14527	HLTF	Helicase like transcription factor;Helicase-like transcription factor
14.1096	14.3913	13.6233	13.8811	15.4596	15.5625	14.585	15.6475	+	2.36055	0.00184733	1.31232	3.31949	A0A0C4DGA7;O94929	ABLIM3	Actin binding LIM protein family member 3;Actin-binding LIM protein 3
16.9682	17.6496	15.7791	15.6047	17.071	15.8833	17.12	17.3166		0.239808	0.362577	0.347342	0.505525	A0A0C4DGB0;Q9UIL1	SCOC	Short coiled-coil protein
21.3022	21.4942	20.8927	21.329	21.5549	21.6295	22.1629	21.5718	+	1.30629	0.0279633	0.475247	1.61914	A0A0C4DGB6;P02768	ALB	Albumin
16.9549	16.8089	17.1278	17.1875	17.0868	16.5588	16.5339	17.0938		0.51773	0.215726	-0.201425	-0.72183	A0A0C4DGB9	PPA2	Inorganic pyrophosphatase 2
14.5666	14.5186	14.5982	14.6545	14.6044	14.3302	14.4995	14.4916		0.809547	0.268585	-0.10304	-0.630738	A0A0C4DGE4;A0A0J9YW33;A0A286YF28;Q13277	STX3	Syntaxin 3 (Fragment);Syntaxin 3;Syntaxin 3;Syntaxin-3
15.6286	15.8731	15.9832	15.5015	15.0478	14.8695	15.369	14.9417	+	2.35034	0.00509957	-0.689597	-2.69414	A0A0C4DGG1;Q9UKS6	PACSIN3	Protein kinase C and casein kinase substrate in neurons 3 (Fragment);Protein kinase C and casein kinase substrate in neurons protein 3
18.9624	18.9893	19.0197	19.0836	18.7972	18.8354	18.8741	18.7959	+	2.96865	0.0412322	-0.188067	-1.42475	A0A0C4DGG9;A0A2R8Y212;A0A2R8Y425;A0A2R8Y521;A0A2R8Y5J0;A0A2R8YFK9;A0A2U3TZM0;F5GWX5;Q14839	CHD4	DNA helicase;DNA helicase;DNA helicase (Fragment);DNA helicase;DNA helicase;DNA helicase;DNA helicase;DNA helicase;Chromodomain-helicase-DNA-binding protein 4
17.3632	17.2254	17.6759	17.7545	16.969	17.0933	17.397	17.1442	+	1.20749	0.0444029	-0.353879	-1.39	A0A0C4DGH0;Q5ZPR3	CD276	CD276 molecule;CD276 antigen
15.6345	15.7137	15.0421	15.4288	15.8347	15.8724	15.5757	15.878	+	1.04276	0.060183	0.335428	1.2585	A0A0C4DGH3;Q9Y6R0	NUMBL	Numb-like protein
NaN	NaN	NaN	NaN	12.7745	10.9643	12.5081	12.8953		0	0.998402	NaN	0	A0A0C4DGK3;Q8WXH0	SYNE2	Nesprin-2
10.1586	13.0234	12.0099	12.2703	11.4167	12.6555	NaN	12.2107		0.107173	0.636137	0.228774	0.259708	A0A0C4DGM5;H3BRD4;H3BS99;H3BSS6;Q9H2Y7	ZNF106	Zinc finger protein 106;Zinc finger protein 106 (Fragment);Zinc finger protein 106 (Fragment);Zinc finger protein 106;Zinc finger protein 106
19.3236	19.8419	19.4705	19.3098	19.4284	19.6952	19.1894	19.3211		0.186079	0.58839	-0.0778956	-0.295112	A0A0C4DGP0	PITPNC1	Phosphatidylinositol transfer protein cytoplasmic 1
15.6559	15.5746	14.6856	14.5756	15.4808	15.35	15.7299	14.9278		0.318471	0.304857	0.249202	0.57787	A0A0C4DGP4	PRKCSH	Protein kinase C substrate 80K-H (Fragment)
NaN	12.7134	NaN	10.5213	12.0863	12.2869	NaN	NaN		0.182748	0.431724	0.56925	0.474132	A0A0C4DGQ3;Q9HAH1	ZNF556	Zinc finger protein 556
19.635	19.6965	19.441	19.5492	19.6209	19.429	19.4695	19.4086		0.642004	0.311978	-0.0984135	-0.567838	A0A0C4DGQ4;Q86W25	NLRP13	NLR family pyrin domain containing 13;NACHT, LRR and PYD domains-containing protein 13
20.0876	20.1553	20.295	20.194	19.9589	20.0164	20.1402	19.7762	+	1.27796	0.0809379	-0.21005	-1.12185	A0A0C4DGQ5;P04632	CAPNS1	Calpain small subunit 1
16.2291	16.4531	16.0415	16.1908	15.7122	16.1382	15.7664	16.0718	+	1.17918	0.0548575	-0.306476	-1.29469	A0A0C4DGQ8;Q6IAN0	DHRS7B	Dehydrogenase/reductase SDR family member 7B
19.4099	19.5938	19.4042	19.4386	19.1951	19.427	19.4271	19.2294		0.943828	0.175842	-0.141976	-0.803267	A0A0C4DGS1;P39656	DDOST	Dolichyl-diphosphooligosaccharide--protein glycosyltransferase 48 kDa subunit
14.989	13.7143	14.5009	15.0789	15.6807	14.9529	15.4003	15.8202	+	1.29512	0.0160949	0.892774	1.91435	A0A0C4DGS7;H7C153;Q9NXG6	P4HTM	Prolyl 4-hydroxylase, transmembrane (Fragment);Prolyl 4-hydroxylase, transmembrane (Fragment);Transmembrane prolyl 4-hydroxylase
16.0404	15.2292	15.6627	15.7537	14.3433	14.9199	13.0999	NaN	+	1.59843	0.00622262	-1.5505	-2.62221	A0A0C4DGU2;Q9Y4U1	MMACHC	Cyanocobalamin reductase / alkylcobalamin dealkylase
15.7037	14.5775	15.975	14.6611	NaN	14.4477	15.4452	NaN		0.173826	0.478904	-0.282855	-0.394821	A0A0C4DGW0;A0A3B3IRK3;A0A8V8TQ43;A0A8V8TQM3;A0A8V8TQN2;A0A8V8TQN7;A0A8V8TQP7;A0A8V8TQQ2;A0A8V8TRG3;A0A8V8TRH3;B4DGY6;H7C5F7;Q9NV92	NDFIP2	Nedd4 family interacting protein 2;Nedd4 family interacting protein 2;Nedd4 family interacting protein 2;Nedd4 family interacting protein 2;Nedd4 family interacting protein 2;Nedd4 family interacting protein 2;Nedd4 family interacting protein 2;Nedd4 family interacting protein 2;Nedd4 family interacting protein 2;Nedd4 family interacting protein 2;Nedd4 family interacting protein 2;Nedd4 family i…
16.5318	16.3039	16.4236	16.3347	16.4692	16.4646	16.7145	16.5994		1.08134	0.135045	0.163422	0.914865	A0A0C4DH01;Q9NVU0	POLR3E	RNA polymerase III subunit E;DNA-directed RNA polymerase III subunit RPC5
16.856	16.6984	16.7506	16.529	16.6884	16.6845	16.4188	16.7255		0.345577	0.463771	-0.0791788	-0.399296	A0A0C4DH16;B8ZZS0;H7BXT7;Q9NYM9	BET1L	Bet1 golgi vesicular membrane trafficking protein like;Bet1 golgi vesicular membrane trafficking protein like;BET1-like protein;BET1-like protein
13.8535	14.318	14.8575	14.4757	13.7805	14.2307	14.2612	13.8216		0.700569	0.1023	-0.352695	-1.02377	A0A0C4DH22;A0A1B0GTW6;Q9H4G0	EPB41L1	Erythrocyte membrane protein band 4.1 like 1;Erythrocyte membrane protein band 4.1 like 1;Band 4.1-like protein 1
15.4719	15.6653	15.0934	15.566	15.398	15.5047	15.4151	15.423		0.0379888	0.922144	-0.0139532	-0.0614072	A0A0D9SEJ5;F5GY05;Q96EK7	FAM120B	Constitutive coactivator of peroxisome proliferator-activated receptor gamma
17.634	17.1531	16.8882	16.9851	15.4208	15.5782	16.2899	15.9077	+	2.77047	0.00170213	-1.36592	-3.85951	A0A0D9SEN7	RUNX2	Runt-related transcription factor
13.4002	13.7571	14.028	13.8874	12.663	13.2909	12.9857	12.422	+	2.14419	0.00476796	-0.927762	-2.79162	A0A0D9SER1;A0A804HJX9;Q9NZC7	WWOX	WW domain-containing oxidoreductase
14.6869	14.369	14.346	14.4952	14.9811	14.3511	13.5006	13.9617		0.370342	0.25491	-0.275628	-0.651577	A0A0D9SET2;A0A0D9SFD0;A0A0D9SGI5;A0A0R4J2G5;A0A1B0GTW4;A0A1B0GV32;A0A8I5KPE6;A0A8I5KVQ4;D6R942;D6RB91;D6RC63;D6RCM6;D6RG14;D6RG21;D6RJA7;D6RJG6;D8L7E9;H0YKY6;H0YM62;Q02078;Q06413	MEF2C;MEF2C;MEF2C;MEF2C;MEF2C;MEF2C;MEF2A;MEF2A;MEF2C;MEF2C;MEF2C;MEF2C;MEF2C;MEF2C;MEF2C;MEF2C;MEF2C;MEF2A;MEF2A;MEF2A;MEF2C	Myocyte enhancer factor 2C (Fragment);Myocyte enhancer factor 2C;Myocyte enhancer factor 2C;Myocyte enhancer factor 2C;Myocyte enhancer factor 2C (Fragment);Myocyte enhancer factor 2C;Myocyte enhancer factor 2A (Fragment);Myocyte enhancer factor 2A;Myocyte enhancer factor 2C (Fragment);Myocyte enhancer factor 2C (Fragment);Myocyte enhancer factor 2C (Fragment);Myocyte enhancer factor 2C (Fragment…
NaN	18.4544	19.0983	18.331	NaN	17.4202	17.4341	18.6751	+	0.752362	0.0564268	-0.784746	-1.35481	A0A0D9SF44;A0A0R4J2E2;A0A7P0N5L0;E5RIK1;Q9Y3T6	R3HCC1	R3H and coiled-coil domain-containing protein 1;R3H and coiled-coil domain-containing protein 1;R3H domain and coiled-coil containing 1;R3H domain and coiled-coil containing 1 (Fragment);R3H and coiled-coil domain-containing protein 1
20.7194	20.8425	20.835	20.8658	20.8123	20.7262	20.8498	20.7695		0.253431	0.737261	-0.0262146	-0.184264	A0A0D9SF53;A0A0D9SFB3;A0A0D9SG12;A0A2R8Y4A4;A0A2R8YF78;A0A2R8YFS5;O00571	DDX3X	RNA helicase;RNA helicase;RNA helicase;RNA helicase;RNA helicase;RNA helicase;ATP-dependent RNA helicase DDX3X
14.6366	14.6472	15.0698	14.7122	14.5465	13.662	14.4053	13.7849	+	1.47304	0.0153262	-0.666785	-1.94297	A0A0D9SF54	SPTAN1	Spectrin alpha, non-erythrocytic 1
13.9601	14.2267	13.4648	13.5637	13.2728	13.5392	14.3469	13.3023		0.250345	0.399937	-0.188529	-0.463032	A0A0D9SFJ1;Q9Y2Z9	COQ6	Coenzyme Q6 homolog, monooxygenase (Yeast), isoform CRA_a;Ubiquinone biosynthesis monooxygenase COQ6, mitochondrial
18.3229	18.2434	18.4258	18.5028	17.9824	17.9297	17.9543	17.9993	+	3.34098	0.00542386	-0.407301	-2.56185	A0A0D9SFP2;E9PF18;Q16836	HADH	3-hydroxyacyl-CoA dehydrogenase;Hydroxyacyl-CoA dehydrogenase;Hydroxyacyl-coenzyme A dehydrogenase, mitochondrial
15.9537	16.7449	15.426	15.5402	15.4423	15.1042	14.8637	15.0671	+	1.31846	0.0166498	-0.796845	-1.88932	A0A0D9SG79;Q9NZ09	UBAP1	Ubiquitin associated protein 1 (Fragment);Ubiquitin-associated protein 1
16.5634	16.4948	16.4195	16.3984	15.9739	15.9098	16.3196	15.8602	+	2.19724	0.0102432	-0.453152	-2.15278	A0A0D9SGE8;Q8IWS0	PHF6	PHD finger protein 6
14.0105	14.0503	14.2956	14.1601	13.9499	14.5235	14.087	14.2022		0.173133	0.634481	0.0615599	0.258635	A0A0D9SGH0;A0A7I2V2B0;Q92581	SLC9A6	Sodium/hydrogen exchanger;Sodium/hydrogen exchanger;Sodium/hydrogen exchanger 6
14.1667	13.9857	13.7674	13.9089	14.2104	14.1894	14.1427	14.0257		1.02826	0.121426	0.184872	0.958406	A0A0D9SGJ6;J3KQV8;O43426	SYNJ1	phosphoinositide 5-phosphatase;phosphoinositide 5-phosphatase;Synaptojanin-1
16.7896	17.0711	16.952	16.7036	16.5241	16.8337	16.9077	16.6264		0.610372	0.224222	-0.156068	-0.705577	A0A0G2JH50;A0A0G2JIF0;A2BF26;Q5RIP0	HLA-C	HLA class I histocompatibility antigen, C alpha chain;HLA class I histocompatibility antigen, C alpha chain;HLA class I histocompatibility antigen, C alpha chain;HLA class I histocompatibility antigen C alpha chain
16.7653	16.8246	16.7607	16.6617	16.9323	16.8543	16.7744	16.9717		1.24754	0.161632	0.130132	0.838358	A0A0G2JHC2;Q6NYC8	PPP1R18	PPP1R18;Phostensin
15.1379	14.761	14.5033	14.5734	13.6432	13.9629	14.3164	14.1667	+	1.91586	0.00748398	-0.721619	-2.37741	A0A0G2JIR1;A0A0G2JIS2;A0A0G2JK64;A2ABF8;A2ABF9;Q96KQ7	EHMT2	Histone-lysine N-methyltransferase EHMT2;Histone-lysine N-methyltransferase EHMT2;Histone-lysine N-methyltransferase EHMT2;Euchromatic histone lysine methyltransferase 2;Euchromatic histone lysine methyltransferase 2;Histone-lysine N-methyltransferase EHMT2
20.2692	20.383	20.3156	20.0907	20.4095	20.4939	20.2704	20.4302		0.879303	0.194364	0.136356	0.764973	A0A0G2JIW1;P0DMV8;P0DMV9	HSPA1B;HSPA1A;HSPA1B	Heat shock 70 kDa protein 1B;Heat shock 70 kDa protein 1A;Heat shock 70 kDa protein 1B
16.5361	16.8457	16.2804	16.6191	16.6611	16.8061	16.5092	16.6325		0.254276	0.514386	0.0818906	0.353495	A0A0G2JJD3;O95870	ABHD16A	Phosphatidylserine lipase ABHD16A
16.3707	16.3857	16.8216	16.5474	15.4126	16.1109	16.3745	16.1071	+	1.21058	0.0290369	-0.530074	-1.60125	A0A0G2JK44;A0A140T9E9;H0Y6K2;P25440	BRD2	Bromodomain-containing protein 2;Bromodomain-containing protein 2 (Fragment);Bromodomain-containing protein 2 (Fragment);Bromodomain-containing protein 2
NaN	NaN	NaN	NaN	NaN	NaN	NaN	NaN		NaN	1	0	NaN	A0A0G2JKR7;P28702	RXRB	Retinoic acid receptor RXR-beta
16.7182	17.4988	16.4859	16.9123	16.9659	16.4708	16.6412	16.3683		0.534455	0.166074	-0.292245	-0.827691	A0A0G2JLG2;Q9UPP2	IQSEC3	IQ motif and SEC7 domain-containing protein 3 (Fragment);IQ motif and SEC7 domain-containing protein 3
15.9121	16.0272	16.0488	16.3706	15.8669	15.9703	16.1677	NaN		0.258753	0.49947	-0.0880126	-0.370114	A0A0G2JMG3;A0A0J9YVW5;A0A8C8Q0G8;O95255	ABCC6	ABC-type glutathione-S-conjugate transporter;ATP-binding cassette sub-family C member 6;ATP binding cassette subfamily C member 6;ATP-binding cassette sub-family C member 6
16.9333	17.1349	17.5919	17.5122	16.069	16.4997	17.4764	16.0886	+	1.08425	0.0263894	-0.759662	-1.63489	A0A0G2JMH6;P01903	HLA-DRA	HLA-DRA;HLA class II histocompatibility antigen, DR alpha chain
13.1379	13.4896	13.3583	13.9031	12.5799	12.9566	12.9881	12.8104	+	1.85723	0.00929088	-0.638447	-2.23323	A0A0G2JN29;Q15155	NOMO1	Nodal modulator 1;BOS complex subunit NOMO1
17.2507	17.2756	17.1972	17.1361	16.9449	17.0791	17.1986	16.8499	+	1.26639	0.0900782	-0.196758	-1.07881	A0A0G2JNZ2;A0A0G2JPP5;A0A669KB89;Q14160	SCRIB	Protein scribble homolog;Protein scribble homolog;Scribble planar cell polarity protein;Protein scribble homolog
17.2725	17.4367	17.2354	17.4568	16.9011	16.7992	17.2617	16.4958	+	1.56206	0.0188033	-0.485889	-1.81523	A0A0G2JPA8;A0A0J9YY65;C9JMH6;P08697	SERPINF2	Alpha-2-antiplasmin;Alpha-2-antiplasmin (Fragment);Alpha-2-antiplasmin (Fragment);Alpha-2-antiplasmin
17.0172	17.1211	17.0699	17.3378	16.4805	16.4844	16.9841	16.4366	+	1.97559	0.009921	-0.5401	-2.18165	A0A0G2JPR0;A0A140TA32;A0A140TA44;A0A140TA49;P0C0L4	C4A	Complement C4-A
17.815	17.7514	17.7966	17.9116	18.0628	17.9735	17.8926	18.0249	+	1.83937	0.0793067	0.169812	1.13263	A0A0G2JQ41;A0A1C7CYZ0;I3L4Y1;Q12979	ABR	Active breakpoint cluster region-related protein (Fragment);Active breakpoint cluster region-related protein;Active breakpoint cluster region-related protein;Active breakpoint cluster region-related protein
12.1781	13.5042	14.0165	13.0989	12.7065	13.5863	14.3477	14.8411		0.506925	0.123887	0.670982	0.949241	A0A0G2JQT1;A0A0G2JR96	CYFIP1	Cytoplasmic FMR1-interacting protein 1 (Fragment)
14.5168	14.4966	14.7302	14.3309	12.8823	13.5351	14.1167	14.6307	+	0.966341	0.0354161	-0.727432	-1.4985	A0A0J9YW18;B4DHJ7;Q12983	BNIP3	BCL2 interacting protein 3;BCL2 interacting protein 3;BCL2/adenovirus E1B 19 kDa protein-interacting protein 3
15.9935	15.8437	15.7582	15.8369	16.4337	16.3581	16.3102	16.4164	+	4.03269	0.00170328	0.521493	3.32886	A0A0J9YWB6;Q9Y5B0	CTDP1	RNA polymerase II subunit A C-terminal domain phosphatase (Fragment);RNA polymerase II subunit A C-terminal domain phosphatase
16.2527	16.1437	15.9954	16.2454	16.2897	15.9874	16.3024	16.2379		0.185657	0.671267	0.0450566	0.231033	A0A0J9YWD5;A0A0J9YYB5;B7ZM65;E9PJ24;F8WEF5;Q9P1Y6	PHRF1	PHD and RING finger domain-containing protein 1;PHD and RING finger domain-containing protein 1;PHD and RING finger domain-containing protein 1;PHD and ring finger domains 1;PHD and ring finger domains 1;PHD and RING finger domain-containing protein 1
19.3938	19.1097	19.4987	19.549	18.0181	18.0596	18.4253	18.0096	+	3.97896	0.000771084	-1.25966	-5.25099	A0A0J9YWL0;Q9Y4K1	CRYBG1	Crystallin beta-gamma domain containing 1;Beta/gamma crystallin domain-containing protein 1
15.2146	15.0813	15.0799	15.1498	14.9215	14.5937	14.7124	14.5206	+	2.5061	0.0083341	-0.444366	-2.29879	A0A0J9YX34;A0A6Q8PEY7;A0A6Q8PF18;A0A6Q8PF63;A0A6Q8PF74;A0A6Q8PFB0;A0A6Q8PFI4;A0A6Q8PFM2;A0A6Q8PFS5;A0A6Q8PFV0;A0A6Q8PFX3;A0A6Q8PG16;A0A6Q8PGE9;A0A6Q8PGG4;A0A6Q8PGL5;A0A6Q8PH06;A0A6Q8PHE9;A0A6Q8PHG4;A0A6Q8PHR6;Q9C040	TRIM2;TRIM2;;TRIM2;TRIM2;TRIM2;TRIM2;TRIM2;TRIM2;TRIM2;TRIM2;TRIM2;TRIM2;TRIM2;TRIM2;;TRIM2;;TRIM2;TRIM2	RING-type E3 ubiquitin transferase;Tripartite motif-containing protein 2;Tripartite motif-containing protein 2;Tripartite motif-containing protein 2;Tripartite motif-containing protein 2;Tripartite motif-containing protein 2;RING-type E3 ubiquitin transferase;RING-type E3 ubiquitin transferase;RING-type E3 ubiquitin transferase;Tripartite motif-containing protein 2;Tripartite motif-containing pro…
15.9086	16.4871	14.8428	15.4176	15.4261	14.5653	16.0078	15.6737		0.209528	0.427788	-0.245792	-0.433785	A0A0J9YXE3;A0A0J9YXX3;A0A0J9YXZ0;J3KRX2;J3KS66;J3QLB2;J3QQP1;J3QS49;Q8N1S5	SLC39A11	Zinc transporter ZIP11 (Fragment);Zinc transporter ZIP11 (Fragment);Zinc transporter ZIP11 (Fragment);Solute carrier family 39 member 11 (Fragment);Solute carrier family 39 member 11 (Fragment);Zinc transporter ZIP11 (Fragment);Solute carrier family 39 member 11 (Fragment);Solute carrier family 39 member 11;Zinc transporter ZIP11
16.5871	16.8239	16.5654	16.6683	17.083	17.2814	17.2235	17.0922	+	3.25581	0.00414758	0.50884	2.88422	A0A0J9YXF2;Q15165	PON2	Paraoxonase;Serum paraoxonase/arylesterase 2
12.8633	NaN	11.5011	10.8047	11.4222	NaN	11.3787	12.1841		0.0314159	0.897497	-0.061395	-0.0809263	A0A0J9YXJ0;E9PC62	CELF2	CUGBP Elav-like family member 2
15.2688	14.1911	14.7451	14.9065	14.1106	13.5968	14.3563	14.6253	+	0.994309	0.0378531	-0.605636	-1.46574	A0A0J9YXM6;Q562E7	WDR81	WD repeat-containing protein 81
13.7325	NaN	14.1921	13.1292	NaN	NaN	13.0565	NaN		0	0.997683	-0.628097	0	A0A0J9YYA7;Q9P2Q2	FRMD4A	FERM domain containing 4A;FERM domain-containing protein 4A
14.6571	15.7943	14.2265	15.2197	15.5368	16.3631	14.4564	15.3393		0.3772	0.213929	0.449519	0.726392	A0A0J9YYC8;A6XMV9;P07478	PRSS2	trypsin;trypsin;Trypsin-2
18.94	18.9551	18.8923	19.103	18.8215	18.8526	18.9068	18.8712		1.17998	0.209257	-0.109588	-0.736195	A0A0R4J2E8;A8MXP9;P43243	MATR3	Matrin-3;Matrin 3;Matrin-3
13.2279	13.0346	NaN	NaN	16.6916	16.9324	16.9065	16.538	+	4.73911	0	3.63588	14.4138	A0A0S2Z377	ANXA6	Annexin (Fragment)
14.2282	13.5348	13.2319	13.4693	13.6303	13.57	13.7108	13.3775		0.0694741	0.810167	-0.0438969	-0.134802	A0A0S2Z3B9;A0A0S2Z3T6;A0A8Q3SI46;A0A8Q3SI64;A0A8Q3SI69;A0A8Q3SIA9;A0A8Q3SIC0;A0A8Q3SIC7;A0A8Q3SIG8;A0A8Q3SIH0;A0A8Q3SJ25;A0A8Q3SJ57;A0A8Q3SJ63;A0A8Q3WKX5;A0A8Q3WKX8;A0A8Q3WKY2;A0A8Q3WKZ1;A0A8Q3WKZ4;A0A8Q3WKZ5;A0A8Q3WKZ6;A0A8Q3WKZ9;A0A8Q3WL01;A0A8Q3WL06;A0A8Q3WLJ0;A0A8Q3WLK2;A0A8Q3WM09;A0A8Q3WM58;A0A8Q3WM84;F5GWI4;F5GXW0;F5GYD4;P00813	ADA	Adenosine deaminase (Fragment);Adenosine deaminase (Fragment);Adenosine deaminase;Adenosine deaminase;adenosine deaminase;Adenosine deaminase;Adenosine deaminase;Adenosine deaminase;Adenosine deaminase;Adenosine deaminase;adenosine deaminase;adenosine deaminase;Adenosine deaminase;adenosine deaminase (Fragment);adenosine deaminase;Adenosine deaminase;Adenosine deaminase;Adenosine deaminase;Adenos…
19.1715	18.8984	19.0623	18.9111	18.7812	18.723	19.39	18.7498		0.233075	0.500527	-0.0998139	-0.365783	A0A0S2Z4G6;P09493	TPM1	Tropomyosin alpha-1 chain (Fragment);Tropomyosin alpha-1 chain
16.9844	16.7698	16.579	17.0891	16.7046	16.7603	16.9197	16.8392		0.154729	0.682229	-0.0496597	-0.222743	A0A0S2Z4Z6;A9Z1X7;Q8IYB3	SRRM1	Serine and arginine repetitive matrix 1 (Fragment);Serine and arginine repetitive matrix 1;Serine/arginine repetitive matrix protein 1
14.8903	14.8484	15.0242	15.0313	15.4892	15.8284	15.0075	15.3294	+	1.40726	0.023815	0.465063	1.67924	A0A0S2Z5C6;O14772	FPGT	Fucose-1-phosphate guanylyltransferase (Fragment);Fucose-1-phosphate guanylyltransferase
13.1331	13.9677	13.9366	12.9082	13.5084	13.9423	13.801	13.5691		0.318284	0.318745	0.218817	0.559638	A0A0S2Z5D0;A0A1B0GTU6;A0A1B0GTV3;A0A1B0GU90;A0A1B0GUD2;A0A1B0GW73;H3BNF1;H3BUT1;H3BUV4;Q9NWW5	CLN6;CLN6;CLN6;CLN6;CLN6;;CLN6;CLN6;CLN6;CLN6	CLN6 transmembrane ER protein;CLN6 transmembrane ER protein (Fragment);CLN6 transmembrane ER protein;CLN6 transmembrane ER protein (Fragment);CLN6 transmembrane ER protein;Uncharacterized protein;CLN6 transmembrane ER protein;CLN6 transmembrane ER protein;CLN6 transmembrane ER protein;Ceroid-lipofuscinosis neuronal protein 6
11.4475	NaN	11.3683	11.5824	10.7779	11.4378	NaN	10.3134	+	0.873157	0.0472837	-0.62307	-1.44179	A0A0U1RQD2;A0A8V8PSJ6;Q6ZUS6	CCDC149	Coiled-coil domain containing 149;Coiled-coil domain containing 149;Coiled-coil domain-containing protein 149
15.3749	15.3524	14.8436	15.0823	14.898	15.1205	14.9889	15.0455		0.514556	0.26177	-0.150069	-0.641121	A0A0U1RQE4;A0A494C1M0;Q5HYK7	SH3D19	SH3 domain containing 19;SH3 domain containing 19;SH3 domain-containing protein 19
14.0405	14.0735	13.4386	13.794	11.9325	12.9662	13.0645	12.684	+	2.13819	0.00372207	-1.17486	-2.97348	A0A0U1RQH1;A0A0U1RR07;A0A8J9FM55;Q9HCH5	SYTL2	Synaptotagmin like 2 (Fragment);Synaptotagmin like 2;Synaptotagmin like 2;Synaptotagmin-like protein 2
16.0574	15.9606	15.908	15.9211	16.0967	16.0984	15.9288	16.0993		0.876129	0.281425	0.0940788	0.610298	A0A0U1RQI9;Q9UPU5	USP24	Ubiquitin specific peptidase 24;Ubiquitin carboxyl-terminal hydrolase 24
15.5219	17.0405	15.5536	16.1027	16.2907	16.6071	15.2911	15.6993		0.0636541	0.79226	-0.0826461	-0.14728	A0A0U1RQJ8;Q8WXE1	ATRIP	ATR interacting protein (Fragment);ATR-interacting protein
17.3911	17.2906	17.4286	17.3467	17.435	17.4862	17.3238	17.436		0.579734	0.478951	0.0560164	0.385316	A0A0U1RQK7;A0A8I5KT99;A0A8I5KV92	EIF4G3	Eukaryotic translation initiation factor 4 gamma 3
16.8256	15.047	16.515	16.0981	16.148	16.2601	16.4034	16.558		0.222667	0.417856	0.220922	0.443655	A0A0U1RQL8	GSN	Gelsolin (Fragment)
14.7741	15.0701	14.3556	14.7172	14.854	15.0245	15.0943	15.1735	+	0.974943	0.0729941	0.307357	1.17476	A0A0U1RQL9;A0A0U1RQN3;A0A0U1RQS5;A0A0U1RQV1;B3KNS4	ERVK3-1	Endogenous retrovirus group K3 member 1 (Fragment);Endogenous retrovirus group K3 member 1 (Fragment);Endogenous retrovirus group K3 member 1 (Fragment);Endogenous retrovirus group K3 member 1 (Fragment);Endogenous retrovirus group K3 member 1
20.242	20.1221	20.1489	20.2476	19.8427	19.7934	19.8889	19.7615	+	3.88479	0.00528473	-0.368527	-2.58552	A0A0U1RQP1;A0A994J7J4;Q05193	DNM1	dynamin GTPase;dynamin GTPase;Dynamin-1
14.9532	14.8491	14.7442	14.929	14.8525	14.7734	14.423	14.8206		0.661776	0.215886	-0.151493	-0.721148	A0A0U1RQQ9;F8VSC5;Q6P3W7	SCYL2	SCY1 like pseudokinase 2;SCY1 like pseudokinase 2 (Fragment);SCY1-like protein 2
17.1733	17.1461	17.1388	16.9764	17.0901	17.0058	16.7608	16.9135		1.02779	0.138395	-0.166077	-0.905135	A0A0U1RQT8;Q8TCZ2	CD99L2	CD99 antigen-like protein 2 (Fragment);CD99 antigen-like protein 2
13.8874	12.7218	13.7643	13.9328	13.6341	13.6263	13.6583	13.2394		0.0424055	0.877675	-0.0370686	-0.0917224	A0A0U1RQW6;Q9Y2E4	DIP2C	Disco interacting protein 2 homolog C;Disco-interacting protein 2 homolog C
16.6491	16.4733	16.3323	16.4577	16.6758	16.5864	16.4567	16.5688		0.552018	0.347247	0.0938935	0.524011	A0A0U1RR06;Q9Y484	WDR45	WD repeat domain phosphoinositide-interacting protein 4
13.6137	13.4152	13.717	13.5671	13.2298	13.5271	13.5715	13.677		0.278171	0.508987	-0.0768728	-0.358356	A0A0U1RR25;A0A9L9PXF1;A0A9L9PXN0;A0A9L9PXZ0;A0A9L9PXZ3;Q8WXG6	MADD	MAP kinase-activating death domain protein
NaN	NaN	14.1054	14.8872	NaN	NaN	13.5966	NaN		0	1	-0.899706	0	A0A0U1RR85;Q6NUK4	REEP3	Receptor expression-enhancing protein (Fragment);Receptor expression-enhancing protein 3
16.4851	16.4892	16.1195	16.3605	16.1293	16.3196	16.3801	16.0076		0.59769	0.229662	-0.154394	-0.695538	A0A0U1RRB6;Q9Y2D4	EXOC6B	Exocyst complex component;Exocyst complex component 6B
13.4452	13.5709	13.5614	14.8457	14.3644	12.5183	12.7066	13.1797	+	0.588747	0.0963383	-0.66356	-1.05198	A0A0U1RRE5	NBDY	Negative regulator of P-body association
14.514	15.0915	15.4308	14.8408	15.5981	15.4627	15.5709	15.5638	+	1.59323	0.0149367	0.579609	1.9563	A0A0U1RRK1;A0A286YF11;Q9BPX6	MICU1	Calcium uptake protein 1, mitochondrial;Calcium uptake protein 1, mitochondrial;Calcium uptake protein 1, mitochondrial
14.8521	14.6967	14.7067	14.8896	14.8949	14.9109	14.9695	14.8198		0.992011	0.221244	0.112474	0.710604	A0A0U1RRL5;P32519	ELF1	E74 like ETS transcription factor 1 (Fragment);ETS-related transcription factor Elf-1
16.5263	15.4737	15.9407	14.8736	17.1182	16.916	17.1548	17.0419	+	2.05727	0.00373735	1.35413	2.97926	A0A0U1RRL7	MMP24OS	Protein MMP24OS
16.3077	16.0877	16.277	16.2509	16.7259	16.5269	16.7413	16.805	+	3.03176	0.00514521	0.468994	2.64049	A0A0U1RRM1;Q8WXI9	GATAD2B	GATA zinc finger domain containing 2B;Transcriptional repressor p66-beta
19.3984	19.4592	19.4937	19.5334	19.3854	19.4544	19.3532	19.3128		1.20709	0.24435	-0.0947323	-0.669981	A0A0U1RRM4;A0A7I2V621;A6NLN1;P26599	PTBP1	Polypyrimidine tract-binding protein 1
17.3834	17.2261	17.3272	17.3725	17.3685	17.3378	17.0709	17.3398		0.249434	0.621297	-0.048027	-0.269071	A0A0U1RRM6;Q8N8S7	ENAH	ENAH actin regulator;Protein enabled homolog
15.7926	16.4331	16.7093	16.9174	14.8634	15.5719	16.6379	14.8063	+	1.0464	0.0238902	-0.993229	-1.6788	A0A140T8Z3;A0A182DWF4	HLA-DPB1	HLA class II histocompatibility antigen, DP beta 1 chain;HLA class II histocompatibility antigen, DP beta 1 chain
15.9922	16.1666	16.7659	16.828	14.935	15.4622	16.4213	14.6421	+	1.28346	0.0143889	-1.073	-1.97275	A0A140T8Z9;A0A140T900;A0A140T909;A0A140T914;A0A140T980;A0A140T9D6;A0A140T9F8;A0A140T9H1;A0A140T9J4;A0A140T9R4;A0A140T9U1;A0A140T9U4;A0A140T9Y8;A0A140T9Y9;J3KQ99;P20036	HLA-DPA1	HLA class II histocompatibility antigen, DP alpha 1 chain (Fragment);HLA class II histocompatibility antigen, DP alpha 1 chain (Fragment);HLA class II histocompatibility antigen, DP alpha 1 chain (Fragment);HLA class II histocompatibility antigen, DP alpha 1 chain (Fragment);HLA class II histocompatibility antigen, DP alpha 1 chain (Fragment);HLA class II histocompatibility antigen, DP alpha 1 ch…
19.4393	19.513	19.6118	19.6617	19.5649	19.7319	19.7599	19.6299		0.860739	0.233672	0.115163	0.688437	A0A140T913;A0A140T9I0;A0A140T9X5;Q53Z42	HLA-A	HLA class I histocompatibility antigen, A alpha chain;HLA class I histocompatibility antigen, A alpha chain (Fragment);HLA class I histocompatibility antigen, A alpha chain (Fragment);HLA class I antigen
15.61	15.7843	15.924	15.7552	15.6676	15.6271	15.7762	15.5524		0.684264	0.271011	-0.112516	-0.626719	A0A140T9T7;A0A8V8TM76;A0A8V8TN61;A0A8V8TNH0;Q03518	TAP1	ABC-type antigen peptide transporter;ABC-type antigen peptide transporter;Transporter 1, ATP binding cassette subfamily B member;Transporter 1, ATP binding cassette subfamily B member;Antigen peptide transporter 1
15.2947	16.3074	16.2367	16.214	15.588	16.3391	16.133	15.7644		0.0690672	0.79592	-0.0570502	-0.14448	A0A140TA86;Q5XKP0	MICOS13	MICOS complex subunit MIC13
16.8635	16.9447	17.5662	17.578	16.0651	16.3538	17.5968	16.0728	+	0.87477	0.0436565	-0.715992	-1.3966	A0A182DWE9	HLA-DPB1	HLA class II histocompatibility antigen DP beta chain
18.3449	18.45	18.7036	18.6808	18.7772	18.7727	18.5392	18.8101		0.835442	0.151771	0.179947	0.866011	A0A182DWF2;A0A182DWF3;Q9NNW7	TXNRD2	thioredoxin-disulfide reductase;thioredoxin-disulfide reductase;Thioredoxin reductase 2, mitochondrial
15.7561	NaN	16.4446	15.4376	16.0928	15.6554	15.1631	15.2345		0.421267	0.205882	-0.343023	-0.752838	A0A1B0GTB0;A0A1B0GUT7;A0A1B0GV24;A0A1B0GV60;A0A1B0GVB9;A0A1B0GVW0;A0A1B0GW13;A0A1B0GWJ8;A0A1C7CYW4;B7Z1I9;H7C3E1;O75787	ATP6AP2	Renin receptor (Fragment);Renin receptor;Renin receptor;Renin receptor;Renin receptor;Renin receptor;Renin receptor;Renin receptor;Renin receptor;Renin receptor;Renin receptor;Renin receptor
17.4455	17.4503	17.5602	17.4764	17.4857	17.6319	17.7626	17.4188		0.518939	0.362575	0.0916276	0.505413	A0A1B0GTC3;A0A1B0GVH5;Q9C0B1	FTO	Alpha-ketoglutarate-dependent dioxygenase FTO
18.2446	17.9227	17.8813	17.9971	16.7233	16.8303	17.1087	16.7809	+	4.17494	0.0008	-1.15062	-5.27823	A0A1B0GTG2;A0A1B0GW77;P49419	ALDH7A1	Aldehyde dehydrogenase 7 family member A1;aldehyde dehydrogenase (NAD(+));Alpha-aminoadipic semialdehyde dehydrogenase
18.3195	18.2926	18.2563	18.103	18.3841	18.1585	18.3247	18.2897		0.283474	0.61294	0.0463676	0.276034	A0A1B0GTJ7;A0A1B0GWJ0;A0A7P0T9A7;A0A7P0Z472;P30566	ADSL	Adenylosuccinate lyase
16.4337	15.9963	15.9326	16.4448	16.2438	16.7129	16.6071	16.4902	+	0.929746	0.0762846	0.31163	1.15155	A0A1B0GTJ8;A0A1B0GVK1;A0A1B0GWJ2;A0A3F2YNW7;A0A6Q8NVI4;A0A8J9GB59;H0Y7H8;Q8NFD5	ARID1B	AT-rich interaction domain 1B;AT-rich interaction domain 1B;AT-rich interaction domain 1B;AT-rich interactive domain-containing protein 1B;AT-rich interactive domain-containing protein 1B;AT-rich interaction domain 1B;AT-rich interaction domain 1B;AT-rich interactive domain-containing protein 1B
NaN	NaN	NaN	NaN	13.6964	14.3835	13.8677	14.9281		0	1	NaN	0	A0A1B0GTL5	RAB11FIP5	RAB11 family interacting protein 5
17.4594	17.3132	17.3175	17.352	17.9027	18.032	17.9158	17.8979	+	4.76616	0.00115924	0.576566	3.93135	A0A1B0GTM3;A0A1B0GUA4;A0A1B0GW68;Q13510	ASAH1	Acid ceramidase
14.7071	14.8708	14.2627	14.0399	14.4375	14.5775	14.8323	14.5506		0.251631	0.445189	0.12933	0.417473	A0A1B0GTQ2;A0A1B0GWB1;A0A1C7CYW6;P0DI83	RAB34	RAB34, member RAS oncogene family;RAB34, member RAS oncogene family;RAB34, member RAS oncogene family;Ras-related protein Rab-34, isoform NARR
16.4803	16.7073	16.0524	16.4718	15.9245	15.844	15.6871	15.9438	+	2.09417	0.00828818	-0.578115	-2.32634	A0A1B0GTU3;A0A1B0GVS8;Q96L93	KIF16B	Kinesin family member 16B;Kinesin family member 16B;Kinesin-like protein KIF16B
18.7741	18.6315	18.9552	18.7311	18.7412	18.8211	18.8069	18.8518		0.175398	0.730874	0.0322981	0.188227	A0A1B0GTU4;F5GZ78;P49023	PXN	Paxillin
16.0065	16.212	16.4831	16.2667	16.1306	16.4007	16.5146	17.1098		0.616348	0.139053	0.296816	0.903136	A0A1B0GTU7;P54098	POLG	DNA polymerase subunit gamma-1 (Fragment);DNA polymerase subunit gamma-1
NaN	NaN	18.7761	16.9737	16.8211	NaN	19.1075	18.5834		0.0923931	0.668925	0.295776	0.242982	A0A1B0GU54	SMARCA2	SWI/SNF related, matrix associated, actin dependent regulator of chromatin, subfamily a, member 2
15.8983	15.7569	15.8083	15.6245	16.0443	15.7424	15.5605	16.0065		0.20623	0.593359	0.0664597	0.291599	A0A1B0GU86;A0A1B0GW23;Q03154	ACY1;ABHD14A-ACY1;ACY1	N-acyl-aliphatic-L-amino acid amidohydrolase;N-acyl-aliphatic-L-amino acid amidohydrolase (Fragment);Aminoacylase-1
13.4181	13.4624	12.9134	12.8424	13.076	12.7408	12.9485	11.1711	+	0.692923	0.0723875	-0.674988	-1.17965	A0A1B0GU95;A0A1B0GUJ4;A0A1B0GV67;Q6PID6	TTC33	Tetratricopeptide repeat domain 33;Tetratricopeptide repeat domain 33;Tetratricopeptide repeat domain 33;Tetratricopeptide repeat protein 33
20.5047	20.4647	20.6831	20.6168	20.7768	20.6942	20.6439	20.7184		1.30785	0.141232	0.140972	0.895963	A0A1B0GUA3;Q96EK5	KIFBP	KIF-binding protein
13.7248	13.344	13.8229	13.4966	12.5564	12.8317	12.6369	12.7178	+	3.49912	0.0013	-0.911324	-4.07852	A0A1B0GUA8;Q9H1H9	KIF13A	Kinesin family member 13A;Kinesin-like protein KIF13A
14.09	NaN	14.1273	14.0256	14.4963	14.2947	14.0801	14.0965		0.634307	0.213374	0.160925	0.736912	A0A1B0GUS7;B1AM27;O14795	UNC13B	Unc-13 homolog B;Unc-13 homolog B;Protein unc-13 homolog B
13.8204	13.9691	13.4505	13.6192	13.278	13.3719	13.6998	13.5205		0.848243	0.107265	-0.247246	-1.00413	A0A1B0GUZ7;Q14156	EFR3A	EFR3 homolog A;Protein EFR3 homolog A
14.8581	14.5164	14.4609	14.5461	14.135	NaN	NaN	NaN		0	1	-0.460366	0	A0A1B0GV02;A0A1B0GVV8;A0A1B0GW50;A0JP08;E7EUW9;O60315;U3KQ51	ZEB2	Zinc finger E-box binding homeobox 2;Zinc finger E-box binding homeobox 2;Zinc finger E-box binding homeobox 2;Zinc finger E-box binding homeobox 2;Zinc finger E-box binding homeobox 2 (Fragment);Zinc finger E-box-binding homeobox 2;Zinc finger E-box binding homeobox 2
14.6698	14.0868	14.7559	14.9747	13.4663	13.5908	13.6292	14.166	+	2.00244	0.00511885	-0.908732	-2.63555	A0A1B0GV09;Q9H9B1	EHMT1	Euchromatic histone lysine methyltransferase 1;Histone-lysine N-methyltransferase EHMT1
16.0559	15.8449	15.6448	15.6824	15.8871	15.9647	15.9545	16.2307		0.840937	0.13439	0.202235	0.917262	A0A1B0GV47;Q7Z4S6	KIF21A	Kinesin family member 21A (Fragment);Kinesin-like protein KIF21A
14.7606	15.8147	12.4559	13.6739	14.6169	14.998	14.8502	14.9745		0.416945	0.166191	0.683636	0.827402	A0A1B0GV70;Q96N21	TEPSIN	TEPSIN adaptor related protein complex 4 accessory protein;AP-4 complex accessory subunit Tepsin
11.6741	NaN	12.7782	11.8169	12.2906	13.7255	12.2835	NaN		0.499647	0.12673	0.676811	0.978487	A0A1B0GV71;A0A1B0GW34;A0A1B0GWD3;H3BR00;Q13286;Q9UBD8	CLN3;CLN3;;CLN3;CLN3;CLN3	Battenin
20.6306	20.5914	20.4793	20.6037	21.6396	21.7464	21.588	21.5468	+	5.90707	0	1.05395	6.82138	A0A1B0GVD5;A0A1B0GWE8;P07339	CTSD	Cathepsin D
14.0899	11.3058	14.1672	13.7356	12.4721	15.3146	NaN	NaN		0.159189	0.478881	0.568753	0.394906	A0A1B0GVF8;A0A1B0GVV7;E7ERP4;Q9BRB3	PIGQ	Phosphatidylinositol glycan anchor biosynthesis class Q (Fragment);Phosphatidylinositol glycan anchor biosynthesis class Q (Fragment);Phosphatidylinositol glycan anchor biosynthesis class Q;Phosphatidylinositol N-acetylglucosaminyltransferase subunit Q
17.8792	17.9966	17.2417	17.963	18.125	18.2901	18.8969	18.3252	+	1.39687	0.0177803	0.639179	1.85346	A0A1B0GVI3;P13645	KRT10	Keratin, type I cytoskeletal 10;Keratin, type I cytoskeletal 10
15.6647	15.6748	15.6678	16.0393	14.8726	14.995	14.8877	14.3519	+	2.9178	0.00159591	-0.984828	-3.62893	A0A1B0GVI7;P35869	;AHR	Aryl hydrocarbon receptor (Fragment);Aryl hydrocarbon receptor
16.4351	16.5871	15.9055	16.4678	15.6175	16.043	16.0239	15.7104	+	1.44105	0.0209071	-0.500163	-1.74775	A0A1B0GW05	DPY19L1	Dpy-19 like C-mannosyltransferase 1
16.037	15.9617	15.9508	15.9564	15.5523	15.409	15.9658	15.5124	+	1.59369	0.0263677	-0.366602	-1.63581	A0A1B0GWI2;O75503	CLN5	CLN5 intracellular trafficking protein (Fragment);Bis(monoacylglycero)phosphate synthase CLN5
17.6571	NaN	17.7185	16.9774	18.0321	17.9825	18.2861	18.101	+	1.54081	0.0140805	0.649408	2.07017	A0A1B0GX65;Q969T4;R4GND1	UBE2E3	E2 ubiquitin-conjugating enzyme (Fragment);Ubiquitin-conjugating enzyme E2 E3;E2 ubiquitin-conjugating enzyme
16.4509	16.8388	16.7334	16.5666	16.6524	16.6336	16.5858	16.7741		0.0519813	0.907172	0.0140696	0.0721268	A0A1B0GXE7;F6WST4;Q53FV1	ORMDL1;ORMDL1;ORMDL2	ORM1-like protein 1;ORM1-like protein 1 (Fragment);ORM1-like protein 2
16.8322	NaN	17.1107	17.2244	NaN	16.5824	16.2563	16.0866	+	1.79584	0.00825585	-0.747342	-2.60956	A0A1B1UZQ1;A0A3B3IRU7;A0A3B3ISJ6;A0A3B3ITT8;A0A5F9ZHF9;A0A5F9ZI67;A0A7I2V301;A0A7I2V618;A0A7I2YQV2;Q9Y233	PDE10A	Phosphodiesterase;Phosphodiesterase;Phosphodiesterase;Phosphodiesterase;Phosphodiesterase;Phosphodiesterase;Phosphodiesterase 10A (Fragment);Phosphodiesterase 10A (Fragment);Phosphodiesterase;cAMP and cAMP-inhibited cGMP 3',5'-cyclic phosphodiesterase 10A
15.7995	15.49	15.3938	15.4128	15.3886	15.305	15.7447	15.4992		0.109278	0.759244	-0.0396235	-0.169281	A0A1C7CYX1	MIDEAS	Mitotic deacetylase associated SANT domain protein
NaN	NaN	NaN	NaN	15.077	15.4889	14.732	15.3399		0	1	NaN	0	A0A1C7CYX8;C9J6N5;C9JQ40;C9JW51;Q9H098	FAM107B	Family with sequence similarity 107 member B (Fragment);Family with sequence similarity 107 member B (Fragment);Family with sequence similarity 107 member B (Fragment);Family with sequence similarity 107 member B (Fragment);Protein FAM107B
20.6861	20.6298	20.5328	20.5644	20.4113	20.381	20.5143	20.4218	+	2.06279	0.0719347	-0.17113	-1.18285	A0A1C7CYX9	DPYSL2	Dihydropyrimidinase-related protein 2
NaN	16.1003	14.7229	15.0713	NaN	16.3864	16.181	14.672		0.262766	0.319634	0.448287	0.574343	A0A1W2PNF0;A0A1W2PNY6;A0A1W2PPE6;A0A1W2PPG9;A0A1W2PPH4;A0A1W2PQ13;A0A1W2PQ60;A0A1W2PQD6;A0A1W2PQH2;A0A1W2PQL8;A0A1W2PR66;A0A1W2PRN3;A0A1W2PRT7;A0A1W2PS45;A0A1W2PS77;A0A1W2PSA9;A0A1W2PSD1;Q9Y2D2	SLC35A3;SLC35A3;;;SLC35A3;;SLC35A3;;SLC35A3;SLC35A3;SLC35A3;SLC35A3;SLC35A3;;;;SLC35A3;SLC35A3	UDP-N-acetylglucosamine transporter
17.0786	16.9972	16.902	17.1404	16.7766	16.9827	17.0994	16.9293		0.435417	0.414718	-0.08253	-0.447094	A0A1W2PNP0;A0A1W2PP57;A0A1W2PPC3;A0A1W2PPS0;A0A1W2PR73;Q969N2	PIGT	Phosphatidylinositol glycan anchor biosynthesis class T (Fragment);Phosphatidylinositol glycan anchor biosynthesis class T;Phosphatidylinositol glycan anchor biosynthesis class T;Phosphatidylinositol glycan anchor biosynthesis class T;Phosphatidylinositol glycan anchor biosynthesis class T;GPI transamidase component PIG-T
17.7202	17.8172	17.8635	17.5166	17.737	17.8389	17.4635	17.7173		0.137129	0.727293	-0.0402141	-0.19071	A0A1W2PNR9;Q9Y5U9	IER3IP1	Immediate early response 3-interacting protein 1
19.0749	19.0288	18.9874	18.9175	18.813	18.7797	18.7695	18.8286	+	2.88187	0.0352635	-0.204471	-1.50174	A0A1W2PNV4		Actin-related protein 2/3 complex subunit 1A
15.32	15.6231	15.4481	15.1083	15.7737	15.7414	15.5777	15.6439	+	1.41151	0.0414374	0.309302	1.42302	A0A1W2PNW1;A0A494C0T4;H0YJH6;P42226	STAT6	Signal transducer and activator of transcription (Fragment);Signal transducer and activator of transcription;Signal transducer and activator of transcription;Signal transducer and activator of transcription 6
15.0412	14.8121	15.4546	15.1709	14.818	15.1433	15.0051	15.1592		0.228405	0.523996	-0.0883071	-0.345451	A0A1W2PNY5;A0A1W2PPP6;A0A1W2PQZ6;A0A1W2PR08;A0A1W2PRF0;A0A1W2PRF5;G5E9D4;Q96EB1	ELP4	Elongator complex protein 4
NaN	15.4152	NaN	16.4091	16.4435	15.3185	15.5984	15.834		0.0855127	0.722368	-0.113522	-0.198921	A0A1W2PP11;A0A1W2PS40;C9JNP8;F8WCQ4;Q9H300	;PARL;PARL;PARL;PARL	Presenilin-associated rhomboid-like protein, mitochondrial;rhomboid protease;rhomboid protease;rhomboid protease;Presenilin-associated rhomboid-like protein, mitochondrial
11.6229	NaN	11.6119	12.0165	11.8394	12.517	12.1698	11.5079		0.399807	0.243215	0.258117	0.679969	A0A1W2PP71;A0A1W2PQ65;A0A1W2PQL2;A0A1W2PS30;A0A1X7SBW1;C9JTB6;Q96MP8	KCTD7	BTB/POZ domain-containing protein KCTD7;BTB/POZ domain-containing protein KCTD7 (Fragment);BTB/POZ domain-containing protein KCTD7;BTB/POZ domain-containing protein KCTD7;BTB/POZ domain-containing protein KCTD7;BTB/POZ domain-containing protein KCTD7 (Fragment);BTB/POZ domain-containing protein KCTD7
16.7556	16.8052	16.5391	16.796	16.8438	16.9576	16.7664	16.9616		1.04566	0.144053	0.15837	0.887535	A0A1W2PPG1;A0A1W2PPG5;A0A1W2PPP5;A0A1W2PQM3;A0A1W2PRC2;A0A1W2PS81;E7EQ34;I3L4Z6;I3NI02;O14653	GOSR2;GOSR2;GOSR2;GOSR2;GOSR2;GOSR2;;GOSR2;GOSR2;GOSR2	Golgi SNAP receptor complex member 2
17.5669	17.6439	17.5619	17.4928	18.4219	18.5666	18.5048	18.5178	+	6.20696	0	0.936395	6.54362	A0A1W2PPH1;P23368	ME2	Malic enzyme;NAD-dependent malic enzyme, mitochondrial
14.8356	15.5381	15.4242	14.522	14.7737	14.9981	14.7365	15.2834		0.190512	0.513	-0.132036	-0.354692	A0A1W2PPJ5;Q96SW2	CRBN	Protein cereblon
18.5118	18.4984	18.3581	18.3171	18.1554	18.4184	18.4174	18.1775		0.717671	0.233858	-0.129164	-0.687856	A0A1W2PPX5;A0A1W2PQB7;A0A1W2PQR6;A0A1W2PS43;Q14108	SCARB2	Scavenger receptor class B member 2;Scavenger receptor class B member 2;Scavenger receptor class B member 2;Scavenger receptor class B member 2;Lysosome membrane protein 2
14.7621	14.4961	14.9699	15.1068	15.4216	15.4559	NaN	15.4803	+	1.95018	0.00836225	0.618873	2.39877	A0A1W2PQ68;E9PI05;E9PIM2;E9PLS8;E9PR73;Q9UPV0	CEP164	Centrosomal protein 164 (Fragment);Centrosomal protein 164 (Fragment);Centrosomal protein 164 (Fragment);Centrosomal protein 164 (Fragment);Centrosomal protein 164 (Fragment);Centrosomal protein of 164 kDa
18.1138	17.9783	18.5544	18.1825	NaN	17.9051	17.9304	17.9241	+	0.974371	0.0771334	-0.287392	-1.16841	A0A1W2PQI7;J3KTD2;Q86VV8	RTTN	Rotatin
15.3614	14.6765	NaN	NaN	15.8787	15.1861	15.6262	16.3574	+	0.813836	0.0493268	0.743135	1.42188	A0A1W2PQS6	RPS10-NUDT3	diphosphoinositol-polyphosphate diphosphatase
15.5321	15.9024	15.6226	16.0307	15.1722	14.7479	15.7498	14.5382	+	1.31311	0.0183465	-0.719956	-1.83762	A0A1W2PQV2;H3BUH9;P23434	GCSH	Glycine cleavage system protein H (Fragment);Glycine cleavage system protein H (Fragment);Glycine cleavage system H protein, mitochondrial
17.7087	17.7701	17.4098	17.4017	17.493	17.6098	17.2348	17.4688		0.43145	0.336227	-0.120953	-0.537773	A0A1W2PR09;A0A1W2PRL5;A0A1W2PRM0;F5GYH1;Q8NC96	NECAP1	Adaptin ear-binding coat-associated protein 1;Adaptin ear-binding coat-associated protein 1;Adaptin ear-binding coat-associated protein 1;Adaptin ear-binding coat-associated protein 1 (Fragment);Adaptin ear-binding coat-associated protein 1
16.1192	15.7338	15.6283	15.6144	15.3448	15.5104	15.6648	15.2742	+	1.16259	0.0522179	-0.325387	-1.3175	A0A1W2PR17;F2Z2I2;Q16875;Q5VX20;Q5W015	PFKFB3	6-phosphofructo-2-kinase/fructose-2,6-biphosphatase 3;6-phosphofructo-2-kinase/fructose-2,6-biphosphatase 3;6-phosphofructo-2-kinase/fructose-2,6-bisphosphatase 3;6-phosphofructo-2-kinase/fructose-2,6-biphosphatase 3;6-phosphofructo-2-kinase/fructose-2,6-biphosphatase 3
14.4049	13.5981	14.782	14.5672	14.5621	14.2659	14.6567	14.9424		0.402861	0.236555	0.268721	0.682559	A0A1W2PR28;A0A1W2PRJ5;A0A6Q8PFR7;A0A9L9PY69;Q5JU85	IQSEC2	IQ motif and Sec7 domain ArfGEF 2;IQ motif and Sec7 domain ArfGEF 2 (Fragment);IQ motif and Sec7 domain ArfGEF 2;IQ motif and Sec7 domain ArfGEF 2;IQ motif and SEC7 domain-containing protein 2
15.1259	15.0033	14.9498	14.7856	14.9588	14.8526	15.0276	14.9978		0.029681	0.955988	-0.00693512	-0.0384763	A0A1W2PRB8		Cofactor required for Sp1 transcriptional activation subunit 6
20.1691	17.0205	20.0129	19.683	20.309	20.6726	20.1375	20.0506	+	0.688471	0.0606206	1.07105	1.25525	A0A1X7SBR8;Q8WXS5	CACNG8	Voltage-dependent calcium channel gamma-8 subunit
15.3013	15.1395	15.3861	15.562	15.5043	15.6021	15.0495	15.5696		0.215316	0.545127	0.084168	0.328693	A0A1X7SBY3;A0A8V8TMC8;H0Y860;Q9P246	STIM2	Stromal interaction molecule 2
19.0239	18.9577	18.9818	19.0137	19.0183	19.0533	18.9851	19.0068		0.469944	0.745084	0.0215926	0.178771	A0A1X7SBZ2;A0A5H1ZRQ2;Q92841	DDX17	RNA helicase;RNA helicase;Probable ATP-dependent RNA helicase DDX17
16.7185	16.4833	16.2949	16.1232	15.6344	15.5334	15.5851	15.7124	+	2.98298	0.00169355	-0.788635	-3.37973	A0A1X7SC65;O14558	HSPB6	Heat shock protein family B (small) member 6 (Fragment);Heat shock protein beta-6
13.4413	13.8021	13.6187	12.7146	13.5603	12.9667	NaN	13.5945		0.0208244	0.942813	-0.0203288	-0.047342	A0A286YET3;Q6ZNW5	;GDPGP1	GDP-D-glucose phosphorylase 1
17.3201	16.9332	17.3895	17.612	16.6932	16.3498	16.5355	16.6867	+	2.42889	0.00451169	-0.747406	-2.84426	A0A286YEX4;P08651	NFIC	Nuclear factor 1;Nuclear factor 1 C-type
NaN	14.494	13.9653	13.6639	14.9052	13.9767	14.0965	15.2655		0.564589	0.114349	0.519902	0.996356	A0A286YF17;A0A286YFD0;P42898;Q5SNW7	MTHFR	Methylenetetrahydrofolate reductase;Methylenetetrahydrofolate reductase;Methylenetetrahydrofolate reductase (NADPH);Methylenetetrahydrofolate reductase
20.5407	20.139	20.3478	20.3639	20.1867	20.1904	20.3303	20.2474		0.577117	0.304488	-0.109171	-0.578339	A0A286YF22;O43175	PHGDH	D-3-phosphoglycerate dehydrogenase
16.5408	16.6644	16.2653	16.669	16.6023	16.7029	16.644	16.5073		0.326345	0.474182	0.0792403	0.389974	A0A286YFF7;A0A2C9F2P4;P50897	PPT1	Palmitoyl-protein thioesterase 1
17.2421	16.9649	17.1595	17.1344	17.0589	17.1206	17.1586	17.0217		0.213815	0.696279	-0.035253	-0.21267	A0A2C9F2R7	FRYL	FRY like transcription coactivator
16.2177	16.1793	15.8538	16.0455	16.042	15.9282	16.109	16.0608		0.166678	0.706159	-0.0391061	-0.205112	A0A2Q3DP09;A0A804HHZ1;A0A804HIH2;A0A804HIU9;A0A804HJ52;H7BZY2;Q7Z3E5	ARMC9	LisH domain-containing protein ARMC9
18.4817	18.5393	18.6281	18.7094	19.0989	18.9778	18.4835	18.9994	+	1.06167	0.0660774	0.300294	1.21677	A0A2Q3DQE3;H0Y6G2;Q13555;Q5SWX3	CAMK2G	calcium/calmodulin-dependent protein kinase;calcium/calmodulin-dependent protein kinase;Calcium/calmodulin-dependent protein kinase type II subunit gamma;calcium/calmodulin-dependent protein kinase
15.7397	15.2127	15.7587	15.8708	15.7141	15.5668	15.5004	15.5678		0.143704	0.673237	-0.0582113	-0.229263	A0A2R8Y2Y1;A0A7P0Z4K1;Q8TF01	PNISR	PNN interacting serine and arginine rich protein;PNN interacting serine and arginine rich protein;Arginine/serine-rich protein PNISR
13.6068	13.58	13.1101	13.489	12.6956	12.8902	11.8631	12.9482	+	1.65657	0.00886384	-0.847212	-2.25135	A0A2R8Y3M4;A0A2R8Y4Y7;A0A2R8Y726;A0A2R8Y7B8;A0A2R8Y7E2;A0A2R8YDQ1;A0A2R8YEH4;A0A2R8YFW4;A0A2R8YGZ0;A0A2U3TZH1;H3BTR8;J3KRF6;Q9UQ90	SPG7	SPG7 matrix AAA peptidase subunit, paraplegin;SPG7 matrix AAA peptidase subunit, paraplegin;SPG7 matrix AAA peptidase subunit, paraplegin;SPG7 matrix AAA peptidase subunit, paraplegin (Fragment);SPG7 matrix AAA peptidase subunit, paraplegin (Fragment);SPG7 matrix AAA peptidase subunit, paraplegin;SPG7 matrix AAA peptidase subunit, paraplegin;SPG7 matrix AAA peptidase subunit, paraplegin;SPG7 matr…
14.8586	14.4185	14.8161	14.5911	15.0251	14.8629	14.9846	15.0373	+	1.4968	0.0383431	0.306376	1.45841	A0A2R8Y443;A0A2R8Y6I6;A0A2R8Y6L5;A0A2R8YDF3;A0A9H4CVU7;Q13627;Q9Y463	DYRK1A;DYRK1A;DYRK1A;DYRK1A;DYRK1B;DYRK1A;DYRK1B	Dual specificity tyrosine-phosphorylation-regulated kinase 1A (Fragment);Dual specificity tyrosine-phosphorylation-regulated kinase 1A;Dual specificity tyrosine-phosphorylation-regulated kinase 1A (Fragment);Dual specificity tyrosine-phosphorylation-regulated kinase 1A (Fragment);dual-specificity kinase;Dual specificity tyrosine-phosphorylation-regulated kinase 1A;Dual specificity tyrosine-phosph…
15.5371	15.3617	15.6674	15.6644	15.668	15.4542	15.7459	15.6529		0.323934	0.492734	0.0725877	0.372018	A0A2R8Y455;A0A2R8Y600;A0A2R8Y620;A0A2R8Y7U2;Q86VX2	;;;;COMMD7	COMM domain-containing protein;COMM domain-containing protein;COMM domain-containing protein;COMM domain-containing protein;COMM domain-containing protein 7
17.1944	17.0966	17.1146	17.2015	17.2935	17.3662	17.4138	17.2157	+	1.80926	0.079662	0.170538	1.12952	A0A2R8Y484;Q08722	CD47	Leukocyte surface antigen CD47 (Fragment);Leukocyte surface antigen CD47
11.6695	11.1449	13.2762	12.784	11.9255	12.6294	13.0195	12.6649		0.258011	0.341377	0.341177	0.531628	A0A2R8Y491;A0A6E1WCP9;E7EWD9;H0YGT3;O95718;P11474	ESRRB;ESRRA;ESRRB;ESRRA;ESRRB;ESRRA	Estrogen related receptor beta;Estrogen related receptor alpha;Estrogen related receptor beta;Estrogen related receptor alpha (Fragment);Steroid hormone receptor ERR2;Steroid hormone receptor ERR1
13.712	14.4222	14.3951	14.4982	13.9744	14.0439	14.1877	14.391		0.209038	0.514631	-0.107641	-0.353194	A0A2R8Y4I8;A0A2R8YCL5;A0A2R8YFW8;A0A2R8YGN6;A0A2U3TZR0;Q9UBP0	SPAST	Spastin;microtubule-severing ATPase (Fragment);microtubule-severing ATPase (Fragment);Spastin (Fragment);Spastin;Spastin
16.7842	16.8678	16.8905	16.9826	16.7137	16.8514	16.8768	16.8085		0.597112	0.416595	-0.0686879	-0.445131	A0A2R8Y4P4;A0A2R8Y7S2;A0A994J6Y9;P51532;Q9HBD4	SMARCA4	SWI/SNF related, matrix associated, actin dependent regulator of chromatin, subfamily a, member 4;SWI/SNF related, matrix associated, actin dependent regulator of chromatin, subfamily a, member 4;SWI/SNF related, matrix associated, actin dependent regulator of chromatin, subfamily a, member 4;Transcription activator BRG1;SMARCA4 isoform 2
14.0411	14.0838	14.6118	14.5052	12.6908	12.4386	13.2738	13.5626	+	2.36324	0.00186154	-1.31899	-3.32697	A0A2R8Y4R7;A0A2R8Y6L6;O75648	TRMU	Mitochondrial tRNA-specific 2-thiouridylase 1 (Fragment);Mitochondrial tRNA-specific 2-thiouridylase 1;Mitochondrial tRNA-specific 2-thiouridylase 1
16.3657	16.3449	16.5707	16.3245	16.8229	16.6768	16.9931	16.8306	+	2.60268	0.00830247	0.429385	2.30623	A0A2R8Y4W2;A0A2R8YE63;Q12929	EPS8	Epidermal growth factor receptor pathway substrate 8;Epidermal growth factor receptor pathway substrate 8;Epidermal growth factor receptor kinase substrate 8
13.5742	13.2967	13.4515	13.6872	12.2569	NaN	12.9802	12.644	+	2.13546	0.00501925	-0.875385	-2.90846	A0A2R8Y4W8;A0A2R8Y4X4;A0A2R8Y7B1;A0A2R8YG73;A0A2U3TZV9;Q3V6T2	CCDC88A	Coiled-coil domain containing 88A;Coiled-coil domain containing 88A;Coiled-coil domain containing 88A;Coiled-coil domain containing 88A;Coiled-coil domain containing 88A;Girdin
13.5034	14.1566	13.292	13.1609	13.4995	12.7746	13.57	13.7955		0.143874	0.598826	-0.118339	-0.286848	A0A2R8Y4Z0;A0A2R8Y7W5;A0A2R8YF61;Q14004	CDK13	Cyclin dependent kinase 13 (Fragment);Cyclin dependent kinase 13 (Fragment);Cyclin dependent kinase 13 (Fragment);Cyclin-dependent kinase 13
15.0302	15.0935	15.2252	14.858	15.2983	15.1237	15.1593	15.3686		0.999568	0.123684	0.185794	0.949631	A0A2R8Y4Z8;Q9Y3X0	CCDC9	Coiled-coil domain containing 9;Coiled-coil domain-containing protein 9
15.4991	15.3665	14.9459	14.9335	15.449	15.7503	15.5271	15.3468	+	1.01749	0.0630597	0.332044	1.23731	A0A2R8Y518;H3BV07;Q9ULP9	TBC1D24	TBC1 domain family member 24 (Fragment);TBC1 domain family member 24 (Fragment);TBC1 domain family member 24
16.7393	16.7849	16.5079	16.501	17.2895	17.3988	17.5239	17.3625	+	3.83528	0.0012339	0.760401	4.01122	A0A2R8Y543;A0A2R8Y5A3;A0A2R8Y804;A0A2R8YCH5;B4DGU4;P35222	CTNNB1	Catenin beta-1;Catenin beta-1;Catenin beta-1;Catenin beta-1 (Fragment);Catenin beta-1;Catenin beta-1
14.8064	14.9269	14.3584	14.6217	NaN	14.2159	13.3432	13.9689	+	1.61479	0.00947875	-0.835687	-2.30847	A0A2R8Y559;A0A2R8Y6Z9;A0A2R8YDE6;A0A8V8TKY7;A0A8V8TL08;A0A8V8TLA9;A0A8V8TM63;Q9UBN7	HDAC6	Histone deacetylase 6
15.7764	15.8908	15.9314	15.8955	16.8668	16.8659	16.5649	16.8016	+	4.56184	0.000592593	0.901264	5.03179	A0A2R8Y566	RELCH	RAB11 binding and LisH domain, coiled-coil and HEAT repeat containing
13.552	14.4945	NaN	13.0296	13.4493	13.8332	13.7814	13.4075		0.0687727	0.78399	-0.0741677	-0.154001	A0A2R8Y575;Q8IWE5	PLEKHM2	Pleckstrin homology and RUN domain containing M2;Pleckstrin homology domain-containing family M member 2
16.4967	16.4353	16.7099	16.6474	16.0544	16.0004	16.241	16.1801	+	2.76166	0.00651327	-0.453324	-2.45565	A0A2R8Y595;A0A2R8YFL0;P49711	CTCF	CCCTC-binding factor;CCCTC-binding factor;Transcriptional repressor CTCF
12.9077	NaN	13.323	13.0479	14.0806	13.5184	13.8274	13.8378	+	2.09103	0.00560762	0.723203	2.676	A0A2R8Y5A6;A0A2R8YDM9	ATXN2	Ataxin 2
15.3982	15.6101	16.2025	15.8727	14.5652	14.703	13.6128	NaN	+	2.0662	0.00358944	-1.4772	-3.26308	A0A2R8Y5C4	TNKS1BP1	Tankyrase 1 binding protein 1 (Fragment)
16.9436	16.678	17.0589	16.9537	16.7917	16.6145	17.088	16.8882		0.193881	0.612697	-0.062921	-0.276242	A0A2R8Y5D3;A0A2R8YEZ4;O15160	POLR1C	DNA-directed RNA polymerases I and III subunit RPAC1
15.179	14.7851	15.0516	15.0372	15.0888	15.1291	15.107	14.9566		0.256776	0.582945	0.0571508	0.299028	A0A2R8Y5F1;A0A2R8Y6C9;A0A2R8Y7C8;A0A2R8Y7X5;A0A2R8YDR3;A0A2R8YDZ2;A0A2R8YGD6;A0A2R8YGU4;H3BMQ0;P49815;X5D2U8	TSC2	TSC complex subunit 2;TSC complex subunit 2;TSC complex subunit 2;TSC complex subunit 2;TSC complex subunit 2 (Fragment);TSC complex subunit 2;TSC complex subunit 2;TSC complex subunit 2;TSC complex subunit 2;Tuberin;TSC complex subunit 2 (Fragment)
13.9028	14.4304	13.9528	13.7617	13.9202	14.4837	13.3649	13.9736		0.103739	0.705085	-0.0763683	-0.205877	A0A2R8Y5N2;A0A2R8Y5S3;A0A2R8Y5U8;A0A2R8Y6S1;A0A2R8Y6T5;A0A2R8YEH9;A0A2R8YFV7;Q92574	TSC1	TSC complex subunit 1;TSC complex subunit 1;TSC complex subunit 1;TSC complex subunit 1;TSC complex subunit 1;TSC complex subunit 1;TSC complex subunit 1;Hamartin
16.3036	16.2693	16.0525	16.2135	16.5067	16.797	16.6393	16.5074	+	2.4097	0.0108235	0.402891	2.13675	A0A2R8Y5P7;P49590	HARS2	histidine--tRNA ligase;Histidine--tRNA ligase, mitochondrial
22.0597	21.9692	21.9659	22.0248	21.4747	21.3619	21.4994	21.3678	+	5.02541	0.00128169	-0.578952	-4.06898	A0A2R8Y5S7;P35241	RDX	Radixin
15.4404	15.5339	15.0604	15.346	15.9853	15.8083	15.8542	16.0479	+	2.59452	0.0052093	0.578743	2.67189	A0A2R8Y5S9;A0A2R8Y7Q9;A0A2R8YEK8;Q9Y5P4	CERT1	Ceramide transfer protein
14.5145	15.4333	14.9043	15.0954	15.176	15.2046	14.7175	15.2753		0.180707	0.552335	0.106495	0.322747	A0A2R8Y602	CLPB	Caseinolytic mitochondrial matrix peptidase chaperone subunit B (Fragment)
17.3827	17.8245	17.3237	17.3956	17.6867	17.9478	17.4144	17.7598		0.663937	0.15792	0.220525	0.848826	A0A2R8Y635;A0A2R8YDN7;Q9H7F0	ATP13A3	ATPase 13A3;ATPase 13A3;Polyamine-transporting ATPase 13A3
18.7801	18.63	18.7748	18.6185	17.5921	17.433	17.8217	17.4554	+	4.54004	0	-1.12528	-5.63649	A0A2R8Y653;Q9BZX2	UCK2	uridine/cytidine kinase;Uridine-cytidine kinase 2
21.7448	21.9511	21.7543	21.7283	21.4157	21.4678	21.5408	21.3661	+	2.77537	0.011282	-0.347043	-2.11136	A0A2R8Y6J3;P46777	RPL5	Large ribosomal subunit protein uL18 (Fragment);Large ribosomal subunit protein uL18
11.9419	NaN	12.0391	12.2702	NaN	NaN	NaN	10.8734		0	1	-1.21036	0	A0A2R8Y6S3;A0A8V8TNR7;A0A8V8TNX6;A0A8V8TP55;A0A8V8TP61;A0A8V8TP72;A0A8V8TP84;A0A8V8TP89;A0A8V8TPE1;A0A8V8TPK2;A0A8V8TQ50;A0A8V8TQ88;A0A8V8TQ92;A0A8V8TQG9;A0A8V8TQH7;A0A8V8TQI1;A0A8V8TQM5;A0A8V8TQS5;C9J167;P54278	PMS2	PMS1 homolog 2, mismatch repair system component;PMS1 homolog 2, mismatch repair system component;PMS1 homolog 2, mismatch repair system component;PMS1 homolog 2, mismatch repair system component;PMS1 homolog 2, mismatch repair system component;PMS1 homolog 2, mismatch repair system component;PMS1 homolog 2, mismatch repair system component;PMS1 homolog 2, mismatch repair system component;PMS1 ho…
12.3662	12.4904	NaN	12.4516	12.9529	14.041	13.2956	13.8125	+	1.86086	0.0050824	1.08944	2.77058	A0A2R8Y6U9;A0A804HLH2;J3QS80;Q8N9M1	C19orf47	Chromosome 19 open reading frame 47 (Fragment);Chromosome 19 open reading frame 47;Chromosome 19 open reading frame 47 (Fragment);Uncharacterized protein C19orf47
15.6371	16.267	15.5831	15.5477	14.8909	15.242	15.1879	15.3608	+	1.6074	0.0142741	-0.588338	-1.97728	A0A2R8Y6W5;A0A2R8Y7W8;Q16626	MEA1	Male-enhanced antigen 1
15.3154	15.8118	15.3149	15.3977	14.965	15.515	15.2855	15.238		0.603381	0.180598	-0.209094	-0.792285	A0A2R8Y6W8;P19447	ERCC3	General transcription and DNA repair factor IIH helicase subunit XPB
17.4015	17.5961	17.4711	17.4672	17.6209	17.6694	17.7415	17.6613	+	2.12898	0.0565405	0.18931	1.28106	A0A2R8Y6Y7;A0A2R8YDQ9;Q9P2R7	SUCLA2	Succinate--CoA ligase [ADP-forming] subunit beta, mitochondrial;Succinate--CoA ligase [ADP-forming] subunit beta, mitochondrial;Succinate--CoA ligase [ADP-forming] subunit beta, mitochondrial
19.1953	19.7498	19.1183	18.8667	19.1152	19.0577	18.8472	18.8422		0.640719	0.142377	-0.266901	-0.892185	A0A2R8Y7R2;E9PFT6;P02042;P68871	HBB;HBD;HBD;HBB	Hemoglobin subunit beta;Hemoglobin subunit delta;Hemoglobin subunit delta;Hemoglobin subunit beta
15.4411	16.3588	15.315	15.4011	15.8141	15.9224	15.7554	15.9372		0.404659	0.252577	0.228256	0.654867	A0A2R8Y7Y3;A0A2R8YD30;A0A2U3TZH6;P11171	EPB41	Protein 4.1
10.3466	NaN	12.3333	NaN	12.1782	12.461	13.2454	11.5254	+	0.553949	0.0931896	1.01253	1.11301	A0A2R8Y7Y4;H7C209;Q8N8A2	ANKRD44	Ankyrin repeat domain 44;Ankyrin repeat domain 44 (Fragment);Serine/threonine-protein phosphatase 6 regulatory ankyrin repeat subunit B
21.657	21.5849	21.9343	21.96	21.7276	21.617	21.7385	21.7406		0.333371	0.473482	-0.0781708	-0.390848	A0A2R8Y811;P62263	RPS14	Small ribosomal subunit protein uS11 (Fragment);Small ribosomal subunit protein uS11
20.1495	20.3637	20.2127	20.0587	20.1252	20.4036	20.187	20.028		0.0345348	0.938071	-0.0102296	-0.0505815	A0A2R8Y849;A0A2R8YD14;E7ETK0;P62847	RPS24	40S ribosomal protein S24;40S ribosomal protein S24;40S ribosomal protein S24;Small ribosomal subunit protein eS24
15.63	15.5783	15.6445	15.6173	15.5109	15.5566	15.6471	15.4775		0.89055	0.369304	-0.0694776	-0.498238	A0A2R8Y852;A0A2R8YDI1;P39880	CUX1	Homeobox protein cut-like;Homeobox protein cut-like;Homeobox protein cut-like 1
16.9852	16.7744	16.8388	16.9675	16.9455	16.8561	16.851	16.9379		0.0374359	0.955193	0.00615215	0.0392128	A0A2R8Y855;B4DGM3;Q969G3	SMARCE1	SWI/SNF related, matrix associated, actin dependent regulator of chromatin, subfamily e, member 1;SWI/SNF related, matrix associated, actin dependent regulator of chromatin, subfamily e, member 1;SWI/SNF-related matrix-associated actin-dependent regulator of chromatin subfamily E member 1
18.651	18.6828	18.7152	18.6089	19.0014	19.087	18.909	19.0342	+	3.64748	0.00717276	0.343434	2.38957	A0A2R8Y891;F8VTQ3;P08237	PFKM	ATP-dependent 6-phosphofructokinase;ATP-dependent 6-phosphofructokinase;ATP-dependent 6-phosphofructokinase, muscle type
15.2097	15.0419	14.8062	14.6952	15.329	15.2665	14.8949	15.3219	+	0.856279	0.0997977	0.26486	1.03698	A0A2R8Y8E0;A0A2U3TZI2;H7C560;P15056	BRAF	non-specific serine/threonine protein kinase;non-specific serine/threonine protein kinase;non-specific serine/threonine protein kinase;Serine/threonine-protein kinase B-raf
17.2466	17.1664	17.0765	17.132	16.5895	14.7557	16.1458	16.5891	+	1.39436	0.0111604	-1.1354	-2.11959	A0A2R8YCJ8;Q5T2H3;Q5THU2;Q9NVV5	AIG1	Androgen induced 1;Androgen induced 1 (Fragment);Androgen induced 1;Androgen-induced gene 1 protein
17.4065	17.5429	17.5572	17.5241	17.2077	17.2113	17.0657	17.1031	+	3.42238	0.00718395	-0.360719	-2.39731	A0A2R8YD58;E7EU96;P68400	CSNK2A1	non-specific serine/threonine protein kinase;non-specific serine/threonine protein kinase;Casein kinase II subunit alpha
14.7051	NaN	14.6438	NaN	15.218	14.896	NaN	15.0255	+	1.24838	0.0380085	0.372053	1.66906	A0A2R8YD63;Q92547	TOPBP1	DNA topoisomerase II binding protein 1;DNA topoisomerase 2-binding protein 1
15.4439	15.5713	15.8243	16.0452	15.0602	15.2259	15.1057	14.8849	+	2.29689	0.00526713	-0.651993	-2.59406	A0A2R8YD71;F8W1P7	SLC11A2	Solute carrier family 11 member 2
14.5203	15.4094	14.7793	14.9031	14.3253	14.2702	14.312	14.5888	+	1.41466	0.0203016	-0.528924	-1.76146	A0A2R8YDB8;H7BXF5;Q9H0E3	SAP130	Sin3A associated protein 130;Sin3A associated protein 130;Histone deacetylase complex subunit SAP130
15.455	15.5296	15.4076	15.544	15.5126	15.6552	15.1405	15.4184		0.180534	0.649626	-0.0523818	-0.245684	A0A2R8YDQ0;Q9H267	;VPS33B	Vacuolar protein sorting-associated protein 33B
16.035	15.9157	15.7117	15.896	15.2991	15.3694	15.6061	15.3283	+	2.63373	0.00618345	-0.488891	-2.48507	A0A2R8YE77;A0A2U3TZM1;A0A2U3TZM4;A0A2U3TZN6;O14936	CASK	Calcium/calmodulin dependent serine protein kinase;Calcium/calmodulin dependent serine protein kinase;Calcium/calmodulin dependent serine protein kinase;Calcium/calmodulin dependent serine protein kinase;Peripheral plasma membrane protein CASK
16.0483	16.0489	15.8161	16.0066	16.2036	16.3097	16.1832	16.397	+	2.11718	0.0236185	0.293435	1.68159	A0A2R8YEM2;P51946	CCNH	Cyclin-H
14.7838	14.7754	14.3118	13.9909	14.7815	14.8765	14.5541	14.8633		0.715152	0.111522	0.303355	0.988918	A0A2R8YF57;O00400	SLC33A1	Solute carrier family 33 member 1;Acetyl-coenzyme A transporter 1
12.0145	10.5309	10.996	11.8096	11.417	11.5847	10.1797	NaN		0.195396	0.442368	-0.277273	-0.424286	A0A2R8YF99;A0A2R8YGK2;A0AA34QW11;F8W7S1;Q8NAN2	MIGA1	Mitoguardin 1
19.1786	19.1593	19.3405	19.1981	19.4765	19.3016	19.0539	19.4597		0.436078	0.364637	0.103802	0.503251	A0A2R8YFH5;Q15437	SEC23B	Protein transport protein SEC23;Protein transport protein Sec23B
13.9093	NaN	15.145	14.6179	15.5557	14.2456	NaN	15.8851		0.472756	0.13905	0.671378	0.938277	A0A2R8YFX5;Q8IVL0	NAV3	Neuron navigator 3
16.7987	17.1269	16.707	16.8078	17.3427	17.2428	17.213	17.182	+	2.10874	0.0153176	0.385013	1.94284	A0A2R8YGH5;H7C1E4;P61966	AP1S1	AP complex subunit sigma;Adaptor related protein complex 1 subunit sigma 1 (Fragment);AP-1 complex subunit sigma-1A
NaN	NaN	NaN	NaN	14.8285	15.1194	16.0526	15.1605		0	1	NaN	0	A0A2R8YGI3;A0A669KA03;A0A669KAZ4;A0A669KB16;A0A669KB28;A0A669KB54;A0A669KB55;A0A669KB79;A0A669KBE0;A0A6E1W314;E7ES50;E7EX21;Q5TAT6	COL13A1	Collagen type XIII alpha 1 chain;Collagen type XIII alpha 1 chain;Collagen type XIII alpha 1 chain;Collagen type XIII alpha 1 chain;Collagen type XIII alpha 1 chain;Collagen type XIII alpha 1 chain;Collagen type XIII alpha 1 chain;Collagen type XIII alpha 1 chain (Fragment);Collagen type XIII alpha 1 chain;Collagen type XIII alpha 1 chain;Collagen type XIII alpha 1 chain;Collagen type XIII alpha …
18.4753	18.2252	18.1192	18.2028	16.648	16.6606	17.1015	16.3231	+	3.94217	0	-1.57233	-5.67099	A0A2R8YHD2	TPM4	Tropomyosin 4 (Fragment)
16.604	16.5972	16.4162	16.4601	16.357	16.562	16.5663	16.3173		0.365184	0.485876	-0.0687366	-0.378716	A0A2R8YHI9;Q15813	TBCE	Tubulin-specific chaperone E
23.4802	23.3815	23.2231	23.0211	23.4132	23.7603	23.6174	23.4307	+	1.12381	0.0664257	0.27893	1.21386	A0A2U3TZH3;A0A9L9PYI8;Q05639	EEF1A2	Elongation factor 1-alpha;Elongation factor 1-alpha 2;Elongation factor 1-alpha 2
20.2292	20.1052	20.1695	20.1616	20.3937	20.2725	20.4176	20.2831	+	2.09211	0.0674701	0.17539	1.20873	A0A2U3TZU2;P06744	GPI	Glucose-6-phosphate isomerase
15.9315	15.9669	15.9439	16.1386	15.6024	15.4753	16.0489	15.4261	+	1.26263	0.0409216	-0.357011	-1.42872	A0A2Y9D025;P56556	NDUFA6	NADH dehydrogenase [ubiquinone] 1 alpha subcomplex subunit 6
12.5434	NaN	11.9681	NaN	12.891	NaN	12.4586	12.7115	+	0.684521	0.0923535	0.431257	1.16986	A0A384DVK4;Q7Z5L2	R3HCC1L	R3H domain and coiled-coil containing 1 like;Coiled-coil domain-containing protein R3HCC1L
16.9561	17.133	16.8013	16.9786	17.3023	17.5	17.0245	17.2846	+	1.39895	0.0417942	0.310582	1.41938	A0A384DVU0;Q8IY17	PNPLA6	Patatin like phospholipase domain containing 6;Patatin-like phospholipase domain-containing protein 6
14.1939	NaN	14.6327	15.0308	15.1266	14.8288	14.8577	15.0473	+	0.754378	0.093353	0.345937	1.08232	A0A3B3IRJ9;A0A3B3ISI3;A0A3B3ISJ5;A0A3B3ITL0;A0A3B3ITR9;Q9Y2H2	INPP5F	Inositol polyphosphate-5-phosphatase F;Inositol polyphosphate-5-phosphatase F;Inositol polyphosphate-5-phosphatase F;Inositol polyphosphate-5-phosphatase F;Inositol polyphosphate-5-phosphatase F (Fragment);Phosphatidylinositide phosphatase SAC2
15.7344	16.4761	16.1959	15.8922	14.1782	13.9839	15.4401	14.3594	+	2.31258	0.00171429	-1.58426	-3.4075	A0A3B3IRL2;O75629	CREG1	Cellular repressor of E1A stimulated genes 1;Protein CREG1
14.121	14.7187	14.5055	13.9557	14.181	14.4218	14.6616	14.44		0.198936	0.53573	0.100853	0.335874	A0A3B3IRL5;C9J381;P20839	IMPDH1	Inosine-5'-monophosphate dehydrogenase (Fragment);Inosine-5'-monophosphate dehydrogenase;Inosine-5'-monophosphate dehydrogenase 1
16.9829	17.0598	16.6637	17.4683	16.346	16.4448	16.4553	NaN	+	1.60707	0.0126285	-0.628314	-2.10859	A0A3B3IRM4	XYLB	Xylulose kinase
16.787	16.8623	16.917	16.9808	16.5052	16.598	16.6229	16.5022	+	3.15753	0.0100399	-0.32968	-2.17389	A0A3B3IRN8;A0A3B3ITX0;P24311	COX7B	Cytochrome c oxidase subunit 7B, mitochondrial;Cytochrome c oxidase subunit 7B, mitochondrial;Cytochrome c oxidase subunit 7B, mitochondrial
17.2768	17.3076	17.2439	17.2549	16.7294	16.9562	16.6523	16.7006	+	3.51143	0.00366189	-0.511179	-3.02678	A0A3B3IRR1;A0A3F2YNY7;F5H345;P08397	HMBS	hydroxymethylbilane synthase;hydroxymethylbilane synthase;hydroxymethylbilane synthase;Porphobilinogen deaminase
NaN	12.5184	NaN	12.1621	NaN	11.9948	NaN	NaN		0	1	-0.345414	0	A0A3B3IRS7;A0A3B3IT31;A0A3B3ITP2;A0A3B3IU68;A0A3F2YP66;Q9NUN5	LMBRD1	Lysosomal cobalamin transport escort protein LMBD1;Lysosomal cobalamin transport escort protein LMBD1;Lysosomal cobalamin transport escort protein LMBD1;Lysosomal cobalamin transport escort protein LMBD1 (Fragment);Lysosomal cobalamin transport escort protein LMBD1;Lysosomal cobalamin transport escort protein LMBD1
18.214	18.1636	17.8256	17.8581	18.4124	18.5108	18.1434	18.2956	+	1.35389	0.0412376	0.325197	1.42511	A0A3B3IRT8;C9IZQ1;C9J3L8;C9J5W0;E9PAL7;P43307	SSR1	Translocon-associated protein subunit alpha
13.9387	14.3811	13.9199	13.3685	13.598	13.6875	13.9275	13.2676		0.523559	0.173592	-0.281873	-0.809363	A0A3B3IRW6;Q2KHR3	QSER1	Glutamine and serine rich 1;Glutamine and serine-rich protein 1
15.1445	16.6038	18.1278	17.8421	17.2869	15.7043	15.5202	18.5494		0.0588692	0.786176	-0.164351	-0.151182	A0A3B3IS06	TCOF1	Treacle ribosome biogenesis factor 1 (Fragment)
12.3388	12.8312	10.9207	11.8901	12.8391	12.6396	12.4304	12.6208	+	0.755754	0.0630696	0.637292	1.23758	A0A3B3IS90;A0A7P0T8Y4;Q2TAA5	ALG11	GDP-Man:Man(3)GlcNAc(2)-PP-Dol alpha-1,2-mannosyltransferase;GDP-Man:Man(3)GlcNAc(2)-PP-Dol alpha-1,2-mannosyltransferase;GDP-Man:Man(3)GlcNAc(2)-PP-Dol alpha-1,2-mannosyltransferase
13.1736	13.9626	13.328	13.3782	13.5229	13.4746	12.5414	13.4551		0.304652	0.334071	-0.212126	-0.540225	A0A3B3ISF0	LARP1B	La ribonucleoprotein 1B
17.3576	17.4562	17.4069	17.543	17.5718	17.8141	17.9842	17.4716	+	1.15197	0.0671144	0.269473	1.21001	A0A3B3ISF9;P42892	ECE1	Endothelin-converting enzyme 1
18.332	18.2675	18.2308	18.2878	18.573	18.4682	18.3492	18.5092	+	2.03872	0.0556984	0.195345	1.28825	A0A3B3ISG5;A0A7I2V2P6;P14735	IDE	Insulin degrading enzyme;Insulin degrading enzyme;Insulin-degrading enzyme
NaN	NaN	NaN	NaN	13.4956	13.371	13.4146	13.4331		0	1	NaN	0	A0A3B3ISJ3;Q9H8G2	CAAP1	Caspase activity and apoptosis inhibitor 1
13.0667	13.507	12.3257	12.2664	13.0164	12.4445	13.089	12.961		0.0943209	0.715581	0.0862877	0.198811	A0A3B3ISP1;A0A3B3ITU5;Q92625	ANKS1A	Ankyrin repeat and sterile alpha motif domain containing 1A;Ankyrin repeat and sterile alpha motif domain containing 1A (Fragment);Ankyrin repeat and SAM domain-containing protein 1A
15.6084	15.5843	15.47	15.7064	16.368	16.179	15.5099	16.6106	+	1.26362	0.0233958	0.574621	1.68476	A0A3B3ISS6;Q14956	GPNMB	Glycoprotein nmb;Transmembrane glycoprotein NMB
15.3035	15.1755	15.3285	15.4441	15.385	15.552	15.4846	15.2969		0.726559	0.253079	0.11675	0.653922	A0A3B3ISV4;Q8N0U8	VKORC1L1	vitamin-K-epoxide reductase (warfarin-sensitive);Vitamin K epoxide reductase complex subunit 1-like protein 1
16.1233	16.5054	15.8133	15.8384	16.2747	16.5004	16.415	16.2689	+	0.868645	0.0881303	0.294651	1.08796	A0A3B3ISV5;H3BSW0;Q8N9N7	;LRRC57;LRRC57	Leucine-rich repeat-containing protein 57;Leucine rich repeat containing 57 (Fragment);Leucine-rich repeat-containing protein 57
13.2403	14.2654	14.9219	14.1135	13.7774	14.6668	14.4963	13.4556		0.0275598	0.916466	-0.0362282	-0.0658162	A0A3B3IT39;O60613	SELENOF	Selenoprotein F
13.2999	NaN	13.109	NaN	NaN	NaN	NaN	12.5817		0	1	-0.622752	0	A0A3B3IT42;D6RD20;D6RJC2;P30307	CDC25C	Cell division cycle 25C;Cell division cycle 25C (Fragment);Cell division cycle 25C (Fragment);M-phase inducer phosphatase 3
13.9046	13.3757	14.0212	13.5368	12.5724	12.52	13.2442	NaN	+	1.767	0.00654452	-0.930661	-2.54875	A0A3B3IT47;A0A994J4T0;A0A994J4U2;C9JGR9;Q9Y2I8	WDR37	WD repeat-containing protein 37
16.6126	16.6353	16.507	16.7906	16.1609	15.8698	16.2076	16.2303	+	2.64631	0.00535415	-0.519208	-2.5686	A0A3B3IT54;Q9H7E9	C8orf33	Chromosome 8 open reading frame 33;UPF0488 protein C8orf33
18.2561	18.7194	18.1782	18.3644	17.8006	18.4446	18.3713	17.7175		0.632088	0.135002	-0.296039	-0.91547	A0A3B3IT59;A0A3B3ITL5;A0A3F2YNX2;P0C860;Q8N5Y2	MSL3;MSL3;MSL3;MSL3P1;MSL3	MSL complex subunit 3;MSL complex subunit 3 (Fragment);MSL complex subunit 3;Putative male-specific lethal-3 protein-like 2;Male-specific lethal 3 homolog
13.9717	13.7775	13.805	14.278	13.9028	13.6278	13.5524	13.2607	+	1.11	0.048	-0.372134	-1.35307	A0A3B3ITC2;Q13884	SNTB1	Syntrophin beta 1;Beta-1-syntrophin
14.8539	14.5593	14.4522	14.5774	14.3815	14.5727	14.0438	14.1369	+	1.1664	0.0515403	-0.326956	-1.32233	A0A3B3ITH3;Q9P2X3	IMPACT	Protein IMPACT
19.8092	19.8152	19.7804	19.9414	19.7615	19.7513	19.8414	19.7145		0.766847	0.384804	-0.0693955	-0.479775	A0A3B3ITJ4	HNRNPL	Heterogeneous nuclear ribonucleoprotein L
14.2478	NaN	NaN	12.8784	NaN	NaN	NaN	NaN		0	1	NaN	0	A0A3B3ITK4;Q96LA8	PRMT6	Protein arginine N-methyltransferase 6 (Fragment);Protein arginine N-methyltransferase 6
14.2784	13.5735	14.3404	13.9309	13.2069	13.8484	12.7665	13.8851	+	0.957593	0.0407698	-0.604054	-1.42955	A0A3B3ITL1;Q8WUD1	RAB2B	RAB2B, member RAS oncogene family;Ras-related protein Rab-2B
13.41	13.1731	NaN	12.6129	14.2855	14.3224	13.8945	14.1274	+	2.30098	0.00302318	1.09214	3.32153	A0A3B3ITN0;Q5SZG1;Q86TP1	PRUNE1	Prune exopolyphosphatase 1;Prune exopolyphosphatase 1 (Fragment);Exopolyphosphatase PRUNE1
15.0435	14.1856	14.5397	15.5985	14.1304	14.1023	14.2086	14.5036	+	0.965909	0.0401169	-0.605612	-1.43846	A0A3B3ITR6;O95363	FARS2	phenylalanine--tRNA ligase;Phenylalanine--tRNA ligase, mitochondrial
16.6343	16.8874	16.5242	16.5802	16.9726	16.9554	16.7592	16.9811	+	1.45604	0.0507662	0.260556	1.32897	A0A3B3ITT1;Q6IQ22	RAB12	RAB12, member RAS oncogene family;Ras-related protein Rab-12
18.8089	18.7937	19.5481	18.9236	18.6524	18.8946	18.7663	18.5465		0.773601	0.100424	-0.303625	-1.03308	A0A3B3ITT5;P47914	RPL29	60S ribosomal protein L29;Large ribosomal subunit protein eL29
17.1133	16.9369	17.39	17.3514	16.705	16.7133	16.7238	16.6769	+	2.44033	0.00719536	-0.493192	-2.38454	A0A3B3ITU8	ITPR1	Inositol 1,4,5-trisphosphate receptor
15.0432	15.3275	15.003	14.8863	15.3957	15.4497	15.0648	15.6188	+	1.11147	0.0577406	0.317266	1.2739	A0A3B3ITW3;P28288	ABCD3	ATP binding cassette subfamily D member 3;ATP-binding cassette sub-family D member 3
20.3054	20.283	19.9397	20.0042	20.5894	20.8669	20.7736	20.5618	+	2.49365	0.00530852	0.564831	2.57566	A0A3B3ITX4;A0A8I5KSQ4;A0A8I5KT86;O75964	;ATP5MG;ATP5MG;ATP5MG	ATP synthase subunit O, mitochondrial;ATP synthase membrane subunit g;ATP synthase membrane subunit g;ATP synthase subunit g, mitochondrial
15.3477	15.1541	14.8006	15.3685	15.5139	15.5292	15.1503	15.6854	+	0.877363	0.0844654	0.301973	1.10365	A0A3B3ITX9;A0A804CBI3;H7C2G0;P55822	GET1-SH3BGR;SH3BGR;SH3BGR;SH3BGR	Guided entry of tail-anchored proteins factor 1;SH3 domain binding glutamate rich protein;SH3 domain binding glutamate rich protein (Fragment);SH3 domain-binding glutamic acid-rich protein
19.2122	19.2582	19.2238	19.2654	19.2503	19.137	19.1906	19.2487		0.508871	0.637832	-0.0332766	-0.25597	A0A3B3ITZ9;Q9Y2W1	THRAP3	Thyroid hormone receptor associated protein 3;Thyroid hormone receptor-associated protein 3
15.9604	15.9358	15.6924	15.8292	15.528	16.3855	15.1265	15.5496		0.323653	0.320757	-0.207058	-0.557317	A0A3B3IU03;E9PIY0;Q96KS9	FAM167A	Family with sequence similarity 167 member A (Fragment);Family with sequence similarity 167 member A (Fragment);Protein FAM167A
12.8271	10.3528	NaN	10.3325	NaN	NaN	11.5116	NaN		0	1	0.340794	0	A0A3B3IU42;A0A8J9FJK1;A0A8J9FN78;H0YEL0;O14893	GEMIN2	Gem-associated protein 2;Gem-associated protein 2;Gem-associated protein 2;Gem nuclear organelle associated protein 2 (Fragment);Gem-associated protein 2
16.3981	16.3848	15.6147	15.8766	17.0396	16.9668	16.5264	17.0771	+	1.94097	0.00596122	0.833944	2.51134	A0A3B3IU69;F8W717;O00423	EML1	EMAP like 1;EMAP like 1;Echinoderm microtubule-associated protein-like 1
20.812	20.5889	20.7247	20.8413	20.2943	19.9919	20.3487	20.3286	+	2.59051	0.00620018	-0.50086	-2.4906	A0A3B3IUA2	SNU13	NHP2-like protein 1
17.3896	17.2871	17.4295	17.4059	17.4794	17.4049	17.5247	17.5556		1.32949	0.18708	0.113152	0.778495	A0A3B3IUB1;Q13144	EIF2B5	Translation initiation factor eIF2B subunit epsilon
18.1529	18.5313	18.1878	18.1148	18.5398	18.9555	18.4807	18.686	+	1.5804	0.0218061	0.418833	1.72406	A0A3B3IUB5;Q8TCT9	HM13	Histocompatibility minor 13;Minor histocompatibility antigen H13
17.6337	17.3504	16.9066	17.451	17.7322	16.9903	17.7867	17.6826		0.382264	0.275032	0.212554	0.620358	A0A3B3IUC1	NEDD4	NEDD4 E3 ubiquitin protein ligase
15.8924	15.9899	15.6121	15.831	15.397	15.66	15.6857	15.4977	+	1.37605	0.0517691	-0.271263	-1.32093	A0A3B3IUC4;A0AA34QW02;P06280	GLA	Alpha-galactosidase;Alpha-galactosidase;Alpha-galactosidase A
16.9647	17.1285	17.1572	17.1407	16.9949	17.0811	17.142	17.0151		0.29596	0.640966	-0.0395179	-0.253537	A0A3B3IUD7;Q14690	PDCD11	Programmed cell death 11;Protein RRP5 homolog
16.068	15.9689	16.131	15.9239	16.097	15.9353	16.2539	16.2143		0.556532	0.325699	0.102113	0.550354	A0A494BZT8;Q9Y6A5	TACC3	Transforming acidic coiled-coil containing protein 3;Transforming acidic coiled-coil-containing protein 3
16.2683	15.5296	15.7253	14.3666	16.3188	16.2853	16.4864	15.8469	+	0.914561	0.0384749	0.761868	1.45682	A0A494BZY7;Q5JPI9	EEF1AKMT2	EEF1A lysine methyltransferase 2
16.3834	16.3988	17.4481	16.1501	15.5606	16.1482	15.6369	15.3716	+	1.47262	0.0114007	-0.915832	-2.10975	A0A494BZZ8;H7C0B3;Q96K49	TMEM87B	Transmembrane protein 87B
17.8876	17.7731	17.8635	17.9231	17.5486	17.5094	17.6908	17.6239	+	2.70364	0.020051	-0.268641	-1.77349	A0A494C028;H0Y993;P35659	DEK	DEK proto-oncogene;DEK oncogene (DNA binding), isoform CRA_b;Protein DEK
17.9106	18.1337	17.9271	18.0748	18.2281	18.3921	18.1493	18.1789	+	1.57631	0.0578817	0.225547	1.27311	A0A494C039;Q9Y4L1	HYOU1	Hypoxia up-regulated protein 1
15.0239	15.2332	15.7652	15.6224	15.2979	14.5001	14.9807	15.7358		0.398434	0.234677	-0.282585	-0.686409	A0A494C050;Q8N5F7	NKAP	NFKB activating protein (Fragment);NF-kappa-B-activating protein
15.9679	16.0051	15.5126	15.7958	15.6334	15.8316	15.567	15.2193		0.743831	0.122647	-0.257526	-0.954142	A0A494C068;A0A494C155;A0A494C1K7;E9PGP6;Q9UGJ0	PRKAG2	Protein kinase AMP-activated non-catalytic subunit gamma 2;Protein kinase AMP-activated non-catalytic subunit gamma 2;Protein kinase AMP-activated non-catalytic subunit gamma 2;Protein kinase AMP-activated non-catalytic subunit gamma 2;5'-AMP-activated protein kinase subunit gamma-2
14.5264	13.3697	14.0939	13.9443	12.969	13.4089	13.5286	13.2821	+	1.37053	0.0176064	-0.686393	-1.86737	A0A494C070;H0Y6K5;H0Y7L6;Q02447	SP3	Sp3 transcription factor;Transcription factor Sp3;Sp3 transcription factor (Fragment);Transcription factor Sp3
17.8454	18.033	17.6333	17.9842	17.8975	17.9321	17.893	17.8489		0.0744182	0.867538	0.0189066	0.098915	A0A494C0B4;P54725	RAD23A	RAD23 homolog A, nucleotide excision repair protein;UV excision repair protein RAD23 homolog A
18.4292	18.4078	18.5211	18.348	18.2828	18.1636	18.4933	18.3395		0.6643	0.286854	-0.106722	-0.60193	A0A494C0R8	CLUH	Clustered mitochondria protein homolog
11.0659	NaN	11.5646	10.9043	12.2484	12.2866	NaN	11.5968	+	1.35195	0.0143555	0.865645	2.16784	A0A494C0S1;Q92963	RIT1	Ras like without CAAX 1;GTP-binding protein Rit1
14.9112	NaN	14.9237	15.4829	14.1914	14.3746	14.1007	14.9982	+	1.21408	0.0215818	-0.689728	-1.78437	A0A494C0V7;Q9NRX6	TMEM167B	Protein kish-B
17.4743	17.4141	17.514	17.5098	17.1978	17.2225	17.2015	17.1569	+	4.3693	0.00926667	-0.283392	-2.23371	A0A494C0W0;A0A8V8TMN8;O95453	PARN	Poly(A)-specific ribonuclease PARN
15.9332	NaN	15.0646	15.5989	15.6261	16.3779	15.2217	15.9862		0.312393	0.302646	0.27072	0.587226	A0A494C0Z5;Q9H082	RAB33B	RAB33B, member RAS oncogene family;Ras-related protein Rab-33B
16.4185	15.7146	16.094	16.2803	16.5018	16.0051	16.5921	16.7329		0.737961	0.100228	0.33112	1.03509	A0A494C105;H7C593;H7C5U3;Q9H3U5	MFSD1	Major facilitator superfamily domain-containing protein 1;Major facilitator superfamily domain containing 1;Major facilitator superfamily domain containing 1 (Fragment);Major facilitator superfamily domain-containing protein 1
16.5885	16.3964	16.5862	16.6612	16.7272	16.7467	16.6014	16.7873		1.19694	0.129959	0.157582	0.930373	A0A494C108;Q8N9T8	KRI1	Protein KRI1 homolog
13.0252	NaN	NaN	12.7344	13.3414	11.4537	13.1352	13.4425		0.0171837	0.946661	-0.0365891	-0.0453412	A0A494C143;Q14689	DIP2A	Disco interacting protein 2 homolog A;Disco-interacting protein 2 homolog A
14.0253	13.8847	14.3277	13.9817	14.1441	14.1632	14.1577	14.4049		0.68935	0.197546	0.162632	0.759052	A0A494C146;P50336	PPOX	Protoporphyrinogen oxidase (Fragment);Protoporphyrinogen oxidase
15.22	15.1343	14.7934	15.0955	14.4711	14.2044	14.6047	14.4118	+	2.65904	0.00456235	-0.637787	-2.838	A0A494C164;A0A8V8TLG8;P52630	STAT2	Signal transducer and activator of transcription;Signal transducer and activator of transcription;Signal transducer and activator of transcription 2
18.3491	18.132	18.0357	18.1872	18.7187	18.5944	18.522	18.6862	+	2.9081	0.005625	0.454345	2.53247	A0A494C165;A0A8V8TLR1;P12955	PEPD	Xaa-Pro dipeptidase
16.007	15.8691	15.7364	16.4303	15.9736	15.8836	12.6757	15.1831	+	0.661605	0.0654783	-1.08171	-1.22073	A0A494C1A0;A0A804HI95;P35609	ACTN2	Actinin alpha 2 (Fragment);Actinin alpha 2;Alpha-actinin-2
14.4518	14.128	14.7023	14.8997	12.9886	10.469	NaN	13.1449	+	1.58028	0.00510484	-2.34464	-2.7527	A0A494C1B9;B7Z685;D6RC99;E9PCN2;Q02153	GUCY1B1	Guanylate cyclase soluble subunit beta-1
17.8625	17.8357	17.917	17.9224	18.0504	18.011	17.9573	18.0628		2.28178	0.100932	0.135947	1.03154	A0A494C1F2;P35658	NUP214	Nucleoporin 214;Nuclear pore complex protein Nup214
16.2044	16.3734	16.1166	15.9119	16.8462	16.8625	16.7025	16.734	+	3.05484	0.00304199	0.634734	3.11159	A0A494C1J1;Q69YQ0	SPECC1L	Cytospin-A
18.3046	18.137	18.0441	18.2776	18.1793	18.0687	18.0951	18.1402		0.483219	0.44074	-0.0700202	-0.422137	A0A494C1K3;A0A8I5KVB5;P78347	GTF2I	General transcription factor IIi;General transcription factor IIi;General transcription factor II-I
17.5892	17.6288	17.6888	17.6799	17.6601	17.6343	17.5528	17.6308		0.3566	0.707019	-0.0271554	-0.20442	A0A494C1L5	LRBA	LPS responsive beige-like anchor protein
16.9608	17.0226	16.394	17.0208	16.513	16.4264	16.0932	16.4835	+	1.39281	0.0240931	-0.470512	-1.67605	A0A494C1M4;Q3SY69	ALDH1L2	10-formyltetrahydrofolate dehydrogenase;Mitochondrial 10-formyltetrahydrofolate dehydrogenase
16.0452	16.0753	16.2707	16.0301	16.039	16.1361	15.8905	16.0656		0.423067	0.450833	-0.0725343	-0.411816	A0A494C1N0;P26885	FKBP2	peptidylprolyl isomerase;Peptidyl-prolyl cis-trans isomerase FKBP2
17.8935	17.8512	17.726	17.8101	18.0155	17.9523	17.9417	18.0323	+	2.10303	0.0749669	0.165241	1.16158	A0A499FI31;Q15020	SART3	Spliceosome associated factor 3, U4/U6 recycling protein;Squamous cell carcinoma antigen recognized by T-cells 3
13.8214	NaN	15.0983	14.6604	14.4812	14.2743	NaN	14.4899		0.105519	0.676243	-0.111577	-0.23188	A0A499FI48;C9JMN9	PDIA4	Protein disulfide-isomerase
17.7951	17.8428	17.6948	17.8618	17.9967	18.0849	18.0137	17.9756	+	2.58996	0.0343262	0.21909	1.51897	A0A499FIX8;H7BXI1	ESYT2	Extended synaptotagmin 2
17.0282	17.0597	16.7413	17.0857	17.1976	17.3021	16.9689	17.1528		0.833178	0.154563	0.176624	0.857239	A0A499FIZ0	WDR26	WD repeat-containing protein 26
13.8115	NaN	13.8745	13.776	14.0198	14.0268	13.3749	13.9608		0.0459558	0.886555	0.0249531	0.0866396	A0A499FJ16;A0A5F9ZGX5;A0A5F9ZHD0;A0A5F9ZHJ2;A0A5F9ZHP4;A0A5F9ZI29;C9J1X3;Q07912	TNK2	non-specific protein-tyrosine kinase;non-specific protein-tyrosine kinase;Tyrosine kinase non receptor 2;non-specific protein-tyrosine kinase;non-specific protein-tyrosine kinase;non-specific protein-tyrosine kinase;non-specific protein-tyrosine kinase;Activated CDC42 kinase 1
15.6006	NaN	15.3725	15.2953	14.5351	NaN	NaN	NaN		0	1	-0.887719	0	A0A499FJ41;K7ES72;Q13938	CAPS	Calcyphosine;Calcyphosine (Fragment);Calcyphosin
16.0646	15.8879	15.7771	16.153	16.1141	16.0658	16.1128	16.1486		0.802232	0.20277	0.139661	0.748707	A0A499FJI4;A0A804HIR9;A0A804HKQ1;A0A804HL12;O75592	MYCBP2	RCR-type E3 ubiquitin transferase;RCR-type E3 ubiquitin transferase;RCR-type E3 ubiquitin transferase;RCR-type E3 ubiquitin transferase;E3 ubiquitin-protein ligase MYCBP2
17.2505	17.3541	17.2776	17.3825	17.232	17.1888	17.3865	17.1585		0.592475	0.394641	-0.0747209	-0.46859	A0A590UJ43;P48729;U3KPX3	CSNK1A1	non-specific serine/threonine protein kinase;Casein kinase I isoform alpha;non-specific serine/threonine protein kinase
13.47	14.3464	16.3255	NaN	13.8771	14.1016	13.7441	13.4964	+	0.5789	0.0885659	-0.909159	-1.10567	A0A590UJ45;A0A590UJF3;A6NHU9;E7EUA2;Q9UPX8	SHANK2	SH3 and multiple ankyrin repeat domains 2;SH3 and multiple ankyrin repeat domains 2 (Fragment);Cortactin-binding protein 1;SH3 and multiple ankyrin repeat domains 2;SH3 and multiple ankyrin repeat domains protein 2
16.0234	15.9946	16.0766	16.1734	16.207	16.2052	16.1843	16.0068		0.644179	0.353147	0.0838115	0.516521	A0A590UJ57;A0A590UJ98;A0A590UJT0;A0A590UK53;A0A590UK97;A0A590UKB1;E9PP15;Q14114	LRP8	LDL receptor related protein 8;LDL receptor related protein 8;LDL receptor related protein 8;LDL receptor related protein 8 (Fragment);LDL receptor related protein 8;LDL receptor related protein 8 (Fragment);LDL receptor related protein 8 (Fragment);Low-density lipoprotein receptor-related protein 8
16.1623	16.2367	16.3219	16.3495	15.5798	15.6944	16.0564	15.8924	+	2.17604	0.0100231	-0.461895	-2.1601	A0A590UJ73;Q9BSV6	TSEN34	tRNA-splicing endonuclease subunit Sen34
16.8976	17.196	16.6117	16.577	17.0198	17.3703	17.2746	17.1867	+	1.28262	0.035415	0.39227	1.49504	A0A590UJA9;C9JCW7;C9JE12;Q9BVT8	TMUB1	Transmembrane and ubiquitin like domain containing 1;Transmembrane and ubiquitin-like domain-containing protein 1 (Fragment);Transmembrane and ubiquitin like domain containing 1 (Fragment);Transmembrane and ubiquitin-like domain-containing protein 1
13.1985	13.5101	12.6901	12.3875	12.566	NaN	12.4131	11.9573	+	0.933675	0.0412722	-0.634417	-1.45959	A0A590UJF2;A0A590UJF7;A0A590UJP0;A8MTK3;B7Z7M5;C9JPG9;Q5MJ34;Q5MJ35;Q9NUX5	POT1	Protection of telomeres protein 1;Protection of telomeres protein 1;Protection of telomeres protein 1;Protection of telomeres 1;Protection of telomeres protein 1;Protection of telomeres 1 (Fragment);Protection of telomeres protein 1;Protection of telomeres protein 1;Protection of telomeres protein 1
15.5084	15.7993	15.8008	15.4237	15.7915	16.1597	15.9074	15.8412	+	1.20657	0.0564078	0.291885	1.28248	A0A590UJK3;A0A590UJP6;A0A590UJS6;A0A5F9VB99;A0A994J4X6;A0A994J4X9;A0A994J5K5;A0A994J5K8;A0A994J7U9;A0A994J7V1;H7BZW9;H7C3M8;H7C5G9;Q14BN4	SLMAP	Sarcolemma associated protein;Sarcolemma associated protein;Sarcolemma associated protein;Sarcolemma associated protein;Sarcolemma associated protein;Sarcolemma associated protein;Sarcolemma associated protein;Sarcolemma associated protein;Sarcolemma associated protein;Sarcolemma associated protein;Sarcolemma associated protein;Sarcolemma associated protein;Sarcolemma associated protein;Sarcolemm…
18.501	18.7146	18.7613	18.5615	18.1895	18.3923	18.3345	18.316	+	2.31714	0.0176543	-0.326519	-1.86533	A0A590UJK4;A0A590UJP7;A0A590UK01;A0A590UK80;Q13247	SRSF6;SRSF6;SRSF6;;SRSF6	Serine and arginine rich splicing factor 6;Serine and arginine rich splicing factor 6;Serine and arginine rich splicing factor 6;RRM domain-containing protein (Fragment);Serine/arginine-rich splicing factor 6
17.283	17.1669	17.3238	17.4648	17.1594	17.1648	17.0879	17.282		0.94576	0.184473	-0.13611	-0.784723	A0A590UJS4;Q6KC79	NIPBL	Nipped-B protein;Nipped-B-like protein
16.2921	16.4711	16.2678	16.4534	16.0908	16.303	16.1765	16.0999	+	1.51708	0.0721143	-0.203533	-1.18191	A0A590UJS8;A0A5F9ZA98;O75027	ABCB7	Iron-sulfur clusters transporter ABCB7, mitochondrial;Iron-sulfur clusters transporter ABCB7, mitochondrial;Iron-sulfur clusters transporter ABCB7, mitochondrial
13.2479	13.8301	13.8404	13.1708	13.1224	12.9702	13.5114	13.38		0.596019	0.15169	-0.276315	-0.866726	A0A590UK50;O43683	BUB1	BUB1 mitotic checkpoint serine/threonine kinase (Fragment);Mitotic checkpoint serine/threonine-protein kinase BUB1
14.0893	15.3995	15.1794	15.7764	14.9506	15.7728	15.7603	14.4459		0.0906703	0.704192	0.121262	0.206663	A0A5F9UP49;Q9BRK5	SDF4	45 kDa calcium-binding protein
14.6046	15.3345	14.7793	14.909	15.4578	15.7726	15.7643	15.3279	+	1.90169	0.00830721	0.67379	2.31149	A0A5F9UY30;O43493	TGOLN2	Trans-golgi network protein 2;Trans-Golgi network integral membrane protein 2
17.1061	17.0074	16.9699	17.4078	16.6559	16.7906	16.8285	17.0483	+	1.19899	0.05683	-0.291985	-1.27866	A0A5F9YFS9	SPCS1	Signal peptidase complex subunit 1
16.1367	16.3354	15.8279	16.0661	16.068	16.1709	15.8614	15.8156		0.361865	0.384753	-0.112548	-0.480025	A0A5F9ZGX3;A0A5F9ZGY3;A0A5F9ZGY4;A0A5F9ZGZ5;A0A5F9ZH19;A0A5F9ZH30;A0A5F9ZHD2;A0A5F9ZHE4;A0A5F9ZHN5;A0A5F9ZHR8;A0A5F9ZHS1;A0A5F9ZI30;A0A5F9ZI40;A0A5F9ZI65;D6RHE1;H0Y933;I6L894;Q01484	ANK2	Ankyrin 2;Ankyrin 2;Ankyrin 2;Ankyrin 2 (Fragment);Ankyrin 2;Ankyrin 2;Ankyrin 2;Ankyrin 2;Ankyrin 2;Ankyrin 2;Ankyrin 2;Ankyrin 2;Ankyrin 2;Ankyrin 2;Ankyrin 2;Ankyrin 2;Ankyrin 2;Ankyrin-2
12.3255	12.3438	12.9673	12.8453	12.4831	13.5148	13.1402	12.4088		0.367279	0.260439	0.266232	0.642814	A0A5F9ZH13;E9PR06;E9PRT0;E9PSB9;Q9NQC8	IFT46	Intraflagellar transport protein 46 homolog;Intraflagellar transport protein 46 homolog;Intraflagellar transport protein 46 homolog (Fragment);Intraflagellar transport protein 46 homolog (Fragment);Intraflagellar transport protein 46 homolog
13.6188	13.7507	13.3388	13.7795	12.9322	13.804	13.3765	13.7237		0.307978	0.363249	-0.162873	-0.50477	A0A5F9ZH20;A0A5F9ZH60;Q5TF39	MFSD4B	Major facilitator superfamily domain containing 4B;Major facilitator superfamily domain containing 4B;Sodium-dependent glucose transporter 1
15.4372	15.1538	15.0517	15.0576	14.8241	14.7154	14.8674	14.8525	+	2.00776	0.0185062	-0.36021	-1.83066	A0A5F9ZH79;A0A5F9ZHP1;A0A5F9ZI37;A0A5K1VW55	ASCC1	Activating signal cointegrator 1 complex subunit 1
16.6781	16.5432	16.4621	16.2491	15.5295	15.2357	15.5076	15.4797	+	4.04813	0.000533333	-1.04502	-4.91023	A0A5F9ZHB6;A0A9L9PXM3;P49642	PRIM1	DNA primase;DNA primase;DNA primase small subunit
14.8296	14.8106	14.4676	14.4813	14.3942	14.4085	14.3326	14.3308	+	1.47995	0.0443943	-0.280722	-1.39017	A0A5F9ZHD5;P17707	AMD1	adenosylmethionine decarboxylase;S-adenosylmethionine decarboxylase proenzyme
15.4698	15.1961	15.7935	15.6462	15.1381	15.3775	15.4947	15.2773		0.659158	0.168965	-0.204503	-0.821055	A0A5F9ZHG7;E9PCH4;Q8TEU7	RAPGEF6;;RAPGEF6	Rap guanine nucleotide exchange factor 6
16.997	17.2255	16.772	16.9006	16.9843	17.0809	17.1081	17.192		0.515596	0.307697	0.117547	0.573838	A0A5F9ZHI5;A0A5F9ZHN9;J3QRD1;P51648	ALDH3A2	Aldehyde dehydrogenase;Aldehyde dehydrogenase;Aldehyde dehydrogenase family 3 member A2;Aldehyde dehydrogenase family 3 member A2
NaN	NaN	13.1904	13.376	NaN	13.5384	12.9627	NaN		0.0344007	0.903144	-0.0326672	-0.0811731	A0A5F9ZHJ0	ACAT1	Acetyl-CoA acetyltransferase, mitochondrial
22.9716	23.0749	22.9976	22.9551	22.8366	22.9117	22.8987	22.773		1.88837	0.102271	-0.144817	-1.02376	A0A5F9ZHM4;P07195	LDHB	L-lactate dehydrogenase;L-lactate dehydrogenase B chain
NaN	NaN	13.0853	12.1454	11.5073	12.886	12.2845	12.0226		0.35373	0.232443	-0.440229	-0.712932	A0A5F9ZHN2;E7EWD6;Q76L83	ASXL2	ASXL transcriptional regulator 2 (Fragment);ASXL transcriptional regulator 2;Putative Polycomb group protein ASXL2
17.1408	17.2099	17.3308	17.2914	17.3284	17.3534	17.1907	17.3891		0.554215	0.4129	0.0721807	0.449239	A0A5F9ZHN7;A0A9L9PXB9;A0A9L9PYD2;Q9NTJ5	SACM1L	Phosphatidylinositol-3-phosphatase SAC1
14.1	14.0062	14.1094	14.092	13.5076	13.2286	12.9589	13.5031	+	2.9543	0.00170656	-0.777363	-3.33474	A0A5F9ZHU3;A0A7P0T8T9;Q9Y243	AKT3	non-specific serine/threonine protein kinase;non-specific serine/threonine protein kinase;RAC-gamma serine/threonine-protein kinase
16.34	16.2409	16.6931	16.3671	15.4356	15.5317	15.8317	15.4454	+	3.12399	0.00173434	-0.849229	-3.61367	A0A5F9ZHU7;P49643	PRIM2	DNA primase large subunit
16.219	15.2789	14.6749	14.6373	NaN	NaN	NaN	14.1436		0	1	-1.05892	0	A0A5F9ZHX8;A0A5F9ZHZ5;A0A804HIF5;A0A804HJ07;A0A804HJF6;F5GYY5;F5H324;P51690	ARSL	Arylsulfatase L
NaN	NaN	NaN	NaN	15.0203	15.1362	14.4751	14.6906		0	1	NaN	0	A0A5F9ZHY7;Q8WY22	BRI3BP	BRI3 binding protein;BRI3-binding protein
17.5656	17.6507	17.6312	17.5145	18.1302	18.1646	17.9155	18.1237	+	3.57385	0.00362932	0.493007	2.99298	A0A5F9ZI21;V9GYM8	ARHGEF2	Rho guanine nucleotide exchange factor 2
17.2279	17.153	17.1232	16.9087	16.6383	16.7859	16.6372	16.7954	+	2.5114	0.0107034	-0.389025	-2.14362	A0A5F9ZI63;O75530	EED	Embryonic ectoderm development;Polycomb protein EED
17.016	17.0141	16.6527	16.6311	16.7541	16.7046	16.9513	16.7504		0.11821	0.752864	-0.0383959	-0.173754	A0A5H1ZRP4	NELFB	Negative elongation factor B
16.0664	16.213	16.0774	16.0575	16.3403	16.3787	16.1854	16.3668	+	1.99427	0.0476213	0.214253	1.35634	A0A5H1ZRS1;H0YBA1;Q15154	PCM1	Pericentriolar material 1;Pericentriolar material 1;Pericentriolar material 1 protein
13.8882	NaN	14.2839	14.1145	13.7502	12.6058	13.0321	13.7093	+	1.21244	0.0191751	-0.821158	-1.85961	A0A5K1VW28;H0YH69;Q9HBU6	ETNK1	ethanolamine kinase;ethanolamine kinase;Ethanolamine kinase 1
13.2608	13.3268	13.7738	13.9715	10.8467	13.0779	13.0632	12.6122	+	1.11047	0.0192173	-1.18324	-1.80283	A0A5K1VW61;A0A5K1VW71;A0A5K1VW79;A0A5K1VW93;Q7Z5Q1	CPEB2	Cytoplasmic polyadenylation element binding protein 2;Cytoplasmic polyadenylation element binding protein 2;Cytoplasmic polyadenylation element binding protein 2;Cytoplasmic polyadenylation element binding protein 2;Cytoplasmic polyadenylation element-binding protein 2
17.0574	16.8551	16.7612	17.0183	16.5826	16.6795	16.6517	16.4044	+	1.99188	0.0196755	-0.343443	-1.7792	A0A669KAV7;A0A669KBH9;M0QXA7	WIZ	WIZ zinc finger
16.933	17.3325	17.0014	16.9956	15.7743	16.175	16.3129	15.5702	+	2.89481	0.00175281	-1.10756	-3.75801	A0A669KAW1;Q9BYC5	FUT8	Fucosyltransferase 8;Alpha-(1,6)-fucosyltransferase
17.2618	17.2539	16.9282	17.2337	18.0107	18.2214	17.9076	18.1019	+	3.84221	0.00109091	0.890982	4.35367	A0A669KAX3;O76024	WFS1	Wolframin ER transmembrane glycoprotein;Wolframin
18.2093	18.1549	18.2059	18.2437	17.5118	17.5806	17.7693	17.5834	+	4.28177	0.00172853	-0.592134	-3.74395	A0A669KAX4;A0A7P0T954;A0A7P0T9L3;K4DI93;Q13620	CUL4B	Cullin 4B;Cullin 4B;Cullin 4B;Cullin 4B;Cullin-4B
16.3017	16.5615	16.1713	16.0376	16.1734	16.4762	16.3621	16.4475		0.311918	0.4435	0.0967798	0.419133	A0A669KAX9;Q5T653	;MRPL2	Large ribosomal subunit protein uL2 C-terminal domain-containing protein (Fragment);Large ribosomal subunit protein uL2m
16.7784	16.6481	15.6398	15.1133	16.2907	15.9619	15.9921	16.3209		0.0846655	0.730998	0.0964856	0.188229	A0A669KB05	CTNND1	Catenin delta 1
17.9953	18.0213	17.8412	18.0105	18.2919	18.2955	18.0234	18.21	+	1.68268	0.0485166	0.238139	1.34928	A0A669KB10;A0A669KBG8;A0A7I2YQM2;Q92538	GBF1	Golgi brefeldin A resistant guanine nucleotide exchange factor 1;Golgi brefeldin A resistant guanine nucleotide exchange factor 1;Golgi brefeldin A resistant guanine nucleotide exchange factor 1;Golgi-specific brefeldin A-resistance guanine nucleotide exchange factor 1
17.4972	17.4086	17.2286	17.3872	17.0746	16.6834	17.0135	16.801	+	2.41132	0.007728	-0.487293	-2.35382	A0A669KB12;Q09472	EP300	histone acetyltransferase;Histone acetyltransferase p300
15.8899	16.1369	15.9853	15.9475	15.7847	16.1196	15.7031	16.001		0.343729	0.443545	-0.0878174	-0.419158	A0A669KB27;A0A669KBH7;Q9UHQ4	DUS4L-BCAP29;DUS4L-BCAP29;BCAP29	DUS4L-BCAP29 readthrough;DUS4L-BCAP29 readthrough;B-cell receptor-associated protein 29
15.019	14.7869	15.302	14.7848	14.8442	14.7537	14.3877	14.4653	+	1.14579	0.047257	-0.360439	-1.36067	A0A669KB29;Q9P0U4	CXXC1	CXXC-type zinc finger protein 1
18.7134	18.5716	18.44	18.4006	19.0854	19.0606	18.9333	19.1015	+	3.15775	0.00453399	0.513768	2.84652	A0A669KB53;A0A669KB56;A0A669KB68;A0A669KBA4;P42224	STAT1	Signal transducer and activator of transcription;Signal transducer and activator of transcription;Signal transducer and activator of transcription;Signal transducer and activator of transcription;Signal transducer and activator of transcription 1-alpha/beta
13.2905	12.8304	13.1736	12.841	11.6307	12.1367	12.0174	NaN	+	2.69199	0.0017355	-1.10561	-3.83521	A0A669KB95;A0A669KBH4;A0A8I5KQF0;A0A8I5KW87;Q14999	CUL7	Cullin 7;Cullin 7;Cullin 7;Cullin 7;Cullin-7
15.9966	16.0944	15.3683	15.8794	15.8655	15.7908	16.0139	15.3981		0.121165	0.68741	-0.0675969	-0.219268	A0A669KBE6;Q9NV96	TMEM30A	Cell cycle control protein;Cell cycle control protein 50A
16.0528	16.0628	15.9717	16.1164	15.8752	15.9869	15.9252	15.8934		1.83035	0.125805	-0.130741	-0.943082	A0A669KBJ7;Q9H2P0	ADNP	Activity dependent neuroprotector homeobox;Activity-dependent neuroprotector homeobox protein
18.3261	18.3654	18.3108	18.4289	18.007	18.007	18.2436	18.0176	+	2.39412	0.0203114	-0.289012	-1.76227	A0A669KBL1;Q93009	USP7	Ubiquitin carboxyl-terminal hydrolase 7
15.7015	15.2548	15.4617	15.1421	14.2969	14.3855	14.5854	14.2318	+	3.37088	0.00138403	-1.01512	-4.14068	A0A6E1WJ75;Q86U70	LDB1	LIM domain binding 1;LIM domain-binding protein 1
19.1071	19.1382	19.1107	19.1722	19.202	19.2187	19.1129	19.1715		0.790656	0.523068	0.0442071	0.346112	A0A6I8PIV1;Q9P2J5	LARS1	leucine--tRNA ligase;Leucine--tRNA ligase, cytoplasmic
16.8382	16.8582	16.6973	16.6716	16.3103	16.3271	16.5427	16.2748	+	2.70319	0.00875056	-0.402624	-2.27259	A0A6I8PIX7;O95425	SVIL	Supervillin
15.5903	15.4581	14.7645	15.2741	15.269	15.6409	15.8703	15.5167		0.660171	0.125439	0.302498	0.94463	A0A6I8PLD9;A0A6I8PRU6;Q8N6L1	KRTCAP2	Keratinocyte-associated protein 2
15.2169	15.1158	15.5276	15.1615	14.7602	14.789	15.3473	14.8272	+	0.995321	0.0668089	-0.324497	-1.21233	A0A6I8PRS5;Q8N954	GPATCH11	G patch domain-containing protein 11
16.4977	16.3218	16.1351	16.2954	16.6163	16.6934	16.4233	16.4373	+	1.21649	0.0763483	0.230065	1.15123	A0A6I8PTZ8;Q5TA58;Q9UL18	2001-08-01	Argonaute RISC component 1;Argonaute RISC component 1;Protein argonaute-1
17.2711	17.4934	17.1262	17.3051	17.4696	17.507	17.2623	17.524		0.713351	0.216337	0.141747	0.720222	A0A6Q8KRG2;A0A8I5KNZ1;A0A8I5KZ68;A0A8J9BZL8;B7ZC06;Q08379	GOLGA2	Golgin subfamily A member 2;Golgin A2;Golgin A2;Golgin A2;Golgin A2;Golgin subfamily A member 2
16.038	15.9725	15.8784	15.6355	15.8072	15.7662	15.8612	15.8699		0.244188	0.598914	-0.0549521	-0.287023	A0A6Q8PEV5;A0A6Q8PFB5;Q9BYV8	CEP41	Centrosomal protein 41;Centrosomal protein 41;Centrosomal protein of 41 kDa
17.0902	17.0382	17.0491	16.8787	17.5323	17.6061	17.446	17.4915	+	3.91424	0.00184459	0.504925	3.20428	A0A6Q8PEX6;A0A6Q8PFB7;A0A6Q8PG86;A0A6Q8PHF4;O95163	ELP1	Elongator complex protein 1
14.9141	15.2551	14.2088	14.5574	15.0789	15.2767	15.1844	15.4082	+	1.11247	0.0353558	0.503244	1.49669	A0A6Q8PEX8;A0A6Q8PFG4;A0A6Q8PGL3;A0A6Q8PGS2;A0A6Q8PH79;A0A6Q8PH88;A0A6Q8PH97;A0A6Q8PHC1;A0A6Q8PHN7;A0A7I2RYU0;B4DIH2;Q8TB36	GDAP1	Ganglioside induced differentiation associated protein 1;Ganglioside induced differentiation associated protein 1;Ganglioside induced differentiation associated protein 1;Ganglioside induced differentiation associated protein 1;Ganglioside induced differentiation associated protein 1;Ganglioside induced differentiation associated protein 1;Ganglioside induced differentiation associated protein 1;…
16.0101	15.7727	15.9715	15.8732	15.6788	15.655	15.6341	15.4903	+	2.29194	0.0211366	-0.292342	-1.73989	A0A6Q8PEY3;A0A6Q8PGV6;I3L3G9;I3L522;Q9NXR1	NDE1	NudE neurodevelopment protein 1;NudE neurodevelopment protein 1;NudE neurodevelopment protein 1 (Fragment);NudE neurodevelopment protein 1;Nuclear distribution protein nudE homolog 1
17.7678	17.7555	17.6244	17.6238	18.0482	18.1688	18.2681	18.1357	+	3.58642	0.00414231	0.462339	2.88282	A0A6Q8PEZ7;A0A6Q8PG30;A0A6Q8PHQ1;A0A8I5KRC0;Q96S66	CLCC1	Chloride channel CLIC-like protein 1
14.9333	15.1642	15.3125	15.2688	15.2307	14.9125	15.0208	15.2061		0.281185	0.505899	-0.0771742	-0.36076	A0A6Q8PF03;A0A6Q8PH75;A0A6Q8PHD2;A0A6Q8PHN0;O00458	IFRD1;IFRD1;;IFRD1;IFRD1	Interferon related developmental regulator 1;Interferon related developmental regulator 1;Interferon-related developmental regulator 1;Interferon related developmental regulator 1;Interferon-related developmental regulator 1
15.2799	15.6606	15.3056	15.4311	15.4477	15.6575	15.3952	15.6045		0.448079	0.353171	0.106912	0.516423	A0A6Q8PF05;B4DHE8;Q96DH6	MSI2	Musashi RNA binding protein 2 (Fragment);Musashi RNA binding protein 2;RNA-binding protein Musashi homolog 2
18.0772	18.2176	17.892	17.8184	18.8569	18.8851	18.3261	18.8651	+	2.38052	0.00478322	0.732002	2.7816	A0A6Q8PF40;A0A6Q8PFC4;A0A6Q8PFY7;A0A6Q8PG00;A0A6Q8PG04;A0A6Q8PGS4;A0A6Q8PH27;A0A6Q8PH89;Q92734	TFG	Trafficking from ER to golgi regulator;Trafficking from ER to golgi regulator;Trafficking from ER to golgi regulator;Trafficking from ER to golgi regulator;Trafficking from ER to golgi regulator;Trafficking from ER to golgi regulator;Trafficking from ER to golgi regulator;Trafficking from ER to golgi regulator;Protein TFG
16.5337	16.338	16.3721	16.2471	16.3849	16.2878	16.4266	16.3226		0.0933367	0.860369	-0.017242	-0.103005	A0A6Q8PF62;A0A6Q8PF70;A0A6Q8PFJ3;A0A6Q8PG59;A0A6Q8PGB4;A0A6Q8PGP4;A0A6Q8PGY4;A0A6Q8PGY7;A0A6Q8PHA1;A0A6Q8PHC7;A0A6Q8PHH5;A0A6Q8PHK3;A0A6Q8PHP5;Q92562	FIG4	FIG4 phosphoinositide 5-phosphatase;FIG4 phosphoinositide 5-phosphatase;FIG4 phosphoinositide 5-phosphatase;FIG4 phosphoinositide 5-phosphatase;FIG4 phosphoinositide 5-phosphatase;FIG4 phosphoinositide 5-phosphatase;FIG4 phosphoinositide 5-phosphatase;FIG4 phosphoinositide 5-phosphatase;FIG4 phosphoinositide 5-phosphatase;FIG4 phosphoinositide 5-phosphatase;FIG4 phosphoinositide 5-phosphatase;FIG…
17.3636	17.1138	17.3557	17.3732	17.4653	17.2748	17.3398	17.4131		0.422636	0.453494	0.0716777	0.408892	A0A6Q8PFA6;A0A6Q8PG37;A0A6Q8PGH7;A0A6Q8PH57;O00139	KIF2A	Kinesin-like protein;Kinesin-like protein;Kinesin-like protein (Fragment);Kinesin-like protein;Kinesin-like protein KIF2A
16.9185	17	17.116	16.9157	17.567	17.3693	17.3052	17.2087	+	2.24855	0.0142365	0.375011	1.98271	A0A6Q8PFI7;A0A6Q8PGP5;Q96PU5	NEDD4L	E3 ubiquitin-protein ligase;E3 ubiquitin-protein ligase;E3 ubiquitin-protein ligase NEDD4-like
22.4113	22.4121	22.2762	22.549	21.9216	22.0578	22.313	21.9921	+	1.81108	0.0232977	-0.341031	-1.68954	A0A6Q8PFJ0;P02545	LMNA	Lamin A/C;Prelamin-A/C
16.831	16.8419	16.6319	16.6637	16.6883	16.8385	16.6377	16.7075		0.130362	0.7993	-0.0241237	-0.142245	A0A6Q8PFJ4;O95140	MFN2	Mitofusin 2;Mitofusin-2
16.2338	16.0283	16.2401	16.2779	16.3105	16.263	16.3563	16.2589		0.840566	0.265728	0.102198	0.635147	A0A6Q8PFL5;A0A6Q8PGB2;A0A6Q8PGF7;A0A6Q8PGT8;Q6UWE0	LRSAM1	Leucine rich repeat and sterile alpha motif containing 1;Leucine rich repeat and sterile alpha motif containing 1;Leucine rich repeat and sterile alpha motif containing 1;Leucine rich repeat and sterile alpha motif containing 1;E3 ubiquitin-protein ligase LRSAM1
17.3042	17.1342	17.5018	17.4881	16.8968	16.7715	17.2102	16.9333	+	1.72213	0.0196219	-0.404122	-1.78112	A0A6Q8PFP4;A0A8I5KRW2;A0A8I5KXS9;A0A8I5KYD6;A0A8I5KZ92;Q9NVM4	PRMT7	Protein arginine N-methyltransferase;Protein arginine N-methyltransferase;Protein arginine N-methyltransferase;Protein arginine N-methyltransferase;Protein arginine N-methyltransferase;Protein arginine N-methyltransferase 7
15.3204	15.6341	15.2384	15.359	15.4474	15.4086	15.1535	15.3645		0.157894	0.69525	-0.0444095	-0.213514	A0A6Q8PFU6;Q8TBM3;Q9Y487	ATP6V0A2	V-type proton ATPase subunit a;V-type proton ATPase subunit a;V-type proton ATPase 116 kDa subunit a 2
14.9086	14.6273	14.9433	14.5893	14.3188	14.3328	14.246	14.0572	+	2.48638	0.006217	-0.528394	-2.49262	A0A6Q8PFY3;Q9BXW9	FANCD2	FA complementation group D2 (Fragment);Fanconi anemia group D2 protein
16.8066	16.8916	16.8057	16.6468	17.0161	16.8412	17.1065	16.9958	+	1.44387	0.0758523	0.202251	1.15475	A0A6Q8PG85;Q9HD42	CHMP1A	Charged multivesicular body protein 1a
17.7991	17.9388	17.828	17.9426	17.702	17.7655	17.8834	17.765		0.943263	0.261753	-0.0981221	-0.641031	A0A6Q8PGB0;P24928	POLR2A	DNA-directed RNA polymerase subunit;DNA-directed RNA polymerase II subunit RPB1
15.5551	15.8079	15.9639	15.6094	15.3997	15.4019	15.3617	15.2076	+	2.01784	0.0161852	-0.391343	-1.91295	A0A6Q8PGF4;A0A6Q8PH09;Q9NVI1	FANCI	FA complementation group I;FA complementation group I;Fanconi anemia group I protein
13.1075	NaN	13.0805	12.9222	13.3533	12.1433	12.3085	12.0589	+	0.76371	0.0655664	-0.570746	-1.24468	A0A6Q8PGJ2;Q9UG01	IFT172	Intraflagellar transport 172;Intraflagellar transport protein 172 homolog
15.4776	15.6293	15.4583	15.4895	15.8167	15.7719	15.5223	15.6174		1.1193	0.125935	0.168416	0.942769	A0A6Q8PGJ3;Q12840	KIF5A	Kinesin family member 5A;Kinesin heavy chain isoform 5A
15.3848	15.3822	15.0323	15.465	15.2683	15.1777	14.9741	15.1334		0.765637	0.165751	-0.177707	-0.828596	A0A6Q8PGS5;C9JEX3;Q13614	MTMR2	Myotubularin-related protein 2;Myotubularin-related protein 2 (Fragment);Myotubularin-related protein 2
13.7785	13.74	14.0397	13.736	13.1192	13.0852	NaN	13.6591	+	1.52841	0.0176601	-0.53568	-1.92877	A0A6Q8PGT6;P38935	IGHMBP2	Immunoglobulin mu DNA binding protein 2;DNA-binding protein SMUBP-2
18.4076	18.2132	18.3977	18.4685	19.2748	19.2655	19.1203	19.2538	+	4.88938	0.000673684	0.856874	5.16072	A0A6Q8PH20	CAST	Calpastatin
18.9885	18.9333	18.999	18.9561	19.4195	19.4315	19.3399	19.4491	+	5.33792	0.00177215	0.440736	3.43074	A0A6Q8PH71;A0A6Q8PHA2;A0A6Q8PHG2;Q27J81	INF2	Inverted formin 2;Inverted formin 2;Inverted formin 2;Inverted formin-2
16.1731	16.0899	16.2523	16.1441	16.1378	16.0515	15.9896	15.9958		1.34021	0.170402	-0.121187	-0.817647	A0A6Q8PHE5;Q05086	UBE3A	Ubiquitin-protein ligase E3A
17.2498	17.4356	17.4234	17.425	17.6502	17.5579	17.7096	17.6237	+	2.4399	0.0265528	0.251911	1.62968	A0A6Q8PHK0	TRIP12	E3 ubiquitin-protein ligase
16.7259	16.4579	16.648	16.8944	16.8574	16.8145	16.6967	16.7809		0.50071	0.335877	0.105887	0.538198	A0A6Q8PHP0;P49902	NT5C2	Cytosolic purine 5'-nucleotidase
15.4842	16.2862	15.356	15.5877	15.8825	15.9419	15.962	NaN		0.446901	0.220841	0.250269	0.721338	A0A7I2PIU1;Q9UPZ9	CILK1	Ciliogenesis associated kinase 1;Serine/threonine-protein kinase ICK
13.8965	13.9101	14.1666	14.3939	13.0807	12.633	11.6768	NaN	+	2.13639	0.00185085	-1.6283	-3.43781	A0A7I2RN43;O75953	DNAJB5	DnaJ heat shock protein family (Hsp40) member B5;DnaJ homolog subfamily B member 5
13.5668	13.922	13.9593	13.7929	NaN	10.9666	NaN	NaN		0	1	-2.84365	0	A0A7I2SVS4;C9J0X4;C9J481;P56524	HDAC4	Histone deacetylase;histone deacetylase (Fragment);histone deacetylase (Fragment);Histone deacetylase 4
17.1981	16.8637	17.1469	17.062	17.383	17.3021	16.9772	17.412		0.805829	0.141145	0.200917	0.896835	A0A7I2U302;P08473	MME	Neprilysin
17.997	18.0085	17.8355	17.9073	18.0037	18.0989	17.9643	18.0509		0.940672	0.278316	0.0923662	0.615477	A0A7I2V2D8;A0A7I2V2K2;A0A7I2V2R9;A0A7I2V2W5;A0A7I2V3F9;A0A7I2V3J3;A0A7I2V5A2;A0A7I2V5A3;O14964	HGS	Hepatocyte growth factor-regulated tyrosine kinase substrate
13.7119	13.0145	13.4717	13.2155	14.5235	14.2704	13.4734	14.2115	+	1.51586	0.01198	0.766299	2.0596	A0A7I2V2G1;A0A7I2V395;A0A7I2YQD2;A0A7I2YQI1	STAT3	Signal transducer and activator of transcription
21.2233	21.4031	21.1942	20.6399	21.233	21.2275	21.3724	21.2008		0.366265	0.341337	0.14328	0.531718	A0A7I2V2K5;A0A7I2V473;E9PAV3;F8VZJ2;H0YHX9;Q13765	NACA	Nascent polypeptide associated complex subunit alpha;Nascent polypeptide associated complex subunit alpha;Nascent polypeptide-associated complex subunit alpha, muscle-specific form;Nascent polypeptide associated complex subunit alpha;Nascent polypeptide associated complex subunit alpha;Nascent polypeptide-associated complex subunit alpha
16.9538	17.1431	16.6695	17.018	17.1488	17.3316	16.8905	17.1219		0.624133	0.200288	0.177111	0.753547	A0A7I2V2M2;A0A7I2V2Y9;A0A7I2V347;A0A7I2V560;A0A7I2V5E1;A0A7I2YQD7;A0A7I2YQE9;A0A7I2YQJ9;B7Z2R7;Q5T8D3	ACBD5	Acyl-CoA-binding domain-containing protein 5
13.4885	13.9866	14.0656	NaN	13.5397	14.2617	14.4836	14.2481		0.440703	0.211052	0.286353	0.742077	A0A7I2V2N7;A0A7I2V412;A0A7I2V423;A0A7I2V6E9;A0A7I2YQD6;A0A7I2YQR8;Q9P0M6	MACROH2A2	Histone H2A;MacroH2A.2 histone;MacroH2A.2 histone;Histone H2A (Fragment);Histone H2A;Histone H2A (Fragment);Core histone macro-H2A.2
15.8301	15.8603	15.5261	15.5963	15.7542	15.6769	15.941	15.8165		0.41418	0.394452	0.0939755	0.46898	A0A7I2V2N8;A0A7I2V2U9;A0A7I2V409;A0A7I2V4K8;A0A7I2YQF7;P27448	MARK3	non-specific serine/threonine protein kinase;non-specific serine/threonine protein kinase;non-specific serine/threonine protein kinase;non-specific serine/threonine protein kinase;non-specific serine/threonine protein kinase;MAP/microtubule affinity-regulating kinase 3
17.0724	16.9704	16.7691	16.8997	17.2817	17.0208	16.7884	17.0013		0.341073	0.42789	0.095161	0.433659	A0A7I2V2Q8;A0A7I2V466;A0A7I2V6E3;P53634	CTSC	Dipeptidyl peptidase 1;Dipeptidyl peptidase 1;Cathepsin C;Dipeptidyl peptidase 1
20.3354	20.3368	20.2941	20.4844	20.1753	19.9842	20.2145	20.2656	+	1.46628	0.0746704	-0.202759	-1.16351	A0A7I2V2R3;P51991	HNRNPA3	Heterogeneous nuclear ribonucleoprotein A3
15.0201	13.1646	13.834	14.2299	14.8197	14.9013	13.6345	15.0068		0.476012	0.148084	0.528429	0.875902	A0A7I2V2R5;A0A7I2V2X8;A0A7I2V5R8;P27487	DPP4	Dipeptidyl peptidase 4
19.3668	19.4599	19.4544	19.2756	19.6028	19.5404	19.5965	19.4932	+	1.80951	0.080851	0.169084	1.12318	A0A7I2V2U2;A0A7I2V4T9;A0A7I2V588;A0A7I2V5Z3;O43765	SGTA	Small glutamine rich tetratricopeptide repeat co-chaperone alpha;Small glutamine rich tetratricopeptide repeat co-chaperone alpha;Small glutamine rich tetratricopeptide repeat co-chaperone alpha;Small glutamine rich tetratricopeptide repeat co-chaperone alpha;Small glutamine-rich tetratricopeptide repeat-containing protein alpha
18.0141	18.2533	17.8642	18.0067	18.0615	18.2518	18.1043	18.1033		0.477554	0.366805	0.0956078	0.50104	A0A7I2V2U6;P13995	MTHFD2	methenyltetrahydrofolate cyclohydrolase;Bifunctional methylenetetrahydrofolate dehydrogenase/cyclohydrolase, mitochondrial
19.4767	19.3853	19.4868	19.3834	19.5159	19.4392	19.6791	19.6466		1.14436	0.160201	0.13713	0.8423	A0A7I2V351;A0A7I2V487;A0A7I2YQE1;P52292	KPNA2	Importin subunit alpha;Importin subunit alpha;Importin subunit alpha;Importin subunit alpha-1
12.5186	11.5776	11.9167	NaN	13.649	13.6551	13.5268	13.7016	+	3.023	0.00111765	1.62881	4.87068	A0A7I2V355;A0A7I2V3R9;A0A7I2V551;A0A7I2V5L1;A0A7I2V5S6;B1AP22;P49810	PSEN2	Presenilin;Presenilin;Presenilin;Presenilin;Presenilin;Presenilin;Presenilin-2
17.0125	16.9448	16.8647	16.9028	16.9079	17.1115	16.8648	16.975		0.214593	0.704001	0.0336142	0.206843	A0A7I2V3B4;A0A7I2V4R0;A0A7I2V5I2;A0A7I2V5Z4;Q8WVM8	SCFD1	Sec1 family domain containing 1;Sec1 family domain containing 1;Sec1 family domain containing 1;Sec1 family domain containing 1;Sec1 family domain-containing protein 1
16.3439	17.0989	16.8636	16.6125	16.3327	16.6529	16.0454	16.446	+	0.883495	0.0725083	-0.360448	-1.17785	A0A7I2V3F2;H3BMQ2;Q9UHA3	RSL24D1	Probable ribosome biogenesis protein RLP24
21.9801	22.0305	21.9496	22.0398	21.6275	21.6811	22.0409	21.7648	+	1.2422	0.0782888	-0.22142	-1.13945	A0A7I2V3F3;A0A7I2V428;C9JLB1;P19338	NCL	Nucleolin
19.7862	19.926	19.8563	19.801	19.6433	19.8538	19.8853	19.6928		0.499615	0.421666	-0.0735559	-0.439598	A0A7I2V3I0;P60228	EIF3E	Eukaryotic translation initiation factor 3 subunit E
22.4566	22.6844	22.9876	22.7071	22.3247	22.2896	22.4399	22.4117	+	1.61596	0.0292849	-0.342455	-1.59726	A0A7I2V3R8;F8W6I7;P09651	HNRNPA1	Heterogeneous nuclear ribonucleoprotein A1
16.3262	16.4262	16.2802	16.4324	16.8773	16.8838	16.5741	16.9304	+	2.61404	0.00754797	0.450145	2.3707	A0A7I2V3V0;A0A7I2V444;A0A7I2V4C8;A0A7I2V4R2;A0A7I2V5N9;A0A7I2YQR5;P40763	STAT3	Signal transducer and activator of transcription;Signal transducer and activator of transcription;Signal transducer and activator of transcription;Signal transducer and activator of transcription;Signal transducer and activator of transcription;Signal transducer and activator of transcription;Signal transducer and activator of transcription 3
17.2226	17.2533	17.4844	17.5272	17.3647	17.6282	17.8049	17.496		0.823442	0.137671	0.2016	0.907181	A0A7I2V3W3;Q13443	ADAM9	ADAM metallopeptidase domain 9;Disintegrin and metalloproteinase domain-containing protein 9
NaN	NaN	12.0621	12.7303	NaN	NaN	NaN	11.3996		0	1	-0.996587	0	A0A7I2V403;A0A7I2YQU3;A0A7I2YQV0;G3V2D8;Q68DK2	ZFYVE26	Zinc finger FYVE domain-containing protein 26
15.8922	15.7859	15.7267	15.7767	16.6114	16.6165	16.0921	16.5229	+	2.6695	0.00405663	0.665383	2.89921	A0A7I2V416;A0A7I2V451;A0A7I2V486;A0A7I2YQJ3;A0A7P0TBP2;Q5M775	SPECC1	Sperm antigen with calponin homology and coiled-coil domains 1;Sperm antigen with calponin homology and coiled-coil domains 1;Sperm antigen with calponin homology and coiled-coil domains 1;Sperm antigen with calponin homology and coiled-coil domains 1;Sperm antigen with calponin homology and coiled-coil domains 1;Cytospin-B
19.0758	19.1502	19.0494	19.0931	19.1096	18.9691	19.0554	19.0937		0.408675	0.638899	-0.0351768	-0.254917	A0A7I2V430;A0A7I2V4F0;Q92499	DDX1	ATP-dependent RNA helicase DDX1
19.3616	19.2729	19.3158	19.3021	19.3227	19.4241	19.2329	19.2563		0.0302067	0.97155	-0.00409889	-0.0279546	A0A7I2V492;O60282	KIF5C	Kinesin-like protein;Kinesin heavy chain isoform 5C
18.9705	19.1862	19.1865	19.3006	18.6915	18.986	18.617	18.7453	+	2.04802	0.014954	-0.400979	-1.9514	A0A7I2V4B6;A0A7I2V5Y6;A0A7I2YQX0;P43235;Q5QP40	CTSK	Cathepsin K
15.7007	NaN	15.1351	14.6701	14.9763	NaN	15.395	14.9468		0.0658647	0.79899	-0.0626122	-0.145188	A0A7I2V4H9;A0A7I2V4K0;A0A7I2YQU9;Q9NR48	ASH1L	ASH1 like histone lysine methyltransferase;ASH1 like histone lysine methyltransferase;ASH1 like histone lysine methyltransferase;Histone-lysine N-methyltransferase ASH1L
15.4994	15.5717	15.4845	15.8937	15.4763	15.2225	15.3659	15.2845	+	1.32831	0.0533429	-0.275001	-1.30767	A0A7I2V4I5;Q5T200	ZC3H13	Zinc finger CCCH-type containing 13;Zinc finger CCCH domain-containing protein 13
15.7186	15.602	15.6817	16.0531	15.5818	15.3771	15.9597	15.5532		0.407765	0.31363	-0.145872	-0.565742	A0A7I2V4I7;H0YL22;H0YNN4;Q9Y375	NDUFAF1	Complex I intermediate-associated protein 30, mitochondrial;Complex I intermediate-associated protein 30, mitochondrial;Complex I intermediate-associated protein 30, mitochondrial (Fragment);Complex I intermediate-associated protein 30, mitochondrial
18.0238	18.0925	17.7982	17.8428	18.3206	18.4407	18.3255	18.3422	+	2.8183	0.00753268	0.417921	2.37413	A0A7I2V4K5;P10619;X6R5C5;X6R8A1	CTSA	Carboxypeptidase;Lysosomal protective protein;Carboxypeptidase;Carboxypeptidase
17.9662	17.7811	17.9054	17.7984	17.8716	17.6769	17.7119	17.7808		0.833224	0.265986	-0.102478	-0.634455	A0A7I2V4L6;O15498	YKT6	YKT6 v-SNARE homolog;Synaptobrevin homolog YKT6
17.5784	17.6308	17.427	17.6186	17.5901	17.7535	17.7628	17.5014		0.510709	0.374489	0.0882511	0.492112	A0A7I2V4T6;J3KN36;P69849;Q5JPE7	NOMO3;NOMO3;NOMO3;NOMO2	NODAL modulator 3;Nodal modulator 3;BOS complex subunit NOMO3;BOS complex subunit NOMO2
16.3882	16.265	16.2791	16.3726	15.9806	16.1156	16.1178	16.1365	+	2.60399	0.0282918	-0.238625	-1.61378	A0A7I2V4V1	PPIA	Peptidyl-prolyl cis-trans isomerase
16.7795	16.7742	16.8822	16.5128	16.9745	17.0619	16.9267	16.9665	+	1.578	0.0501007	0.245201	1.33406	A0A7I2V4W4;A0A7I2V646;Q9UHD2	TBK1	TANK binding kinase 1;TANK binding kinase 1;Serine/threonine-protein kinase TBK1
20.9885	20.96	21.0213	21.1086	20.8056	20.7606	20.8764	20.8164	+	2.6592	0.0380938	-0.204866	-1.46268	A0A7I2V535;A0A7I2V5Y7;Q15233	NONO	Non-POU domain containing octamer binding;Non-POU domain containing octamer binding;Non-POU domain-containing octamer-binding protein
19.179	19.2046	19.0415	19.156	19.2445	19.1496	19.105	19.1542		0.147996	0.828643	0.0180025	0.122996	A0A7I2V539;P30419	NMT1	Glycylpeptide N-tetradecanoyltransferase;Glycylpeptide N-tetradecanoyltransferase 1
13.8415	13.8949	13.6795	14.1931	13.9402	13.865	14.6101	13.872		0.347093	0.327916	0.169539	0.54742	A0A7I2V544;A0A7I2V5Z5;M0R0L2;Q96D53	COQ8B	Coenzyme Q8B;Coenzyme Q8B;Coenzyme Q8B;Atypical kinase COQ8B, mitochondrial
15.1384	14.8584	14.8868	14.7903	15.5386	15.5736	15.5282	15.5268	+	3.72517	0.0019222	0.623336	3.52491	A0A7I2V597;Q07817;Q5QP56;Q5TE64;Q9H1R6	BCL2L1	Bcl-2-like protein 1;Bcl-2-like protein 1;Bcl-2-like protein 1 (Fragment);Bcl-2-like protein 1;Bcl-2-like protein 1 (Fragment)
15.9247	15.9545	15.6292	15.5477	15.3532	15.8506	15.6578	16.1108		0.0381998	0.907285	-0.0209491	-0.0722388	A0A7I2V598	PABPC4	Polyadenylate-binding protein
15.5335	15.3132	15.611	15.5954	15.2235	14.8521	15.0424	15.0746	+	2.39937	0.00838139	-0.465121	-2.29419	A0A7I2V5D2;A0A7I2YQI0;C9J494;Q9H000	MKRN2	E3 ubiquitin-protein ligase makorin-2
13.3577	12.505	13.8003	13.7135	NaN	11.599	NaN	NaN		0	1	-1.74509	0	A0A7I2V5J1;A0A7I2YQL5;E5RI60;Q9UHI8	ADAMTS1	ADAM metallopeptidase with thrombospondin type 1 motif 1;ADAM metallopeptidase with thrombospondin type 1 motif 1;ADAM metallopeptidase with thrombospondin type 1 motif 1;A disintegrin and metalloproteinase with thrombospondin motifs 1
21.0451	21.0723	21.1381	21.1391	20.9012	20.9279	21.0766	20.966		1.55594	0.140166	-0.130751	-0.899936	A0A7I2V5L3;P40429	RPL13A	Large ribosomal subunit protein uL13
19.0147	19.2184	19.0081	19.2817	18.8906	19.1192	19.1499	18.7266		0.618869	0.218567	-0.159145	-0.716271	A0A7I2V5M3;P07711	CTSL	Cathepsin L;Procathepsin L
16.6936	16.7053	16.8363	16.6609	16.427	16.3529	16.4906	16.7206	+	1.36875	0.068881	-0.226244	-1.20151	A0A7I2V5Q5;A0A7I2V629;Q13427	PPIG	peptidylprolyl isomerase;peptidylprolyl isomerase;Peptidyl-prolyl cis-trans isomerase G
17.5816	17.5491	17.4796	17.3979	17.3773	17.3989	17.102	17.3599	+	1.26552	0.0928771	-0.192527	-1.06567	A0A7I2V5R1;Q8TD19	NEK9	non-specific serine/threonine protein kinase;Serine/threonine-protein kinase Nek9
17.4507	17.3801	17.3157	17.264	17.2309	17.321	17.2469	17.1386		1.12217	0.195617	-0.118283	-0.762589	A0A7I2V5R6;P63092;Q5JWE9;Q5JWF2	GNAS	GNAS complex locus;Guanine nucleotide-binding protein G(s) subunit alpha isoforms short;GNAS complex locus;Guanine nucleotide-binding protein G(s) subunit alpha isoforms XLas
23.5514	23.5918	23.3714	23.5177	23.8864	23.9011	23.9789	24.0095	+	3.6039	0.00481125	0.435908	2.78515	A0A7I2V5S2;P06748	NPM1	Nucleophosmin
16.06	16.3422	15.994	16.0367	15.9577	16.0564	16.0554	15.9799		0.53326	0.347555	-0.0958755	-0.523392	A0A7I2V5T7;Q9H7Z7	PTGES2	Prostaglandin E synthase 2
15.8983	15.8476	16.2048	16.2093	15.56	15.3863	15.5083	15.5061	+	2.73787	0.00514973	-0.549826	-2.69883	A0A7I2V5U0;O95477	ABCA1	ATP binding cassette subfamily A member 1;Phospholipid-transporting ATPase ABCA1
11.418	12.0218	NaN	12.5453	13.4553	13.8531	14.1455	13.9009	+	2.6509	0.00122559	1.84367	4.38218	A0A7I2V5U5;G5E9E7	TJP1	Tight junction protein 1
16.4387	16.28	15.6153	16.3474	15.8326	16.0652	16.1303	16.0433		0.3264	0.358108	-0.152522	-0.510791	A0A7I2V5X1;Q9NXS2	QPCTL	glutaminyl-peptide cyclotransferase;Glutaminyl-peptide cyclotransferase-like protein
16.9685	17.2232	17.1714	17.1845	16.9869	16.9514	17.1607	16.9505		0.816035	0.22319	-0.124546	-0.70732	A0A7I2V5Y5;H7BYN4;Q02241	KIF23	Kinesin-like protein;Kinesin-like protein;Kinesin-like protein KIF23
17.1457	17.3804	17.2763	17.2646	17.1502	17.2791	17.3616	17.1747		0.140249	0.787422	-0.0253501	-0.15045	A0A7I2V620;Q9Y6M9	NDUFB9	NADH dehydrogenase [ubiquinone] 1 beta subcomplex subunit 9
19.9233	19.9656	19.9794	19.9676	20.054	20.0552	19.9536	20.111		1.28208	0.271521	0.0844975	0.625948	A0A7I2Y1C3;Q04637	EIF4G1	Eukaryotic translation initiation factor 4 gamma 1
15.5998	16.1297	15.465	15.3942	16.2223	16.1117	15.8297	16.2067	+	1.24287	0.0332198	0.445391	1.53775	A0A7I2YBM0;A0A8Q3SJI0;A0A8Q3WLH8;A0A8Q3WLJ5;H0YJZ6;Q9UPY3	DICER1	Endoribonuclease Dicer
18.6012	18.6666	18.4108	18.5365	18.3411	18.4533	18.3776	18.4609		1.24433	0.140456	-0.145545	-0.898952	A0A7I2YQ78;P67870;Q5SRQ6	CSNK2B	Casein kinase II subunit beta
15.9383	15.3216	15.4513	16.1254	15.4592	15.0167	15.6732	15.2398	+	0.745326	0.0920999	-0.36195	-1.06959	A0A7I2YQ88	PABPC1	Polyadenylate-binding protein
17.1971	17.1852	17.2844	17.1406	16.8681	17.1223	17.2034	17.1197		0.775182	0.23262	-0.123446	-0.69079	A0A7I2YQ95;H7C4F6;O00629	KPNA4	Importin subunit alpha;Importin subunit alpha;Importin subunit alpha-3
19.6758	19.7517	19.693	19.659	19.3064	19.323	19.4628	19.3255	+	3.7464	0.00708908	-0.340432	-2.40423	A0A7I2YQF8;Q13347	EIF3I	Eukaryotic translation initiation factor 3 subunit I
21.5985	21.6783	22.1	21.8405	21.4257	21.3185	21.4356	21.3082	+	2.01395	0.0136354	-0.432345	-2.00376	A0A7I2YQG2;J3KTE4;J3QR09;P84098	RPL19	Ribosomal protein L19;Ribosomal protein L19;Ribosomal protein L19;Large ribosomal subunit protein eL19
19.6457	19.6499	19.6087	19.6066	19.4497	19.4024	19.3214	19.4128	+	3.64639	0.0196236	-0.231161	-1.78583	A0A7I2YQN9;Q13283	G3BP1	G3BP stress granule assembly factor 1;Ras GTPase-activating protein-binding protein 1
17.2062	17.1047	17.0925	17.1918	17.0292	17.1604	17.1245	17.0151		0.70119	0.407239	-0.0664978	-0.455258	A0A7N4I394;A0A8Q3SIG7;A0A8V8TM87;F5H578;O75400	PRPF40A	Pre-mRNA processing factor 40 homolog A;Pre-mRNA processing factor 40 homolog A;Pre-mRNA processing factor 40 homolog A;Pre-mRNA processing factor 40 homolog A;Pre-mRNA-processing factor 40 homolog A
14.4089	14.067	14.4254	14.2422	14.2554	14.0998	14.7397	14.3023		0.150784	0.653226	0.0634582	0.243368	A0A7N4YH79;Q8NDF8	TENT4B	Terminal nucleotidyltransferase 4B
16.2416	16.3765	16.2707	16.5238	16.244	16.2934	16.3712	16.1958		0.47126	0.418564	-0.0770588	-0.442861	A0A7P0MKV3;A0A8I5KSY5;A0A8I5KYF1;H7C5L9;P82650	MRPS22	Mitochondrial ribosomal protein S22;Mitochondrial ribosomal protein S22;Mitochondrial ribosomal protein S22;Mitochondrial ribosomal protein S22;Small ribosomal subunit protein mS22
21.8416	21.9944	21.9271	22.0045	21.7337	21.5024	21.6094	21.4534	+	2.63322	0.0110404	-0.367208	-2.12661	A0A7P0S5H5;P60866	RPS20	Small ribosomal subunit protein uS10 (Fragment);Small ribosomal subunit protein uS10
15.6104	15.5933	15.4245	15.4781	15.7561	15.7213	15.6598	15.7503	+	2.09749	0.0541486	0.195287	1.30121	A0A7P0T7Z2;A0A7P0TA34;Q9Y6D5	ARFGEF2	ADP ribosylation factor guanine nucleotide exchange factor 2;ADP ribosylation factor guanine nucleotide exchange factor 2;Brefeldin A-inhibited guanine nucleotide-exchange protein 2
16.2777	15.8436	16.0412	16.232	16.1198	16.2269	16.0743	16.0749		0.0872511	0.828098	0.0253775	0.123465	A0A7P0T808;O60331	PIP5K1C	Phosphatidylinositol-4-phosphate 5-kinase type 1 gamma;Phosphatidylinositol 4-phosphate 5-kinase type-1 gamma
NaN	NaN	12.6187	NaN	NaN	NaN	NaN	NaN		0	0.990064	NaN	0	A0A7P0T816;A0A7P0T9J3;A0A7P0T9P9;A0A7P0TBH6;Q9H8P0	;;;SRD5A3;SRD5A3	Polyprenol reductase
18.5186	18.5935	18.5422	18.48	17.7096	17.6244	17.6203	17.7183	+	6.49767	0	-0.865434	-6.38274	A0A7P0T824;A0A7P0T838;A0A7P0T952;A0A7P0T9T1;A0A7P0TA16;A0A7P0TA65;A0A7P0TBE4;H0YJF7;Q99986	VRK1	non-specific serine/threonine protein kinase;non-specific serine/threonine protein kinase;non-specific serine/threonine protein kinase;non-specific serine/threonine protein kinase;non-specific serine/threonine protein kinase;non-specific serine/threonine protein kinase;non-specific serine/threonine protein kinase;non-specific serine/threonine protein kinase;Serine/threonine-protein kinase VRK1
15.2564	NaN	16.5375	15.8906	15.6145	15.5057	15.5226	15.6642		0.449115	0.196549	-0.318118	-0.770999	A0A7P0T839;A0A7P0T843;A0A7P0T896;A0A7P0T8E8;A0A7P0TA15;A0A7P0TAH4;A0A7P0TB19;A0A7P0TBL3;A0A7P0Z4K4;Q13356	PPIL2	Nitric oxide synthase-interacting protein;RING-type E3 ubiquitin transferase;Nitric oxide synthase-interacting protein;RING-type E3 ubiquitin transferase;RING-type E3 ubiquitin transferase;Peptidylprolyl isomerase (Cyclophilin)-like 2, isoform CRA_d;RING-type E3 ubiquitin transferase;RING-type E3 ubiquitin transferase;Peptidylprolyl isomerase like 2;RING-type E3 ubiquitin-protein ligase PPIL2
14.8021	15.3286	14.9189	15.0275	13.9806	14.4133	14.5063	13.7678	+	2.18823	0.00494064	-0.852249	-2.76032	A0A7P0T841;A0A7P0T8F8;A0A7P0T914;A0A7P0TA86;A0A7P0TBE6;A0A7P0Z492;A0A7P0Z4J6;C9J7Z4;H7C2Z3;Q8NCE0	TSEN2	tRNA-splicing endonuclease subunit Sen2;tRNA-splicing endonuclease subunit Sen2;tRNA-splicing endonuclease subunit Sen2;tRNA-splicing endonuclease subunit Sen2;tRNA-splicing endonuclease subunit Sen2;tRNA-splicing endonuclease subunit Sen2;tRNA-splicing endonuclease subunit Sen2;tRNA-intron lyase;tRNA-splicing endonuclease subunit Sen2;tRNA-splicing endonuclease subunit Sen2
11.9318	8.63072	NaN	NaN	NaN	13.7856	NaN	NaN		0	0.990442	3.50438	0	A0A7P0T862	NAMPT	Nicotinamide phosphoribosyltransferase
16.0793	15.9373	16.1056	15.8116	15.9156	15.5906	16.0971	15.9412		0.327507	0.43188	-0.0973098	-0.42991	A0A7P0T868;Q9NY61	AATF	Apoptosis antagonizing transcription factor;Protein AATF
14.8914	NaN	15.1857	15.6328	15.3158	NaN	15.5792	16.0416		0.605999	0.115773	0.408928	1.01611	A0A7P0T883;A0A7P0T8V8;A0A7P0T995;A0A7P0Z475;A0A7P0Z4H1;A0A7P0Z4J2;H0YG44;H7BZB4;H7C288;Q4AC94	C2CD3	C2 domain containing 3 centriole elongation regulator;C2 domain containing 3 centriole elongation regulator;C2 domain containing 3 centriole elongation regulator;C2 domain containing 3 centriole elongation regulator;C2 domain containing 3 centriole elongation regulator;C2 domain containing 3 centriole elongation regulator;C2 domain containing 3 centriole elongation regulator;C2 domain containing …
13.3223	12.6777	12.4454	12.6187	14.2033	13.4856	14.752	14.1222	+	2.27468	0.00182857	1.37478	3.25308	A0A7P0T887;A0A7P0T8I3;A0A7P0T8M5;A0A7P0TAC3;A0A7P0TAV4;Q8IYL3	C1orf174	Chromosome 1 open reading frame 174;Chromosome 1 open reading frame 174;Chromosome 1 open reading frame 174;Chromosome 1 open reading frame 174;Chromosome 1 open reading frame 174;UPF0688 protein C1orf174
19.8296	19.7004	19.7073	19.8795	19.2462	19.3319	19.5321	19.2494	+	2.79938	0.00652234	-0.439314	-2.43244	A0A7P0T890	DST	Dystonin
16.2341	15.9609	15.8639	16.0978	16.2536	15.9468	16.0342	16.2866		0.336083	0.440705	0.0911193	0.422277	A0A7P0T893;O43823	AKAP8	A-kinase anchoring protein 8;A-kinase anchor protein 8
NaN	15.038	15.6217	14.9194	NaN	NaN	NaN	NaN		0	0.989215	NaN	0	A0A7P0T897;A0A7P0T8C1;A0A7P0T8N6;A0A7P0T9P7;A0A804CHQ2;P98155	VLDLR	Very low density lipoprotein receptor;Very low density lipoprotein receptor (Fragment);Very low density lipoprotein receptor (Fragment);Very low density lipoprotein receptor;Very low density lipoprotein receptor (Fragment);Very low-density lipoprotein receptor
NaN	NaN	NaN	NaN	13.5857	13.5632	14.6492	13.5889		0	0.989351	NaN	0	A0A7P0T8B7;A0A7P0T8I1;A0A7P0T9P8;A0A7P0T9Z9;A0A7P0TA72;A0A7P0TAT1;A0A7P0TAZ8;A0A7P0TB05;A0A7P0TBL2;A0A7P0Z4F0;F8VSG1;Q9H2J7	SLC6A15	Transporter;Transporter;Solute carrier family 6 member 15;Transporter;Transporter;Solute carrier family 6 member 15;Solute carrier family 6 member 15;Transporter;Transporter;Solute carrier family 6 member 15;Solute carrier family 6 member 15 (Fragment);Sodium-dependent neutral amino acid transporter B(0)AT2
18.648	18.6271	18.6471	18.6465	18.3507	18.3711	18.274	18.4112	+	4.22089	0.0089132	-0.290435	-2.24734	A0A7P0T8C7;A0A7P0T8D4;A0A7P0T8S8;A0A7P0T8Z2;A0A7P0Z4A2;A0A7P0Z4A5;Q9Y5X1	SNX9	Sorting nexin 9;Sorting nexin;Sorting nexin;Sorting nexin;Sorting nexin;Sorting nexin;Sorting nexin-9
12.5278	12.322	11.9585	11.9813	12.3141	12.0261	12.396	12.5752		0.306179	0.396079	0.130463	0.467208	A0A7P0T8F0;A0A7P0T9K8;A0A7P0TA60;A0A7P0TAI3;A0A7P0Z448;A0A804HIG3;A0A804HIM6;A0A804HIS4;A0A804HIW6;A0A804HJT1;A0A804HJV8;A0A804HK48;A0A804HKS3;A0A804HKW4;H7BY37;Q8NEZ4	KMT2C	[histone H3]-lysine(4) N-methyltransferase (Fragment);[histone H3]-lysine(4) N-methyltransferase (Fragment);Lysine methyltransferase 2C (Fragment);[histone H3]-lysine(4) N-methyltransferase;Lysine methyltransferase 2C (Fragment);Lysine methyltransferase 2C (Fragment);Lysine methyltransferase 2C (Fragment);Lysine methyltransferase 2C (Fragment);Lysine methyltransferase 2C (Fragment);Lysine methylt…
16.5487	16.7854	16.6773	16.3667	16.4296	16.2456	16.3625	16.4359	+	1.1866	0.079889	-0.226102	-1.12878	A0A7P0T8J7;A0A7P0TA70;A2A2Q9;Q9Y312	AAR2	Protein AAR2 homolog
17.7833	17.868	17.744	17.881	17.7985	17.7809	17.8221	17.833		0.109962	0.899756	-0.0104342	-0.07723	A0A7P0T8N8;O14776	TCERG1	Transcription elongation regulator 1
15.068	NaN	NaN	14.0549	14.932	14.4124	14.8815	14.7745		0.204261	0.4593	0.188636	0.413144	A0A7P0T8R5;A0A7P0T992;A0A7P0T9H5;A0A7P0TAF2;A0A7P0TAH1;A0A7P0Z421;A0A7P0Z4I7;P18850	ATF6	Activating transcription factor 6;Activating transcription factor 6;Activating transcription factor 6;Activating transcription factor 6;Activating transcription factor 6;Activating transcription factor 6;Activating transcription factor 6;Cyclic AMP-dependent transcription factor ATF-6 alpha
14.9865	14.923	14.856	14.5928	13.8758	13.8935	13.7271	13.7475	+	4.39533	0.000744186	-1.02861	-5.23424	A0A7P0T8S7;A0A7P0T9J0;A0A7P0T9W6;A0A7P0TAU8;A0A7P0Z4D0;A0A7P0Z4F1;Q9Y6K5	OAS3	2'-5'-oligoadenylate synthetase 3;2'-5' oligoadenylate synthase;2'-5' oligoadenylate synthase;2'-5' oligoadenylate synthase;2'-5' oligoadenylate synthase;2'-5' oligoadenylate synthase;2'-5'-oligoadenylate synthase 3
16.34	16.2495	16.2379	16.4249	14.4556	14.3272	14.3505	11.5521	+	2.0114	0.00185844	-2.64171	-3.26822	A0A7P0T8U6;A0A7P0T8W1;A0A7P0TA56;A0A7P0TB20;P46531	NOTCH1	Neurogenic locus notch homolog protein 1
14.9929	14.3978	15.0393	15.1005	15.3736	15.4945	15.1791	15.3167	+	1.39534	0.0246087	0.458345	1.66211	A0A7P0T8W2;A0A7P0T9U8;A0A7P0TB91;A0A7P0TBF9;E9PS44;Q01628;R4GNG9	IFITM3	Interferon induced transmembrane protein 3;Interferon induced transmembrane protein 3 (Fragment);Interferon induced transmembrane protein 3;Interferon induced transmembrane protein 3 (Fragment);Interferon induced transmembrane protein 3;Interferon-induced transmembrane protein 3;Interferon induced transmembrane protein 3
17.9337	18.2237	17.7719	17.791	17.7732	18.0309	17.594	17.7718		0.448139	0.304213	-0.137598	-0.578806	A0A7P0T901;Q9Y673	ALG5	dolichyl-phosphate beta-glucosyltransferase;Dolichyl-phosphate beta-glucosyltransferase
16.6436	16.8848	16.9807	16.8423	16.799	17.0766	16.3877	16.7035		0.246338	0.493217	-0.096139	-0.371469	A0A7P0T906;A0A7P0T9D8;A0A7P0T9R3;Q8IW45	NAXD	ATP-dependent (S)-NAD(P)H-hydrate dehydratase
15.69	15.5238	15.3226	15.6596	14.1431	14.7692	15.2587	15.0988	+	1.51057	0.0126055	-0.73157	-2.02882	A0A7P0T913;A0A7P0T9B3;A0A7P0T9I2;A0A7P0Z4E3;B7ZKQ9;F5H4X0;Q8WTV0	SCARB1	Scavenger receptor class B member 1
17.0819	16.942	16.9731	16.9746	17.2097	17.3378	17.062	17.1241	+	1.52857	0.0782391	0.190497	1.14	A0A7P0T947;A0A7P0T9Y9;A0A7P0TBJ4;Q06330	RBPJ	Recombination signal binding protein for immunoglobulin kappa J region (Fragment);Recombination signal binding protein for immunoglobulin kappa J region (Fragment);Recombination signal binding protein for immunoglobulin kappa J region (Fragment);Recombining binding protein suppressor of hairless
17.2037	17.3972	17.1217	17.642	17.5646	17.3971	17.4033	17.7277		0.618418	0.197609	0.181977	0.758873	A0A7P0T9D5;A0A7P0TA12;A0A7P0Z4C2;B4DR71;Q99720	SIGMAR1	Sigma non-opioid intracellular receptor 1
14.3666	14.039	14.0702	13.8381	14.4017	14.0513	14.8477	14.6533	+	1.04267	0.0483942	0.409993	1.35059	A0A7P0T9D9;A0A7P0TAK3;A0A7P0TBE7;A0A7P0Z436;O43379	WDR62	WD repeat domain 62;WD repeat domain 62;WD repeat domain 62;WD repeat domain 62;WD repeat-containing protein 62
16.6027	16.7248	15.3917	15.6554	16.0606	16.3939	16.7278	16.4175		0.367587	0.247611	0.306283	0.664134	A0A7P0T9G4;Q03468	ERCC6	ERCC excision repair 6, chromatin remodeling factor;DNA excision repair protein ERCC-6
15.8837	15.8617	15.4568	15.5694	15.1604	15.0007	15.0088	14.853	+	2.84473	0.00328916	-0.687182	-3.07404	A0A7P0T9G7;A0A7P0TAV2;Q99707	MTR	Methionine synthase
21.5785	22.1916	21.2678	21.2796	20.935	21.204	19.811	20.8404	+	1.24717	0.0176862	-0.881747	-1.85915	A0A7P0T9I9;P43490	NAMPT	Nicotinamide phosphoribosyltransferase
16.043	16.2296	16.0501	16.1639	16.0642	16.063	15.9323	16.163		0.452119	0.464433	-0.0659928	-0.398567	A0A7P0T9J6;A0A7P0TB24;Q9NXE4	SMPD4	Sphingomyelin phosphodiesterase 4
14.9594	15.012	14.7713	14.2368	15.0195	15.2618	14.7766	15.1952		0.754598	0.100243	0.318425	1.03521	A0A7P0T9K5;I3L2J0	CIC	Capicua transcriptional repressor
21.5387	21.6017	21.4618	21.4819	21.9483	22.0698	21.5899	21.9398	+	1.83171	0.0203081	0.365944	1.75893	A0A7P0TA35;A0A7P0TB26;P07237	P4HB	Protein disulfide-isomerase
14.2189	13.8946	14.7791	14.2741	13.9523	13.9619	14.0408	13.8781	+	0.910542	0.0742022	-0.333399	-1.16662	A0A7P0TA59;A0A7P0Z413;J9JIH8;Q7Z6J9	TSEN54	tRNA splicing endonuclease subunit 54;tRNA splicing endonuclease subunit 54;tRNA splicing endonuclease subunit 54;tRNA-splicing endonuclease subunit Sen54
18.6073	18.748	18.6008	18.7628	18.3619	18.2767	18.2528	18.2837	+	3.615	0.00531894	-0.38593	-2.57628	A0A7P0TA76;O95573	ACSL3	long-chain-fatty-acid--CoA ligase;Fatty acid CoA ligase Acsl3
15.9447	15.9941	15.7251	15.7881	15.8793	15.8161	15.7544	15.7552		0.384302	0.503991	-0.0617564	-0.362878	A0A7P0TA78;A0A7P0TAC5;P42858	HTT	Huntingtin
19.6195	19.9182	19.7976	19.8441	19.707	20.0476	19.8473	19.834		0.280847	0.544151	0.0641575	0.329346	A0A7P0TA85;P35613	BSG	Basigin
16.5381	16.6643	16.5966	16.8049	16.5531	16.6234	16.7167	16.5456		0.23966	0.653498	-0.0413027	-0.243174	A0A7P0TAE3;Q9ULX6	AKAP8L	A-kinase anchoring protein 8 like;A-kinase anchor protein 8-like
20.6601	20.907	20.6261	20.7632	21.2599	21.3737	21.1658	21.2964	+	3.37203	0.00368831	0.534831	3.03122	A0A7P0TAE9;P27824	CANX	Calnexin
17.4821	17.7397	17.4264	17.6246	17.5634	17.5014	17.5289	17.57		0.142576	0.77688	-0.0272493	-0.157918	A0A7P0TAG1;A0A7P0TAX2;A0A7P0TBE2;P10515	DLAT	Dihydrolipoamide acetyltransferase component of pyruvate dehydrogenase complex;Acetyltransferase component of pyruvate dehydrogenase complex;Acetyltransferase component of pyruvate dehydrogenase complex;Dihydrolipoyllysine-residue acetyltransferase component of pyruvate dehydrogenase complex, mitochondrial
19.2474	19.5847	19.2836	19.2729	19.2745	19.4795	19.1398	19.3514		0.126018	0.753056	-0.0358768	-0.173569	A0A7P0TAN7;A0A7P0Z4A0;A0A7P0Z4P5;F5GZS6;P08195	SLC3A2	Solute carrier family 3 member 2;Solute carrier family 3 member 2;Solute carrier family 3 member 2;Solute carrier family 3 member 2;Amino acid transporter heavy chain SLC3A2
16.1405	16.194	16.2204	15.991	15.8383	15.5907	15.6384	15.7995	+	2.73908	0.00785703	-0.419742	-2.34306	A0A7P0TAP9;A0A7P0TB69;Q92995	USP13	Ubiquitin carboxyl-terminal hydrolase;Ubiquitin carboxyl-terminal hydrolase;Ubiquitin carboxyl-terminal hydrolase 13
16.1837	16.5044	15.6379	15.5238	18.1428	18.3357	16.7685	18.1448	+	2.33323	0.00178095	1.88549	3.55766	A0A7P0TAQ0;P25774	CTSS	Cathepsin S
18.0351	18.1982	18.3258	18.4067	18.3742	18.3258	18.4294	18.344		0.73901	0.233604	0.126897	0.689013	A0A7P0TAQ9;Q8IXB1	DNAJC10	DnaJ homolog subfamily C member 10
15.8569	15.9899	15.6308	16.0765	16.2561	16.3939	15.9445	16.2179	+	1.2299	0.0498688	0.31455	1.33745	A0A7P0TAR1;P43155	CRAT	Carnitine O-acetyltransferase
22.4923	22.5266	22.4535	22.4988	22.0547	22.1611	22.0054	21.9749	+	4.28615	0.00316336	-0.44379	-3.09238	A0A7P0TAW3;P55072	VCP	Transitional endoplasmic reticulum ATPase
14.3831	13.5247	14.2211	14.3263	14.2482	14.3782	13.9747	14.0817		0.09529	0.74512	0.0569181	0.178836	A0A7P0TB70;A2A376;B3KWW1;O95786	;DDX58;RIGI;RIGI	RNA helicase;RNA helicase;RNA helicase;Antiviral innate immune response receptor RIG-I
17.183	17.0724	17.1805	17.1104	16.6235	16.7852	16.5815	16.6654	+	4.01849	0.00297484	-0.472651	-3.11673	A0A7P0TBA9;P19525	EIF2AK2	Eukaryotic translation initiation factor 2 alpha kinase 2;Interferon-induced, double-stranded RNA-activated protein kinase
15.442	15.4499	15.6678	15.6318	15.0446	15.1542	15.222	15.0099	+	2.90799	0.00619459	-0.440162	-2.48774	A0A7P0TBC5;Q4KMQ2	ANO6	Anoctamin;Anoctamin-6
11.5305	12.335	12.2592	12.4371	NaN	NaN	NaN	NaN		0	0.989071	NaN	0	A0A7P0TBD9;D6RAQ1;D6RHG4;Q9Y251	HPSE	Heparanase
16.5812	16.5218	16.6522	16.623	16.1119	16.2761	15.9773	16.299	+	2.744	0.00756642	-0.428474	-2.37238	A0A7P0TBH9;A0A7P0Z4D7;Q9Y4J8	DTNA	Dystrobrevin alpha;Dystrobrevin;Dystrobrevin alpha
16.4658	16.6317	16.4474	16.6467	16.6968	17.0152	16.5786	16.8598	+	1.15398	0.0770239	0.239724	1.14707	A0A7P0Z494;P11182	DBT	Dihydrolipoamide acetyltransferase component of pyruvate dehydrogenase complex;Lipoamide acyltransferase component of branched-chain alpha-keto acid dehydrogenase complex, mitochondrial
21.965	22.1141	22.0247	22.0748	21.8028	21.9822	21.7752	21.753	+	1.90298	0.0496354	-0.216321	-1.33997	A0A7P0Z497;P23284	PPIB	Peptidyl-prolyl cis-trans isomerase;Peptidyl-prolyl cis-trans isomerase B
16.5653	16.6767	16.5293	16.6538	16.8668	16.8019	16.6933	16.891	+	1.97905	0.051447	0.207001	1.32309	A0A7P0Z4F9;A0A7P0Z4K3;P55265	ADAR	Adenosine deaminase RNA specific;Adenosine deaminase RNA specific;Double-stranded RNA-specific adenosine deaminase
18.0034	17.9885	17.9684	17.9732	18.2783	18.2184	18.1275	18.2676	+	3.3015	0.020086	0.23958	1.77092	A0A804CDA6;E7EX90	DCTN1	Dynactin subunit 1
19.1201	19.2947	19.4371	19.4565	18.7015	18.8095	18.4743	18.6633	+	3.14845	0.00181883	-0.664959	-3.25011	A0A804F6T5;A0A804F729	PKM	Pyruvate kinase
13.0837	NaN	13.1632	13.4715	13.3721	12.924	12.5443	12.4995	+	0.745051	0.0843515	-0.40448	-1.12499	A0A804HHR9;A0A8I5KSG1;O14686	KMT2D	[histone H3]-lysine(4) N-methyltransferase;[histone H3]-lysine(4) N-methyltransferase;Histone-lysine N-methyltransferase 2D
14.4429	14.1791	14.1137	14.4451	13.6749	NaN	13.9136	13.3806	+	1.9308	0.00835972	-0.638892	-2.41118	A0A804HHU5;A0A804HID7;Q5SRI9;X6R7A2	MANEA	Glycoprotein endo-alpha-1,2-mannosidase;Glycoprotein endo-alpha-1,2-mannosidase;Glycoprotein endo-alpha-1,2-mannosidase;Glycoprotein endo-alpha-1,2-mannosidase
17.2397	17.3708	17.014	17.2538	16.9685	16.7961	16.8819	16.8554	+	2.22578	0.0168512	-0.344078	-1.88313	A0A804HHU9;A0A804HJS0;O95630	STAMBP	STAM binding protein;STAM binding protein;STAM-binding protein
14.1069	14.1613	13.9163	14.0407	13.0313	12.5506	12.7513	13.1707	+	3.67046	0.000821918	-1.18034	-4.74342	A0A804HHV5;A0A804HI33;A0A804HIE1;A0A804HIK5;A0A804HJ30;A0A804HJQ5;A0A804HJU2;A0A804HJV0;A0A804HJV2;A0A804HK25;A0A804HK50;A0A804HKF2;A0A804HKL9;H3BRL0;Q9BXC9	BBS2;BBS2;BBS2;BBS2;BBS2;BBS2;;BBS2;BBS2;BBS2;BBS2;BBS2;BBS2;BBS2;BBS2	Bardet-Biedl syndrome 2;Bardet-Biedl syndrome 2;Bardet-Biedl syndrome 2 protein homolog;Bardet-Biedl syndrome 2;Bardet-Biedl syndrome 2 protein homolog;Bardet-Biedl syndrome 2;Ciliary BBSome complex subunit 2 C-terminal domain-containing protein (Fragment);Bardet-Biedl syndrome 2 protein homolog;Bardet-Biedl syndrome 2 protein homolog;Bardet-Biedl syndrome 2;Bardet-Biedl syndrome 2;Bardet-Biedl s…
17.7443	17.6434	17.806	17.6498	17.6041	17.6094	17.6712	17.573		1.14172	0.244912	-0.0964494	-0.668569	A0A804HHW7;A0A804HIN6;A0A804HIU1;A0A804HJY5;A0A804HL62;A0A804HLF8;A0A804HLI2;J3KR97;Q9BTW9	TBCD	Tubulin-specific chaperone D
15.3765	16.2059	15.1573	15.7782	14.7231	15.4886	14.6511	14.7883	+	1.25837	0.0195911	-0.716703	-1.78374	A0A804HHX0;A0A804HJB1;A0A804HK11;A0A804HKZ9;J3KQ12;Q96G97	BSCL2	Seipin
13.5507	12.0611	13.1575	13.4602	13.8653	13.7583	13.6388	14.4271	+	1.18416	0.0196042	0.865018	1.78557	A0A804HHX5;A0A804HJ37;A0A804HJI9;A0A804HKT1;A0A804HKW5;H0Y9U4;Q9H6L5	RETREG1	Reticulophagy regulator 1
15.8281	14.7461	14.8698	15.3006	15.0237	14.4104	14.5531	14.9101	+	0.807978	0.0688781	-0.461816	-1.20123	A0A804HHY3;A0A8C8KDW0;E7ESD5;E9PLN6;F2Z2Y1;O95677	EYA4	Eyes absent homolog (Fragment);Eyes absent homolog;Eyes absent homolog;Eyes absent homolog;Eyes absent homolog;Eyes absent homolog 4
16.2642	16.6894	16.5108	16.6168	16.4609	16.1681	15.9285	16.3743	+	0.97846	0.0771362	-0.287367	-1.14645	A0A804HI25;A0A804HJQ7;A0A8I5KRR9;Q9UBM7	DHCR7	7-dehydrocholesterol reductase
NaN	14.7565	14.4103	14.7635	14.823	NaN	14.9961	14.6658		0.54207	0.219368	0.184842	0.73754	A0A804HI30;A0A804HI47;A0A804HI51;A0A804HIA1;A0A804HIC6;A0A804HID8;A0A804HIK6;A0A804HIR3;A0A804HIX9;A0A804HIZ9;A0A804HJ61;A0A804HJ91;A0A804HJC6;A0A804HJG1;A0A804HJI4;A0A804HJK3;A0A804HJL8;A0A804HJS3;A0A804HJT4;A0A804HJW4;A0A804HJZ4;A0A804HK22;A0A804HK55;A0A804HKA3;A0A804HKC6;A0A804HKH6;A0A804HKJ3;A0A804HKN0;A0A804HKZ1;A0A804HL44;D6RBA7;D6RDH9;D6RJG9;H0Y926;Q9Y5W7	SNX14	Sorting nexin 14;Sorting nexin 14;Sorting nexin 14;Sorting nexin 14;Sorting nexin 14;Sorting nexin 14;Sorting nexin 14;Sorting nexin 14;Sorting nexin 14;Sorting nexin 14;Sorting nexin 14;Sorting nexin 14;Sorting nexin 14;Sorting nexin 14;Sorting nexin 14;Sorting nexin 14;Sorting nexin 14;Sorting nexin 14;Sorting nexin 14;Sorting nexin 14;Sorting nexin 14;Sorting nexin 14;Sorting nexin 14;Sorting …
14.6047	15.0637	14.5177	15.0805	14.1906	15.0024	14.3819	NaN		0.48222	0.187455	-0.291674	-0.788186	A0A804HI59;A0A804HIQ0;A0A804HKM7;A0A804HKV8;A0A8C8KD64;H7BYD9;P19021	PAM	Peptidylglycine alpha-amidating monooxygenase;Peptidylglycine alpha-amidating monooxygenase;Peptidylglycine alpha-amidating monooxygenase;Peptidylglycine alpha-amidating monooxygenase;Peptidylglycine alpha-amidating monooxygenase;peptidylamidoglycolate lyase (Fragment);Peptidyl-glycine alpha-amidating monooxygenase
14.2631	14.3233	14.436	14.5241	14.3781	13.8959	14.0884	14.3619		0.784308	0.14158	-0.205531	-0.894518	A0A804HI79;Q8TA86	RP9	RP9 pre-mRNA splicing factor;Retinitis pigmentosa 9 protein
14.2482	13.8424	14.8418	14.8808	NaN	12.6771	NaN	NaN		0	0.989783	-1.77616	0	A0A804HI84;A0A804HI99;A0A804HID9;A0A804HIM5;A0A804HIP5;A0A804HJG2;A0A804HJL9;A0A804HK59;A0A804HKQ8;A0A804HKV6;A0A804HLC5;A0A804HLE6;A0A804HLF9;A0A804HLG4;C4B7M2;H0YLK7;H0YN34;Q96JI7	SPG11	SPG11 vesicle trafficking associated, spatacsin;SPG11 vesicle trafficking associated, spatacsin;SPG11 vesicle trafficking associated, spatacsin;SPG11 vesicle trafficking associated, spatacsin;SPG11 vesicle trafficking associated, spatacsin;SPG11 vesicle trafficking associated, spatacsin;SPG11 vesicle trafficking associated, spatacsin;SPG11 vesicle trafficking associated, spatacsin;SPG11 vesicle t…
12.725	12.7945	13.1865	12.746	11.5393	11.3192	12.2256	NaN	+	2.17652	0.00364103	-1.16832	-3.22614	A0A804HIB4;A0A804HJX3;A0A804HJZ9;A0A804HK10;A0A804HKF1;J3KRK0;J3QLK5;Q86UE8;Q9UKI8	TLK2;TLK2;TLK2;TLK2;TLK2;TLK2;TLK2;TLK2;TLK1	Tousled like kinase 2;Tousled like kinase 2;Tousled like kinase 2;Tousled like kinase 2;Tousled like kinase 2;Tousled like kinase 2 (Fragment);Tousled like kinase 2;Serine/threonine-protein kinase tousled-like 2;Serine/threonine-protein kinase tousled-like 1
17.6205	17.6802	17.559	17.5485	16.9387	16.7074	17.0066	16.8445	+	4.27699	0.00160352	-0.727779	-4.24069	A0A804HIQ1;Q9NZJ4	SACS	Sacsin molecular chaperone;Sacsin
17.3944	17.395	17.116	17.0546	17.0583	17.0484	16.9929	16.9336	+	1.30143	0.0706418	-0.231721	-1.19031	A0A804HIS2;Q9Y4K4	MAP4K5	Mitogen-activated protein kinase kinase kinase kinase 5
16.7658	17.1944	17.6852	17.7907	17.797	17.313	18.2493	17.1719		0.344474	0.274696	0.27376	0.621103	A0A804HIT6;Q8IXS8	HYCC2	Hyccin PI4KA lipid kinase complex subunit 2;Hyccin 2
17.9683	18.121	18.0341	17.9067	18.1311	18.0687	18.1172	18.0977		1.04001	0.255681	0.0961509	0.65035	A0A804HJ08;Q9BSJ2	TUBGCP2	Gamma-tubulin complex component;Gamma-tubulin complex component 2
16.4505	16.7835	16.515	16.0799	16.6982	16.9832	16.6642	16.7137	+	0.969332	0.073721	0.307583	1.17153	A0A804HJ17;O14773	TPP1	Tripeptidyl-peptidase 1
17.0116	17.0235	16.9853	16.9907	17.0274	17.0984	17.1412	17.0409		1.42862	0.303184	0.0741663	0.580199	A0A804HJ24;Q9HCC0	MCCC2	methylcrotonoyl-CoA carboxylase;Methylcrotonoyl-CoA carboxylase beta chain, mitochondrial
16.8374	16.9239	16.4241	16.5156	16.5227	16.9531	16.4833	16.2826		0.25191	0.461356	-0.114812	-0.401348	A0A804HJ66;A0A804HL61;Q9UKM7	MAN1B1	alpha-1,2-Mannosidase;alpha-1,2-Mannosidase;Endoplasmic reticulum mannosyl-oligosaccharide 1,2-alpha-mannosidase
17.7288	16.5002	17.595	17.0694	17.7871	18.1164	17.9563	17.3675	+	0.9177	0.0451569	0.583473	1.3794	A0A804HJ72;A0A804HJM0;A0A804HKS6;Q6ZS30	NBEAL1	Neurobeachin like 1;Neurobeachin like 1;Neurobeachin like 1;Neurobeachin-like protein 1
16.3384	16.5393	16.2144	16.1621	15.7463	15.8545	15.8356	15.6645	+	2.89576	0.0048496	-0.538311	-2.76624	A0A804HJ86;Q9GZZ9	UBA5	Ubiquitin-like modifier-activating enzyme 5
15.3978	15.3565	14.4107	15.2063	14.4116	15.1415	14.9492	15.0822		0.287751	0.357754	-0.196714	-0.51125	A0A804HJB3;A0A804HJY9;Q53GS7	GLE1	mRNA export factor GLE1
13.5415	13.5223	13.5707	13.5104	13.4587	12.9249	13.1376	13.2383	+	1.67649	0.0263911	-0.346342	-1.63638	A0A804HJE2;A0AA34QVS9;Q8TF68	ZNF384	Zinc finger protein 384
16.4998	16.314	16.49	16.4049	16.686	16.4705	16.698	16.6563	+	1.57779	0.0707761	0.200525	1.18977	A0A804HJG7;E7ERI8;E7EW49	CLASP2	Cytoplasmic linker associated protein 2
14.5902	14.2867	14.4758	14.4352	14.786	14.164	14.9006	14.6075		0.429885	0.280218	0.167549	0.612484	A0A804HJH1;A0A804HLB8;G3XAL2;Q15910	EZH2	Enhancer of zeste 2 polycomb repressive complex 2 subunit;Enhancer of zeste 2 polycomb repressive complex 2 subunit;Enhancer of zeste 2 polycomb repressive complex 2 subunit;Histone-lysine N-methyltransferase EZH2
15.9808	16.1679	15.9136	16.0396	16.0288	16.0988	16.0982	16.1533		0.537795	0.427702	0.069299	0.433913	A0A804HJL6;A0A804HKK4;A0A804HKX7;A0A804HLB7;Q9BT22	ALG1	ALG1 chitobiosyldiphosphodolichol beta-mannosyltransferase;ALG1 chitobiosyldiphosphodolichol beta-mannosyltransferase;ALG1 chitobiosyldiphosphodolichol beta-mannosyltransferase;ALG1 chitobiosyldiphosphodolichol beta-mannosyltransferase;Chitobiosyldiphosphodolichol beta-mannosyltransferase
16.4795	16.786	16.1677	16.319	16.3589	16.5724	16.159	16.4621		0.117097	0.724421	-0.0499883	-0.193111	A0A804HJQ0;Q04771	ACVR1	Serine/threonine-protein kinase receptor;Activin receptor type-1
16.4517	16.4363	16.2907	16.7318	16.6723	16.8949	16.9403	16.8146	+	1.74601	0.0233808	0.352894	1.68599	A0A804HJW9;A0A804HLF7;Q93063	EXT2	Exostosin glycosyltransferase 2;Exostosin glycosyltransferase 2;Exostosin-2
13.2936	12.8037	13.8131	13.8071	12.7476	12.5161	NaN	11.4037	+	1.36084	0.0113932	-1.20691	-2.19627	A0A804HJZ5;O60907	TBL1X	Transducin beta like 1 X-linked;F-box-like/WD repeat-containing protein TBL1X
19.6516	19.8107	19.7392	19.8031	19.733	19.8644	20.0067	19.7704		0.616676	0.334086	0.0925288	0.540321	A0A804HK30;P42704	LRPPRC	Leucine rich pentatricopeptide repeat containing;Leucine-rich PPR motif-containing protein, mitochondrial
16.2796	16.1309	16.1349	16.1666	15.6363	15.8019	15.6995	15.8293	+	3.59291	0.0047888	-0.436228	-2.78183	A0A804HK76	FLNB	Filamin B
14.835	14.96	14.9876	14.8132	14.479	14.6266	14.4773	14.5057	+	3.26617	0.007125	-0.376791	-2.41009	A0A804HKD7	RABGAP1L	RAB GTPase activating protein 1 like
20.8329	20.6091	20.5877	20.6569	21.32	21.2499	21.2499	21.3666	+	4.23334	0.00187387	0.624931	3.8436	A0A804HKE7	MAP4	Microtubule-associated protein
22.4354	22.6005	22.4035	22.3103	22.2091	22.4809	22.2456	22.2903		0.752736	0.224149	-0.130933	-0.705701	A0A804HKV3	ACTA1	Actin, alpha skeletal muscle
16.1067	15.92	15.7932	15.9121	16.0926	15.7897	15.8627	16.2388		0.204425	0.603279	0.0629635	0.283476	A0A804HL81;A0A804HL84;Q16134	ETFDH	Electron transfer flavoprotein-ubiquinone oxidoreductase;Electron transfer flavoprotein-ubiquinone oxidoreductase;Electron transfer flavoprotein-ubiquinone oxidoreductase, mitochondrial
NaN	NaN	12.6588	12.6028	NaN	NaN	NaN	NaN		0	0.989645	NaN	0	A0A804HL83;O43422	THAP12	THAP domain containing 12;52 kDa repressor of the inhibitor of the protein kinase
15.8313	16.319	15.735	15.9128	15.5952	15.8175	15.1427	15.6229	+	1.09945	0.0446129	-0.404921	-1.38653	A0A804HLB0;Q6KCM7	SLC25A25	Solute carrier family 25 member 25;Mitochondrial adenyl nucleotide antiporter SLC25A25
15.0056	14.4955	13.7864	13.539	14.6465	14.6545	14.4374	14.532		0.484911	0.168168	0.360996	0.823008	A0A804HLC1;Q8WXF7	ATL1	Atlastin-1
13.4674	13.8141	NaN	NaN	14.2091	13.9756	13.7579	13.885	+	0.823333	0.0884012	0.316158	1.13762	A0A804HLG9;A0A8I5KTB6;A0A8I5KU09;A0A8I5KYW6;A0A8I5QKX2;Q16514	TAF12	Transcription initiation factor TFIID subunit 12
16.888	16.8103	16.8375	16.811	16.5702	16.3769	16.4943	16.5926	+	3.13435	0.0100299	-0.328226	-2.16016	A0A8C8KGQ8;A0A8C8MQ70;Q5T6F2	UBAP2	Ubiquitin associated protein 2;Ubiquitin associated protein 2;Ubiquitin-associated protein 2
15.5629	15.7735	15.2875	15.5958	15.6159	15.5694	15.5184	15.4769		0.0321001	0.942231	-0.0097785	-0.0477279	A0A8C8MSB2;O00330	PDHX	Dihydrolipoamide acetyltransferase component of pyruvate dehydrogenase complex;Pyruvate dehydrogenase protein X component, mitochondrial
15.1745	14.9624	15.4693	15.3084	14.6158	14.3855	14.2905	14.7789	+	2.43881	0.00478487	-0.710963	-2.79785	A0A8C8PZE2;K7EPS8;Q9NSK7	C19orf12	Chromosome 19 open reading frame 12 (Fragment);Chromosome 19 open reading frame 12 (Fragment);Protein C19orf12
14.7016	14.4433	14.422	13.9285	14.6254	14.7746	NaN	NaN		0.591139	0.13812	0.32612	0.941234	A0A8C8QSB1;P50747	HLCS	Biotin--protein ligase
15.1091	14.8514	14.8506	14.5663	15.1123	14.9726	14.9793	15.172		0.894744	0.118031	0.214694	0.969652	A0A8I5KNT9;A0A8I5KT53;A0A8I5KZ24	ATE1	Arginyl-tRNA--protein transferase 1
13.8821	NaN	NaN	NaN	NaN	14.1973	NaN	NaN		0	0.990794	0.315166	0	A0A8I5KNX7;A0A8I5KP73;A0A8I5KPB4;A0A8I5KQ16;A0A8I5KQF6;A0A8I5KR07;A0A8I5KRP5;A0A8I5KS77;A0A8I5KS91;A0A8I5KSG5;A0A8I5KSN5;A0A8I5KSV0;A0A8I5KT04;A0A8I5KTI2;A0A8I5KTL4;A0A8I5KUU2;A0A8I5KUY3;A0A8I5KVC7;A0A8I5KW25;A0A8I5KW32;A0A8I5KWK4;A0A8I5KX14;A0A8I5KX44;A0A8I5KXA7;A0A8I5KXT5;A0A8I5KYB6;A0A8I5KYT5;A0A8I5KYX1;A0A8I5QJE0;A0A8I5QJX4;A0A8I5QKJ5;A0A8I5QKR8;A0A8I5QKV2;A0A8I5QKV6;A0A8I5QKX8;A0A8I5QKY6;A0A…	IFT122	Intraflagellar transport protein 122 homolog
12.9036	13.0057	12.7437	12.3816	NaN	12.4525	13.0991	12.368		0.182303	0.537518	-0.118802	-0.337493	A0A8I5KNY4;A0A8I5KR85;A0A8I5KUT1;A0A8I5KWW9;A0A8I5KXJ0;A0A8I5KYJ3;A0A8I5QJH1;A0A8I5QJM6;A0A8I5QJQ5;A0A8I5QJT4;A0A8I5QKK8;A0A8I5QL16;E7ER77;Q7Z2K6	ERMP1	Endoplasmic reticulum metallopeptidase 1
16.2081	15.8272	15.7946	16.3059	15.7042	16.1407	16.3949	16.651		0.335299	0.322536	0.188749	0.554651	A0A8I5KP46;A0A8I5KQK1;A0A8I5KX65;A0A8I5KZ67;Q6UX04	CWC27	Spliceosome-associated protein CWC27 homolog
16.5536	16.6543	16.2656	16.5692	15.9008	16.1085	15.7636	15.6912	+	2.68076	0.00424151	-0.644633	-2.86732	A0A8I5KP51;Q5T160	RARS2	arginine--tRNA ligase;Probable arginine--tRNA ligase, mitochondrial
15.1972	14.9628	15.0033	15.2707	14.8301	14.8516	15.1053	14.7495	+	1.09205	0.0890872	-0.224396	-1.08378	A0A8I5KPH7;A0A8I5KQR8;A0A8I5KTT1;A0A8I5KXH7;A0A8I5KYW1;P41229	KDM5C	[histone H3]-trimethyl-L-lysine(4) demethylase;[histone H3]-trimethyl-L-lysine(4) demethylase;[histone H3]-trimethyl-L-lysine(4) demethylase;[histone H3]-trimethyl-L-lysine(4) demethylase;[histone H3]-trimethyl-L-lysine(4) demethylase;Lysine-specific demethylase 5C
17.8449	17.8339	17.8283	17.7074	17.937	17.9294	17.8798	17.8681		1.46512	0.211396	0.0999565	0.731542	A0A8I5KQ21	KRAS	KRAS proto-oncogene, GTPase
15.8387	15.3926	16.4249	15.8747	15.4419	14.8031	15.6511	15.311	+	1.08871	0.0332881	-0.580928	-1.53738	A0A8I5KQ30;A0A8I5KQY4;A0A8I5KRB3;A0A8I5KU55;A0A8I5KYK3;H7C0H7;H7C192;Q8N6S5	ARL6IP6	ADP ribosylation factor like GTPase 6 interacting protein 6;ADP ribosylation factor like GTPase 6 interacting protein 6;ADP ribosylation factor like GTPase 6 interacting protein 6;ADP ribosylation factor like GTPase 6 interacting protein 6;ADP ribosylation factor like GTPase 6 interacting protein 6;ADP ribosylation factor like GTPase 6 interacting protein 6;ADP ribosylation factor like GTPase 6 i…
15.8627	15.5807	15.511	15.5421	15.3823	15.0529	15.4574	15.4749	+	1.16435	0.0625075	-0.282255	-1.24166	A0A8I5KQ45;H3BRB3;Q14807	KIF22	Kinesin-like protein;Kinesin-like protein;Kinesin-like protein KIF22
16.5535	16.8834	16.3658	16.6139	16.8017	17.0645	16.4462	16.8082		0.481307	0.249042	0.175996	0.661372	A0A8I5KQC1;A0A8I5KRL2;A0A8I5KWJ1;A0A8I5KY03;Q96DZ1	ERLEC1	Endoplasmic reticulum lectin;Endoplasmic reticulum lectin;Endoplasmic reticulum lectin;Endoplasmic reticulum lectin;Endoplasmic reticulum lectin 1
16.8137	16.9068	16.1927	16.7383	17.2099	17.4023	17.4007	17.3371	+	2.17052	0.00571159	0.674613	2.52934	A0A8I5KQF7;Q9NX14	NDUFB11	NADH dehydrogenase [ubiquinone] 1 beta subcomplex subunit 11, mitochondrial;NADH dehydrogenase [ubiquinone] 1 beta subcomplex subunit 11, mitochondrial
14.6568	14.5924	14.7273	14.6335	14.6005	14.5319	14.8292	14.9582		0.317881	0.483407	0.0774269	0.381269	A0A8I5KQQ6;A0A8I5KRU1;C9J088;C9JTY6;J3KR72;P49848	TAF6	Transcription initiation factor TFIID subunit 6
15.485	15.517	15.9791	15.726	15.6242	15.6114	15.7652	15.7181		0.00826402	0.994567	0.00295377	0.0134298	A0A8I5KQW6;A0A8Q3WLM5;Q7Z5G4	GOLGA7	Golgin subfamily A member 7 (Fragment);Golgin subfamily A member 7;Golgin subfamily A member 7
14.1177	13.9097	14.0876	14.1064	14.104	13.911	13.9013	14.0363		0.430543	0.466963	-0.0671818	-0.396346	A0A8I5KR05;A0A8I5KTI7;A0A8I5KU87;A0A8I5KUE4;A0A8I5KVF2;A0A8I5KXN1;A0A8I5KXX8;A0A8I5KY61;A0A8I5KYG9;A0A8J8YTQ8;O95248	SBF1	SET binding factor 1;SET binding factor 1;SET binding factor 1;SET binding factor 1;SET binding factor 1;SET binding factor 1;SET binding factor 1;SET binding factor 1;SET binding factor 1;SET binding factor 1;Myotubularin-related protein 5
15.7156	15.9246	14.8345	15.2328	15.5093	15.4848	15.5555	NaN		0.113614	0.675429	0.0896811	0.229791	A0A8I5KR52;A0A8I5KW95;A0A8I5QKN0;K7EP71;Q7LGA3	HS2ST1	Heparan sulfate 2-O-sulfotransferase 1;Heparan sulfate 2-O-sulfotransferase 1;Heparan sulfate 2-O-sulfotransferase 1;Heparan sulfate 2-O-sulfotransferase 1 (Fragment);Heparan sulfate 2-O-sulfotransferase 1
15.3679	15.5863	15.1994	15.4227	14.8799	15.3014	15.3189	14.7536	+	1.03408	0.0620618	-0.330623	-1.24609	A0A8I5KR65;A0A8I5KSQ8;A0A8I5KTR7;A0A8I5KVE6;A0A8I5KWI4;A0A8J8YX80;Q9BZQ6	EDEM3	alpha-1,2-Mannosidase;alpha-1,2-Mannosidase;alpha-1,2-Mannosidase;alpha-1,2-Mannosidase;alpha-1,2-Mannosidase;alpha-1,2-Mannosidase;ER degradation-enhancing alpha-mannosidase-like protein 3
21.3789	17.5254	19.1999	17.2263	20.9771	17.0343	18.0792	20.3886		0.077349	0.713776	0.287166	0.200062	A0A8I5KR90;A0A8I5QL41;K7EIJ8;K7EM02;K7EPQ6;Q8IYT4	KATNAL2	Katanin catalytic subunit A1 like 2;Katanin p60 ATPase-containing subunit A-like 2;Katanin p60 ATPase-containing subunit A-like 2;Katanin catalytic subunit A1 like 2 (Fragment);Katanin catalytic subunit A1 like 2;Katanin p60 ATPase-containing subunit A-like 2
16.2162	16.7975	16.416	15.8157	17.3192	17.6726	17.2961	17.7402	+	2.64686	0.00166346	1.19565	3.56758	A0A8I5KRC6	MACROH2A1	MacroH2A.1 histone
18.1324	18.1464	18.0687	18.1266	18.4475	18.3348	18.2095	18.341	+	2.22624	0.0420999	0.214675	1.4161	A0A8I5KRK1;A0A8I5KY07;A0A8I5KYQ0;A0A8I5KZB3;Q9H2M9	RAB3GAP2	RAB3 GTPase activating non-catalytic protein subunit 2;RAB3 GTPase activating non-catalytic protein subunit 2;RAB3 GTPase activating non-catalytic protein subunit 2;RAB3 GTPase activating non-catalytic protein subunit 2;Rab3 GTPase-activating protein non-catalytic subunit
16.6322	16.5881	16.5439	16.5693	16.521	16.5928	16.5604	16.4936		0.702134	0.553212	-0.0414329	-0.322007	A0A8I5KRS9;A6NHR9	SMCHD1	Structural maintenance of chromosomes flexible hinge domain containing 1;Structural maintenance of chromosomes flexible hinge domain-containing protein 1
14.8915	14.5765	15.3164	14.8201	13.8416	14.4721	14.7766	14.5414	+	1.00757	0.0432551	-0.493182	-1.40041	A0A8I5KSJ4;Q9Y4X0	AMMECR1	AMMECR nuclear protein 1;Nuclear protein AMMECR1
NaN	13.8141	14.5996	14.4587	14.3785	12.9103	13.5618	13.8845	+	0.688715	0.0760503	-0.607014	-1.17528	A0A8I5KSK8;C9JZF7;G5E9W2;H7C5L5;Q9P2E5	CHPF2	Hexosyltransferase;Hexosyltransferase;Hexosyltransferase;Hexosyltransferase;Chondroitin sulfate glucuronyltransferase
13.3491	13.2409	13.3437	12.8304	13.4905	13.4385	13.5078	13.5466	+	1.29863	0.0476427	0.304833	1.3561	A0A8I5KSL3;A0A8I5KYV3;B1ALB4;E9PD50;Q92540	SMG7	Nonsense-mediated mRNA decay factor;Nonsense-mediated mRNA decay factor;SMG7 nonsense mediated mRNA decay factor (Fragment);Nonsense-mediated mRNA decay factor;Nonsense-mediated mRNA decay factor SMG7
16.261	16.1469	16.4191	16.3981	16.2553	16.0878	16.0272	16.1308		1.19329	0.106736	-0.180978	-1.00605	A0A8I5KSV6;P04049	RAF1	RAF proto-oncogene serine/threonine-protein kinase
18.6805	19.1973	19.2166	19.1224	19.3697	19.702	19.5057	19.3786	+	1.58345	0.0206335	0.434788	1.75243	A0A8I5KSY3;A0A8I5KSY8;A0A8I5KYK4;A0A8I5QKN7;D6RFH4;O43169	CYB5B	Cytochrome b5 type B
15.8167	15.7177	15.9627	15.8898	14.5698	14.7136	14.7812	14.8949	+	4.8762	0	-1.10683	-5.9588	A0A8I5KSY6;A0A8I5KUQ2;A0A8I5KV60;A0A8I5QJR0;H0YC37;Q6P1X5	TAF2	Transcription initiation factor TFIID subunit 2
14.6084	14.7977	14.8759	14.6984	14.3263	14.1294	14.5602	13.8964	+	1.82924	0.0122171	-0.517015	-2.04465	A0A8I5KT00;P42695	NCAPD3	Condensin-2 complex subunit D3
13.2188	13.1956	13.2911	13.3084	12.8011	12.8963	12.3396	12.4393	+	2.42753	0.00525342	-0.634397	-2.66268	A0A8I5KT56;A8MQB8;G3V0J0	FMR1	Fragile X messenger ribonucleoprotein 1;Fragile X messenger ribonucleoprotein 1;Fragile X mental retardation 1, isoform CRA_e
14.986	15.4409	15.1342	15.2265	14.7096	15.1968	15.0407	14.9827		0.758452	0.141172	-0.21447	-0.89649	A0A8I5KT58;A0A8I5KX08;Q9ULH0	KIDINS220	Kinase D interacting substrate 220;Kinase D interacting substrate 220;Kinase D-interacting substrate of 220 kDa
13.8885	14.4082	14.4829	13.968	12.9072	12.701	12.6832	12.9868	+	3.72196	0.000627451	-1.36735	-5.08735	A0A8I5KT61;A0A8J9FKG6;D6RF54;Q70EK8	USP53	Ubiquitin specific peptidase 53 (Fragment);Ubiquitin specific peptidase 53;Ubiquitin specific peptidase 53;Inactive ubiquitin carboxyl-terminal hydrolase 53
13.3518	NaN	13.4821	13.8984	11.9606	13.9408	12.0991	13.4093		0.55846	0.101618	-0.725009	-1.04525	A0A8I5KT93;E9PQM8;E9PRF4;Q15047	SETDB1	SET domain bifurcated histone lysine methyltransferase 1;SET domain bifurcated histone lysine methyltransferase 1 (Fragment);SET domain bifurcated histone lysine methyltransferase 1 (Fragment);Histone-lysine N-methyltransferase SETDB1
16.5386	16.4197	16.4847	16.5423	16.3544	16.4077	16.3832	16.4022		1.89944	0.163321	-0.109469	-0.83469	A0A8I5KTF1;Q9Y4I1	MYO5A	Myosin VA;Unconventional myosin-Va
15.0318	14.6193	14.4828	14.9363	15.2427	15.2419	14.776	15.2956	+	1.08856	0.0498484	0.371501	1.3377	A0A8I5KTS2;A0A8I5KV35;Q9UBU6	FAM8A1	Family with sequence similarity 8 member A1;Family with sequence similarity 8 member A1;Protein FAM8A1
14.407	13.8466	14.5696	14.301	13.7013	13.4353	13.6666	13.2181	+	2.1725	0.0052369	-0.775726	-2.66105	A0A8I5KTT0;A0A8I5KVM3;A0A8I5QL44;B4DZU5;Q7Z7C8	TAF8	Transcription initiation factor TFIID subunit 8
15.9834	15.9358	16.2236	16.2562	15.7784	16.021	15.9663	15.696	+	1.08806	0.0843766	-0.234331	-1.10459	A0A8I5KTW5;A0A8I5KUS8;A0A8J9AK24;Q96CU9	FOXRED1	FAD-dependent oxidoreductase domain-containing protein 1
16.9128	16.359	16.5825	16.6892	17.4458	17.3275	17.4299	17.3953	+	3.18809	0.001875	0.76375	3.50191	A0A8I5KU53;Q15746	MYLK	Myosin light chain kinase, smooth muscle;Myosin light chain kinase, smooth muscle
13.6302	12.372	NaN	14.3575	13.2592	NaN	13.1276	14.1018		0.0218675	0.930891	0.0429468	0.0568565	A0A8I5KU61;A0A8I5KVD3;A0A8I5KVP2;A0A8I5KX99;H3BMW7;H3BPY4;H3BTN6;Q9H6L2	TMEM231	Transmembrane protein 231
14.8904	15.3208	14.8831	15.0679	13.8493	14.0672	13.4739	13.8325	+	3.60313	0.000833333	-1.23485	-4.74689	A0A8I5KUC3;P21397	MAOA	Amine oxidase;Amine oxidase [flavin-containing] A
15.7212	15.7332	15.1404	15.6378	15.5782	15.667	15.7075	15.5309		0.165294	0.639587	0.062741	0.254505	A0A8I5KUD9;Q9UQ13	SHOC2	SHOC2 leucine rich repeat scaffold protein;Leucine-rich repeat protein SHOC-2
18.5305	18.4738	18.7682	18.6397	17.8995	17.6162	17.8834	17.7607	+	3.92333	0.00157576	-0.813088	-4.2266	A0A8I5KUL7;F8W7Q4;Q96A26	FAM162A	Protein FAM162A
19.7362	19.7166	19.8019	19.8061	19.856	19.8605	19.9455	19.8679		2.03397	0.141535	0.117286	0.894773	A0A8I5KUS5;B8ZZU8;Q15370	ELOB	Elongin B;Elongin B;Elongin-B
16.9081	16.7277	16.7814	16.9487	16.0089	15.7865	16.0715	16.0543	+	4.29882	0.000774194	-0.861144	-4.68013	A0A8I5KVF8;Q8N3U4	STAG2	Cohesin subunit SA;Cohesin subunit SA-2
17.1248	17.2747	17.1016	17.2516	17.2545	17.3911	17.3503	17.3176		1.43343	0.133521	0.140183	0.919615	A0A8I5KVV1;Q9Y4W6	AFG3L2	AFG3 like matrix AAA peptidase subunit 2;AFG3-like protein 2
17.8741	17.8721	17.9557	17.8246	17.8384	17.8186	17.724	17.8296		1.08068	0.308994	-0.0789309	-0.571974	A0A8I5KW48;Q06124	PTPN11	Protein tyrosine phosphatase non-receptor type 11;Tyrosine-protein phosphatase non-receptor type 11
18.3224	18.5055	18.2525	18.5158	18.1173	18.176	18.2013	18.0205	+	1.89079	0.0341489	-0.270302	-1.52476	A0A8I5KW55;Q8N766	EMC1	ER membrane protein complex subunit 1
NaN	15.4655	NaN	15.5803	15.6499	15.157	14.8596	15.4467		0.396252	0.25112	-0.244613	-0.677771	A0A8I5KWA8;A0A8I5KXV0;A0A8J9FM07;Q04656	ATP7A	P-type Cu(+) transporter;P-type Cu(+) transporter;P-type Cu(+) transporter;Copper-transporting ATPase 1
16.7968	17.1409	16.6257	16.8183	16.6473	16.8559	16.4023	16.7296		0.61585	0.194198	-0.186657	-0.765347	A0A8I5KWQ7		FERM domain-containing protein
14.9367	15.1041	14.723	14.7883	14.9326	15.0148	14.8262	14.5431		0.171058	0.64249	-0.0588262	-0.252154	A0A8I5KWR6;A0A8Q3WL04;P21359	NF1	Neurofibromin 1;Neurofibromin 1;Neurofibromin
22.5834	22.4136	22.3476	22.2798	22.2904	22.2794	22.2712	22.2993		0.943851	0.211419	-0.121017	-0.731585	A0A8I5KWT8;P35579	MYH9	Myosin-9
16.8788	16.8945	16.8247	16.7784	17.109	17.1681	16.7115	17.125		0.842598	0.146774	0.1843	0.879247	A0A8I5KWY9;Q08378	GOLGA3	Golgin A3;Golgin subfamily A member 3
16.6561	16.5655	16.4278	16.7092	16.1927	16.2932	16.3674	16.3658	+	2.07028	0.0263794	-0.284839	-1.63631	A0A8I5KX72;O15226	NKRF	NFKB repressing factor;NF-kappa-B-repressing factor
14.3602	13.9546	13.0594	14.0874	14.2588	13.9264	13.2838	14.4408		0.10914	0.66794	0.112067	0.233656	A0A8I5KXR5;Q9HCD6	TANC2	Tetratricopeptide repeat, ankyrin repeat and coiled-coil containing 2;Protein TANC2
15.8081	16.0103	15.7321	16.0579	16.0675	16.1512	15.2629	15.9713		0.0632764	0.829827	-0.0388575	-0.12218	A0A8I5KXY7;P32189	GK	glycerol kinase;Glycerol kinase
12.4754	11.723	12.0425	12.6529	NaN	10.4155	11.5387	NaN	+	1.25346	0.0139476	-1.24636	-2.19915	A0A8I5KYC8;Q96IZ5	RBM41	RNA binding motif protein 41;RNA-binding protein 41
13.6748	NaN	13.9414	14.3796	13.3082	NaN	NaN	13.1844	+	1.16634	0.0216023	-0.752251	-2.03741	A0A8I5KYV1;E9PRF2;H0YC99;H0YE75;Q9NS15	LTBP3	Latent transforming growth factor beta binding protein 3;Latent transforming growth factor beta binding protein 3;Latent transforming growth factor beta binding protein 3;Latent transforming growth factor beta binding protein 3;Latent-transforming growth factor beta-binding protein 3
14.4522	NaN	14.9394	14.8935	15.0799	15.5085	14.0145	15.018		0.135538	0.598914	0.143552	0.289307	A0A8I5KZ38;P35580	MYH10	Myosin heavy chain 10;Myosin-10
15.0709	14.7916	15.0017	14.9435	14.9065	14.816	15.0115	14.8374		0.341926	0.531614	-0.0590689	-0.339509	A0A8I5KZ76;A0A8I5QJL1;Q13496	MTM1	Myotubularin
17.2661	17.4378	17.2773	17.3086	17.0983	17.3859	17.4233	17.2212		0.18521	0.68966	-0.0402637	-0.217531	A0A8I5QKQ8;O15269	SPTLC1	Serine palmitoyltransferase 1
15.4132	15.4934	15.7616	16.0865	14.8813	14.4186	14.7591	14.6514	+	2.85313	0.00172569	-1.01106	-3.59693	A0A8J8YW94;H0Y3N9;Q9UPP1	PHF8	PHD finger protein 8;PHD finger protein 8;Histone lysine demethylase PHF8
20.4822	20.4817	20.5198	20.6035	20.7553	20.8429	20.5067	20.8086	+	1.35665	0.078265	0.206545	1.13945	A0A8J8YWN6;P00387	CYB5R3	cytochrome-b5 reductase;NADH-cytochrome b5 reductase 3
NaN	NaN	12.1923	NaN	NaN	NaN	NaN	NaN		0	0.990693	NaN	0	A0A8J8ZH50;A0A9L9PYJ9;B7WPL9;F8W9A8;Q6PFW1	PPIP5K1	Inositol hexakisphosphate and diphosphoinositol-pentakisphosphate kinase;Inositol hexakisphosphate and diphosphoinositol-pentakisphosphate kinase;Inositol hexakisphosphate and diphosphoinositol-pentakisphosphate kinase;Inositol hexakisphosphate and diphosphoinositol-pentakisphosphate kinase;Inositol hexakisphosphate and diphosphoinositol-pentakisphosphate kinase 1
16.5457	16.7487	16.6434	16.5664	16.8011	16.8326	16.6257	16.7382		0.976321	0.202738	0.123379	0.748636	A0A8J9AUI2;Q15042	RAB3GAP1	Rab3 GTPase-activating protein catalytic subunit
16.6759	16.7526	16.5732	16.762	16.996	17.0303	16.7543	17.0299	+	1.77656	0.0385235	0.26169	1.45647	A0A8J9C4H3;E7EU81;Q14789	GOLGB1	Golgin B1;Golgin B1;Golgin subfamily B member 1
17.4167	17.4896	17.3045	17.3537	17.4994	17.5557	17.329	17.3805		0.322136	0.579834	0.0500164	0.30158	A0A8Q3SHF1;A0A8Q3SHH4;Q4G0J3	LARP7	La-related protein 7
14.0522	14.7851	13.8551	13.6623	13.3772	13.4417	14.0168	13.7366	+	0.768621	0.0759287	-0.445624	-1.15411	A0A8Q3SHL5;A0A8Q3SHT5;A0A8Q3WKE5;Q96I59	NARS2	Asparaginyl-tRNA synthetase 2, mitochondrial;Asparaginyl-tRNA synthetase 2, mitochondrial;Asparaginyl-tRNA synthetase 2, mitochondrial;Asparaginyl-tRNA synthetase
15.6779	15.8323	15.5207	15.7439	15.0778	15.2936	15.2795	15.0064	+	2.78866	0.00513675	-0.529402	-2.67909	A0A8Q3SHL8;A0A8Q3SII1;A0A8Q3WKC7;A0A8Q3WKC9;Q96HW7	INTS4	Integrator complex subunit 4
14.4066	NaN	14.2544	NaN	15.519	NaN	14.7356	15.4563	+	1.15096	0.0196378	0.906469	2.11094	A0A8Q3SHP0	GOLGB1	Golgin B1 (Fragment)
15.696	15.7085	15.2537	15.493	15.6315	15.8527	15.8085	15.8112	+	1.04953	0.0866348	0.238179	1.09462	A0A8Q3SHP9;A0A8Q3SHR5;A0A8Q3WKA4;A0A8Q3WKA5;A0A8Q3WKC8;A0A8Q3WKU8;A0A8Q3WLF0;A0A8Q3WLQ9;H0Y8C3;Q9NZJ7	MTCH1	Mitochondrial carrier 1;Mitochondrial carrier 1;Mitochondrial carrier 1;Mitochondrial carrier 1;Mitochondrial carrier 1;Mitochondrial carrier 1;Mitochondrial carrier 1;Mitochondrial carrier 1;Mitochondrial carrier 1;Mitochondrial carrier homolog 1
16.4112	16.5979	16.3804	16.4508	15.8612	15.9969	16.3352	15.6683	+	1.80152	0.0140649	-0.494654	-1.99044	A0A8Q3SHT1;A0A8Q3SHX7;Q9BSC4	NOL10	Nucleolar protein 10
16.0563	15.5826	16.3706	16.4044	15.1628	15.2653	14.9404	15.7387	+	1.75931	0.00794953	-0.826661	-2.33428	A0A8Q3SHU6;A0A8Q3SHW7;A0A8Q3SI07;A0A8Q3SI18;A0A8Q3SIN9;A0A8Q3WKF9;A0A8Q3WKH3;A0A8Q3WLK9;C9J0V5;C9J9V9;G3V0G1;Q9BQQ3	GORASP1	Golgi reassembly stacking protein 1;Golgi reassembly stacking protein 1;Golgi reassembly stacking protein 1;Golgi reassembly stacking protein 1;Golgi reassembly stacking protein 1;Golgi reassembly stacking protein 1;Golgi reassembly stacking protein 1;Golgi reassembly stacking protein 1;Golgi reassembly stacking protein 1;Golgi reassembly stacking protein 1;Golgi reassembly stacking protein 1;Gol…
14.8664	15.3802	15.5366	15.7032	14.9848	14.8376	14.8418	14.9939	+	1.30758	0.0292494	-0.457083	-1.59844	A0A8Q3SHU8;P82663	MRPS25	Small ribosomal subunit protein mS25
15.0942	15.4592	14.9762	NaN	14.655	NaN	15.088	14.4951	+	0.874628	0.062547	-0.430476	-1.30795	A0A8Q3SHY1;A0A8Q3SHY4;A0A8Q3SHZ0;A0A8Q3SI14;A0A8Q3SI48;A0A8Q3SI54;A0A8Q3WKP4;A0A8Q3WKP5;A0A8Q3WKU3;A0A8Q3WLR8;A0A8Q3WLT1;A0A8Q3WM11;Q96AP0;R4GMR6;R4GND4;R4GNJ5	ACD	ACD shelterin complex subunit and telomerase recruitment factor;ACD shelterin complex subunit and telomerase recruitment factor;ACD shelterin complex subunit and telomerase recruitment factor;ACD shelterin complex subunit and telomerase recruitment factor;ACD shelterin complex subunit and telomerase recruitment factor;ACD shelterin complex subunit and telomerase recruitment factor;ACD shelterin c…
14.2831	14.4855	14.2511	14.4293	14.1214	14.2898	14.4294	14.0367		0.659068	0.227085	-0.142951	-0.699995	A0A8Q3SHZ3;O95613	PCNT	Pericentrin
21.3814	21.401	21.3838	21.2729	18.531	18.5872	19.3819	18.3709	+	4.60503	0	-2.64204	-8.056	A0A8Q3SI66;A0A8Q3SID9;A0A8Q3WKY8;Q14790	CASP8	Caspase 8 (Fragment);Caspase 8;Caspase 8;Caspase-8
13.6956	14.3969	12.5395	12.4256	NaN	NaN	NaN	NaN		0	0.988936	NaN	0	A0A8Q3SI86;A0A8Q3SIX6;A0A8Q3SIZ9;A0A8Q3WKS4;H0YKB5;H0YKS8;Q08431	MFGE8	Milk fat globule EGF and factor V/VIII domain containing;Milk fat globule EGF and factor V/VIII domain containing;Milk fat globule EGF and factor V/VIII domain containing;Milk fat globule EGF and factor V/VIII domain containing;Milk fat globule EGF and factor V/VIII domain containing;Milk fat globule EGF and factor V/VIII domain containing;Lactadherin
15.8081	16.2136	15.9032	15.4315	16.9897	17.1655	16.4364	17.2477	+	2.43382	0.00184838	1.12074	3.26258	A0A8Q3SI94;A0A8Q3WKT6;B1AP13;H3BLV0;P08174	CD55	CD55 molecule (Cromer blood group);CD55 molecule (Cromer blood group);CD55 molecule (Cromer blood group);CD55 molecule (Cromer blood group) (Fragment);Complement decay-accelerating factor
14.9239	NaN	14.3636	NaN	14.6033	15.2324	14.7424	14.7323		0.2735	0.380424	0.18381	0.497399	A0A8Q3SIA0;O60830;V9GYS0	TIMM17B	Translocase of inner mitochondrial membrane 17B;Mitochondrial import inner membrane translocase subunit Tim17-B;Translocase of inner mitochondrial membrane 17B
13.9331	14.5688	14.7995	14.5178	14.4492	14.2124	14.4639	14.8122		0.0465912	0.87749	0.0295947	0.09193	A0A8Q3SIA4;A0A8Q3WKU6;A0A8Q3WM48;Q6ULP2	AFTPH	Aftiphilin
15.0245	15.1097	14.9862	14.9822	13.8074	14.0909	13.857	13.973	+	5.36529	0	-1.09357	-6.43736	A0A8Q3SIA6;A0A8Q3WL21;P40337	VHL	von Hippel-Lindau tumor suppressor;von Hippel-Lindau tumor suppressor;von Hippel-Lindau disease tumor suppressor
16.1632	16.1618	15.9698	15.8747	14.8705	15.4988	15.1396	15.157	+	2.99219	0.0017235	-0.875916	-3.53905	A0A8Q3SIB7;A0A8Q3SII9;A0A8Q3WKY0;Q6F5E8	CARMIL2	Capping protein regulator and myosin 1 linker 2;Capping protein regulator and myosin 1 linker 2;Capping protein regulator and myosin 1 linker 2;Capping protein, Arp2/3 and myosin-I linker protein 2
16.2838	16.4702	16.2306	16.1758	15.8155	16.0796	16.004	15.6822	+	1.92935	0.0172934	-0.394769	-1.87502	A0A8Q3SIC5;P14649	MYL6B	Myosin light chain 6B
NaN	12.8422	NaN	NaN	NaN	13.7371	13.6971	NaN		0	0.987182	0.874908	0	A0A8Q3SID1;A8MV81;C9JAW5;C9JNU6;Q9Y241	HIGD1C;HIGD1C;;HIGD1A;HIGD1A	HIG1 hypoxia inducible domain family member 1C;HIG1 domain family member 1C;HIG1 domain-containing protein;HIG1 hypoxia inducible domain family member 1A;HIG1 domain family member 1A, mitochondrial
15.7277	16.2367	15.6921	15.7211	14.8152	15.5039	15.4916	15.705	+	1.02666	0.043921	-0.465485	-1.39279	A0A8Q3SIG5;A0A8Q3WL84;K7ESE6;Q9BUM1	G6PC3	glucose-6-phosphatase;Glucose-6-phosphatase catalytic subunit 3;glucose-6-phosphatase (Fragment);Glucose-6-phosphatase 3
17.6035	17.6182	17.4647	17.0341	17.5285	17.6925	17.4388	17.6318		0.431284	0.305595	0.142801	0.576915	A0A8Q3SIL6	UBE2A	Ubiquitin conjugating enzyme E2 A
16.0205	16.2408	16.234	16.2427	16.0283	16.2093	16.1113	16.0604		0.569841	0.37552	-0.0821486	-0.490457	A0A8Q3SIP9;P82675	MRPS5	Small ribosomal subunit protein uS5m
16.1854	16.4139	16.2216	16.0672	15.3234	15.2277	15.5823	15.3275	+	3.7484	0.00151037	-0.856804	-4.18758	A0A8Q3SIQ8;Q2M1P5	KIF7	Kinesin family member 7;Kinesin-like protein KIF7
13.7521	13.8857	13.1133	12.6529	14.5584	14.494	14.2394	14.6378	+	2.03294	0.00452364	1.13141	2.82874	A0A8Q3SIR6;A0A8Q3SJI5;A0A8Q3WLI5;P25445;Q59FU8	FAS	Tumor necrosis factor receptor superfamily member 6;Tumor necrosis factor receptor superfamily member 6;Tumor necrosis factor receptor superfamily member 6;Tumor necrosis factor receptor superfamily member 6;Tumor necrosis factor receptor superfamily member 6 (Fragment)
14.5058	16.4016	14.4897	14.9878	15.093	14.3295	14.8983	14.8655		0.255988	0.352455	-0.299652	-0.517515	A0A8Q3SIT1;Q68CX2;Q9BVN2	RUSC1	RUN and SH3 domain containing 1;RUN and SH3 domain containing 1;AP-4 complex accessory subunit RUSC1
15.2387	15.2195	15.4906	15.4542	14.8825	14.8488	14.9898	14.9405	+	2.87233	0.00650177	-0.435358	-2.45535	A0A8Q3SIU1	RASAL2	RAS protein activator like 2
13.3534	14.0097	13.893	13.8207	13.9655	13.8394	13.775	13.9646		0.328252	0.397951	0.116949	0.464895	A0A8Q3SIU6;Q9HCE0	EPG5	Ectopic P-granules 5 autophagy tethering factor;Ectopic P granules protein 5 homolog
17.0792	15.8031	16.8267	16.445	15.8408	14.9254	16.9128	16.4275		0.450936	0.161147	-0.5119	-0.839508	A0A8Q3SIW0;Q5T0Z6;Q9C010	PKIB	cAMP-dependent protein kinase inhibitor beta;cAMP-dependent protein kinase inhibitor;cAMP-dependent protein kinase inhibitor beta
13.2517	13.7294	13.959	13.6536	12.9794	12.8963	13.65	13.0436	+	1.1756	0.032071	-0.506096	-1.55067	A0A8Q3SIW6;A0A8Q3WKN6;J3QL92;Q9Y4B5	MTCL1	Microtubule crosslinking factor 1;Microtubule crosslinking factor 1;Microtubule crosslinking factor 1;Microtubule cross-linking factor 1
14.0614	12.9132	13.3062	13.1411	14.9957	14.8017	14.2761	14.8356	+	2.46485	0.00184211	1.37178	3.48435	A0A8Q3SIY2;G3V169;P29466	CASP1	Caspase 1;Caspase 1;Caspase-1
15.9926	16.1525	15.7921	15.4153	15.3978	15.2968	15.7379	15.8095		0.657888	0.134387	-0.27763	-0.917174	A0A8Q3SIY5;A0A8Q3SJ10;A0A8Q3WLL7;A0A8Q3WMM5;Q14691	GINS1	DNA replication complex GINS protein PSF1
11.1362	10.5754	10.7308	NaN	NaN	NaN	NaN	NaN		0	0.98733	NaN	0	A0A8Q3SIZ2;A0A8Q3SIZ8;A0A8Q3SJ30;D6R9N5;D6RB08;H0Y956;K4DIA4;K4DIA5;P14316	IRF2	Interferon regulatory factor 2;Interferon regulatory factor 2;Interferon regulatory factor 2;Interferon regulatory factor 2 (Fragment);Interferon regulatory factor 2 (Fragment);Interferon regulatory factor;Interferon regulatory factor 2;Interferon regulatory factor 2 (Fragment);Interferon regulatory factor 2
12.8586	12.5227	12.4151	12.1089	11.8085	11.5378	11.0054	11.2714	+	2.44068	0.00189255	-1.07058	-3.22604	A0A8Q3SJ04;A0A8Q3WLH9;A0A8Q3WMK6;C9JSE3;O15287	FANCG	FA complementation group G;FA complementation group G;FA complementation group G;Fanconi anemia group G protein (Fragment);Fanconi anemia group G protein
18.5915	18.6306	18.5984	18.4051	19.0146	19.0102	19.1184	19.0605	+	3.88726	0.00274839	0.494538	3.1495	A0A8Q3WK80;Q9NZL9	MAT2B	Methionine adenosyltransferase 2 subunit beta
17.0844	16.9811	17.1997	17.2906	17.0289	16.9506	17.1005	17.1357		0.491186	0.388309	-0.0850205	-0.475202	A0A8Q3WKF1;A0A8Q3WKZ8;Q92552	MRPS27	Mitochondrial ribosomal protein S27;Mitochondrial ribosomal protein S27;Small ribosomal subunit protein mS27
16.629	16.4225	16.7461	16.4382	15.0725	15.1899	15.0342	15.2071	+	5.4379	0	-1.43303	-7.58207	A0A8Q3WKI3;A0A8Q3WKJ2;P48059	LIMS1	LIM and senescent cell antigen-like-containing domain protein;LIM and senescent cell antigen-like-containing domain protein;LIM and senescent cell antigen-like-containing domain protein 1
16.853	16.8465	16.8853	16.8766	16.8859	16.855	16.9089	16.8368		0.128089	0.933809	0.00631857	0.053313	A0A8Q3WKJ4;Q7Z3B4	NUP54	Nucleoporin 54;Nucleoporin p54
19.209	19.1467	18.9393	19.1865	19.6638	19.6005	19.4683	19.5805	+	3.08826	0.00510838	0.457917	2.63267	A0A8Q3WKJ9;O00203	AP3B1	AP-3 complex subunit beta;AP-3 complex subunit beta-1
15.7879	15.8089	15.6633	15.5871	15.645	15.9153	15.7743	15.4467		0.0513822	0.899292	-0.01648	-0.0775212	A0A8Q3WKK5;A0A8Q3WKL7;A0A8Q3WKQ7;A0A8Q3WLQ2;H7BYF2;Q5JRG1;Q9BVL2	NUP58	Nucleoporin 58;Nucleoporin 58;Nucleoporin 58;Nucleoporin 58 (Fragment);Nucleoporin 58 (Fragment);Nucleoporin 58 (Fragment);Nucleoporin p58/p45
19.22	19.2169	19.3251	19.0996	18.6076	18.4609	18.3991	18.5079	+	4.54844	0.00112871	-0.721516	-4.40821	A0A8Q3WKK6	LIMS1	LIM and senescent cell antigen-like-containing domain protein
15.6856	16.065	16.1736	16.031	15.9947	15.9492	15.9861	16.1899		0.13051	0.731088	0.0411701	0.188295	A0A8Q3WKR0;A0A8Q3WKR4;A0A8Q3WKS6;A0A8Q3WKW1;A0A8Q3WLA6;A0A8Q3WLU6;P15529	CD46	Membrane cofactor protein
17.1819	17.1727	17.0423	17.0831	17.0287	16.9582	16.7973	17.0466		1.30249	0.11565	-0.162296	-0.976159	A0A8Q3WKR3	PPP2R5C	Serine/threonine-protein phosphatase 2A 56 kDa regulatory subunit
16.2372	15.8911	16.2812	16.3972	15.9397	15.9349	16.0294	15.9201	+	1.1542	0.0749985	-0.245679	-1.16063	A0A8Q3WKT3	RBFOX2	RNA binding protein fox-1 homolog 2
14.5529	14.3311	14.6838	14.2473	13.7573	13.9323	14.2016	13.8438	+	2.01909	0.00990489	-0.520038	-2.17703	A0A8Q3WKT9;Q9P2D1	CHD7	DNA helicase;Chromodomain-helicase-DNA-binding protein 7
16.5042	16.6897	16.5738	16.5953	16.0611	16.2016	16.3859	16.1423	+	2.60199	0.00977031	-0.393068	-2.19688	A0A8Q3WKX9;Q9BWU0	SLC4A1AP	Solute carrier family 4 member 1 adaptor protein;Kanadaptin
15.852	15.9088	15.7702	15.7736	15.8214	15.8618	15.77	15.8699		0.0395189	0.963632	0.0046103	0.0328202	A0A8Q3WLB2;A0A8Q3WLB3;A0A8Q3WM94	KIF1B	Kinesin family member 1B
15.4792	15.7942	15.5886	15.505	15.8672	15.8967	15.9228	15.9193	+	2.27899	0.0192998	0.309768	1.79537	A0A8Q3WLH5;Q8TEW0	PARD3	Par-3 family cell polarity regulator;Partitioning defective 3 homolog
16.684	16.5416	16.7227	16.4973	17.0254	17.0483	16.8317	16.9885	+	2.58937	0.0116044	0.362063	2.09137	A0A8Q3WLM4;Q05397	PTK2	Focal adhesion kinase 1
16.0251	16.8741	15.9397	16.4458	16.666	16.918	16.0552	16.5362		0.338744	0.29979	0.222678	0.584321	A0A8Q3WM02;P01024	C3	Complement C3 (Fragment);Complement C3
20.396	20.4692	20.4637	20.5479	20.3374	20.2476	20.4314	20.309		1.50442	0.132266	-0.137851	-0.923367	A0A8Q3WMA7;P23246	SFPQ	Splicing factor proline and glutamine rich;Splicing factor, proline- and glutamine-rich
17.4871	17.4087	17.2788	17.3318	16.8373	16.8781	17.0442	16.9235	+	3.42203	0.00479439	-0.455836	-2.78313	A0A8Q3WMI8;Q5T5P2	KIAA1217	KIAA1217;Sickle tail protein homolog
16.9704	17.2132	17.0047	17.0915	17.0276	17.143	17.0918	17.0526		0.0520312	0.931309	0.00884104	0.0553659	A0A8V8NBT1;Q12769	NUP160	Nucleoporin 160;Nuclear pore complex protein Nup160
14.54	14.093	14.6311	14.6959	14.5601	13.6319	14.2407	13.837	+	0.856203	0.0663004	-0.422597	-1.2144	A0A8V8TKT3;P78368;Q9Y6M4	CSNK1G3;CSNK1G2;CSNK1G3	Casein kinase I isoform gamma-3;Casein kinase I isoform gamma-2;Casein kinase I isoform gamma-3
17.8453	17.8567	17.7009	17.8589	18.1743	18.1245	17.9755	18.0764	+	2.50723	0.0214824	0.272255	1.73262	A0A8V8TKT5	STK39	non-specific serine/threonine protein kinase
15.2937	15.1893	15.0209	15.0511	15.131	15.004	15.2674	15.2838		0.136034	0.755684	0.0328152	0.171701	A0A8V8TKW6;A0A8V8TM80;A0A8V8TM88;O60934	NBN	Nibrin
18.1753	18.0396	18.3799	18.2989	17.9777	18.0302	17.8993	18.0291	+	1.60537	0.0510626	-0.239326	-1.32622	A0A8V8TL59;P17612	PRKACA	cAMP-dependent protein kinase catalytic subunit alpha
17.1871	17	17.0093	17.0937	17.1399	17.1438	17.2582	17.1181		0.864168	0.287664	0.0924721	0.601073	A0A8V8TL82;O75116	ROCK2	Rho-associated protein kinase 2
15.6967	14.8991	15.2872	15.5522	15.3443	15.1229	15.3714	15.2912		0.159712	0.621265	-0.0763426	-0.269023	A0A8V8TL97;A0A8V8TLA2;A0A8V8TN04;Q15477	SKIC2	SKI2 subunit of superkiller complex;SKI2 subunit of superkiller complex;SKI2 subunit of superkiller complex;Superkiller complex protein 2
16.0019	15.9121	15.727	15.872	14.8613	15.0678	15.1658	14.4736	+	3.02589	0.00171901	-0.986123	-3.74071	A0A8V8TLC3;G3V3I4;P25963	NFKBIA	NF-kappa-B inhibitor alpha
18.9053	19.1036	18.7241	18.8803	18.9461	18.5587	19.1146	18.3849		0.352886	0.340453	-0.152261	-0.532841	A0A8V8TLC5;A8MVX0	ARHGEF33	Rho guanine nucleotide exchange factor 33
14.4324	14.2069	13.6725	13.6448	13.836	14.3659	14.3553	13.9663		0.241174	0.443721	0.141772	0.418866	A0A8V8TLE9;A0A8V8TMX7;A0A8V8TN67;G5E9C0;Q9HB58	SP110	SP110 nuclear body protein;SP110 nuclear body protein;SP110 nuclear body protein;SP110 nuclear body protein;Sp110 nuclear body protein
16.1494	16.9063	16.4028	16.591	16.3266	16.2711	16.1477	16.3956		0.648319	0.157948	-0.227151	-0.848028	A0A8V8TLF6;A0A8V8TLI3;A0A8V8TLY7;A0A8V8TLZ2;A0A8V8TN76;Q8TCT8	SPPL2A	Signal peptide peptidase like 2A;Signal peptide peptidase like 2A;Signal peptide peptidase like 2A;Signal peptide peptidase like 2A;Signal peptide peptidase like 2A;Signal peptide peptidase-like 2A
15.1196	15.5817	15.1303	15.4408	14.5216	14.9364	15.0711	14.8204	+	1.57866	0.0188475	-0.480725	-1.81935	A0A8V8TLM3;Q9Y244	POMP	Proteasome maturation protein
19.9006	20.0641	19.9848	20.1444	19.8741	20.0608	20.2421	19.8585		0.0490271	0.908211	-0.0146108	-0.0714915	A0A8V8TLM6;P02786	TFRC	Transferrin receptor protein 1
17.556	17.462	17.5882	17.4684	18.1536	18.0744	17.9904	18.0927	+	4.71464	0.00185163	0.559125	3.82484	A0A8V8TLP7;A0A8V8TQK9;A0A8V8TRF6;F8WA11;Q7Z460	CLASP1	Cytoplasmic linker associated protein 1;Cytoplasmic linker associated protein 1;Cytoplasmic linker associated protein 1;Cytoplasmic linker associated protein 1;CLIP-associating protein 1
NaN	NaN	14.0191	NaN	16.0952	16.2566	16.0037	16.1402		0	0.986498	2.10479	0	A0A8V8TLS2;H0YLI5;H0YM19;H0YMC0;H0YN78;Q9BV29	CCDC32	Coiled-coil domain containing 32;Coiled-coil domain containing 32;Coiled-coil domain containing 32;Coiled-coil domain containing 32;Coiled-coil domain containing 32 (Fragment);Coiled-coil domain-containing protein 32
15.5583	15.2498	14.9007	14.9947	15.1725	15.0305	15.3265	15.1948		0.0109548	0.983998	0.00518298	0.0199927	A0A8V8TLS3;A0A8V8TLT2;A0A8V8TMA8;A0A8V8TMB2;Q6PGP7	SKIC3	SKI3 subunit of superkiller complex;SKI3 subunit of superkiller complex;SKI3 subunit of superkiller complex;SKI3 subunit of superkiller complex;Superkiller complex protein 3
17.1422	17.0221	16.8108	16.7868	17.2847	17.2055	16.8288	17.343		0.772508	0.132386	0.22505	0.922744	A0A8V8TLT8;A0A8V8TMH7;H0Y987;O95394	PGM3	Phosphoacetylglucosamine mutase
15.9099	15.842	15.857	15.9377	16.0049	15.8937	15.8064	16.0994		0.422084	0.479858	0.0644534	0.384151	A0A8V8TLV3;J3KMX2;Q92925	SMARCD2	SWI/SNF related, matrix associated, actin dependent regulator of chromatin, subfamily d, member 2;SWI/SNF related, matrix associated, actin dependent regulator of chromatin, subfamily d, member 2;SWI/SNF-related matrix-associated actin-dependent regulator of chromatin subfamily D member 2
17.1454	17.093	16.8054	16.7627	17.0002	17.1262	17.0316	17.036		0.42452	0.38368	0.0969038	0.481093	A0A8V8TLW4;P06756	ITGAV	Integrin subunit alpha V;Integrin alpha-V
15.342	15.5239	15.3252	15.3562	15.0526	15.1359	15.109	14.921	+	2.61069	0.0140178	-0.332186	-1.99596	A0A8V8TLX9;O00165	HAX1	HCLS1-associated protein X-1
14.1208	13.6104	12.9581	14.6071	14.2332	14.0409	12.7509	14.5017		0.0379873	0.877191	0.0575871	0.0921255	A0A8V8TM21;A0A8V8TNV9;Q92504	SLC39A7	Zinc transporter SLC39A7
15.4292	15.4959	15.6255	15.8454	15.9611	15.9477	16.0289	15.9193	+	2.07873	0.0171386	0.365244	1.87717	A0A8V8TM28;Q13488	TCIRG1	V-type proton ATPase subunit a;V-type proton ATPase 116 kDa subunit a 3
15.8676	16.1796	15.9149	15.9754	15.611	15.524	15.6689	15.4467	+	2.61243	0.00850227	-0.421769	-2.2888	A0A8V8TM44;A0A8V8TNY4;Q9BUR4	WRAP53	Telomerase Cajal body protein 1
16.0799	16.1391	15.981	16.2475	16.2081	16.3559	16.3951	16.2077		1.28585	0.10086	0.179784	1.03174	A0A8V8TM48;Q8IXI1	RHOT2	Mitochondrial Rho GTPase;Mitochondrial Rho GTPase 2
12.5394	12.6769	12.4954	12.8085	13.0475	12.9514	13.3965	13.2273	+	2.30661	0.00757878	0.525613	2.37374	A0A8V8TM51;A0A8V8TM56;A0A8V8TN12;A0A8V8TN42;A0A8V8TNB0;A0A8V8TNE0;A0A8V8TNE6;Q9H668	STN1	CST complex subunit STN1;CST complex subunit STN1;STN1 subunit of CST complex;CST complex subunit STN1;CST complex subunit STN1;CST complex subunit STN1;CST complex subunit STN1;CST complex subunit STN1
15.195	15.0916	15.1018	15.2194	15.7112	15.4599	15.3587	15.6902	+	2.31849	0.0116193	0.403042	2.09293	A0A8V8TM84;A0A8V8TMP4;A0A8V8TP16;P51692	STAT5B	Signal transducer and activator of transcription;Signal transducer and activator of transcription;Signal transducer and activator of transcription;Signal transducer and activator of transcription 5B
18.0378	18.089	17.9694	18.1954	18.4136	18.4728	18.2078	18.4449	+	2.17829	0.0202085	0.311883	1.7643	A0A8V8TMD1;A0A8V8TMG7;A0A8V8TMH2;A0A8V8TNR0;Q9NRW7	VPS45	Vacuolar protein sorting 45 homolog;Vacuolar protein sorting 45 homolog;Vacuolar protein sorting 45 homolog;Vacuolar protein sorting 45 homolog;Vacuolar protein sorting-associated protein 45
15.0943	15.0826	14.8684	14.7579	14.6436	15.0565	14.0659	14.8901		0.581017	0.152586	-0.28678	-0.864072	A0A8V8TMD7;A0A8V8TME2;A0A8V8TNT4;A0A8V8TP41;Q86UX7	FERMT3	FERM domain containing kindlin 3;FERM domain containing kindlin 3;FERM domain containing kindlin 3;FERM domain containing kindlin 3;Fermitin family homolog 3
16.2232	16.5203	16.3334	16.2639	16.6776	16.7656	16.6242	16.4873	+	1.86759	0.0281651	0.303501	1.61551	A0A8V8TMD9;Q8N122	RPTOR	Regulatory associated protein of MTOR complex 1;Regulatory-associated protein of mTOR
17.7197	17.6076	17.5559	17.3904	18.0496	18.0391	18.1655	17.9706	+	3.06626	0.005101	0.487797	2.71723	A0A8V8TMH9;A0A9L9PYI1;M0QZR4;Q92888	ARHGEF1	Rho guanine nucleotide exchange factor 1
14.7081	14.355	NaN	14.5126	14.6773	14.5409	14.9151	14.8064		0.787369	0.138567	0.209656	0.918332	A0A8V8TMJ8;A0A8V8TMN7;A0A8V8TMP0;A0A8V8TMP1;A0A8V8TMQ7;A0A8V8TMV6;A0A8V8TN13;A0A8V8TN47;A0A8V8TP30;A0A8V8TPD7;A0A8V8TPF1;A0A8V8TPF5;A0A8V8TPL3;H0YMB0;H0YNP4;Q00978	IRF9	Interferon regulatory factor 9;Interferon regulatory factor 9;Interferon regulatory factor 9;Interferon regulatory factor 9;Interferon regulatory factor 9;Interferon regulatory factor 9 (Fragment);Interferon regulatory factor 9;Interferon regulatory factor 9;Interferon regulatory factor 9;Interferon regulatory factor 9;Interferon regulatory factor 9;Interferon regulatory factor 9;Interferon regul…
16.1358	15.9982	15.9094	16.2119	16.2439	16.3054	16.3781	16.0941		1.09996	0.107283	0.191544	1.00387	A0A8V8TML4;A0A8V8TML6;A0A8V8TN18;A0A8V8TN23;A0A8V8TP09;A0A8V8TPC7;H0YA04;Q96RT1	ERBIN	Erbb2 interacting protein;Erbb2 interacting protein;Erbb2 interacting protein;Erbb2 interacting protein;Erbb2 interacting protein;Erbb2 interacting protein;Erbb2 interacting protein (Fragment);Erbin
14.5828	14.6965	14.0283	13.8388	14.8417	14.7113	14.3162	15.082	+	0.862737	0.0624163	0.451243	1.24269	A0A8V8TMM0;B7ZM44;F8W9P4;O00329	PIK3CD	phosphatidylinositol-4,5-bisphosphate 3-kinase;phosphatidylinositol-4,5-bisphosphate 3-kinase;phosphatidylinositol-4,5-bisphosphate 3-kinase;Phosphatidylinositol 4,5-bisphosphate 3-kinase catalytic subunit delta isoform
13.178	NaN	13.0074	NaN	13.6698	13.7303	13.5289	13.4382	+	1.94555	0.0111674	0.499082	2.3496	A0A8V8TMN4	PPIP5K2	Inositol hexakisphosphate and diphosphoinositol-pentakisphosphate kinase
17.4781	17.4646	17.2766	17.4325	17.8113	17.8511	17.9495	17.8436	+	3.74218	0.00400519	0.450912	2.90549	A0A8V8TMP7;Q9NUQ9	CYRIB	CYFIP related Rac1 interactor B;CYFIP-related Rac1 interactor B
19.0714	19.0919	19.1282	19.0608	19.3017	19.3101	19.3092	19.3254	+	5.12954	0.0156587	0.223513	1.93236	A0A8V8TMQ1	FXR1	RNA-binding protein FXR1
NaN	14.6324	14.5409	14.5675	13.9363	NaN	13.7798	14.1937	+	2.10506	0.00677496	-0.610307	-2.72826	A0A8V8TMU8;J3QKK3;O43502;Q7KZJ0	RAD51C	DNA repair protein RAD51 homolog 3;DNA repair protein RAD51 homolog 3;DNA repair protein RAD51 homolog 3;RAD51 homolog C (S. cerevisiae)
19.8723	19.9034	19.9084	19.7344	19.9549	19.9385	20.1606	19.9776		1.2322	0.131945	0.153288	0.924704	A0A8V8TMY4;Q01813	PFKP	ATP-dependent 6-phosphofructokinase;ATP-dependent 6-phosphofructokinase, platelet type
14.485	14.0896	14.7245	14.3707	14.7835	13.9612	14.445	14.2303		0.105531	0.720121	-0.0624416	-0.196296	A0A8V8TMY5;Q75N03	CBLL1	RING-type E3 ubiquitin transferase;E3 ubiquitin-protein ligase Hakai
18.2708	18.5776	18.2106	18.4111	18.0934	18.1675	18.1077	18.1094	+	1.60735	0.048	-0.248011	-1.35319	A0A8V8TMZ3;A0A8V8TMZ5;B4DR61;P61619	SEC61A1	Protein transport protein Sec61 subunit alpha isoform 1
15.0351	14.5723	15.3893	14.7413	14.1485	14.6371	14.6479	14.5237	+	1.08224	0.0419156	-0.445205	-1.41761	A0A8V8TN05;A0A8V8TN34;Q8WWI5	SLC44A1	Choline transporter-like protein;Choline transporter-like protein;Choline transporter-like protein 1
15.1727	15.0289	15.2806	15.0599	15.95	16.1795	15.9281	16.0161	+	4.45785	0.00052459	0.882843	4.88332	A0A8V8TN35;O95470	SGPL1	sphinganine-1-phosphate aldolase;Sphingosine-1-phosphate lyase 1
14.9505	13.9341	14.423	14.7656	15.2676	14.1708	14.9254	15.0384		0.459148	0.186322	0.332255	0.779967	A0A8V8TN50;A0A8V8TPJ0;E9PM19;H0YE24;K7EM33;P29597	TYK2	Tyrosine-protein kinase;Tyrosine-protein kinase;Tyrosine-protein kinase;Tyrosine-protein kinase;Tyrosine-protein kinase;Non-receptor tyrosine-protein kinase TYK2
17.1284	17.2046	17.1482	17.3045	17.1774	17.2465	17.2193	17.1875		0.0967813	0.897923	0.0112395	0.0788785	A0A8V8TN65;A0A8V8TNA7;A0A8V8TND4;A0A8V8TPK3;A0A994J5B0;D6R938;E9PBG7;E9PF82;Q13557	CAMK2D	Calcium/calmodulin-dependent protein kinase type II subunit delta;calcium/calmodulin-dependent protein kinase;Calcium/calmodulin-dependent protein kinase type II subunit delta;calcium/calmodulin-dependent protein kinase;Calcium/calmodulin-dependent protein kinase type II subunit delta;Calcium/calmodulin-dependent protein kinase type II subunit delta;calcium/calmodulin-dependent protein kinase;cal…
17.8132	17.8324	17.9551	17.7923	17.7318	17.8019	17.8676	17.8658		0.265967	0.697775	-0.0314727	-0.21165	A0A8V8TNA9;Q969U7	PSMG2	Proteasome assembly chaperone 2
14.4087	15.2836	13.7579	13.7944	14.2417	14.0227	14.7616	14.0413		0.0387386	0.881797	-0.0442829	-0.0892342	A0A8V8TNB1;Q9Y6R1	SLC4A4	Anion exchange protein;Electrogenic sodium bicarbonate cotransporter 1
15.4719	15.7199	14.6951	15.2936	14.3766	13.5741	14.8487	13.9867	+	1.70221	0.00654864	-1.09861	-2.4472	A0A8V8TNE1;A0A8V8TNJ5;A0A8V8TNW2;A0A8V8TNW7;A0A8V8TPS1;A0A8V8TPS7;A0A8V8TQ66;A0A8V8TQ70;F5GYA2;P13051;Q68DM5	UNG	Uracil-DNA glycosylase;Uracil-DNA glycosylase;Uracil-DNA glycosylase;Uracil DNA glycosylase;Uracil-DNA glycosylase;Uracil DNA glycosylase;Uracil-DNA glycosylase;Uracil DNA glycosylase;Uracil-DNA glycosylase;Uracil-DNA glycosylase;Uracil DNA glycosylase
17.7669	17.8357	17.9775	17.8266	18.0689	17.6471	17.9038	18.1449		0.31884	0.453397	0.0895243	0.409008	A0A8V8TNE2;Q9NPD8	UBE2T	Ubiquitin conjugating enzyme E2 T;Ubiquitin-conjugating enzyme E2 T
16.5598	NaN	17.4809	NaN	16.308	NaN	16.2398	NaN	+	0.606571	0.0865911	-0.746427	-1.32859	A0A8V8TNI2;A0A8V8TQA3;P20023;Q5SR47	CR2	Complement C3d receptor 2 (Fragment);Complement C3d receptor 2;Complement receptor type 2;Complement C3d receptor 2
18.1066	18.1545	18.0625	18.1754	18.3198	18.456	18.5628	18.3331	+	2.473	0.0192367	0.293188	1.8039	A0A8V8TNI9;A0A8V8TNV7;Q92542	NCSTN	Nicastrin
20.9506	21.0915	20.9697	20.842	20.0217	20.1115	20.2764	20.0323	+	4.46153	0.000895522	-0.852978	-4.79364	A0A8V8TNT7;O75083	WDR1	WD repeat domain 1;WD repeat-containing protein 1
17.2421	17.3944	17.1324	17.2501	16.9691	17.3351	16.9465	17.1568		0.703747	0.205544	-0.152886	-0.743632	A0A8V8TNW5;H0YDB2;Q13586	STIM1	Stromal interaction molecule 1
15.5446	15.3537	15.4628	15.4814	15.0081	14.8782	14.8843	15.0655	+	3.75436	0.00306103	-0.501592	-3.11378	A0A8V8TNX0;Q9UK59	DBR1	Debranching RNA lariats 1;Lariat debranching enzyme
16.0804	16.1421	16.1279	16.2892	15.8855	16.0017	16.0329	15.9058	+	1.90697	0.0554621	-0.203422	-1.29034	A0A8V8TNX3;O14802	POLR3A	DNA-directed RNA polymerase subunit;DNA-directed RNA polymerase III subunit RPC1
15.8497	15.6815	16.3742	16.346	15.9708	15.5422	15.5775	15.842	+	0.806064	0.088456	-0.329722	-1.08643	A0A8V8TNX7;A0A8V8TPT7;A0A8V8TQ80;Q86WC4	OSTM1	Osteoclastogenesis associated transmembrane protein 1;Osteoclastogenesis associated transmembrane protein 1;Osteoclastogenesis associated transmembrane protein 1;Osteopetrosis-associated transmembrane protein 1
NaN	NaN	NaN	NaN	15.4026	15.7983	15.4457	15.2497		0	0.9885	NaN	0	A0A8V8TNY3	FAM120A	Family with sequence similarity 120A
20.7212	21.0258	20.7715	20.5573	21.2057	21.3201	21.2041	21.2727	+	2.50798	0.00717195	0.481696	2.39587	A0A8V8TNZ5;A0A8V8TQC0;P84077	ARF1	ADP-ribosylation factor (Fragment);ADP-ribosylation factor (Fragment);ADP-ribosylation factor 1
16.3912	16.4249	16.1762	15.9675	15.6304	15.473	16.1574	15.7372	+	1.45567	0.0209188	-0.49047	-1.74629	A0A8V8TNZ9;A0A8V8TPH8;A0A8V8TQC4;P18858	LIG1	DNA ligase;DNA ligase;DNA ligase;DNA ligase 1
18.7381	18.8015	18.5492	18.775	18.398	18.4615	18.5355	18.3689	+	2.16907	0.0263915	-0.274975	-1.63672	A0A8V8TP06;Q9BWM7	SFXN3	Sidoreflexin;Sideroflexin-3
17.0934	16.8993	16.8419	16.8757	17.3039	17.4548	17.2971	17.2087	+	2.65387	0.0095673	0.388524	2.20547	A0A8V8TP27;Q5JPT2;Q96B97	SH3KBP1	SH3 domain containing kinase binding protein 1;SH3 domain containing kinase binding protein 1;SH3 domain-containing kinase-binding protein 1
15.6736	16.0493	15.8996	15.7943	16.3721	16.6251	16.0628	16.2754	+	1.83606	0.0141355	0.47966	1.98793	A0A8V8TP51;Q12913	PTPRJ	protein-tyrosine-phosphatase;Receptor-type tyrosine-protein phosphatase eta
14.607	15.0172	14.25	14.4334	14.7668	14.1975	14.5777	14.9172		0.059381	0.839307	0.0379193	0.116355	A0A8V8TPF3;C9JR56;Q9UPW6	SATB2	SATB homeobox 2 (Fragment);DNA-binding protein SATB;DNA-binding protein SATB2
17.2217	17.4084	17.2845	17.3903	17.7242	17.764	17.4963	17.6741	+	2.42597	0.0152865	0.33842	1.9471	A0A8V8TPI8;A0A8V8TQI6;A0A9L9PX25;C9J0Y3;H0Y6I0;Q13439	GOLGA4	Golgin A4;Golgin A4;Golgin A4;Golgin A4;Golgi autoantigen, golgin subfamily a, 4, isoform CRA_a;Golgin subfamily A member 4
15.3436	15.6379	15.2207	15.3872	15.5652	15.7532	15.6889	15.5508	+	1.28121	0.0674776	0.242188	1.20881	A0A8V8TPK0;A0A8V8TQM4;A0A8V8TQZ3;Q8WWQ0	PHIP	Pleckstrin homology domain interacting protein;Pleckstrin homology domain interacting protein;Pleckstrin homology domain interacting protein;PH-interacting protein
15.9283	16.0741	15.4622	15.657	15.989	15.945	15.7131	16.2372		0.501751	0.229375	0.190691	0.696136	A0A8V8TPL0;A0A8V8TQ36;G3V4M0;P49768	PSEN1	Presenilin;Presenilin;Presenilin-1;Presenilin-1
18.8563	17.8222	18.1089	18.8234	17.857	16.7497	15.9737	17.6609	+	1.42001	0.00950568	-1.34237	-2.21325	A0A8V8TQ23;A0A8V8TQL1;A0A8V8TRF3;Q9Y6K0	CEPT1	Choline/ethanolaminephosphotransferase 1
14.2339	14.6395	14.2487	14.1415	14.6896	14.6933	14.4222	14.3082		0.702201	0.153576	0.212445	0.860116	A0A8V8TQ35;A0A994J3U5;A0A994J3V8;A0A994J4A3;A0A994J6U4;H0Y7W6;Q96RU3	FNBP1	Formin binding protein 1;Formin binding protein 1;Formin binding protein 1;Formin binding protein 1;Formin binding protein 1 (Fragment);Formin binding protein 1;Formin-binding protein 1
19.188	19.2943	19.1931	19.2895	18.9817	18.9975	18.9833	18.8399	+	3.07298	0.0143777	-0.290649	-1.97395	A0A8V8TQ44;P48556;R4GMR5	PSMD8	26S proteasome non-ATPase regulatory subunit 8
15.7698	15.7966	15.4178	15.54	15.2507	15.3797	15.267	15.1659	+	1.94382	0.0189445	-0.365231	-1.81271	A0A8V8TQ67;A0AA34QVU4;Q7Z3K3	POGZ	Pogo transposable element derived with ZNF domain;Pogo transposable element derived with ZNF domain;Pogo transposable element with ZNF domain
18.2496	18.3682	18.4325	18.1255	18.2407	18.3769	18.4969	18.4526		0.510614	0.350074	0.0978394	0.520521	A0A8V8TQ71;P62140	PPP1CB	Serine/threonine-protein phosphatase;Serine/threonine-protein phosphatase PP1-beta catalytic subunit
17.2669	17.2296	17.0333	16.9518	17.5992	17.7419	17.4893	17.6644	+	2.78457	0.0050997	0.503276	2.60819	A0A8V8TQ72	ARHGEF7	Rho guanine nucleotide exchange factor (GEF) 7, isoform CRA_f
15.5652	15.1284	14.4894	14.841	16.0378	15.4174	15.6499	16.3486	+	1.50145	0.0114494	0.857427	2.10586	A0A8V8TQ81;A0A8V8TQS0;A0A8V8TR89;Q5T0A6;Q86SQ9	DHDDS	ditrans,polycis-polyprenyl diphosphate synthase [(2E,6E)-farnesyldiphosphate specific];Alkyl transferase;ditrans,polycis-polyprenyl diphosphate synthase [(2E,6E)-farnesyldiphosphate specific];ditrans,polycis-polyprenyl diphosphate synthase [(2E,6E)-farnesyldiphosphate specific] (Fragment);Dehydrodolichyl diphosphate synthase complex subunit DHDDS
17.7186	17.6784	17.5998	17.588	17.7737	17.7352	17.7469	17.7476		1.74624	0.181545	0.104671	0.790457	A0A8V8TQB1;A0A8V8TQZ0;Q99567	NUP88	Nucleoporin 88;Nucleoporin 88 (Fragment);Nuclear pore complex protein Nup88
16.4139	16.1619	16.2487	16.3137	16.1526	16.2863	16.1824	16.0213		0.809577	0.225374	-0.123908	-0.703242	A0A8V8TQB4;A0A8V8TR92;Q9NR09	BIRC6	Baculoviral IAP repeat containing 6;Baculoviral IAP repeat containing 6;Baculoviral IAP repeat-containing protein 6
18.9222	19.2123	18.6936	18.8419	18.4634	18.9928	18.8346	18.4984		0.618565	0.170261	-0.220197	-0.818188	A0A8V8TQC5;C9JA35	TAPBP	Tapasin
14.7107	14.9816	14.151	14.3401	13.4036	13.5345	12.7424	13.3721	+	2.60782	0.00172139	-1.28268	-3.59451	A0A8V8TQD6;O43734	TRAF3IP2	TRAF3 interacting protein 2;E3 ubiquitin ligase TRAF3IP2
13.0504	12.6784	12.8797	11.8685	13.5759	13.3989	13.4695	13.7743	+	1.84599	0.00605839	0.935412	2.5009	A0A8V8TQF0;Q8N653	LZTR1	Leucine zipper like transcription regulator 1;Leucine-zipper-like transcriptional regulator 1
16.9875	17.0694	17.0483	17.025	17.0242	16.9818	17.0536	17.0225		0.208529	0.868585	-0.0120234	-0.0978149	A0A8V8TQF7;A0A8V8TR21;H0YCR0;H0YEN4;P52948	NUP98	Nuclear pore complex protein Nup98-Nup96
18.6475	18.5218	18.3535	18.402	18.8019	18.9482	18.4363	18.7911	+	1.07679	0.075385	0.263187	1.15894	A0A8V8TQH6;Q8IV08	PLD3	5'-3' exonuclease PLD3
14.7739	15.2063	15.4547	15.5635	15.5666	15.7931	15.2581	15.5658		0.69453	0.119285	0.29628	0.965492	A0A8V8TQI0;A0A8V8TQI4;A0A8V8TQI8;A0A8V8TRD7;A0A8V8TRE0;Q13438	OS9	Endoplasmic reticulum lectin;Endoplasmic reticulum lectin;Endoplasmic reticulum lectin;Endoplasmic reticulum lectin;Endoplasmic reticulum lectin;Protein OS-9
17.6394	17.5796	17.707	17.6876	17.0999	16.967	17.3973	17.0903	+	2.77069	0.00510317	-0.51483	-2.63082	A0A8V8TQJ0;P52701	MSH6	DNA mismatch repair protein;DNA mismatch repair protein Msh6
16.1245	16.4556	16.4444	16.1907	16.002	16.1001	16.0572	16.0522	+	1.53892	0.0499187	-0.250926	-1.33595	A0A8V8TQT0;Q9NPE3	NOP10	Nucleolar protein 10;H/ACA ribonucleoprotein complex subunit 3
15.8396	15.7793	15.6033	16.2861	16.1798	15.8202	16.0514	16.2195		0.512542	0.225131	0.190648	0.703821	A0A8V8TQV5;Q9BTA9	WAC	WW domain containing adaptor with coiled-coil;WW domain-containing adapter protein with coiled-coil
18.1003	18.0881	17.9848	18.0846	18.4926	18.4716	18.2395	18.4419	+	2.78439	0.0112696	0.346949	2.11438	A0A8V8TQW4	AP3D1	AP-3 complex subunit delta
14.4677	14.3919	14.1363	13.4191	13.9406	14.0422	14.4135	13.964		0.0176473	0.956512	-0.0136924	-0.0377125	A0A8V8TR67;Q2KHT3	CLEC16A	C-type lectin domain containing 16A;Protein CLEC16A
17.3883	17.4354	17.3954	17.4268	17.3343	17.4226	17.3914	17.28		0.806026	0.455227	-0.0544143	-0.407342	A0A8V8TR86;Q9BUQ8	DDX23	RNA helicase;Probable ATP-dependent RNA helicase DDX23
15.9144	16.005	16.1714	15.8549	15.4651	15.7693	15.9099	15.7954	+	1.12032	0.0754439	-0.251514	-1.1572	A0A8V8TRJ3;H0YJQ1;Q8NEJ9	NGDN	Neuroguidin
17.209	17.2599	16.947	17.0021	17.1339	17.6824	17.085	17.4218		0.691822	0.148172	0.226264	0.87532	A0A994ENR3;Q96ME1	FBXL18	F-box and leucine rich repeat protein 18 (Fragment);F-box/LRR-repeat protein 18
20.116	20.0066	20.0336	19.938	20.2765	20.2223	20.2426	20.2685	+	2.97536	0.0255573	0.22893	1.6489	A0A994J3H1;A0A994J3N8;P30153	PPP2R1A	Protein phosphatase 2 scaffold subunit Aalpha;Protein phosphatase 2 scaffold subunit Aalpha;Serine/threonine-protein phosphatase 2A 65 kDa regulatory subunit A alpha isoform
16.9724	16.8885	16.7933	17.1284	17.0558	17.1012	16.8921	17.008		0.351178	0.491998	0.0686436	0.372896	A0A994J3I9;A0A994J3J1;A0A994J438;A0A994J464;A0A994J474;A0A994J6E0;A0A994J6N5;A0A994J6P0	FIP1L1	Pre-mRNA 3'-end-processing factor FIP1
16.3927	16.3018	16.6545	16.413	16.5843	16.277	16.22	16.5486		0.101434	0.787535	-0.0330076	-0.150352	A0A994J3M8	DNM1L	Dynamin-1-like protein
16.9068	15.8131	16.2568	15.8515	16.5957	16.185	13.7267	16.1633		0.326512	0.242884	-0.539374	-0.672435	A0A994J3Q8	FUBP1	Far upstream element binding protein 1
16.4599	16.4986	16.224	16.1965	15.9579	16.3542	16.2634	16.4228		0.31116	0.447001	-0.0951765	-0.415619	A0A994J3S1;A0A994J3Y5;A0A994J3Z2;A0A994J4Q3;A0A994J6I9;A0A994J6W5;A0A994J6W8;A0A994J6X1;A0A994J7A1;A0A994J7N7;E9PPZ9;O43292	GPAA1	Glycosylphosphatidylinositol anchor attachment 1;Glycosylphosphatidylinositol anchor attachment 1;Glycosylphosphatidylinositol anchor attachment 1;Glycosylphosphatidylinositol anchor attachment 1;Glycosylphosphatidylinositol anchor attachment 1;Glycosylphosphatidylinositol anchor attachment 1;Glycosylphosphatidylinositol anchor attachment 1;Glycosylphosphatidylinositol anchor attachment 1;Glycosy…
14.4249	14.1825	14.5135	14.5289	13.1352	13.2682	14.4565	12.5831	+	1.39929	0.0116268	-1.05168	-2.09398	A0A994J3S8	GLS	Glutaminase (Fragment)
11.6867	10.9336	11.4952	11.4401	11.2255	11.9031	11.2021	11.705		0.199489	0.51232	0.120007	0.355332	A0A994J3X0;Q96AE7	TTC17	Tetratricopeptide repeat domain 17;Tetratricopeptide repeat protein 17
15.1111	14.718	15.0099	15.3634	14.7426	14.7866	14.862	14.7334	+	1.0172	0.0784338	-0.269487	-1.13864	A0A994J414;A0A994J6A8;J3KMZ8;Q92785	DPF2	Double PHD fingers 2;Double PHD fingers 2;Double PHD fingers 2;Zinc finger protein ubi-d4
16.5333	16.1916	16.4622	16.457	16.7897	16.831	16.623	16.7954	+	2.12045	0.0177934	0.348771	1.85122	A0A994J436;A0A994J484;A0A994J4J8;A0A994J6V9;Q4V328	GRIPAP1	GRIP1 associated protein 1;GRIP1 associated protein 1;GRIP1 associated protein 1;GRIP1 associated protein 1;GRIP1-associated protein 1
16.533	16.5303	16.5273	16.3647	16.7169	16.4971	17.1118	16.8894	+	1.21622	0.050615	0.314996	1.33062	A0A994J439;E7ET33;Q06033	ITIH3	Inter-alpha-trypsin inhibitor heavy chain H3
21.1669	21.3979	21.3322	21.4853	21.007	21.0984	21.3369	21.1334		1.08345	0.102231	-0.201636	-1.0243	A0A994J4A5;C9JNW5;P83731	RPL24	Large ribosomal subunit protein eL24
15.6542	15.6581	15.7826	15.6833	15.9435	16.0362	15.6106	15.733		0.641842	0.240273	0.136307	0.676252	A0A994J4C4;Q9NUM4	TMEM106B	Transmembrane protein 106B
16.7898	17.0525	16.9607	16.8531	16.282	16.4427	16.3906	16.2263	+	3.56398	0.00178598	-0.578618	-3.28248	A0A994J4D9;Q9NPD3	;EXOSC4	Exosome component 4;Exosome complex component RRP41
16.9052	17.4403	17.3279	17.2486	16.4159	16.8926	16.1509	16.5696	+	2.01964	0.00639715	-0.723215	-2.46765	A0A994J4E9;A0A994J6U9;B4DUQ1	HNRNPK	Heterogeneous nuclear ribonucleoprotein K
16.8177	NaN	16.5055	16.9467	17.1034	17.3004	16.9436	17.137	+	1.32179	0.0363827	0.364465	1.5209	A0A994J4J7	MACROH2A1	Histone H2A
16.9871	17.2876	17.464	17.693	17.696	17.0995	17.2714	17.55		0.0835272	0.782281	0.0463233	0.154109	A0A994J4L0;A0A994J704;A0A994J715;A0A994J7E5;E9PG22;Q8IW35	CEP97	Centrosomal protein 97;Centrosomal protein 97;Centrosomal protein 97;Centrosomal protein 97;Centrosomal protein 97;Centrosomal protein of 97 kDa
NaN	NaN	NaN	NaN	14.7674	14.9255	14.1752	14.7759		0	0.995183	NaN	0	A0A994J4M1;A0A994J5A7;A0A994J7L5;J3KQA0;P21579	SYT1	Synaptotagmin;Synaptotagmin;Synaptotagmin;Synaptotagmin;Synaptotagmin-1
21.9003	21.8444	21.9277	22.0297	21.6686	21.6399	21.7362	21.7365	+	2.61979	0.0302645	-0.2302	-1.57843	A0A994J4R1;Q14103	HNRNPD	Heterogeneous nuclear ribonucleoprotein D (Fragment);Heterogeneous nuclear ribonucleoprotein D0
17.2873	17.0208	16.9726	17.0526	16.5611	16.5425	16.6452	16.5169	+	3.32816	0.00375335	-0.516903	-2.94919	A0A994J4R3;Q92522	H1-10	H1.10 linker histone;Histone H1.10
15.6832	15.0666	16.0447	15.7775	15.5308	15.587	15.3702	15.622		0.215293	0.498486	-0.115496	-0.367613	A0A994J4R6;A0A994J6S4	USP9X	ubiquitinyl hydrolase 1
21.9855	21.9227	22.0045	22.062	22.0325	22.0494	22.0963	21.9659		0.489384	0.577639	0.0423198	0.303587	A0A994J4S7;A0A994J4U9;P61978	HNRNPK	Heterogeneous nuclear ribonucleoprotein K
14.216	14.6126	13.468	13.8291	13.1241	13.2332	12.8473	13.0939	+	1.98736	0.00522048	-0.956769	-2.65926	A0A994J4W0;A0A994J537;A0A994J7F3;C9JHU5;E9PCX8;Q68CZ2	TNS3	Tensin 3;Tensin 3;Tensin 3;Tensin 3;Tensin 3;Tensin-3
16.0923	16.0615	16.1132	16.2649	15.8411	15.6963	15.6102	15.9377	+	2.24855	0.0153424	-0.361628	-1.94466	A0A994J4W5;H3BTS6;Q8NBN3	TMEM87A	Transmembrane protein 87A
NaN	14.1061	14.2017	13.9026	NaN	13.6491	NaN	NaN		0	0.995337	-0.421081	0	A0A994J4Y2;Q8WYQ5	DGCR8	DGCR8 microprocessor complex subunit;Microprocessor complex subunit DGCR8
13.4075	14.0923	13.7228	14.3564	13.8176	NaN	NaN	14.2162		0.134349	0.61464	0.122113	0.28072	A0A994J4Y8	PGAM5	Serine/threonine-protein phosphatase PGAM5, mitochondrial
14.9557	14.9614	15.0469	15.0364	14.6368	14.4925	14.9089	14.9326	+	1.24126	0.0645097	-0.257377	-1.22729	A0A994J4Z7;P51531	SMARCA2	SWI/SNF related, matrix associated, actin dependent regulator of chromatin, subfamily a, member 2;Probable global transcription activator SNF2L2
17.7753	17.781	17.7081	17.6169	18.0874	18.0262	17.8977	18.0028	+	2.67456	0.0186145	0.283226	1.82729	A0A994J542;Q9Y6Y8	SEC23IP	SEC23 interacting protein;SEC23-interacting protein
18.3024	18.2692	18.1686	18.407	18.3065	18.2173	18.2365	18.3642		0.032849	0.95919	-0.00567865	-0.0355885	A0A994J591	SRPK2	non-specific serine/threonine protein kinase
14.7511	15.6967	14.5702	15.0032	15.2712	15.0349	15.0729	15.2185		0.228916	0.454919	0.144066	0.407646	A0A994J595;P54289	CACNA2D1	Calcium voltage-gated channel auxiliary subunit alpha2delta 1 (Fragment);Voltage-dependent calcium channel subunit alpha-2/delta-1
14.0456	14.6633	14.078	14.3975	14.2617	14.6776	14.7068	14.3373		0.490796	0.227241	0.199733	0.699567	A0A994J599;A0A994J5V9;A0A994J7R2;A0A994J840;P32856	STX2	Syntaxin 2;Syntaxin 2;Syntaxin 2;Syntaxin 2;Syntaxin-2
14.5837	15.1993	14.4615	14.5152	14.0538	14.7026	13.9021	14.3849	+	0.873604	0.0636832	-0.429076	-1.23447	A0A994J5B8;H0Y459;O75376	NCOR1	Nuclear receptor corepressor 1
13.3451	NaN	13.5686	13.0821	12.8558	11.8088	12.497	13.5125	+	0.723069	0.0670436	-0.663382	-1.23605	A0A994J5E0	PDE4DIP	Phosphodiesterase 4D interacting protein
13.7381	13.0063	13.0034	NaN	NaN	NaN	NaN	13.3082		0	0.994498	0.0589692	0	A0A994J5I1;A0A994J5V2;B4DRK2;E7EPC8;E9PHB5;Q99569;Q9UQB3	CTNND2;CTNND2;CTNND2;CTNND2;CTNND2;PKP4;CTNND2	Catenin delta 2 (Fragment);Catenin delta 2;Catenin delta 2;Catenin delta 2;Catenin delta 2;Plakophilin-4;Catenin delta-2
19.1058	19.2977	19.1188	19.2305	18.7867	18.9044	19.0888	18.8326	+	1.906	0.0302797	-0.285055	-1.5764	A0A994J5J1	RPN2	Dolichyl-diphosphooligosaccharide--protein glycosyltransferase subunit 2
19.0283	19.1251	18.8553	18.9567	19.3693	19.5351	19.2773	19.3637	+	2.62673	0.00951244	0.395021	2.2141	A0A994J5K9;A0A994J5X2;A0A994J5X9;I3L0N3;K7EQD6;P46459	NSF	Vesicle-fusing ATPase
16.4521	16.6567	16.1247	16.4337	15.1044	16.1211	16.2602	16.5269		0.590772	0.12027	-0.413657	-0.962113	A0A994J5W6	SYPL1	Synaptophysin like 1
15.0857	13.9236	14.6893	14.78	14.4478	14.5576	14.9803	14.5008		0.00237157	1	0.00195909	0.00521915	A0A994J6K3;Q9ULI3	HEG1	Heart development protein with EGF like domains 1;Protein HEG homolog 1
21.0714	20.9516	21.3014	21.1293	21.0096	20.8714	20.9975	20.8986		1.09263	0.127807	-0.169115	-0.936203	A0A994J6T1;P63000	RAC1	Ras-related C3 botulinum toxin substrate 1
20.081	20.2013	20.3132	20.0752	19.8282	19.725	19.8919	19.795	+	2.77416	0.0103412	-0.357654	-2.14971	A0A994J749	IMPDH	Inosine-5'-monophosphate dehydrogenase
20.4872	20.5672	20.3353	20.4569	20.2735	20.4765	20.2585	20.3422		0.908356	0.21112	-0.123961	-0.732561	A0A994J753;P19367	HK1	Hexokinase-1
17.4658	17.439	17.5768	17.5673	17.7814	17.7517	17.888	17.7855	+	3.12604	0.0142449	0.289414	1.98272	A0A994J771;Q92614	MYO18A	Myosin XVIIIA;Unconventional myosin-XVIIIa
15.4544	15.3107	14.9872	15.4172	15.4405	15.2847	15.2159	15.1838		0.0318131	0.938067	-0.0111427	-0.0505214	A0A994J7B7;Q96T58	SPEN	Spen family transcriptional repressor (Fragment);Msx2-interacting protein
16.4331	16.2363	16.2459	16.3984	16.0035	15.8861	16.0206	16.1187	+	2.43402	0.0166234	-0.321205	-1.89184	A0A994J7C7;Q96ST3	SIN3A	SIN3 transcription regulator family member A;Paired amphipathic helix protein Sin3a
18.7645	18.8367	18.6766	18.8195	18.8717	18.8999	18.7774	18.7933		0.623894	0.445158	0.0612373	0.41742	A0A994J7H4	NPLOC4	NPL4 homolog, ubiquitin recognition factor
19.5979	19.5008	19.6754	19.6899	19.6373	19.5814	19.6007	19.4632		0.33724	0.597844	-0.0453405	-0.287974	A0A994J7I5;O75525	KHDRBS3	KH RNA binding domain containing, signal transduction associated 3;KH domain-containing, RNA-binding, signal transduction-associated protein 3
15.2223	15.1651	15.4035	15.3658	15.1547	15.4458	15.448	15.0369		0.0527598	0.893619	-0.0178125	-0.0814577	A0A994J7M6;A0A994J7M9;A0A994J801;Q96S52	PIGS	Phosphatidylinositol glycan anchor biosynthesis class S;Phosphatidylinositol glycan anchor biosynthesis class S;Phosphatidylinositol glycan anchor biosynthesis class S;GPI transamidase component PIG-S
17.109	17.3082	17.0455	17.2458	17.4475	17.3936	17.1443	17.4184		0.963637	0.138825	0.173813	0.903785	A0A994J7P9	FXR2	FMR1 autosomal homolog 2
16.1727	16.2414	15.9788	16.2181	16.0517	16.3597	16.2485	15.9905		0.0325256	0.941203	0.00986314	0.0482423	A0A994J846;Q16563	SYPL1	Synaptophysin like 1;Synaptophysin-like protein 1
14.547	14.683	14.9459	14.6706	14.6955	14.7062	14.8275	14.8522		0.258316	0.577074	0.0587304	0.304043	A0A9L9PX81;A0A9L9PXC5;A0A9L9PXJ9;A0A9L9PXR4;A0A9L9PXR9;A0AA34QVH8;O95251	KAT7	histone acetyltransferase;histone acetyltransferase;histone acetyltransferase;histone acetyltransferase;histone acetyltransferase;histone acetyltransferase;Histone acetyltransferase KAT7
14.4271	16.2159	14.9666	15.3548	13.1764	14.405	14.756	13.9317	+	1.21925	0.0156325	-1.17384	-1.9294	A0A9L9PXC2;C9JXZ0;O00469	PLOD2	procollagen-lysine 5-dioxygenase;procollagen-lysine 5-dioxygenase;Procollagen-lysine,2-oxoglutarate 5-dioxygenase 2
14.9863	14.7173	14.9885	14.9331	14.8538	14.6074	14.7255	14.8868		0.74696	0.21493	-0.137923	-0.723327	A0A9L9PXD2;A0A9L9PXZ7;Q9BV73	CEP250	Centrosomal protein 250;Centrosomal protein 250;Centrosome-associated protein CEP250
17.7928	17.8084	17.7174	17.9238	17.5318	17.5304	17.5724	17.6061	+	2.78088	0.0224623	-0.25044	-1.7114	A0A9L9PXE4	SF1	Splicing factor 1
18.0754	18.1554	18.1629	18.2375	18.4028	18.4704	18.4911	18.2828	+	2.34954	0.0283816	0.253968	1.6129	A0A9L9PXH6;Q02818	NUCB1	Nucleobindin-1
16.7632	16.8754	16.9286	16.9181	16.7129	16.7349	16.5487	16.9054		0.898592	0.176854	-0.14585	-0.800566	A0A9L9PXJ0;Q9Y217	MTMR6	phosphatidylinositol-3-phosphatase;Myotubularin-related protein 6
16.051	16.0513	15.9719	16.2553	15.9007	15.8107	15.9705	15.84	+	1.5502	0.0714026	-0.201898	-1.18639	A0A9L9PXL4;Q86U86	PBRM1	Polybromo 1;Protein polybromo-1
19.1959	19.1871	19.1025	19.1458	19.3878	19.3257	19.2186	19.4064	+	2.00921	0.0691786	0.176788	1.19893	A0A9L9PXM7;P13861	PRKAR2A	cAMP-dependent protein kinase type II-alpha regulatory subunit
14.0577	14.4941	13.8784	13.8808	13.9286	14.934	14.3701	14.5335		0.696082	0.101541	0.363814	1.02901	A0A9L9PXP2;A0A9L9PYG2;A6PVI2;P00747	PLG	Plasminogen
19.8954	19.6315	20.0138	20.0308	19.6379	19.7036	19.9707	19.7726		0.470825	0.317841	-0.12168	-0.560887	A0A9L9PXQ4;P13473	LAMP2	Lysosomal associated membrane protein 2;Lysosome-associated membrane glycoprotein 2
16.1714	15.8591	17.1262	17.0447	15.5865	15.3252	16.6865	15.2468	+	0.930556	0.0352956	-0.839092	-1.50089	A0A9L9PXS3;P36969;R4GNE4	GPX4	Glutathione peroxidase;Phospholipid hydroperoxide glutathione peroxidase GPX4;Glutathione peroxidase
18.9649	19.0136	19.0849	18.9508	19.043	18.8854	18.9435	18.9972		0.341087	0.645266	-0.0362911	-0.249342	A0A9L9PXT0	GPS1	G protein pathway suppressor 1
15.7477	15.7805	15.5186	15.5246	15.9911	15.9446	16.191	15.9604	+	2.2353	0.0142238	0.378918	1.98738	A0A9L9PXU7;P49454	CENPF	Centromere protein F
15.9739	16.4206	16.143	15.7247	15.2581	15.5377	15.5788	15.2349	+	2.07576	0.00646926	-0.663213	-2.43841	A0A9L9PY35;Q6UW63	POGLUT2	Protein O-glucosyltransferase 2
14.6995	14.7909	14.8514	14.3609	14.632	14.6422	14.5851	14.3898		0.401528	0.362591	-0.113404	-0.505626	A0A9L9PY48;O95628	CNOT4	CCR4-NOT transcription complex subunit 4
18.4839	18.5928	18.4919	18.5642	18.8191	18.8493	18.5791	18.7981	+	1.83476	0.046921	0.228209	1.36433	A0A9L9PY49;P16435	POR	NADPH--cytochrome P450 reductase
14.5145	13.3418	14.5365	14.4022	12.3357	13.835	13.6637	14.584		0.494007	0.13499	-0.594155	-0.915642	A0A9L9PY55;Q96PE3	INPP4A	phosphatidylinositol-3,4-bisphosphate 4-phosphatase;Inositol polyphosphate-4-phosphatase type I A
14.2797	14.6705	14.2806	14.5724	14.1003	14.0252	14.2327	13.8311	+	1.66499	0.020912	-0.403437	-1.747	A0A9L9PY70;Q9H2D1	SLC25A32	Solute carrier family 25 member 32
15.9654	16.2379	15.9993	16.3608	15.8057	15.9807	15.6975	15.7022	+	1.60272	0.029466	-0.344305	-1.5945	A0A9L9PYL0	MFF	Mitochondrial fission factor
17.525	17.5178	17.4719	17.4754	17.6384	17.6753	17.473	17.5693		1.0124	0.272568	0.0914845	0.624101	A0AA34QVE6	UBAP2L	Ubiquitin associated protein 2 like
19.3304	19.334	18.9925	18.9971	19.9112	20.0415	19.9215	19.9114	+	3.58107	0.00171254	0.782901	3.86678	A0AA34QVG5;P51858	HDGF	Heparin binding growth factor;Hepatoma-derived growth factor
16.5367	16.2599	16.4412	16.2527	16.4241	16.3543	16.2399	16.314		0.19523	0.686778	-0.0395532	-0.219937	A0AA34QVG9;Q96SZ5	ADO	2-aminoethanethiol dioxygenase
18.232	18.2159	18.2544	18.1544	18.0436	17.8061	18.0818	17.9135	+	2.04645	0.0343881	-0.252886	-1.51812	A0AA34QVH5;Q86X55	CARM1	Histone-arginine methyltransferase CARM1
17.4405	17.4407	17.2259	17.5712	17.3658	17.6138	17.5486	17.5154		0.46444	0.381125	0.0912991	0.483741	A0AA34QVI2;Q9NY27	PPP4R2	Protein phosphatase 4 regulatory subunit 2;Serine/threonine-protein phosphatase 4 regulatory subunit 2
14.9225	14.8086	15.2145	15.3117	15.0585	14.8282	14.9469	15.162		0.184337	0.61551	-0.0654166	-0.273912	A0AA34QVI4;Q7L273	KCTD9	Potassium channel tetramerization domain containing 9;BTB/POZ domain-containing protein KCTD9
15.7536	15.9594	15.6432	15.9115	16.2591	16.4943	16.0301	16.3606	+	2.07001	0.0112967	0.469095	2.11297	A0AA34QVL7;A0AA34QVV2;Q5TDH0	DDI2	DNA damage inducible 1 homolog 2;DNA damage inducible 1 homolog 2;Protein DDI1 homolog 2
16.5355	16.6048	16.6616	16.2857	16.2161	15.9392	16.3673	16.4158	+	1.10623	0.0655597	-0.287319	-1.21984	A0AA34QVR9;P05412	JUN	Transcription factor Jun
14.0799	14.3465	14.3484	13.8345	13.4593	13.4286	13.2692	13.1982	+	2.96998	0.00173554	-0.813476	-3.4132	A0AA34QVS2;A0AA34QW01;Q9NPI1	BRD7	Bromodomain containing 7;Bromodomain containing 7;Bromodomain-containing protein 7
16.1371	16.3401	16.3845	16.6669	16.2527	16.3723	16.4625	16.4049		0.0263839	0.951181	-0.00907898	-0.0416908	A0AA34QVS4;Q15633	TARBP2	RISC-loading complex subunit TARBP2
15.2948	15.1739	14.8859	15.0885	16.6233	16.5271	16.1973	16.4194	+	4.38045	0	1.331	5.89883	A0AA34QVS8;Q5W0V3	FHIP2A	FHF complex subunit HOOK interacting protein 2A
18.4364	18.2449	18.0924	17.9719	18.3605	18.6273	18.5985	18.3807	+	1.32797	0.0459863	0.305348	1.37236	A0AA34QVV1	PTMS	Parathymosin
16.7039	16.9507	16.6335	16.1686	17.2779	17.31	17.2374	17.3432	+	2.20213	0.00541336	0.677952	2.55919	A0AA34QVV3;Q9Y3Y2;X6R700	CHTOP	Chromatin target of PRMT1;Chromatin target of PRMT1 protein;Chromatin target of PRMT1
16.3368	16.5027	16.1279	NaN	16.5934	17.0886	16.1843	NaN		0.456512	0.198687	0.29959	0.782128	A0AA34QVW0;A0AA34QW05;Q8WXI7	MUC16	Mucin 16, cell surface associated;Mucin 16, cell surface associated;Mucin-16
17.1764	17.3838	17.1956	17.0114	17.3003	17.4831	16.9501	17.4128		0.279329	0.470068	0.0947905	0.393793	A0AA34QVX7;D6R9S6;Q6R327	RICTOR	RPTOR independent companion of MTOR complex 2;RPTOR independent companion of MTOR complex 2;Rapamycin-insensitive companion of mTOR
20.1377	20.224	20.0765	20.0679	20.0203	20.0187	20.0112	20.0551		1.43981	0.21234	-0.100191	-0.729598	A0AA34QW03;O60506	SYNCRIP	Synaptotagmin binding cytoplasmic RNA interacting protein;Heterogeneous nuclear ribonucleoprotein Q
14.059	13.5804	13.7401	13.7349	11.5111	12.1164	12.7165	12.0835	+	3.12262	0.000697674	-1.67173	-4.56859	A0AV96;B7Z8Z7;D6R9D6	RBM47	RNA-binding protein 47
16.6653	16.405	16.6817	16.6655	16.1186	16.2563	15.6665	15.952	+	2.25902	0.00620578	-0.60602	-2.49073	A0AVF1;B7Z2T3;B7Z6R6	IFT56	Intraflagellar transport protein 56
18.7804	18.843	18.7888	18.5616	18.9291	18.9514	18.6608	18.8918		0.5926	0.288436	0.114869	0.600178	A0AVT1	UBA6	Ubiquitin-like modifier-activating enzyme 6
15.782	14.8237	14.52	14.8697	14.1224	14.7135	14.0338	13.731	+	1.32476	0.015838	-0.848685	-1.92349	A0JLT2;J3KR33	MED19	Mediator of RNA polymerase II transcription subunit 19
15.1938	15.1131	14.9222	15.174	15.5738	15.5658	15.3871	15.5526	+	2.81805	0.00749013	0.419051	2.37766	A0MZ66	SHTN1	Shootin-1
14.9771	15.1409	14.7109	15.5845	15.8453	NaN	15.0322	15.7377	+	0.673594	0.0946157	0.435057	1.07641	A0PJW6	TMEM223	Transmembrane protein 223
16.1816	16.2724	16.4286	16.2373	16.1231	16.104	16.0226	16.1067	+	1.79338	0.0670652	-0.190864	-1.21133	A1A4S6	ARHGAP10	Rho GTPase-activating protein 10
16.7098	16.7791	16.5643	16.6195	16.5555	16.7793	16.4719	16.4856		0.509964	0.356809	-0.0951204	-0.512477	A1L0T0	ILVBL	2-hydroxyacyl-CoA lyase 2
15.4281	15.8324	15.149	15.3693	16.2504	16.6585	16.6213	16.4617	+	3.08758	0.00129595	1.0533	3.89941	A1L157;F5H2P0	TSPAN11	Tetraspanin-11;Tetraspanin
14.9329	13.8632	13.9216	14.1034	14.2941	14.6207	15.1567	14.1478		0.474367	0.17516	0.349539	0.805642	A1L188	NDUFAF8	NADH dehydrogenase [ubiquinone] 1 alpha subcomplex assembly factor 8
17.1069	16.9545	16.8682	16.957	16.5006	16.3821	16.3434	16.547	+	3.58361	0.0027873	-0.528348	-3.12487	A1X283	SH3PXD2B	SH3 and PX domain-containing protein 2B
19.2619	19.3134	19.2448	19.3593	19.441	19.4621	19.5089	19.4022	+	2.45243	0.0719573	0.158736	1.18296	A2A274;Q99798	ACO2	Aconitase 2;Aconitate hydratase, mitochondrial
16.2709	16.5463	16.1079	15.8236	15.7564	16.0442	15.6988	15.7477	+	1.15589	0.0446001	-0.375355	-1.38811	A2A2V1;P04156	PRNP	Major prion protein (Fragment);Major prion protein
14.5964	15.082	14.8649	14.8135	13.7131	13.8471	14.9676	13.589	+	1.29462	0.0173198	-0.809969	-1.87279	A2AAZ0;Q5SU54;Q5Y7D6	HLA-DQB1	Major histocompatibility complex, class II, DQ beta 1;MHC class II antigen;HLA class II histocompatibility antigen DQ beta chain
16.4934	16.6342	16.2616	16.2217	16.764	16.8085	16.7994	16.8531	+	2.17728	0.0128639	0.403502	2.0238	A2ACR1;P28065	PSMB9	Proteasome subunit beta;Proteasome subunit beta type-9
16.4692	16.5591	16.5804	16.4713	16.1772	16.2465	16.4823	16.0614	+	1.6068	0.0401381	-0.278113	-1.4379	A2IDC6;Q13084	MRPL28	Large ribosomal subunit protein bL28m (Fragment);Large ribosomal subunit protein bL28m
17.9738	18.1807	18.1093	18.2805	18.2739	18.3633	18.0739	18.3744		0.691263	0.23033	0.135326	0.694492	A2RRP1	NBAS	NBAS subunit of NRZ tethering complex
9.57265	10.6675	NaN	11.0166	9.60272	NaN	9.88744	NaN		0.490328	0.130955	-0.673838	-1.00352	A2RTX5	TARS3	Threonine--tRNA ligase 2, cytoplasmic
13.9577	13.6937	13.8209	13.9867	13.4445	13.9608	13.2656	13.3111	+	1.11239	0.048342	-0.369263	-1.35086	A2RUC4	TYW5	tRNA wybutosine-synthesizing protein 5
16.3805	16.3963	16.5643	16.491	16.4699	16.469	16.5074	16.4333		0.0956121	0.893166	0.0119257	0.0819121	A3KMH1	VWA8	von Willebrand factor A domain-containing protein 8
15.7482	15.3793	15.7783	15.3436	15.1605	14.9586	15.132	15.4513	+	1.33083	0.0343829	-0.386732	-1.51751	A3KN83	SBNO1	Protein strawberry notch homolog 1
15.8151	15.8253	15.7549	16.0383	15.4016	15.5448	15.309	15.0952	+	2.4407	0.00656014	-0.520748	-2.44738	A4D1E9	GTPBP10	GTP-binding protein 10
14.8648	14.6888	14.6825	14.4458	14.2068	14.1732	14.0586	14.3402	+	2.42707	0.0079558	-0.475751	-2.33551	A4D1P6;C9J1X0	WDR91	WD repeat-containing protein 91
18.4626	16.4545	17.6383	15.4333	17.3421	17.4486	17.693	19.0039		0.525878	0.106103	0.874771	1.00817	A4Q9G9;D6RD68;Q9NQV7;Q9NQW5	PRDM7;PRDM9;PRDM9;PRDM7	PR/SET domain 7 (Fragment);Histone-lysine N-methyltransferase PRDM9 (Fragment);Histone-lysine N-methyltransferase PRDM9;Histone-lysine N-methyltransferase PRDM7
14.6899	14.8332	14.6175	14.6188	14.3746	14.6844	14.598	15.1312		0.0146345	0.9727	0.00721645	0.0270638	A5D8V6;F5H4Q5	VPS37C	Vacuolar protein sorting-associated protein 37C;VPS37C subunit of ESCRT-I (Fragment)
12.3556	NaN	NaN	13.6276	13.5228	13.4526	12.9511	13.7744		0.391267	0.207422	0.433642	0.764034	A5PLL7	PEDS1	Plasmanylethanolamine desaturase 1
14.4395	13.9346	13.8411	14.2226	14.7386	14.5078	14.5574	14.891	+	1.87731	0.0103342	0.564204	2.1495	A5PLN9	TRAPPC13	Trafficking protein particle complex subunit 13
18.9051	18.8121	18.8117	18.8499	18.7515	18.7205	18.7105	18.7257		2.59509	0.123365	-0.117659	-0.951166	A5YKK6	CNOT1	CCR4-NOT transcription complex subunit 1
19.4239	19.2067	19.1907	19.3291	19.43	19.4506	19.5184	19.3236		1.09363	0.157091	0.143087	0.850827	A6NCE7;H3BTL1;Q9GZQ8	MAP1LC3B2;MAP1LC3B;MAP1LC3B	Microtubule-associated proteins 1A/1B light chain 3 beta 2;Microtubule associated protein 1 light chain 3 beta;Microtubule-associated proteins 1A/1B light chain 3B
15.6986	15.849	16.1637	15.7864	15.8499	16.2675	16.1641	16.0821		0.798216	0.132533	0.216472	0.922368	A6ND36	FAM83G	Protein FAM83G
17.7536	17.7815	17.7395	17.6973	17.4605	17.5112	17.7252	17.6434		1.33424	0.118517	-0.157876	-0.968168	A6NDG6	PGP	Glycerol-3-phosphate phosphatase
15.2636	15.2319	15.4907	15.3768	15.8721	15.6379	15.5406	16.0209	+	1.8599	0.0162495	0.427115	1.90528	A6NDU8	RIMOC1	RAB7A-interacting MON1-CCZ1 complex subunit 1
13.83	13.522	14.1855	13.8594	13.0927	12.7449	13.0958	12.9667	+	2.8233	0.00169014	-0.874191	-3.37941	A6NED2	RCCD1	RCC1 domain-containing protein 1
14.9862	14.5193	14.4494	14.576	14.7861	14.4564	14.5855	14.9645		0.152002	0.64792	0.0653739	0.247231	A6NEM2	HCFC1	Host cell factor C1
14.2963	14.5566	14.5616	NaN	13.9047	14.2968	14.1831	11.9312	+	0.628996	0.0764975	-0.892543	-1.17249	A6NEP9;H7BXY6;Q8NG11	TSPAN14	Tetraspanin (Fragment);Tetraspanin;Tetraspanin-14
18.1676	17.8222	18.2033	18.2452	16.6456	16.3776	16.8753	16.5276	+	4.36028	0	-1.50307	-6.18459	A6NFQ2	TCAF2	TRPM8 channel-associated factor 2
17.0543	16.7525	16.6135	16.5905	17.4222	17.3443	17.0845	17.3685	+	2.25924	0.00716597	0.552193	2.39494	A6NFQ9;A6NMH6;F8W8I8;Q92599	SEPTIN8	Septin;Septin;Septin;Septin-8
18.7893	18.6778	18.5013	18.3719	19.0201	19.0677	18.7711	18.9899	+	1.79768	0.0201757	0.377119	1.76663	A6NFX8;Q9UKK9	NUDT5	Nudix hydrolase 5;ADP-sugar pyrophosphatase
17.7789	17.643	18.0257	17.9757	18.0227	18.1339	17.8187	17.9159		0.474262	0.324283	0.116982	0.552437	A6NG10;K7EIJ0;K7EMC9;K7ENL2;Q969T9	WBP2	WW domain binding protein 2;WW domain binding protein 2 (Fragment);WW domain binding protein 2;WW domain binding protein 2;WW domain-binding protein 2
16.0677	16.8095	16.5418	16.5228	16.6542	16.984	16.5984	16.6255		0.61161	0.166498	0.230057	0.826502	A6NGJ0;P51808	DYNLT3	Dynein light chain Tctex-type 3
19.0903	18.979	19.3217	18.8733	18.7641	18.7804	19.1956	18.7925		0.611768	0.198769	-0.182914	-0.756554	A6NGP5;H3BU16;Q9H910	JPT2	Jupiter microtubule associated homolog 2;Jupiter microtubule associated homolog 2 (Fragment);Jupiter microtubule associated homolog 2
13.7593	13.6011	13.721	13.6906	13.9782	13.9938	14.2422	13.8575	+	2.00365	0.02148	0.324914	1.73314	A6NGV6;P27540	ARNT	Aryl hydrocarbon receptor nuclear translocator
14.9241	14.9599	14.5436	14.8015	15.1466	15.1489	14.7405	15.2456	+	0.910391	0.0926182	0.263107	1.06679	A6NGW1;O95070	YIF1A	Protein YIF1;Protein YIF1A
13.6432	12.418	13.0542	12.9741	12.4024	12.0951	12.8689	11.7345	+	1.12502	0.0242382	-0.74712	-1.67026	A6NHB5;A6NHN7;Q14202	ZMYM3	Zinc finger MYM-type containing 3;Zinc finger MYM-type containing 3;Zinc finger MYM-type protein 3
17.0842	17.0581	17.1872	17.2042	17.599	17.379	17.4604	17.8357	+	2.19083	0.0114301	0.435082	2.10764	A6NHL2	TUBAL3	Tubulin alpha chain-like 3
15.2536	14.5274	15.2358	15.1366	14.478	14.1923	15.297	14.2014	+	0.788043	0.0682652	-0.496166	-1.20419	A6NHM7;D6RBJ8;Q7Z5H3	ARHGAP22	Rho GTPase activating protein 22;Rho GTPase activating protein 22;Rho GTPase-activating protein 22
12.9194	12.4112	12.4912	12.9484	13.1405	12.7479	13.1208	13.062	+	0.998356	0.0662176	0.325228	1.21533	A6NHX0;B7WPJ3;F2Z2C1;F2Z3I9;F8WD52;Q8WTX7	CASTOR2;CASTOR1;CASTOR1;CASTOR1;CASTOR1;CASTOR1	Cytosolic arginine sensor for mTORC1 subunit 2;Cytosolic arginine sensor for mTORC1 subunit 1;Cytosolic arginine sensor for mTORC1 subunit 1;Cytosolic arginine sensor for mTORC1 subunit 1;Cytosolic arginine sensor for mTORC1 subunit 1;Cytosolic arginine sensor for mTORC1 subunit 1
16.3488	16.2324	16.3323	16.3772	15.7521	15.6056	15.9055	15.954	+	3.05245	0.00472684	-0.518396	-2.80185	A6NIH7	UNC119B	Protein unc-119 homolog B
12.8479	14.7328	12.9103	12.5223	13.5467	NaN	13.809	13.0475		0.128445	0.58885	0.214363	0.297345	A6NIT2;A6NMN0;P46020	PHKA1	Phosphorylase b kinase regulatory subunit;Phosphorylase b kinase regulatory subunit;Phosphorylase b kinase regulatory subunit alpha, skeletal muscle isoform
15.9679	16.1983	15.8049	16.0463	15.1802	14.9295	14.5769	15.0373	+	3.38554	0.001625	-1.07338	-4.25039	A6NIW2;Q5JSL3	DOCK11	Dedicator of cytokinesis 11;Dedicator of cytokinesis protein 11
15.9698	16.0511	16.0903	15.8011	16.0283	16.0553	16.0291	15.9048		0.137256	0.784291	0.0263004	0.152513	A6NIZ0;Q9GZM8	NDEL1	Nuclear distribution protein nudE-like 1
13.4628	13.8451	14.1329	12.695	12.4872	13.022	13.5762	13.3544		0.494627	0.152782	-0.423973	-0.863009	A6NJ78	METTL15	12S rRNA N4-methylcytidine (m4C) methyltransferase
17.4448	17.5301	17.7655	17.8308	17.4185	17.3137	17.1659	17.5038	+	1.32425	0.0492259	-0.292306	-1.34354	A6NJD9;A8MVT4;A8MYK1;Q16540	MRPL23	Large ribosomal subunit protein uL23m
15.6458	15.6304	15.2995	15.7156	14.9288	15.0402	15.102	15.4038	+	1.78376	0.0162001	-0.454151	-1.9105	A6NJX6;Q96BP2	CHCHD1	Coiled-coil-helix-coiled-coil-helix domain containing 1;Small ribosomal subunit protein mS37
16.2651	15.5475	16.5293	16.3951	14.8838	14.9303	15.1028	15.0445	+	2.74287	0.00165517	-1.19393	-3.67668	A6NKF1;F8WC89	SAC3D1	SAC3 domain-containing protein 1;SAC3 domain containing 1
16.3211	17.159	16.04	16.2137	16.1669	16.8154	16.5915	15.7337		0.114734	0.659146	-0.106574	-0.239494	A6NLH6;Q9P003	CNIH4	Protein cornichon homolog 4
15.0163	15.6146	16.6338	16.7729	16.85	16.5132	16.599	17.3139	+	0.897473	0.0386139	0.809622	1.45437	A6NMH8;E9PIF1;E9PJK1;E9PRJ8;H0YDJ9;H0YDL9;H0YEE2;P60033	CD81	CD81 molecule;CD81 molecule;CD81 molecule;Tetraspanin (Fragment);Tetraspanin (Fragment);Tetraspanin (Fragment);CD81 molecule;CD81 antigen
19.8191	20.1828	19.8491	19.8854	19.3978	19.7054	19.7059	18.98	+	1.35888	0.0242368	-0.486818	-1.67143	A6NMQ1;P09884	POLA1	DNA polymerase;DNA polymerase alpha catalytic subunit
18.2527	18.32	18.2283	18.1835	18.1994	18.1306	18.4073	18.2964		0.065656	0.90476	0.0122814	0.0737342	A6NMQ3;O43768;Q5T5H1	ENSA	Alpha-endosulfine;Alpha-endosulfine;Endosulfine alpha
13.9362	13.8463	12.6937	12.8884	14.1877	14.2599	14.2393	13.9981	+	1.35902	0.0153039	0.830136	1.94818	A6NN40;C9JXU1;Q2M3G4	SHROOM1	Shroom family member 1;Shroom family member 1 (Fragment);Protein Shroom1
16.3821	16.4204	16.6419	16.4177	16.5549	16.5897	16.413	16.4786		0.248609	0.640048	0.0435615	0.254158	A6PW57;Q99755	PIP5K1A	Phosphatidylinositol-4-phosphate 5-kinase type 1 alpha;Phosphatidylinositol 4-phosphate 5-kinase type-1 alpha
17.8274	16.9026	NaN	17.1726	17.3595	16.5773	16.7888	17.4675		0.304775	0.316391	-0.2526	-0.568948	A6QRH7;D3DWX8;P98173;Q5HY75	FAM3A	FAM3 metabolism regulating signaling molecule A (Fragment);FAM3 metabolism regulating signaling molecule A;Protein FAM3A;FAM3 metabolism regulating signaling molecule A
15.9467	15.8702	15.6604	15.9924	14.9917	15.5071	14.8304	15.1484	+	2.4378	0.00433747	-0.748011	-2.85262	A6XGL3;E7EQ64;P07477;Q9BYE2	PRSS1;PRSS1;PRSS1;TMPRSS13	Protease serine 1;Serine protease 1;Serine protease 1;Transmembrane protease serine 13
15.9335	15.9667	15.9011	16.0428	15.9467	15.8188	15.5521	15.7414	+	1.17295	0.0984306	-0.196245	-1.04412	A6ZKI3	RTL8C	Retrotransposon Gag-like protein 8C
15.7216	15.454	15.8104	15.719	16.048	15.7195	15.5899	16.0648		0.597174	0.20669	0.179309	0.741674	A7E2V4;S4R393;S4R3H3;S4R410	ZSWIM8	Zinc finger SWIM domain-containing protein 8;Zinc finger SWIM-type containing 8;Zinc finger SWIM-type containing 8;Zinc finger SWIM-type containing 8
NaN	NaN	NaN	NaN	NaN	12.6048	11.6749	NaN		0	0.996409	NaN	0	A7MCY6	TBKBP1	TANK-binding kinase 1-binding protein 1
17.4572	17.1622	17.262	17.271	17.3966	17.6417	17.3837	17.7118	+	1.2475	0.0687934	0.245362	1.20202	A8CG34	POM121C	Nuclear envelope pore membrane protein POM 121C
15.8935	15.9585	15.9475	16.0034	16.1143	16.2386	16.0571	16.2048	+	2.29012	0.0452948	0.202964	1.37819	A8MT37;P49840	GSK3A	[tau protein] kinase;Glycogen synthase kinase-3 alpha
13.1929	13.5186	13.4868	13.2591	12.6352	12.6675	12.7269	12.0102	+	2.42616	0.00360935	-0.854397	-2.98405	A8MTT3	CEBPZOS	Protein CEBPZOS
19.9221	20.0354	19.9139	19.732	19.1418	19.717	19.6584	19.2206	+	1.56792	0.0194669	-0.466383	-1.79123	A8MU27;A8MUA9;P55854	SUMO3	Small ubiquitin like modifier 3;SMT3 suppressor of mif two 3 homolog 3 (Yeast), isoform CRA_d;Small ubiquitin-related modifier 3
16.1179	16.404	16.3215	16.1614	16.2982	16.3916	16.2565	16.325		0.402434	0.478967	0.0666423	0.385438	A8MUM1;Q53HC9	EIPR1	EARP and GARP complex-interacting protein 1
NaN	14.0545	NaN	NaN	NaN	14.6214	NaN	NaN		0	0.996846	0.566927	0	A8MUZ8	ZNF705G	Putative zinc finger protein 705G
16.1185	15.7859	15.7052	15.6914	15.7697	15.6315	15.9014	15.628		0.330505	0.440639	-0.0926235	-0.422262	A8MVZ6;Q96G01	BICD1	BICD cargo adaptor 1;Protein bicaudal D homolog 1
19.3649	19.2274	19.7016	19.6627	18.875	18.9516	19.0954	18.9317	+	2.25852	0.00786328	-0.525737	-2.34332	A8MWD9;P62308	SNRPGP15;SNRPG	Putative small nuclear ribonucleoprotein G-like protein 15;Small nuclear ribonucleoprotein G
15.4042	15.084	15.0207	15.2704	15.1546	15.1449	14.732	15.2557		0.366776	0.366553	-0.123053	-0.501492	A8MX75;E7EVE9;P18074	ERCC2	General transcription and DNA repair factor IIH helicase subunit XPD (Fragment);General transcription and DNA repair factor IIH helicase subunit XPD;General transcription and DNA repair factor IIH helicase subunit XPD
13.0029	12.3607	12.8587	13.1197	13.6216	12.8143	12.7651	13.4464		0.553362	0.149805	0.326346	0.871033	A8MXB7;Q9Y343	SNX24	Sorting nexin 24;Sorting nexin-24
15.6316	15.6692	15.7577	15.8805	16.1214	15.9291	15.956	16.0331	+	2.10819	0.0279686	0.275166	1.6169	A8MXV4	NUDT19	Acyl-coenzyme A diphosphatase NUDT19
17.3157	16.9877	17.3542	16.9569	16.9272	16.738	16.812	16.888	+	1.48279	0.0378378	-0.31236	-1.46498	A8MYR4;H0YK39;P52657	GTF2A2	Transcription initiation factor IIA gamma chain;Transcription initiation factor IIA gamma chain (Fragment);Transcription initiation factor IIA subunit 2
14.0493	13.8291	14.6858	14.5381	14.255	13.0148	NaN	13.5953	+	0.828108	0.0514658	-0.653866	-1.35353	B0QY29;Q9NWS6	FAM118A	Family with sequence similarity 118 member A;Protein FAM118A
17.6225	17.6979	17.4495	17.3581	16.4688	16.5078	16.7388	16.3108	+	3.89723	0.0008	-1.02546	-4.70926	B0QY91;Q8N3F8	MICALL1	MICAL like 1;MICAL-like protein 1
14.5449	14.578	14.0328	14.7653	13.9953	14.2279	14.0879	14.3386	+	0.928705	0.0753611	-0.317812	-1.15919	B0QY95;Q9NQG6	MIEF1	Mitochondrial elongation factor 1;Mitochondrial dynamics protein MIEF1
16.6208	16.6399	16.5623	16.483	15.8078	15.7518	16.2595	15.9456	+	2.75354	0.0040671	-0.635352	-2.90097	B0QYD3;Q9UH17	APOBEC3B	Apolipoprotein B mRNA editing enzyme catalytic subunit 3B;DNA dC->dU-editing enzyme APOBEC-3B
14.5476	14.6705	15.5397	14.811	13.6984	14.7133	14.0953	14.1532	+	1.26344	0.019346	-0.727151	-1.795	B0QYH2;Q8IWL3	HSCB	HscB mitochondrial iron-sulfur cluster cochaperone;Iron-sulfur cluster co-chaperone protein HscB
19.2098	19.257	19.3314	19.5527	19.3204	19.4813	19.3947	19.4594		0.398233	0.448659	0.0762038	0.413957	B0QYK0;Q01844	EWSR1	EWS RNA binding protein 1;RNA-binding protein EWS
15.9151	15.634	15.475	15.4792	15.7156	15.3508	15.7218	15.715		0.000152113	1	-6.32e-05	-0.000265351	B0QYL8;B0QYL9;F8WC47;P61218;U3KPY1;U3KQB0;U3KQS8	POLR2F	RNA polymerase II, I and III subunit F;RNA polymerase II, I and III subunit F;DNA-directed RNA polymerases I, II, and III subunit RPABC2;DNA-directed RNA polymerases I, II, and III subunit RPABC2;DNA-directed RNA polymerases I, II, and III subunit RPABC2 (Fragment);DNA-directed RNA polymerases I, II, and III subunit RPABC2;DNA-directed RNA polymerases I, II, and III subunit RPABC2
18.7615	18.7525	19.1666	19.0066	18.3784	18.0158	18.4817	18.1824	+	2.41054	0.00507212	-0.657206	-2.68913	B0QYN7;H3BQQ9;P63279	UBE2I	SUMO-conjugating enzyme UBC9;SUMO-conjugating enzyme UBC9 (Fragment);SUMO-conjugating enzyme UBC9
13.4797	15.343	13.8744	13.9745	13.0409	14.0852	13.0384	12.3538	+	0.986058	0.027867	-1.0383	-1.62038	B0QYW5;F6RTR7;O43808	SLC25A17	Solute carrier family 25 member 17;Solute carrier family 25 member 17;Peroxisomal membrane protein PMP34
17.7722	17.9581	17.8834	17.9974	18.3536	18.3866	18.154	18.3718	+	2.86479	0.00743848	0.413678	2.38145	B1AH87;P30536	TSPO	Translocator protein (Fragment);Translocator protein
15.255	16.1008	15.1581	16.027	16.354	16.4981	15.4453	16.3635	+	0.750253	0.0715932	0.530012	1.18519	B1AJQ6	STX12	Syntaxin 12 (Fragment)
21.1751	21.0332	21.1154	21.1581	21.4349	21.4486	21.2855	21.4893	+	2.77094	0.0164013	0.294139	1.90177	B1AK88;P47756	CAPZB	F-actin-capping protein subunit beta
14.9778	14.3209	15.5647	15.0743	14.7773	13.7967	14.2001	14.8883	+	0.777937	0.0639544	-0.568816	-1.23232	B1AKL4;Q9NRA8	EIF4ENIF1	Eukaryotic translation initiation factor 4E nuclear import factor 1;Eukaryotic translation initiation factor 4E transporter
15.4624	16.1522	15.4916	15.5659	15.4114	15.2956	15.3689	15.2108	+	1.06592	0.0556116	-0.346307	-1.2888	B1AKM6;B1AKM8;H0Y7P7;Q9UG56	PISD	phosphatidylserine decarboxylase;Phosphatidylserine decarboxylase (Fragment);Phosphatidylserine decarboxylase (Fragment);Phosphatidylserine decarboxylase proenzyme, mitochondrial
17.2396	17.4334	17.4468	17.685	17.2034	17.0744	17.3801	17.2279	+	1.07998	0.0876788	-0.22975	-1.0906	B1AL05;H0Y6Y8;Q8N983	MRPL43	Large ribosomal subunit protein mL43;Large ribosomal subunit protein mL43 (Fragment);Large ribosomal subunit protein mL43
13.212	13.1862	13.3871	13.3653	12.3929	12.3835	12.3473	11.8169	+	3.39489	0.00158261	-1.05251	-4.2273	B1AL69;Q7L3B6	CDC37L1	Hsp90 co-chaperone Cdc37-like 1
20.1657	20.0146	20.2274	20.0082	19.988	20.0613	20.1648	20.0298		0.265858	0.634656	-0.0430489	-0.258337	B1ALA9;P60891	PRPS1	Ribose-phosphate pyrophosphokinase 1
10.8209	NaN	11.8314	11.9747	12.4056	12.7426	12.1912	11.6915	+	0.873207	0.0436245	0.715376	1.43012	B1ALD5;P19634	SLC9A1	Solute carrier family 9 member A1 (Fragment);Sodium/hydrogen exchanger 1
14.6206	14.3342	15.0773	14.7017	13.9674	14.5146	13.8925	14.4103	+	1.1719	0.0339423	-0.48725	-1.5296	B1ALM5;Q9P0T7	TMEM9	Transmembrane protein 9;Proton-transporting V-type ATPase complex assembly regulator TMEM9
16.1246	16.7965	15.5239	15.8969	16.8631	16.6599	16.9944	16.8962	+	1.4936	0.0124483	0.767951	2.0399	B1AMW1;P19256	CD58	CD58 antigen, (Lymphocyte function-associated antigen 3), isoform CRA_c;Lymphocyte function-associated antigen 3
16.5138	16.408	16.3704	16.4265	16.8199	16.838	16.6738	16.7926	+	3.4871	0.0074717	0.351423	2.37699	B1ANH0;Q16774	GUK1	guanylate kinase;Guanylate kinase
14.3974	15.3241	14.0213	14.0853	14.2474	13.8829	14.6538	14.6534		0.101612	0.692062	-0.0976565	-0.215534	B1AQP1;E9PME6;P22415	USF1	Upstream stimulatory factor 1;Upstream stimulatory factor 1 (Fragment);Upstream stimulatory factor 1
12.0969	12.5159	12.1005	12.353	NaN	12.16	11.9057	NaN		0.608118	0.165766	-0.233698	-0.858182	B1AVT0;P49760	CLK2	dual-specificity kinase;Dual specificity protein kinase CLK2
17.4254	17.2199	17.2579	17.1362	17.2029	17.2297	17.11	17.5019		0.00405829	1	0.00126219	0.00619103	B2WTI3;B2WTI4;K7EJU9;Q6NYC1	JMJD6	Bifunctional arginine demethylase and lysyl-hydroxylase JMJD6
16.4399	15.996	16.1794	16.0337	15.1532	15.1014	15.6079	14.6667	+	2.49744	0.00193617	-1.02997	-3.2476	B3KPU0;Q96JY6	PDLIM2	PDZ and LIM domain 2;PDZ and LIM domain protein 2
17.2248	17.1678	16.7675	16.7918	17.2655	17.4116	17.1784	17.3525	+	1.26902	0.0474724	0.314013	1.35798	B3KRD8;O76054	SEC14L2	SEC14 like lipid binding 2;SEC14-like protein 2
18.8691	18.9733	18.6552	18.6834	18.8755	18.9595	19.0725	18.9714		1.05063	0.127605	0.174446	0.937638	B3KS98;O15372	EIF3H	Eukaryotic translation initiation factor 3 subunit H
14.7714	14.5428	14.4307	14.5307	15.1804	14.9481	14.9498	15.0035	+	2.60553	0.00754184	0.451532	2.37011	B3KSI3;O15382	BCAT2	Branched-chain-amino-acid aminotransferase;Branched-chain-amino-acid aminotransferase, mitochondrial
18.0041	18.0513	18.0011	18.1101	17.4344	17.3264	17.5563	17.4406	+	4.53391	0.00131646	-0.602239	-3.92445	B3KSP9;C9J5N1;Q9BTE6	PTGES3L-AARSD1;PTGES3L-AARSD1;AARSD1	PTGES3L-AARSD1 readthrough;PTGES3L-AARSD1 readthrough;Alanyl-tRNA editing protein Aarsd1
16.4718	16.3421	16.865	16.3159	15.7417	14.8928	15.45	16.1494	+	1.73519	0.00718469	-0.940236	-2.39223	B3KT51;E7EPS7;H0YNF6;H0YNS4;Q9BRN9	TM2D3	TM2 domain-containing protein 3;TM2 domain containing 3;TM2 domain containing 3 (Fragment);TM2 domain containing 3;TM2 domain-containing protein 3
16.9143	17.043	16.6689	16.7866	16.2076	16.2481	16.2883	16.4233	+	3.02221	0.00407762	-0.561389	-2.90428	B3KTM8;Q9UBU8	MORF4L1	Mortality factor 4 like 1;Mortality factor 4-like protein 1
14.0005	13.6868	NaN	NaN	13.8796	13.9528	13.9062	13.3153		0.119313	0.675421	-0.0801706	-0.232469	B3KVZ3;Q9H3R5	CENPH	Centromere protein H
16.4184	15.9979	15.5053	16.4251	16.1102	16.1208	16.2097	15.8654		0.0149248	0.967353	-0.0101624	-0.0307779	B3KY94;O14735	CDIPT	CDP-diacylglycerol--inositol 3-phosphatidyltransferase
12.3241	12.3468	11.3012	11.2665	13.6495	13.8982	13.2187	13.6198	+	2.75404	0.00135821	1.78689	4.11116	B4DDD6	DBNL	Drebrin like
18.1727	17.7886	17.8625	17.8696	17.4801	17.2099	17.6892	17.5721	+	1.77285	0.0175157	-0.435529	-1.87021	B4DDF4;B4DUT8;Q99439	CNN2	Calponin;Calponin;Calponin-2
NaN	NaN	13.2778	NaN	15.5011	15.6299	15.5413	15.7481		0	0.991988	2.32726	0	B4DDH2;F8WAK5;Q9BYT3	STK33	Serine/threonine kinase 33;Serine/threonine kinase 33;Serine/threonine-protein kinase 33
14.2213	NaN	14.7245	14.6987	15.749	15.6419	15.2474	15.3698	+	2.35319	0.00369364	0.953857	3.24164	B4DE60;H0YAC5;Q9BRK0	REEP2	Receptor expression-enhancing protein;Receptor expression-enhancing protein (Fragment);Receptor expression-enhancing protein 2
NaN	NaN	NaN	NaN	14.8323	14.3736	15.1057	15.1221		0	0.992141	NaN	0	B4DEY6;Q9NZU5	LMCD1	LIM and cysteine rich domains 1;LIM and cysteine-rich domains protein 1
13.9451	NaN	14.3951	14.1192	13.4008	13.4354	14.2128	13.3083	+	1.03584	0.0364465	-0.563824	-1.51938	B4DFA5;F5GZY6;Q8WV07	LTO1	LTO1 maturation factor of ABCE1;LTO1 maturation factor of ABCE1;Protein LTO1 homolog
NaN	NaN	14.517	13.8695	NaN	13.1489	NaN	14.3044		0.256437	0.326712	-0.466595	-0.612141	B4DFP7;C9JNJ7;Q7Z6M4	MTERF4	Mitochondrial transcription termination factor 4;Mitochondrial transcription termination factor 4 (Fragment);Transcription termination factor 4, mitochondrial
18.5902	18.6077	18.6273	18.4505	18.2067	18.2382	18.3498	18.1364	+	2.86353	0.0115829	-0.336135	-2.10182	B4DFY5;Q02750	MAP2K1	Dual specificity mitogen-activated protein kinase kinase 1
NaN	NaN	NaN	NaN	NaN	NaN	NaN	NaN		NaN	1	0	NaN	B4DFZ0;H3BSB7;Q96S06	LMF1	Lipase maturation factor 1;Lipase maturation factor 1 (Fragment);Lipase maturation factor 1
13.5193	13.4656	13.5326	13.5083	13.4743	13.3393	13.4639	13.4302		1.23955	0.293292	-0.0795045	-0.593618	B4DG57;O94880	PHF14	PHD finger protein 14
16.2702	16.9899	16.1755	16.0685	16.168	16.0886	16.405	16.4419		0.171745	0.572983	-0.100157	-0.30709	B4DGI9;Q99081	TCF12	Transcription factor 12 (Fragment);Transcription factor 12
15.5943	15.604	15.3692	15.4666	14.9455	15.0451	14.9758	14.7242	+	3.22533	0.00309816	-0.585871	-3.09739	B4DJL6;B4DVT3;H3BRY6;Q96SY0	INTS14	Integrator complex subunit 14
14.0493	NaN	12.8324	14.4448	NaN	14.6917	14.5351	14.5208	+	0.760239	0.0545245	0.807049	1.37196	B4DK72;Q01064	PDE1B	Phosphodiesterase;Dual specificity calcium/calmodulin-dependent 3',5'-cyclic nucleotide phosphodiesterase 1B
11.24	NaN	9.97306	NaN	12.8788	12.008	12.6489	12.6251	+	1.80819	0.00438645	1.93367	3.34453	B4DLJ1;M0QXT0;M0QYU7;Q15853	USF2	Upstream transcription factor 2, c-fos interacting;Upstream transcription factor 2, c-fos interacting (Fragment);Upstream transcription factor 2, c-fos interacting (Fragment);Upstream stimulatory factor 2
18.1778	18.1569	18.3633	18.1212	18.3033	18.2806	18.3628	18.3854		1.12873	0.175556	0.128228	0.804252	B4DLN1		cDNA FLJ60124, highly similar to Mitochondrial dicarboxylate carrier
14.4458	15.2509	14.1446	13.8165	14.7565	14.6272	14.3506	14.7978		0.280703	0.353256	0.218591	0.516589	B4DLN5;F5GXU7;H3BUN7;Q9NRF2	SH2B1	SH2B adaptor protein 1;SH2B adaptor protein 1;SH2B adaptor protein 1 (Fragment);SH2B adapter protein 1
17.7962	17.8767	17.7449	17.5789	18.2951	18.4568	18.2081	18.3006	+	3.35552	0.00288152	0.565968	3.11895	B4DR80	STK24	non-specific serine/threonine protein kinase
14.8518	14.6899	13.808	13.9035	14.4449	13.8684	15.3043	14.3837		0.182823	0.490802	0.187019	0.374223	B4DRN8;Q5W0Z9	ZDHHC20	Palmitoyltransferase;Palmitoyltransferase ZDHHC20
14.9859	15.1046	14.1662	14.6854	15.1452	15.0118	14.3685	15.0703		0.240659	0.426259	0.163387	0.435318	B4DTF2;P13928;Q5VT79	ANXA8L1;ANXA8;ANXA8L1	Annexin;Annexin A8;Annexin A8-like protein 1
14.9818	15.0081	15.0267	15.0388	15.059	14.6508	14.3205	14.8295	+	0.981651	0.0741947	-0.298882	-1.16632	B4DUA7;Q9NX70	MED29	Mediator of RNA polymerase II transcription subunit 29
13.7681	13.413	13.2423	NaN	14.1183	14.4883	14.4377	14.2961	+	2.4944	0.00336119	0.860658	3.27844	B4DUD2;C9IYT2;C9IZ27;C9JEN3;C9JW19;C9JWV9;F8WDY4;Q969X1	TMBIM1	Transmembrane BAX inhibitor motif containing 1;Transmembrane BAX inhibitor motif containing 1 (Fragment);Transmembrane BAX inhibitor motif containing 1 (Fragment);Transmembrane BAX inhibitor motif containing 1 (Fragment);Transmembrane BAX inhibitor motif containing 1 (Fragment);Transmembrane BAX inhibitor motif containing 1 (Fragment);Transmembrane BAX inhibitor motif containing 1;Protein lifegua…
17.0092	NaN	17.6755	NaN	NaN	16.3376	16.5597	16.5893	+	1.29086	0.0162299	-0.846827	-2.29704	B4DX60;B4DYM6;J3KPN7;Q6WBX8	RAD9B	Cell cycle checkpoint control protein;RAD9 checkpoint clamp component B;Cell cycle checkpoint control protein;Cell cycle checkpoint control protein RAD9B
19.6458	19.6458	19.7257	19.8289	19.625	19.6232	19.6582	19.5881		0.987902	0.285822	-0.0879316	-0.603411	B4DY09;Q12905	ILF2	Interleukin enhancer binding factor 2;Interleukin enhancer-binding factor 2
14.3597	14.3216	14.7226	14.5068	14.0354	13.8821	14.2759	13.9514	+	1.90852	0.0146835	-0.441483	-1.96204	B4DY26;F8VRH6;F8VXZ5;F8W0K6;F8W1R9;P36897	TGFBR1	TGF-beta receptor type-1
16.0504	16.0258	16.0678	16.1148	16.2091	15.8623	15.8416	15.8663		0.633685	0.269045	-0.119839	-0.629948	B4DYU2;Q96MW5	COG8	Conserved oligomeric Golgi complex subunit 8
19.6786	20.1345	19.3226	NaN	18.6762	19.7569	19.4266	18.9093	+	0.703381	0.0793017	-0.519663	-1.15423	B4DZK5;Q9HAQ2;Q9P2P6	KIF9;KIF9;STARD9	Kinesin-like protein;Kinesin-like protein KIF9;StAR-related lipid transfer protein 9
16.4909	16.3853	16.3048	16.4698	16.5955	16.8015	16.2527	16.4871		0.446681	0.327984	0.12149	0.547422	B4E0T2;P50542	PEX5	Peroxisomal targeting signal 1 receptor
16.9824	16.6572	16.187	16.5341	15.6318	14.6909	16.1799	15.7639	+	1.55492	0.00889474	-1.02354	-2.25077	B4E0Y9;Q8NBY1;Q9P289	STK26	non-specific serine/threonine protein kinase;non-specific serine/threonine protein kinase;Serine/threonine-protein kinase 26
15.4432	15.3088	15.5533	15.9378	15.2073	14.8687	14.9771	14.9458	+	1.97161	0.0094922	-0.561072	-2.21228	B4E1C1;Q9UER7	DAXX	Death domain-associated protein 6
16.759	17.4788	17.0982	17.7122	16.7377	16.7325	16.1374	16.7865	+	1.35943	0.0181332	-0.663524	-1.84013	B4E1G1;E5RGY0;Q9BUN8	DERL1	Derlin;Derlin;Derlin-1
15.9984	15.993	15.7666	15.6477	16.2381	16.4316	16.4132	16.3082	+	2.63844	0.00598165	0.49634	2.50686	B4E2Q0;P98194	ATP2C1	Calcium-transporting ATPase;Calcium-transporting ATPase type 2C member 1
17.4812	17.3251	17.2199	17.0486	17.4105	17.4273	17.4024	17.4238		0.804426	0.191547	0.147332	0.77104	B4E3T4;Q93062	RBPMS	HCG2043421, isoform CRA_c;RNA-binding protein with multiple splicing
14.4511	14.4722	14.9733	14.6175	13.6663	13.7874	13.8261	14.2114	+	2.37687	0.00460024	-0.755703	-2.81204	B5MBX0;Q96FF9	CDCA5	Cell division cycle associated 5;Sororin
12.8207	NaN	12.9317	12.9681	NaN	13.2953	13.391	NaN	+	2.12556	0.0114682	0.436321	2.60602	B5MC16;B5MC79;Q7Z624	CAMKMT	Calmodulin-lysine N-methyltransferase
14.9177	14.5922	15.4317	14.9818	14.4573	14.496	14.2677	14.5349	+	1.60079	0.0159492	-0.541868	-1.91699	B5MC22;Q9UDX5	MTFP1	Mitochondrial fission process protein 1
16.1583	15.6676	15.6399	15.632	16.1134	16.4146	15.9964	16.3589	+	1.47882	0.0226277	0.446346	1.70238	B5MCB4	MECP2	Methyl-CpG binding protein 2
17.6719	17.8071	17.8674	17.7694	17.569	17.6068	17.7821	17.5708		1.18468	0.143685	-0.146798	-0.888513	B5MCF9;O00541	PES1	Pescadillo homolog
14.6567	15.3066	14.5242	13.067	14.7032	14.4831	14.54	14.8664		0.215772	0.414693	0.259537	0.447192	B5MCR8;Q6NXT4	SLC30A6	Solute carrier family 30 (Zinc transporter), member 6, isoform CRA_b;Zinc transporter 6
15.742	15.6408	15.7886	15.8088	16.1281	15.6168	15.7085	16.0141		0.425557	0.337711	0.121847	0.536123	B5MCW3;H7C127;H7C179;Q9H0E9	BRD8	Bromodomain containing 8;Bromodomain containing 8 (Fragment);Bromodomain containing 8 (Fragment);Bromodomain-containing protein 8
15.7886	15.7546	16.1291	15.9199	15.4114	14.7855	15.5118	15.4976	+	1.66938	0.0126446	-0.596509	-2.0352	B5MCX7;D3YTC9;F8WB76;H7C3L3;Q6NXT1	ANKRD54	Ankyrin repeat domain 54;Ankyrin repeat domain 54;Ankyrin repeat domain 54 (Fragment);Ankyrin repeat domain 54 (Fragment);Ankyrin repeat domain-containing protein 54
22.8374	22.9436	22.9176	22.7775	22.7107	22.6096	22.7156	22.644	+	2.30778	0.0469386	-0.199062	-1.3638	B5MDF5;P62826	RAN	GTP-binding nuclear protein Ran
15.2918	15.2855	14.867	14.9459	14.6166	15.1059	15.3039	14.9645		0.218509	0.514648	-0.0998461	-0.353058	B5MDU6;Q9H6V9	LDAH	Lipid droplet-associated hydrolase
17.567	17.9403	17.9046	17.7566	17.2491	17.0421	17.1803	17.1834	+	3.23002	0.00188276	-0.628428	-3.21556	B5ME97;E7EW69;E7EX04;Q9P0V9	SEPTIN10	Septin-10;Septin;Septin;Septin-10
13.6337	13.5846	12.993	13.5397	14.3318	14.4524	13.8105	14.7303	+	1.97805	0.00515139	0.893483	2.59886	B7WNH4;E9PLH2;E9PNA8;E9PP42;M0QYU9;M0R0R3;M0R2G5;Q9BQ49	SMIM7;SMIM7;SMIM7;SMIM7;;SMIM7;;SMIM7	Small integral membrane protein 7;Small integral membrane protein 7;Small integral membrane protein 7;Small integral membrane protein 7;Small integral membrane protein 7 (Fragment);Small integral membrane protein 7;Small integral membrane protein 7 (Fragment);Small integral membrane protein 7
15.5758	15.5471	15.8115	15.7423	15.6093	15.3962	15.6431	15.553		0.682111	0.259282	-0.118785	-0.644935	B7WP74;Q9HCG8	CWC22	Pre-mRNA-splicing factor CWC22 homolog (Fragment);Pre-mRNA-splicing factor CWC22 homolog
16.2602	16.244	16.2146	16.1992	16.1868	16.1433	15.7895	16.125		0.925877	0.14858	-0.168357	-0.874578	B7WPE2;Q32P44	EML3	EMAP like 3;Echinoderm microtubule-associated protein-like 3
16.1838	16.0247	16.0084	16.2151	15.9521	15.9816	15.9557	15.8567	+	1.54201	0.0915236	-0.171488	-1.07242	B7WPG3;C9IYN3;Q8WVV9;V9GYK2	HNRNPLL	Heterogeneous nuclear ribonucleoprotein L like;Heterogeneous nuclear ribonucleoprotein L like;Heterogeneous nuclear ribonucleoprotein L-like;Heterogeneous nuclear ribonucleoprotein L like
14.1164	14.067	13.7056	13.7593	14.6365	14.5041	13.7222	14.7135	+	0.986315	0.045946	0.48204	1.37332	B7Z3R2;Q9ULQ1	TPCN1	Two pore segment channel 1;Two pore channel protein 1
15.1409	15.1798	14.8458	15.4127	14.7239	14.46	14.733	14.7519	+	1.90613	0.0126131	-0.477624	-2.02882	B7Z4L1;B7Z4U3;E7EPD9;E7EPW5;G3XAH9;H7BXS2	ST7	Suppression of tumorigenicity 7
16.2356	16.1911	16.6876	16.9903	16.6851	16.2829	16.2947	16.9347		0.0321483	0.915517	0.0232015	0.0665774	B7Z4M1	RTN3	Reticulon
15.3926	15.2811	15.549	15.5083	16.1643	15.685	16.0681	15.973	+	2.38876	0.00650752	0.53986	2.45551	B7Z5N5;Q15796	SMAD2	Mothers against decapentaplegic homolog;Mothers against decapentaplegic homolog 2
15.1903	15.6821	15.3739	15.5027	15.0433	15.8663	15.0551	14.9087		0.397566	0.2622	-0.218926	-0.640307	B7Z5R6;Q14596	NBR1	NBR1 autophagy cargo receptor;Next to BRCA1 gene 1 protein
17.9364	18.0573	17.9816	17.9064	17.9981	18.0689	18.1708	17.9824		0.773926	0.326462	0.0846195	0.5494	B7Z6D5;Q96GQ7	DDX27	RNA helicase;Probable ATP-dependent RNA helicase DDX27
15.2559	16.6015	15.1248	14.8722	14.4702	14.6642	14.3524	14.722	+	1.21173	0.018357	-0.911428	-1.83416	B7Z6T3;D6RAR3;E9PCX5;E9PFW6;Q8NDZ6	TMEM161B	Transmembrane protein 161B
14.5097	14.6488	14.2701	13.9473	13.8171	NaN	14.2602	NaN		0.498636	0.175996	-0.305323	-0.831059	B7Z7F3	RANBP3	RAN binding protein 3
15.9537	16.0924	16.1496	16.2599	15.6383	15.7981	15.9227	15.6678	+	2.10524	0.0175592	-0.357211	-1.86783	B7Z7Q6;E9PNF7;P42785	PRCP	Prolylcarboxypeptidase;Prolylcarboxypeptidase;Lysosomal Pro-X carboxypeptidase
16.1568	15.7153	16.2405	16.0086	15.8663	15.6047	15.8799	15.7766	+	0.966014	0.0914969	-0.248431	-1.07234	B7Z8L1;F8WF16	PPHLN1	Periphilin 1
15.7759	16.5479	15.2825	16.4626	14.4483	15.7456	16.1668	15.673		0.486505	0.145449	-0.508774	-0.88334	B7Z9C2	NAP1L1	Nucleosome assembly protein 1 like 1
13.9067	14.6459	14.4251	14.6233	13.0988	12.8176	13.9826	13.3983	+	1.91947	0.00519831	-1.07588	-2.6706	B7ZAG0;C9JWE6;Q6ZMN7;Q9UPQ7	PDZRN3;PDZRN3;PDZRN4;PDZRN3	PDZ domain containing ring finger 3;PDZ domain containing ring finger 3 (Fragment);PDZ domain-containing RING finger protein 4;E3 ubiquitin-protein ligase PDZRN3
14.9276	14.9988	14.9815	14.7162	15.231	15.2216	15.2616	15.1035	+	2.17006	0.0223597	0.298388	1.71727	B7ZAQ6;P0CG08	GPR89A;GPR89B	Golgi pH regulator A;Golgi pH regulator B
16.0812	16.0714	16.0345	16.1545	15.7051	15.9808	15.887	15.5634	+	1.68724	0.0335214	-0.301284	-1.53309	B7ZAX5;Q01415	GALK2	Galactokinase 2;N-acetylgalactosamine kinase
16.5595	16.5451	16.5457	16.5024	17.0704	16.9347	16.9131	17.0724	+	4.31325	0.00227243	0.459499	3.17857	B7ZC38;Q9NR46	SH3GLB2	Endophilin-B2
17.3207	17.0694	17.8028	17.4532	16.2079	16.8755	16.6343	16.7094	+	2.07538	0.00513139	-0.804723	-2.60662	B7ZL88;Q8N8Q8	COX18	COX18 protein;Cytochrome c oxidase assembly protein COX18, mitochondrial
17.8315	17.9	17.9013	17.9069	17.7582	17.821	17.8069	17.9351		0.627119	0.478405	-0.0546255	-0.386086	B7ZLQ5;P28370	SMARCA1	SMARCA1 protein;Probable global transcription activator SNF2L1
15.929	16.3461	15.8211	15.8721	16.1062	16.3659	15.7896	16.0955		0.233392	0.504284	0.0972416	0.362536	B7ZLQ8;Q17RY0	CPEB4	CPEB4 protein;Cytoplasmic polyadenylation element-binding protein 4
14.5123	14.3628	14.525	15.0188	15.0206	14.9175	14.9655	14.8967	+	1.25772	0.0427737	0.34533	1.40673	B7ZM79;Q5VT82;Q9HC56	PCDH9	PCDH9 protein;Protocadherin 9;Protocadherin-9
15.5204	15.5528	15.4288	15.2979	15.6799	15.5774	15.5772	15.5509		1.21015	0.14208	0.146362	0.893469	B7ZM87;O75044	SRGAP2	SLIT-ROBO Rho GTPase activating protein 2;SLIT-ROBO Rho GTPase-activating protein 2
16.0908	16.2542	15.7871	16.1257	16.7118	16.7149	16.7519	16.5844	+	2.99255	0.00365698	0.626321	3.04849	B8ZZ87;Q6NZ67	MZT2B	Mitotic spindle organizing protein 2B;Mitotic-spindle organizing protein 2B
18.6516	18.4447	18.2491	18.488	18.4973	18.4919	19.118	18.6625		0.667202	0.150017	0.234079	0.870384	B8ZZA1;B8ZZQ6;B8ZZW7;H7C2N1;P06454	PTMA	Prothymosin alpha;Prothymosin alpha;Prothymosin alpha;Prothymosin alpha (Fragment);Prothymosin alpha
16.0993	16.3203	15.3691	15.6159	13.7296	14.7795	14.9987	14.6323	+	2.0063	0.00406186	-1.31612	-2.90006	B8ZZB8;Q96F85	CNRIP1	CB1 cannabinoid receptor-interacting protein 1
16.3059	16.157	16.0953	16.5673	15.994	16.223	16.4059	16.2701		0.165594	0.648259	-0.0581408	-0.246817	B8ZZC5	GLS	glutaminase
13.7974	13.4607	14.1674	14.0039	13.229	13.5689	13.1717	13.7367	+	1.10188	0.0419193	-0.430779	-1.41745	B8ZZD4;Q86VP1	TAX1BP1	Tax1 binding protein 1;Tax1-binding protein 1
16.4728	16.8259	16.8418	16.8913	15.1212	15.4664	13.8115	15.0312	+	2.64737	0.0012381	-1.90035	-4.01216	B8ZZF5;Q9H8M9	EVA1A	Eva-1 homolog A, regulator of programmed cell death;Protein eva-1 homolog A
16.8834	16.703	16.8549	16.8537	16.6317	16.8281	16.8512	16.6912		0.500081	0.422754	-0.0732169	-0.43852	B8ZZG1;Q9NZW5	PALS2	Membrane protein, palmitoylated 6 (MAGUK p55 subfamily member 6), isoform CRA_a;Protein PALS2
17.2436	17.1921	16.923	17.1357	16.6151	16.7413	16.8154	16.7315	+	2.55419	0.00982427	-0.397788	-2.1897	B8ZZN6;P63165	SUMO1	Small ubiquitin-related modifier 1
12.9486	NaN	NaN	NaN	NaN	NaN	13.1973	NaN		0	0.99241	0.248729	0	B8ZZT6;C9J5M1;E7END4;P58215	LOXL3	Lysyl oxidase homolog;Lysyl oxidase like 3 (Fragment);Lysyl oxidase homolog;Lysyl oxidase homolog 3
15.0965	14.5246	14.6431	15.0755	14.084	14.2995	14.5472	14.2643	+	1.65311	0.0152952	-0.536144	-1.94809	B9A054;Q8TEB9	RHBDD1	Rhomboid domain containing 1;Rhomboid-related protein 4
16.6923	16.7915	16.6073	16.6774	16.5598	16.5396	16.6306	16.3992		1.38846	0.111449	-0.159833	-0.98925	B9ZVN9;O95602	POLR1A	DNA-directed RNA polymerase subunit;DNA-directed RNA polymerase I subunit RPA1
14.6999	15.4044	14.6896	14.561	14.6893	14.1543	14.3441	NaN	+	0.820954	0.0688893	-0.442842	-1.22534	B9ZVV8;Q53H47	SETMAR	SET domain and mariner transposase fusion gene (Fragment);Histone-lysine N-methyltransferase SETMAR
16.2848	16.3784	16.4483	16.4994	16.1573	16.0186	15.9632	16.1679	+	2.49155	0.0156412	-0.325967	-1.92978	C4AMC7;Q6VEQ5	WASH3P;WASH2P	Putative WAS protein family homolog 3;WAS protein family homolog 2
15.8248	NaN	14.5991	14.3767	14.5663	12.9994	14.2469	14.0253	+	0.863996	0.03813	-0.974076	-1.49853	C9IY57;C9J031;C9JYX8;Q9UHC7	MKRN1	Makorin ring finger protein 1 (Fragment);Makorin ring finger protein 1 (Fragment);Makorin ring finger protein 1 (Fragment);E3 ubiquitin-protein ligase makorin-1
15.0283	15.4779	14.5172	14.5822	14.7018	15.2397	15.5959	14.3709		0.077151	0.762254	0.0756714	0.167145	C9IYF5;C9JEG3;F5GZK1;Q9UBQ6	EXTL2	Exostosin like glycosyltransferase 2 (Fragment);Exostosin like glycosyltransferase 2 (Fragment);Exostosin like glycosyltransferase 2;Exostosin-like 2
18.4873	18.5033	18.3315	17.8162	17.509	17.552	17.8549	17.8013	+	1.79003	0.0107577	-0.605289	-2.13959	C9IZG4;O60888	CUTA	CutA divalent cation tolerance homolog;Protein CutA
14.6652	14.576	15.6414	14.4981	14.3829	14.1208	14.6905	13.1486	+	0.89977	0.0399574	-0.759465	-1.43983	C9IZY8;Q96PY5	FMNL2	Formin like 2;Formin-like protein 2
14.7603	14.5804	14.9353	15.0606	13.617	13.1425	13.8654	13.4107	+	3.41808	0.000745342	-1.32526	-4.63776	C9J038;C9JQS8;C9JR84;Q9GZV5	WWTR1	WW domain containing transcription regulator 1 (Fragment);WW domain containing transcription regulator 1 (Fragment);WW domain containing transcription regulator 1 (Fragment);WW domain-containing transcription regulator protein 1
18.306	18.1995	18.1924	18.144	18.562	18.4893	18.4123	18.5291	+	3.06366	0.0149006	0.287679	1.95766	C9J050;C9JEJ2;P49585	PCYT1A	choline-phosphate cytidylyltransferase (Fragment);choline-phosphate cytidylyltransferase;Choline-phosphate cytidylyltransferase A
16.0267	16.454	NaN	NaN	16.5773	16.2813	16.4896	16.6725		0.662707	0.137813	0.264816	0.942183	C9J0E4;P01040	CSTA	Cystatin A;Cystatin-A
17.5112	17.5045	17.3423	17.485	17.2795	17.3039	17.4145	17.4334		0.945189	0.249049	-0.10292	-0.661574	C9J0I9;Q86WB0	ZC3HC1	Zinc finger C3HC-type containing 1;Zinc finger C3HC-type protein 1
18.0088	17.9477	17.9114	17.815	17.8473	17.9226	17.8456	17.9145		0.362415	0.62968	-0.0382433	-0.262602	C9J0J7;G5E9Q6	PFN2	Profilin
19.3144	19.1307	19.1712	19.0634	19.3123	19.3554	19.1126	19.2137		0.468535	0.414977	0.0785503	0.446829	C9J0K6;P30626	SRI	Sorcin
16.1065	16.1566	15.9538	16.3158	16.4984	16.6164	16.3186	16.4142	+	1.81794	0.0245753	0.328711	1.66186	C9J0Q5;C9JE98;Q9Y618	NCOR2	Nuclear receptor corepressor 2
16.1817	16.1975	16.0267	16.2189	16.6544	16.6329	16.6564	16.6393	+	4.49056	0.00170385	0.489548	3.39457	C9J126;P19022	CDH2	Cadherin-2
15.1671	15.4154	15.0596	14.1771	14.5145	15.3351	15.1517	14.9001		0.0216728	0.940827	0.0205529	0.0485956	C9J1D1;Q8WTS1	ABHD5	1-acylglycerol-3-phosphate O-acyltransferase ABHD5
14.7876	15.4026	15.0369	15.1101	14.6866	15.3102	15.2548	14.6762		0.18635	0.550442	-0.102327	-0.324742	C9J2G3;C9JQQ2;Q9NWU1	OXSM	beta-ketoacyl-[acyl-carrier-protein] synthase I (Fragment);beta-ketoacyl-[acyl-carrier-protein] synthase I (Fragment);3-oxoacyl-[acyl-carrier-protein] synthase, mitochondrial
17.6999	17.7533	17.7797	17.7316	17.9473	17.6859	18.0276	17.9422		1.09233	0.138026	0.159615	0.906248	C9J2P0;P51965	UBE2E1	E2 ubiquitin-conjugating enzyme (Fragment);Ubiquitin-conjugating enzyme E2 E1
17.6752	17.7138	17.6055	17.6744	17.6167	17.5961	17.5947	17.6185		1.38634	0.374406	-0.0607548	-0.492195	C9J2Y9;P30876	POLR2B	DNA-directed RNA polymerase subunit beta;DNA-directed RNA polymerase II subunit RPB2
15.8572	16.0625	15.7285	15.7605	15.9168	15.5274	16.1845	15.8555		0.0424816	0.904388	0.0188689	0.0741267	C9J383;C9J8T4;C9JRV0;C9JYN7;F8WDJ5;O43567	RNF13	RING-type E3 ubiquitin transferase (Fragment);RING-type E3 ubiquitin transferase (Fragment);RING-type E3 ubiquitin transferase (Fragment);RING-type E3 ubiquitin transferase (Fragment);RING-type E3 ubiquitin transferase;E3 ubiquitin-protein ligase RNF13
15.2439	15.3888	15.4208	15.3519	14.9463	14.8414	15.1466	14.9156	+	2.66898	0.00949894	-0.388863	-2.21318	C9J384;Q9BQ75	CMSS1	Cms1 ribosomal small subunit homolog (Fragment);Protein CMSS1
15.0281	15.0311	15.4564	15.2372	16.3775	16.3808	15.9233	16.5204	+	3.28116	0.00152941	1.1123	4.19338	C9J3D7;Q9UKG9	CROT	Carnitine O-octanoyltransferase;Peroxisomal carnitine O-octanoyltransferase
15.6711	15.5509	15.687	16.2024	15.1175	15.4507	15.2806	15.1235	+	1.75487	0.0129705	-0.534783	-2.01941	C9J406	IMMT	MICOS complex subunit MIC60
15.5881	15.7932	15.6505	15.4929	15.3187	14.9265	15.3461	15.1224	+	2.09606	0.0116343	-0.452747	-2.09419	C9J4K0;Q9BVC5	C2orf49	Ashwin
16.3856	16.4183	15.6857	16.2202	16.2442	16.1887	14.0609	16.8186		0.222657	0.38509	-0.349332	-0.478999	C9J4W5;Q9GZV4	EIF5A2	Eukaryotic translation initiation factor 5A (Fragment);Eukaryotic translation initiation factor 5A-2
14.6198	NaN	NaN	NaN	15.2526	NaN	NaN	14.5541		0	0.99133	0.283546	0	C9J586;E7EU49;E9PG37;Q9NR81	ARHGEF3	Rho guanine nucleotide exchange factor 3
14.2187	13.7819	14.4366	13.9639	12.9968	12.5769	12.8911	12.6918	+	3.57532	0.000923077	-1.31112	-4.82	C9J652;Q2M1Z3	ARHGAP31	Rho GTPase activating protein 31 (Fragment);Rho GTPase-activating protein 31
16.15	15.9689	14.5702	14.8277	16.0612	15.8497	16.0136	15.7355	+	0.6307	0.0937912	0.535771	1.06095	C9J6G3;C9J7M1;O95749	GGPS1	Geranylgeranyl diphosphate synthase 1 (Fragment);Geranylgeranyl diphosphate synthase 1 (Fragment);Geranylgeranyl pyrophosphate synthase
12.5027	NaN	11.7053	12.6392	12.9203	12.8012	NaN	12.8021	+	0.885963	0.0496854	0.55882	1.41869	C9J6L8	ESPNL	Espin like (Fragment)
20.636	20.4335	20.469	20.3096	20.2877	20.3135	20.4022	20.3082		0.952765	0.186278	-0.13412	-0.780111	C9J712;P35080	PFN2	Profilin;Profilin-2
18.1683	18.132	18.0926	18.092	18.0647	18.0141	18.0343	18.0804		1.6691	0.296423	-0.0728307	-0.589341	C9J7E5;Q9Y5L0	TNPO3	Transportin 3;Transportin-3
15.6442	15.7868	15.5919	15.3593	15.3604	15.1995	15.2934	15.4819	+	1.30231	0.059006	-0.261737	-1.26521	C9J7E8;Q9UL63	MKLN1	Muskelin 1;Muskelin
13.1657	14.1623	12.7422	NaN	15.4491	15.5216	15.3462	15.4203	+	2.68654	0.00141634	2.07755	4.56814	C9J7I0	UMAD1	UBAP1-MVB12-associated (UMA)-domain containing protein 1
14.5432	14.5013	14.7848	15.127	14.7605	14.7808	14.7429	14.7643		0.056544	0.873397	0.0230505	0.0945406	C9J7S5;H7C0X4;Q92685	ALG3	Dol-P-Man:Man(5)GlcNAc(2)-PP-Dol alpha-1,3-mannosyltransferase;Dol-P-Man:Man(5)GlcNAc(2)-PP-Dol alpha-1,3-mannosyltransferase (Fragment);Dol-P-Man:Man(5)GlcNAc(2)-PP-Dol alpha-1,3-mannosyltransferase
13.4106	13.2357	NaN	13.4645	13.0075	12.7935	13.4833	13.1808		0.654826	0.144059	-0.253976	-0.901042	C9J813	CALD1	Caldesmon 1 (Fragment)
14.4069	15.3246	13.944	14.1298	14.7172	14.7695	14.2862	15.0589		0.313977	0.305955	0.25664	0.576434	C9J8Z4;Q969P0	IGSF8	Immunoglobulin superfamily member 8 (Fragment);Immunoglobulin superfamily member 8
14.8357	NaN	NaN	NaN	15.5539	15.5065	15.5203	15.3745		0	0.991476	0.653105	0	C9J9P8;C9JFD2;F8WB39;F8WD80;F8WDQ9;H3BSR4;H3BUI7;Q969M7	UBE2F;UBE2F;UBE2F;UBE2F;UBE2F;UBE2F-SCLY;UBE2F-SCLY;UBE2F	Ubiquitin conjugating enzyme E2 F (putative) (Fragment);Ubiquitin conjugating enzyme E2 F (putative) (Fragment);Ubiquitin conjugating enzyme E2 F (putative);Ubiquitin conjugating enzyme E2 F (putative);Ubiquitin conjugating enzyme E2 F (putative);UBE2F-SCLY readthrough (NMD candidate);UBE2F-SCLY readthrough (NMD candidate);NEDD8-conjugating enzyme UBE2F
13.9716	14.4179	13.1696	13.2915	13.6994	14.3557	12.9874	NaN		0.0223918	0.93283	-0.0317868	-0.0548224	C9JA07;Q9GZY4	COA1	Cytochrome c oxidase assembly factor 1 (Fragment);Cytochrome c oxidase assembly factor 1 homolog
17.542	17.8408	17.519	17.5709	17.8314	17.9443	17.859	17.7732	+	1.51637	0.0570248	0.233792	1.27771	C9JA08;Q96D46	NMD3	60S ribosomal export protein NMD3
17.2827	17.1845	16.6383	16.6897	16.7306	17.3181	16.831	16.8349		0.0326765	0.918027	-0.0201192	-0.0644618	C9JA28;Q9UNL2	SSR3	Translocon-associated protein subunit gamma
NaN	12.7255	12.2292	NaN	NaN	15.1796	NaN	13.6868	+	0.883553	0.0284383	1.95585	2.2061	C9JAV2;H7C216;Q6PH85	DCUN1D2	DCN1-like protein (Fragment);DCN1-like protein (Fragment);DCN1-like protein 2
16.0286	16.0032	16.1964	15.8544	15.9242	16.2884	16.0851	15.7574		0.0175257	0.969	-0.00688958	-0.0295347	C9JAX1;Q16595	FXN	Frataxin, mitochondrial;Frataxin, mitochondrial
16.8424	16.7506	16.6479	16.8596	16.4453	16.3785	16.5581	16.3084	+	2.56365	0.012134	-0.352547	-2.04901	C9JBI3;P78330	PSPH	Phosphoserine phosphatase (Fragment);Phosphoserine phosphatase
16.1755	16.4868	16.0488	16.4356	15.648	15.8763	16.0606	15.4686	+	1.69972	0.0146713	-0.523337	-1.96408	C9JBY7;Q9Y291	MRPS33	Small ribosomal subunit protein mS33
14.1972	13.9163	14.5055	14.2454	13.9546	13.9856	14.1333	14.1468		0.579485	0.227934	-0.161008	-0.698591	C9JC87;C9JWL4;O00189	AP4M1	AP-4 complex subunit mu-1;AP-4 complex subunit mu-1 (Fragment);AP-4 complex subunit mu-1
17.4489	17.6259	17.5957	17.3368	17.5007	17.1863	17.2151	17.5328		0.594019	0.244328	-0.143137	-0.669934	C9JCC6;Q14919	DRAP1	DR1 associated protein 1;Dr1-associated corepressor
14.5739	14.7569	14.191	13.9699	14.1581	14.4654	15.0553	14.4432		0.247016	0.423176	0.157581	0.438102	C9JCN8;P15408	FOSL2	FOS like 2, AP-1 transcription factor subunit (Fragment);Fos-related antigen 2
12.2993	12.3585	12.6186	11.3003	12.7168	NaN	NaN	12.21		0.278127	0.323643	0.319249	0.568645	C9JCU6;Q12851	MAP4K2	non-specific serine/threonine protein kinase (Fragment);Mitogen-activated protein kinase kinase kinase kinase 2
13.4916	14.0611	13.6844	13.9366	14.1134	14.134	14.5052	13.7156	+	0.77845	0.0940984	0.323611	1.05895	C9JD84;E7EV71;Q14766	LTBP1	Latent transforming growth factor beta binding protein 1;Latent transforming growth factor beta binding protein 1;Latent-transforming growth factor beta-binding protein 1
13.314	12.6219	12.5289	13.4088	13.5617	13.2636	13.7096	14.1287	+	1.27212	0.0195848	0.697535	1.7845	C9JDJ8;C9JNZ0;C9JRY4;C9JZ27;Q96IW7	SEC22A	SEC22 homolog A, vesicle trafficking protein (Fragment);SEC22 homolog A, vesicle trafficking protein (Fragment);SEC22 homolog A, vesicle trafficking protein (Fragment);SEC22 homolog A, vesicle trafficking protein (Fragment);Vesicle-trafficking protein SEC22a
14.937	15.3952	15.2161	15.0088	14.2202	14.4365	14.6438	14.5	+	2.63727	0.00398427	-0.689148	-2.91849	C9JDZ2;Q9NVQ4	FAIM	Fas apoptotic inhibitory molecule (Fragment);Fas apoptotic inhibitory molecule 1
17.5533	17.499	17.4532	17.3738	17.4316	17.387	17.5413	17.3836		0.263849	0.683402	-0.0339494	-0.222048	C9JEH3;C9JG97;Q13685	AAMP	Angio associated migratory cell protein;Angio associated migratory cell protein;Angio-associated migratory cell protein
14.9978	15.1893	14.9697	14.9124	14.5716	14.9135	13.885	14.2341	+	1.44402	0.017302	-0.616249	-1.87339	C9JF58;Q8WVF1	OSCP1	Organic solute carrier partner 1;Protein OSCP1
19.5981	19.8528	19.5944	19.8264	19.8106	19.9988	19.6228	19.8022		0.379171	0.417414	0.0906868	0.444065	C9JFR7;P99999	CYCS	Cytochrome c (Fragment);Cytochrome c
17.3992	17.3456	17.4694	17.6324	17.3297	17.269	17.0749	17.3007	+	1.3739	0.0724115	-0.218084	-1.17996	C9JFV4;Q8IZL8	PELP1	Proline-, glutamic acid- and leucine-rich protein 1;Proline-, glutamic acid- and leucine-rich protein 1
16.0033	15.3736	15.4227	15.6776	15.6494	15.607	16.0464	15.4031		0.106928	0.725521	0.0571604	0.192282	C9JG41;Q9NQX7	ITM2C	Integral membrane protein 2 (Fragment);Integral membrane protein 2C
19.0467	19.0644	18.8476	18.9026	19.3372	19.3731	19.2656	19.3427	+	3.11874	0.00833282	0.364312	2.30507	C9JIF9;P13798	APEH	Acylamino-acid-releasing enzyme
16.3307	16.3926	16.3708	16.7008	15.8621	15.8772	15.9916	15.8187	+	3.03782	0.00402083	-0.561335	-2.91372	C9JJ19;P82930	MRPS34	Mitochondrial ribosomal protein S34;Small ribosomal subunit protein mS34
10.7261	11.4631	11.5711	11.1194	11.7427	11.9085	12.1461	11.709	+	1.6478	0.0117599	0.656657	2.08284	C9JJN9;Q8N3P4	VPS8	VPS8 subunit of CORVET complex;Vacuolar protein sorting-associated protein 8 homolog
16.5909	16.2729	16.2083	16.3943	16.2353	16.3135	16.3113	16.245		0.471441	0.381012	-0.0903096	-0.483716	C9JJV1;Q9Y5U2	TSSC4	U5 small nuclear ribonucleoprotein TSSC4 (Fragment);U5 small nuclear ribonucleoprotein TSSC4
14.0185	13.8098	13.9699	13.9259	13.3553	12.9845	13.0597	12.9589	+	3.7789	0.0014918	-0.841458	-4.17708	C9JKC7;Q9BWK5	CYREN	Cell cycle regulator of NHEJ;Cell cycle regulator of non-homologous end joining
15.8337	15.416	14.5641	14.9889	14.5124	14.9342	15.3299	15.24		0.241846	0.405446	-0.196564	-0.457293	C9JKL2;C9JPX5;O95772	STARD3NL	STARD3 N-terminal like;STARD3 N-terminal like (Fragment);STARD3 N-terminal-like protein
NaN	NaN	NaN	NaN	16.0034	15.9254	15.8174	15.4381		0	0.993123	NaN	0	C9JL73;P15313	ATP6V1B1	Vacuolar proton pump subunit B;V-type proton ATPase subunit B, kidney isoform
15.5568	15.0349	15.6801	NaN	15.3418	15.426	14.7283	15.5788		0.223194	0.45356	-0.155218	-0.412803	C9JLB7;Q96HP4;U3KQU8	OXNAD1	Oxidoreductase NAD-binding domain-containing protein 1
16.3411	16.2295	16.1311	16.1768	16.1038	15.9311	16.0377	16.0261	+	1.8334	0.0630288	-0.194978	-1.23783	C9JLJ1;Q9BZK7	TBL1XR1	TBL1X/Y related 1;F-box-like/WD repeat-containing protein TBL1XR1
15.8809	15.7976	15.9173	15.752	15.8999	15.868	15.742	16.2227		0.385098	0.402653	0.0961821	0.459933	C9JLU1;P52434	POLR2H	RNA polymerase II, I and III subunit H (Fragment);DNA-directed RNA polymerases I, II, and III subunit RPABC3
16.8391	16.7937	16.7839	16.8118	16.3824	16.3329	16.6945	16.4878	+	2.19855	0.018337	-0.332727	-1.83747	C9JLW8;I3L2L5;I3L4Q0	MCRIP1	Mapk-regulated corepressor-interacting protein 1;MAPK regulated corepressor interacting protein 1;HCG1818442, isoform CRA_a
15.2632	15.7595	15.2395	15.4698	14.6042	14.9465	15.0313	14.5361	+	2.04569	0.00710218	-0.653462	-2.40148	C9JM75;H7C2C3;H7C454;Q6P087	RPUSD3	RNA pseudouridine synthase D3;RNA pseudouridine synthase D3 (Fragment);RNA pseudouridine synthase D3;Mitochondrial mRNA pseudouridine synthase RPUSD3
15.0529	14.8772	15.1863	15.4435	15.0853	14.4511	14.5961	NaN	+	0.995704	0.0498892	-0.429129	-1.36759	C9JNE2;C9JXC3;Q9Y530	OARD1	O-acyl-ADP-ribose deacylase 1 (Fragment);O-acyl-ADP-ribose deacylase 1;ADP-ribose glycohydrolase OARD1
18.1691	18.1287	18.2114	18.1768	18.1646	18.2926	18.0226	18.0824		0.201193	0.725561	-0.0309381	-0.192357	C9JP16;O75718	CRTAP	Cartilage associated protein;Cartilage-associated protein
16.8918	17.0004	16.9662	16.8924	16.7268	16.8197	16.8499	16.886		1.44008	0.171097	-0.117102	-0.815381	C9JQ41;H7C525;Q4VC31	MIX23	Mitochondrial matrix import factor 23;Mitochondrial matrix import factor 23 (Fragment);Protein MIX23
17.2528	17.1389	17.3144	17.2329	16.9945	16.7707	16.9194	17.0932	+	2.02936	0.0262453	-0.290268	-1.63899	C9JQD4;O43447	PPIH	Peptidyl-prolyl cis-trans isomerase;Peptidyl-prolyl cis-trans isomerase H
15.9519	15.3968	15.5811	15.7195	15.7077	15.6682	15.6887	15.718		0.104383	0.783475	0.0333073	0.153135	C9JQS9;E7ETT1;E7ETT4;E7EUY3;E7EX59;E9PDR0;E9PEC3;P05166	PCCB	Propionyl-CoA carboxylase beta chain, mitochondrial;Propionyl-CoA carboxylase beta chain, mitochondrial;Propionyl-CoA carboxylase beta chain, mitochondrial;Propionyl-CoA carboxylase beta chain, mitochondrial;Propionyl-CoA carboxylase beta chain, mitochondrial;Propionyl-CoA carboxylase beta chain, mitochondrial;Propionyl-CoA carboxylase beta chain, mitochondrial;Propionyl-CoA carboxylase beta chai…
17.7599	17.9587	17.9474	18.0586	17.5353	17.4162	17.5576	17.5634	+	2.93848	0.00674363	-0.413044	-2.41232	C9JQV0;Q9BRJ6	C7orf50	Chromosome 7 open reading frame 50 (Fragment);Uncharacterized protein C7orf50
17.376	17.2454	17.3312	17.2485	17.1675	17.008	17.1274	17.1066	+	2.26282	0.0485994	-0.197895	-1.34888	C9JRJ5;Q9UGP4	LIMD1	LIM domain-containing protein 1
14.965	15.0176	15.3344	15.8502	15.095	15.8446	15.5777	16.2128		0.592715	0.123332	0.390719	0.951092	C9JRP1	SLC4A7	Anion exchange protein (Fragment)
18.1703	18.1623	18.0846	18.0246	17.8078	18.1731	18.0118	17.8929		0.799552	0.204373	-0.139045	-0.745968	C9JRZ6;Q9NX63	CHCHD3	Coiled-coil-helix-coiled-coil-helix domain containing 3;MICOS complex subunit MIC19
15.2651	14.8981	14.6038	14.568	14.9565	14.9126	14.4841	15.3765		0.155116	0.598985	0.0986662	0.287041	C9JS59;Q5XPI4	RNF123	RING-type E3 ubiquitin transferase;E3 ubiquitin-protein ligase RNF123
16.0934	16.4296	15.8903	15.4438	NaN	NaN	NaN	13.8513		0	0.992683	-2.11293	0	C9JTH1;Q9UBH0	IL36RN	Interleukin-1 (Fragment);Interleukin-36 receptor antagonist protein
13.8233	13.8689	14.0345	13.3755	12.9279	11.6988	13.0748	13.4889	+	1.26455	0.015958	-0.977912	-1.9175	C9JUK9;Q13164	MAPK7	Mitogen-activated protein kinase (Fragment);Mitogen-activated protein kinase 7
14.3571	14.817	13.8971	14.3482	13.9424	14.3568	14.299	14.4508		0.163559	0.594209	-0.0925753	-0.290918	C9JVN9;Q9H9P8	L2HGDH	L-2-hydroxyglutarate dehydrogenase, mitochondrial;L-2-hydroxyglutarate dehydrogenase, mitochondrial
13.7581	13.6955	12.3264	12.5512	14.0723	14.0523	13.8488	13.6742	+	1.12158	0.0226561	0.829086	1.70438	C9JVP0;C9JXI1;Q9UPW0	FOXJ3	Forkhead box J3 (Fragment);Forkhead box J3 (Fragment);Forkhead box protein J3
12.8992	NaN	12.9649	13.6774	14.6451	14.5648	15.4828	14.585	+	2.34554	0.00184615	1.63896	3.76637	C9JW74;Q5EB52	MEST	Mesoderm specific transcript;Mesoderm-specific transcript homolog protein
16.6022	16.4572	16.2336	16.5649	14.342	14.8188	14.4887	14.3217	+	5.06753	0	-1.97169	-8.15988	C9JWC3	SORBS2	Sorbin and SH3 domain containing 2
20.7882	20.8759	20.7028	20.8316	20.2766	20.3444	20.3109	20.2126	+	4.48868	0.00188764	-0.513497	-3.50718	C9JX88;P35998	PSMC2	26S proteasome regulatory subunit 7
14.959	NaN	14.0144	14.6903	15.3014	15.0174	15.4504	15.502	+	1.44459	0.0139228	0.76321	2.07382	C9JYJ8;C9JZE3;E7EVL6;Q9BWE0	REPIN1	Replication initiator 1 (Fragment);Replication initiator 1 (Fragment);Replication initiator 1 (Fragment);Replication initiator 1
14.3588	16.0702	15.7033	14.439	14.997	16.1052	13.9736	14.8421		0.0967125	0.67552	-0.163349	-0.227521	C9JYM0;O75817	POP7	POP7 homolog, ribonuclease P/MRP subunit (Fragment);Ribonuclease P protein subunit p20
19.0367	19.144	19.5752	19.4943	17.9127	17.9283	18.4817	17.6776	+	3.05398	0.00146185	-1.31245	-4.16514	C9JYQ9;H0Y8C2;Q6P5R6	RPL22L1	Ribosomal protein L22 like 1;HCG15121, isoform CRA_a (Fragment);Ribosomal protein eL22-like
14.9742	16.129	15.6032	15.8059	15.9004	15.5783	14.7043	14.8436		0.440789	0.186948	-0.371406	-0.778863	C9JYS5;J3KS67;J3QL47;J3QL63;K7ENL4;Q9NYZ1	TVP23C;TVP23B;TVP23C;TVP23B;TVP23B;TVP23B	Golgi apparatus membrane protein TVP23 homolog;Golgi apparatus membrane protein TVP23 homolog;Golgi apparatus membrane protein TVP23 homolog;Golgi apparatus membrane protein TVP23 homolog;Golgi apparatus membrane protein TVP23 homolog (Fragment);Golgi apparatus membrane protein TVP23 homolog B
15.2055	15.2764	14.7435	15.2005	15.2817	15.288	15.3217	15.314		0.787611	0.148209	0.194864	0.875386	C9JZB0;Q9BT40	INPP5K	phosphoinositide 5-phosphatase (Fragment);Inositol polyphosphate 5-phosphatase K
18.476	18.4775	18.5474	18.4629	18.5958	18.568	18.6599	18.5972		2.24173	0.14055	0.114295	0.898125	C9JZR2;H0YC95;O60716	CTNND1	Catenin delta 1;Catenin delta 1;Catenin delta-1
14.101	13.9681	13.9776	14.3838	NaN	NaN	NaN	NaN		0	0.993261	NaN	0	C9K0G7;E9PCG9;H7C2W1;Q02338	BDH1	D-beta-hydroxybutyrate dehydrogenase, mitochondrial (Fragment);D-beta-hydroxybutyrate dehydrogenase, mitochondrial;D-beta-hydroxybutyrate dehydrogenase, mitochondrial (Fragment);D-beta-hydroxybutyrate dehydrogenase, mitochondrial
NaN	NaN	13.916	13.1982	13.2969	NaN	12.6313	NaN		0.45667	0.152257	-0.593004	-1.00601	C9K0J5	RAPH1	Ras association (RalGDS/AF-6) and pleckstrin homology domains 1
18.0671	17.8811	18.0184	17.8959	18.2781	18.0429	17.9442	18.2518		0.888744	0.157993	0.163653	0.847616	D3DPS3;Q3KQU3	MAP7D1	Arginine/proline rich coiled-coil 1, isoform CRA_b;MAP7 domain-containing protein 1
12.3432	12.5565	12.37	12.2768	12.3594	12.2758	13.1009	12.5965		0.45307	0.246025	0.19649	0.666271	D3DQV9	EIF4G2	Eukaryotic translation initiation factor 4 gamma 2
16.0133	16.1079	16.208	16.1273	16.1423	15.9289	15.8753	16.2043		0.370609	0.459342	-0.0764067	-0.403223	D3YTA9;F6U1T9;P63098	PPP3R1	Protein phosphatase 3 regulatory subunit B, alpha;Protein phosphatase 3 regulatory subunit B, alpha;Calcineurin subunit B type 1
14.9771	14.7766	15.3892	14.7746	14.6089	15.1042	15.3077	14.4443		0.176379	0.551614	-0.113096	-0.323629	D3YTB5;P51617	IRAK1	non-specific serine/threonine protein kinase;Interleukin-1 receptor-associated kinase 1
19.8611	19.8351	19.8012	20.0932	19.6374	19.7832	19.9331	19.7469		0.651101	0.259715	-0.122468	-0.643951	D5H3J5;Q2L6G2	HLA-B	HLA class I histocompatibility antigen B alpha chain
14.5567	14.331	13.9973	NaN	15.6017	15.4384	14.2476	15.575	+	1.13426	0.0204436	0.920685	1.81419	D6R992;Q01201	RELB	RELB proto-oncogene, NF-kB subunit;Transcription factor RelB
21.5683	21.8026	21.6255	21.5232	21.6441	21.8316	21.7206	21.7654		0.744835	0.262728	0.110517	0.639446	D6R9P3;D6RBZ0;D6RD18	HNRNPAB	Heterogeneous nuclear ribonucleoprotein A/B
13.1735	13.6391	13.8157	13.8402	13.1562	NaN	14.1075	14.178		0.238228	0.410079	0.196789	0.456821	D6R9S7;D6RDB0;D6RHE3;Q96GZ6	SLC41A3	Solute carrier family 41 member (Fragment);Solute carrier family 41 member (Fragment);Solute carrier family 41 member (Fragment);Solute carrier family 41 member 3
14.7359	NaN	14.6509	14.8453	14.1266	NaN	14.8382	14.2739		0.670707	0.114224	-0.331154	-1.02196	D6R9T3;D6RAI0;D6RAZ3;D6RGK7;E7EMP6;Q96FZ2	HMCES	Abasic site processing protein HMCES (Fragment);Abasic site processing protein HMCES (Fragment);Abasic site processing protein HMCES (Fragment);Abasic site processing protein HMCES (Fragment);Abasic site processing protein HMCES;Abasic site processing protein HMCES
17.2794	17.2028	17.669	17.6492	17.1445	17.0767	17.023	17.0835	+	1.59891	0.0260142	-0.368192	-1.64181	D6R9Z7;P15954	COX7C	Cytochrome c oxidase subunit 7C, mitochondrial;Cytochrome c oxidase subunit 7C, mitochondrial
15.9794	15.8373	16.7864	16.7366	14.0487	17.1143	16.5436	13.0239	+	0.525949	0.0997931	-1.1523	-1.03706	D6RA47;D6RE79;D6RIZ4;Q14728	MFSD10	Major facilitator superfamily domain containing 10;Major facilitator superfamily domain containing 10;Major facilitator superfamily domain containing 10;Major facilitator superfamily domain-containing protein 10
17.0492	17.3685	17.3977	17.5243	16.268	16.8345	16.9873	16.7765	+	1.79925	0.0100709	-0.618309	-2.16286	D6RAN8;Q9P0M9	MRPL27	Mitochondrial ribosomal protein L27;Large ribosomal subunit protein bL27m
13.9687	14.0828	13.132	13.8156	14.3816	14.4454	15.0107	14.5275	+	1.77388	0.00766828	0.841528	2.35989	D6RAR4;Q04756	HGFAC	HGF activator;Hepatocyte growth factor activator
13.731	13.7993	14.352	NaN	13.3639	13.2744	13.2179	13.9032	+	1.0453	0.0383459	-0.520945	-1.49515	D6RB92;D6REN3;E2QRC7;H7C465;Q5JS54	PSMG4	Proteasome assembly chaperone 4;Proteasome assembly chaperone 4;Proteasome assembly chaperone 4;Proteasome assembly chaperone 4 (Fragment);Proteasome assembly chaperone 4
11.1198	NaN	12.8624	11.6926	11.7611	NaN	NaN	12.013		0.00217671	1	-0.00454744	-0.00591631	D6RBN9;Q8IUW5	RELL1	RELT like 1 (Fragment);RELT-like protein 1
19.0682	18.9997	19.2494	19.1651	18.8528	18.7217	18.7029	18.832	+	2.67536	0.0119875	-0.343248	-2.05997	D6RBW1;P06730	EIF4E	Eukaryotic translation initiation factor 4E
13.4313	12.998	13.3878	12.7502	13.8667	13.7556	13.9181	13.3352	+	1.47762	0.0176508	0.577075	1.86242	D6RC85	RAP1GDS1	Rap1 GTPase-GDP dissociation stimulator 1
16.8912	16.7484	16.5407	16.7494	16.4086	16.799	16.4766	16.4179		0.892758	0.122923	-0.206927	-0.952527	D6RCD0;Q8NBQ5	HSD17B11	Estradiol 17-beta-dehydrogenase 11
21.7802	21.8975	21.7021	21.7778	21.8987	22.122	21.9623	21.9662	+	1.71688	0.0655778	0.197868	1.21903	D6RCD7;P38646	HSPA9	Stress-70 protein, mitochondrial;Stress-70 protein, mitochondrial
16.2638	16.5565	16.6162	16.6646	15.5668	15.9304	16.2922	16.0338	+	1.75828	0.0118664	-0.569466	-2.06949	D6RCM2;H0YAG5;Q9Y3D5	MRPS18C	Mitochondrial ribosomal protein S18C;Mitochondrial ribosomal protein S18C (Fragment);Small ribosomal subunit protein bS18m
NaN	NaN	13.5736	NaN	NaN	14.3092	NaN	13.016		0	0.99356	0.0890207	0	D6RCP5;Q8N264	ARHGAP24	Rho GTPase activating protein 24 (Fragment);Rho GTPase-activating protein 24
NaN	NaN	NaN	NaN	13.3476	13.2203	14.5301	NaN		0	0.991624	NaN	0	D6RD46;E7EPK0;E9PDJ9;G5EA03;H0Y8P3;Q9UPQ0	LIMCH1	LIM and calponin homology domains 1;LIM and calponin homology domains 1;LIM and calponin homology domains 1;LIM and calponin homology domains 1;LIM and calponin homology domains 1 (Fragment);LIM and calponin homology domains-containing protein 1
14.3213	14.8455	14.7331	14.5888	14.4556	10.9237	14.5627	NaN	+	0.599485	0.0754786	-1.30818	-1.1794	D6RDW7;H0Y8H1;Q9UKJ5	CHIC2	Cysteine rich hydrophobic domain 2;Cysteine rich hydrophobic domain 2 (Fragment);Cysteine-rich hydrophobic domain-containing protein 2
15.7945	15.9316	15.4769	15.6494	15.1523	15.5276	15.916	15.2807		0.591761	0.16561	-0.24397	-0.828896	D6REA0;O75879	GATB	Glutamyl-tRNA(Gln) amidotransferase subunit B, mitochondrial;Glutamyl-tRNA(Gln) amidotransferase subunit B, mitochondrial
NaN	15.8008	15.7316	15.4209	NaN	NaN	16.0496	NaN		0	0.995853	0.398519	0	D6REL8;P02675	FGB	Fibrinogen beta chain
20.1041	20.1487	19.9624	20.0515	20.0478	20.0269	20.0231	19.9259		0.591702	0.452833	-0.0607781	-0.409512	D6RER5;D6RGI3;Q9NVA2	SEPTIN11	Septin;Septin;Septin-11
20.2827	20.1975	20.2228	20.2042	20.4456	20.4304	20.1133	20.4163		0.7469	0.235438	0.124596	0.684884	D6REX3	SEC31A	Protein transport protein Sec31A
16.8896	17.0083	17.0041	16.8882	17.0752	17.2268	16.9277	17.1216		1.0245	0.168681	0.140301	0.821816	D6REY2;P23508	MCC	MCC regulator of WNT signaling pathway;Colorectal mutant cancer protein
15.0525	15.8372	14.4907	15.5625	15.6406	15.8269	16.2687	15.5044	+	0.84648	0.0537403	0.574449	1.30456	D6RF35;P02774	GC	Vitamin D-binding protein
15.3565	15.579	15.0493	14.9137	15.5032	15.3581	15.4313	15.0366		0.239718	0.483006	0.107646	0.381715	D6RF48;Q9P2W9	STX18	Syntaxin-18
17.7124	17.623	17.5651	17.555	17.1096	17.1396	17.2622	17.1459	+	4.0104	0.0036	-0.449591	-3.01149	D6RFG8;P27707	DCK	Deoxycytidine kinase
17.5117	16.4876	15.9681	NaN	17.9678	18.3181	17.8188	17.5299	+	1.49146	0.00858815	1.25284	2.38131	D6RFW1;Q96EQ0	SGTB	Small glutamine rich tetratricopeptide repeat co-chaperone beta (Fragment);Small glutamine-rich tetratricopeptide repeat-containing protein beta
16.9866	17.0971	17.1521	17.0946	17.398	17.3359	17.2664	17.3937	+	2.91408	0.0187898	0.265899	1.81689	D6RGE2;Q96CN7	ISOC1	Isochorismatase domain-containing protein 1 (Fragment);Isochorismatase domain-containing protein 1
15.0947	15.3745	14.9346	15.1442	14.649	14.6844	14.805	14.0811	+	1.69886	0.0122292	-0.58214	-2.04082	D6RGG3;Q99715	COL12A1	Collagen type XII alpha 1 chain;Collagen alpha-1(XII) chain
11.1756	NaN	11.341	11.8888	NaN	11.6301	12.3788	10.7843		0.0905236	0.702577	0.129278	0.212452	D6RGI5;Q9HCJ1	ANKH	ANKH inorganic pyrophosphate transport regulator;Mineralization regulator ANKH
18.1084	17.9295	18.1983	18.1755	17.7946	17.492	17.8052	17.9535	+	1.61212	0.0295218	-0.341605	-1.59346	D6RGV5	COX7A2	Cytochrome c oxidase subunit 7A2, mitochondrial (Fragment)
16.1809	16.2664	15.9888	16.1277	16.1012	16.0933	15.7373	16.0566		0.659638	0.225935	-0.143852	-0.702405	D6RH30;P19838	NFKB1	Nuclear factor NF-kappa-B p105 subunit
13.81	13.7576	13.8663	13.7332	13.0273	13.504	13.7044	12.9627	+	1.43906	0.0213531	-0.492182	-1.73647	D6RHI9;O00584	RNASET2	Ribonuclease T2 (Fragment);Ribonuclease T2
11.3329	11.6191	10.7525	NaN	12.624	11.8676	10.9865	11.9444	+	0.643656	0.0842439	0.620778	1.12655	D6RIT2	HNRNPH1	Heterogeneous nuclear ribonucleoprotein H1 (Fragment)
16.5757	16.8899	17.0494	16.9978	16.9458	16.8272	17.0399	16.9457		0.21348	0.599595	0.0614352	0.286062	D6RJ90;Q9Y6G5	COMMD10	COMM domain containing 10;COMM domain-containing protein 10
14.09	13.9329	13.7477	13.8902	13.6121	14.004	14.1668	13.533		0.203234	0.553377	-0.0862162	-0.321633	D6RJI5;H0Y9D6;Q9UBV7	B4GALT7	Beta-1,4-galactosyltransferase 7;Beta-1,4-galactosyltransferase 7 (Fragment);Beta-1,4-galactosyltransferase 7
13.1349	13.0089	13.812	13.3819	12.0306	11.5254	NaN	11.8476	+	2.83051	0.00127719	-1.5332	-4.46761	E2QRD4;Q6ZRQ5	MMS22L	Protein MMS22-like
15.5096	15.6464	15.8562	15.5544	15.4578	15.357	15.5401	15.5123		1.04132	0.128001	-0.174861	-0.935505	E5RFF9;Q9BRT9	GINS4	DNA replication complex GINS protein SLD5
14.105	14.0652	14.5893	14.638	13.0449	13.4487	13.3995	13.3668	+	2.93787	0.00169106	-1.03444	-3.71536	E5RFJ1;Q96MF7	NSMCE2	E3 SUMO-protein ligase NSE2
15.1957	14.5475	15.5248	NaN	14.7291	13.641	NaN	NaN	+	0.70268	0.0616351	-0.904274	-1.39259	E5RFK5;E5RFX8;E5RI39;E5RIH8;G5E954;H0YBQ5;J3KP90;P24863;Q5JV82	CCNC	Cyclin-C;Cyclin C (Fragment);Cyclin-C (Fragment);Cyclin-C;Cyclin-C;Cyclin-C (Fragment);Cyclin-C;Cyclin-C;Cyclin-C
NaN	NaN	14.5088	NaN	14.9704	14.3078	14.8896	14.94		0	0.996709	0.268111	0	E5RFL0;H0YC11;Q9UQ53	MGAT4B	Alpha-1,3-mannosyl-glycoprotein 4-beta-N-acetylglucosaminyltransferase B;Alpha-1,3-mannosyl-glycoprotein 4-beta-N-acetylglucosaminyltransferase B (Fragment);Alpha-1,3-mannosyl-glycoprotein 4-beta-N-acetylglucosaminyltransferase B
13.3552	13.5709	13.6567	14.0737	13.1767	13.4078	13.7634	13.0286		0.708795	0.108067	-0.320027	-1.00092	E5RFN2;E5RHM5;E5RII1;E5RJ08;J3KPV1;Q9BUK0	CHCHD7	Coiled-coil-helix-coiled-coil-helix domain-containing protein 7;Coiled-coil-helix-coiled-coil-helix domain-containing protein 7;Coiled-coil-helix-coiled-coil-helix domain-containing protein 7;Coiled-coil-helix-coiled-coil-helix domain-containing protein 7 (Fragment);Coiled-coil-helix-coiled-coil-helix domain-containing protein 7;Coiled-coil-helix-coiled-coil-helix domain-containing protein 7
16.1635	16.5122	15.0339	15.8967	16.4649	16.2041	NaN	15.6315		0.179878	0.491164	0.198622	0.377378	E5RFP4	RBPMS	RNA binding protein, mRNA processing factor
15.7448	16.2656	15.9977	16.1029	15.9877	16.3152	16.0914	15.97		0.183311	0.621202	0.063313	0.269398	E5RFT4;Q8N4L2	PIP4P2	Phosphatidylinositol-4,5-bisphosphate 4-phosphatase (Fragment);Type 2 phosphatidylinositol 4,5-bisphosphate 4-phosphatase
18.0605	18.1293	18.0008	18.0407	17.5975	17.6224	17.4619	17.4578	+	4.2875	0.00179487	-0.522933	-3.45758	E5RG17;Q6P1N9	TATDN1	Deoxyribonuclease TATDN1 (Fragment);Deoxyribonuclease TATDN1
17.2246	17.2394	17.1196	17.0623	16.9472	17.0278	16.7505	17.0128	+	1.59717	0.0562454	-0.226905	-1.28444	E5RG44;E5RGJ1;E5RIT1;Q629K1	TRIQK	Triple QxxK/R motif-containing protein;Triple QxxK/R motif-containing protein (Fragment);Triple QxxK/R motif-containing protein (Fragment);Triple QxxK/R motif-containing protein
14.6579	14.3501	14.0729	14.1933	14.4679	14.4232	14.5694	14.4833		0.609134	0.213574	0.167383	0.727133	E5RGC1;Q9UKB1	FBXW11	F-box and WD repeat domain containing 11;F-box/WD repeat-containing protein 11
16.8386	16.1616	17.2033	16.322	16.2473	16.0937	15.8921	16.0694	+	1.16812	0.0296964	-0.555772	-1.58796	E5RGQ3;Q9H446	RWDD1	RWD domain containing 1 (Fragment);RWD domain-containing protein 1
14.2137	15.1917	14.2944	14.2998	13.4216	12.9238	13.1794	13.4537	+	2.51721	0.00180258	-1.25527	-3.4657	E5RGR1;Q96BK5	PINX1	PIN2 (TERF1) interacting telomerase inhibitor 1;PIN2/TERF1-interacting telomerase inhibitor 1
15.2733	15.5304	15.131	15.1813	15.2167	15.6136	15.3234	15.4291		0.422122	0.347363	0.116653	0.52389	E5RGS2;Q9H6H4	REEP4	Receptor expression-enhancing protein;Receptor expression-enhancing protein 4
17.4466	17.1325	16.9801	16.9069	16.0719	15.9441	16.5329	16.0409	+	2.80137	0.0018543	-0.969083	-3.49031	E5RGS9;Q9NRG0	CHRAC1	Chromatin accessibility complex subunit 1;Chromatin accessibility complex protein 1
13.9761	NaN	13.3037	14.0237	14.3628	14.0642	13.9596	14.2748	+	0.868691	0.0681429	0.397521	1.22918	E5RGT6;Q86WN1	FCHSD1	FCH and double SH3 domains 1;F-BAR and double SH3 domains protein 1
13.5101	14.0789	14.9689	14.3715	14.8308	14.2384	NaN	12.8829		0.156872	0.517575	-0.24833	-0.353989	E5RH98	ANKRD6	Ankyrin repeat domain 6
17.4062	17.4054	17.4996	17.2805	17.5619	17.4421	17.5338	17.5872		1.28768	0.153657	0.133318	0.860159	E5RHG8;Q15369	ELOC	Elongin-C (Fragment);Elongin-C
12.7255	13.0788	13.0105	12.7121	12.9407	13.0244	12.2464	13.1916		0.0472954	0.873971	-0.0309515	-0.0941335	E5RHI1;Q8IYU2	HACE1	HECT domain and ankyrin repeat containing E3 ubiquitin protein ligase 1 (Fragment);E3 ubiquitin-protein ligase HACE1
19.1057	19.0251	19.7215	19.2333	18.0287	18.1281	18.7	18.1111	+	2.47461	0.00188927	-1.02944	-3.22317	E5RHR6;E5RHV4;H0YAP1;Q9Y5V0	ZNF706	Zinc finger protein 706;Zinc finger protein 706;Zinc finger protein 706 (Fragment);Zinc finger protein 706
17.8758	18.1265	17.9484	17.9483	17.1567	17.3933	17.6418	17.3449	+	2.70179	0.00478711	-0.59057	-2.76926	E5RHW4;O94905	ERLIN2	Erlin (Fragment);Erlin-2
19.7193	19.6604	19.6197	19.5313	19.8073	19.7991	19.9039	19.8221	+	2.30934	0.0462009	0.200467	1.37071	E5RI56		S-phase kinase-associated protein 1
NaN	NaN	NaN	NaN	12.1892	11.9497	12.5841	11.9361		0	0.987875	NaN	0	E5RI90;Q9H425	C1orf198	Chromosome 1 open reading frame 198 (Fragment);Uncharacterized protein C1orf198
18.3792	18.1721	18.2503	18.1059	18.0368	18.0194	17.9839	18.0293	+	1.89189	0.0532572	-0.209532	-1.31067	E5RIA4;E7ETB3;Q9ULA0	DNPEP	Aspartyl aminopeptidase
14.7336	14.5954	14.5365	14.7934	14.7521	14.3215	15.3341	14.4762		0.0886312	0.757758	0.0562909	0.170193	E5RIE8;O43513	MED7	Mediator of RNA polymerase II transcription subunit 7 (Fragment);Mediator of RNA polymerase II transcription subunit 7
15.4298	15.7976	15.3065	15.4887	14.1611	14.2161	14.7733	13.8403	+	2.90513	0.00132063	-1.25799	-3.92932	E5RIH3	PSD3	Pleckstrin and Sec7 domain containing 3 (Fragment)
15.5786	15.496	15.6747	14.7546	14.8426	15.1598	15.0903	14.8206	+	0.883752	0.0661963	-0.397642	-1.2152	E5RIH5;Q6NXR4	TTI2	TELO2 interacting protein 2;TELO2-interacting protein 2
20.0374	19.9574	20.2645	20.0303	20.262	20.3292	20.2167	20.2558	+	1.47445	0.0790167	0.193515	1.1349	E5RIW3;E5RJD8;O75347	TBCA	Tubulin-specific chaperone A
13.4501	NaN	NaN	NaN	NaN	12.7962	14.739	12.9985		0	0.986226	0.0611445	0	E5RIW6;Q5SVS4	SLC25A30	Solute carrier family 25 member 30 (Fragment);Kidney mitochondrial carrier protein 1
15.752	15.6814	15.1934	15.6854	14.3776	14.7217	15.2553	14.8949	+	1.85061	0.0076664	-0.765685	-2.36512	E5RJ29;Q9NYI0	PSD3	Pleckstrin and Sec7 domain containing 3;PH and SEC7 domain-containing protein 3
13.4305	13.5587	14.1545	NaN	14.1074	14.1896	14.5682	13.3383		0.408768	0.214114	0.336347	0.734971	E5RJF8;E5RK82;O15182	CETN3	Centrin 3;Centrin 3;Centrin-3
NaN	16.5713	16.9925	16.8518	16.4406	16.0361	15.6846	16.1921	+	1.69168	0.00986202	-0.716845	-2.28286	E5RKA1;Q8NET4	RTL9	Retrotransposon Gag-like protein 9 (Fragment);Retrotransposon Gag-like protein 9
17.779	17.8232	17.7719	17.8341	17.7262	17.4835	17.4836	17.6082	+	2.02743	0.0421807	-0.226678	-1.41434	E7EM64;Q7L5N1	COPS6	COP9 signalosome complex subunit 6
15.2987	15.5223	14.8233	14.8151	15.8056	15.9323	15.7101	15.8507	+	2.09062	0.00595572	0.709821	2.51109	E7EMN6;P41236	PPP1R2	Protein phosphatase 1 regulatory inhibitor subunit 2 (Fragment);Protein phosphatase inhibitor 2
19.0974	19.0209	19.1976	18.9456	19.5481	19.5098	19.9142	19.3992	+	2.27081	0.00774038	0.527424	2.35455	E7EMS2;G3V3D1;G3V3E8;J3KMY5;P61916	NPC2	NPC intracellular cholesterol transporter 2;NPC intracellular cholesterol transporter 2 (Fragment);NPC intracellular cholesterol transporter 2;NPC intracellular cholesterol transporter 2;NPC intracellular cholesterol transporter 2
18.1756	18.022	18.0796	18.074	17.1565	17.0309	17.4069	16.9748	+	4.06886	0.000784314	-0.945511	-4.69878	E7EN19;E7ENQ1	MAP4K4	non-specific serine/threonine protein kinase
16.6571	16.473	16.6896	16.5993	16.3837	16.3062	16.5753	16.4568		1.2368	0.108913	-0.174253	-0.998483	E7ENR5;H0Y714;Q96G21	IMP4	IMP U3 small nucleolar ribonucleoprotein 4 (Fragment);IMP U3 small nucleolar ribonucleoprotein 4 (Fragment);U3 small nucleolar ribonucleoprotein protein IMP4
13.108	13.5095	12.7298	12.5402	13.4607	13.5484	14.1181	13.5447	+	1.42027	0.0159668	0.696089	1.91966	E7ENV7;Q86YQ8	CPNE8	Copine 8;Copine-8
17.8247	17.4914	17.5345	17.5169	17.6382	17.668	18.1328	17.6178		0.549049	0.226865	0.172321	0.700588	E7ENY0;E7EV99;P35611	ADD1	Adducin 1;Adducin 1;Alpha-adducin
22.1437	22.274	22.3825	22.2637	21.9116	22.0047	21.9635	21.8442	+	2.85832	0.0115819	-0.335021	-2.09563	E7EPB3;P50914	RPL14	Large ribosomal subunit protein eL14
15.8405	15.8602	15.7442	15.98	16.6075	16.503	16.2045	16.5239	+	3.01862	0.00358989	0.603481	3.01063	E7EPF5;E9PEE2;O43639	NCK2	NCK adaptor protein 2 (Fragment);NCK adaptor protein 2 (Fragment);Cytoplasmic protein NCK2
19.3043	19.1652	19.3376	19.2506	19.2717	19.2287	19.2584	19.2062		0.231555	0.76527	-0.0231934	-0.165198	E7EPK1;E7ES33;Q16181	SEPTIN7	Septin;Septin;Septin-7
18.9059	19.0058	18.8064	18.9562	19.5394	19.6753	19.3698	19.6072	+	3.70711	0.00171954	0.629367	3.53252	E7EPL9;P51659	HSD17B4	Hydroxysteroid 17-beta dehydrogenase 4;Peroxisomal multifunctional enzyme type 2
13.3507	13.1275	13.2224	13.3198	NaN	NaN	NaN	13.8802		0	0.987446	0.625105	0	E7EPN6;P55347	PKNOX1	PBX/knotted 1 homeobox 1;Homeobox protein PKNOX1
19.1024	19.1635	19.1579	19.1498	18.8522	18.8973	18.8396	18.8543	+	5.26215	0.0074963	-0.282535	-2.37825	E7EPN9	PRRC2C	Proline rich coiled-coil 2C
13.4943	12.9655	13.3867	12.1488	11.8291	11.5107	12.253	12.7703	+	1.16459	0.0195525	-0.908029	-1.7821	E7EPP6;O14757	CHEK1	non-specific serine/threonine protein kinase;Serine/threonine-protein kinase Chk1
14.2135	14.3755	14.4545	14.5178	13.9506	14.3403	13.995	13.9595	+	1.55126	0.0333328	-0.328973	-1.53529	E7EPP7;Q6ZWJ1	STXBP4	Syntaxin binding protein 4;Syntaxin-binding protein 4
17.529	17.6028	17.5182	17.6537	17.1668	17.3121	17.5143	16.9796	+	1.52342	0.0339513	-0.332717	-1.52922	E7EPT4;P19404	NDUFV2	NADH dehydrogenase [ubiquinone] flavoprotein 2, mitochondrial;NADH dehydrogenase [ubiquinone] flavoprotein 2, mitochondrial
16.92	16.9238	16.8076	17.0277	17.2831	17.2058	17.2459	17.181	+	3.07354	0.011985	0.30917	2.05783	E7EPX0;E7EVJ4;Q9NUL3	STAU2	Double-stranded RNA-binding protein Staufen homolog 2
18.7429	18.698	18.8576	18.7379	18.6518	18.7084	18.5704	18.6578		1.33804	0.189296	-0.11202	-0.774514	E7EQ69;Q9GZZ1	NAA50	N-alpha-acetyltransferase 50
14.6762	14.2776	14.7605	14.746	14.3069	14.4113	14.5315	15.0409		0.0767526	0.799181	-0.0424118	-0.142012	E7EQA9;Q92844	TANK	TRAF family member associated NFKB activator;TRAF family member-associated NF-kappa-B activator
18.6314	19.1665	18.2339	18.8897	19.0439	18.3797	19.1352	18.6916		0.116116	0.677137	0.0822015	0.22631	E7EQB2;E7ER44;P02788	LTF	Lactotransferrin (Fragment);Lactotransferrin;Lactotransferrin
14.7062	14.2814	14.303	14.3208	14.19	14.069	14.0416	13.8014	+	1.56434	0.0260935	-0.37735	-1.64039	E7EQH1;E9PQD9;E9PR55;Q8NFJ9	BBS1	Bardet-Biedl syndrome 1;Bardet-Biedl syndrome 1 (Fragment);Bardet-Biedl syndrome 1;Bardet-Biedl syndrome 1 protein
15.2771	15.7314	15.4561	15.9435	13.8283	14.3529	14.4653	13.4071	+	2.84173	0.0013633	-1.58864	-4.1157	E7EQL1;Q6P4F2	;FDX2	Ferredoxin-2, mitochondrial;Ferredoxin-2, mitochondrial
17.0932	16.812	15.4328	16.7837	15.3492	16.5092	NaN	16.1473		0.442578	0.163924	-0.528527	-0.844587	E7EQL5	DYNC1I2	Dynein cytoplasmic 1 intermediate chain 2 (Fragment)
16.5491	16.8399	16.6317	16.7668	16.3264	16.5419	16.476	16.3965	+	1.75761	0.0391206	-0.261679	-1.44954	E7EQR8;Q9GZM5	YIPF3	Protein YIPF3
18.2313	18.1134	18.2375	18.3917	17.736	17.5619	17.7484	17.8207	+	3.25331	0.00381383	-0.526721	-2.93942	E7EQU1;E7ES08;E9PES6;O15347	HMGB3	High mobility group box 3 (Fragment);High mobility group box 3 (Fragment);High mobility group box 3 (Fragment);High mobility group protein B3
16.0013	16.7138	15.8858	15.8978	15.7975	16.4132	15.9886	15.9486		0.139552	0.633541	-0.0877056	-0.259457	E7EQZ4;Q16637	SMN1	Survival motor neuron protein
17.0949	17.1579	17.0266	17.2867	17.35	17.3046	17.0828	17.348		0.757434	0.225067	0.12982	0.704118	E7ERK9;Q9UI10	EIF2B4	Translation initiation factor eIF2B subunit delta
15.6366	15.8816	15.8641	15.8533	15.8735	16.058	15.9824	15.9522		1.20072	0.129503	0.157654	0.931684	E7ERS3;Q86VM9	ZC3H18	Zinc finger CCCH-type containing 18;Zinc finger CCCH domain-containing protein 18
14.9225	14.9341	14.0043	14.5218	15.2486	15.4141	15.0897	15.3511	+	1.59319	0.0120075	0.680179	2.05903	E7ERS5;E9PBU1;Q86Y07	VRK2	VRK serine/threonine kinase 2 (Fragment);VRK serine/threonine kinase 2;Serine/threonine-protein kinase VRK2
13.2408	12.0518	11.8992	12.64	12.7519	13.044	12.4609	12.715		0.377912	0.246588	0.284983	0.665203	E7ES52;P46527	CDKN1B	Cyclin-dependent kinase inhibitor 1B
17.1471	16.2976	17.3242	16.0809	16.0973	16.0379	16.2374	17.0363		0.413862	0.206137	-0.360245	-0.742693	E7ESJ3;Q9UPS8	ANKRD26	Ankyrin repeat domain containing 26;Ankyrin repeat domain-containing protein 26
16.4437	16.8634	16.9882	17.2028	16.1703	16.7336	16.0708	16.1887	+	1.42827	0.018549	-0.583667	-1.82935	E7ESL0;J3KQY1;Q9NWU5	MRPL22	Large ribosomal subunit protein uL22m
15.0347	14.9878	14.8626	15.049	14.6318	15.2937	14.9906	14.7801		0.151915	0.661009	-0.0594656	-0.238205	E7ESS3;K7EKW3;Q71RG4	TMUB2	Transmembrane and ubiquitin like domain containing 2;Transmembrane and ubiquitin like domain containing 2 (Fragment);Transmembrane and ubiquitin-like domain-containing protein 2
16.1503	15.9065	15.9852	15.777	16.1739	15.908	16.0016	16.1611		0.476919	0.343618	0.106384	0.528838	E7ESY4;Q13330	MTA1	Metastasis associated 1;Metastasis-associated protein MTA1
16.2262	16.5181	16.1615	15.7191	17.6323	17.5489	17.1515	17.415	+	3.21549	0.00138967	1.2807	4.33099	E7ET40;P00749	PLAU	Urokinase-type plasminogen activator
19.2116	19.2042	19.0751	19.0188	19.6122	19.6474	19.4735	19.6123	+	3.52681	0.00450061	0.458944	2.84267	E7ETE2;P12081	HARS1	Histidine--tRNA ligase, cytoplasmic;Histidine--tRNA ligase, cytoplasmic
14.5926	15.3057	NaN	14.2324	16.3763	16.3221	16.3957	16.4318	+	2.82933	0.00142745	1.67123	4.57578	E7ETM6;Q8N2H4	SYS1	Protein SYS1 homolog
17.3817	17.2707	17.2002	17.1405	17.3316	17.5081	17.6107	17.5608	+	1.72268	0.0421705	0.254507	1.4148	E7ETU5;P29558	RBMS1	RNA binding motif single stranded interacting protein 1;RNA-binding motif, single-stranded-interacting protein 1
16.7848	16.9128	16.7289	16.7525	16.4753	16.7428	16.8386	16.6383		0.661668	0.25978	-0.120987	-0.643826	E7ETU7;H0Y9G6;P09001	MRPL3	Large ribosomal subunit protein uL3m;Large ribosomal subunit protein uL3m (Fragment);Large ribosomal subunit protein uL3m
18.8835	18.951	18.9891	19.0292	18.5984	18.8429	19.5158	18.4321		0.189334	0.530149	-0.115901	-0.340604	E7ETU9	PLOD2	procollagen-lysine 5-dioxygenase
18.1013	18.0916	18.2567	18.108	17.7316	17.7414	17.9828	17.7701	+	2.46888	0.0153435	-0.332957	-1.94541	E7ETZ4;Q9Y6E2	BZW2	eIF5-mimic protein 1 (Fragment);eIF5-mimic protein 1
20.2201	20.2479	20.2802	20.1616	20.6008	20.8156	20.5882	20.6129	+	3.42972	0.00510403	0.426907	2.6758	E7EUI6	ITGB1	Integrin beta
16.6972	16.5825	15.8635	16.1219	15.335	15.6136	15.4108	15.2789	+	2.31344	0.00380876	-0.906716	-2.9365	E7EUI8	G6PD	Glucose-6-phosphate 1-dehydrogenase
17.4104	17.4268	17.3813	17.4036	17.3573	17.3093	17.4424	17.285		0.784283	0.443519	-0.0569816	-0.41905	E7EUN9;Q9NX74	DUS2	Dihydrouridine synthase 2;tRNA-dihydrouridine(20) synthase [NAD(P)+]-like
17.2792	17.4363	17.3748	17.4001	17.1157	17.0637	17.3	17.207	+	1.75541	0.0625251	-0.201004	-1.24129	E7EUU4	EIF4G1	Eukaryotic translation initiation factor 4 gamma 1
13.8037	14.5549	14.0788	14.2828	13.2221	13.7455	12.1427	12.9115	+	1.71243	0.00616667	-1.17464	-2.49453	E7EUV9;F8W8D3;H0YAE8;Q14493	SLBP	Stem-loop binding protein;Stem-loop binding protein;Stem-loop binding protein (Fragment);Histone RNA hairpin-binding protein
14.4076	14.1472	14.3138	14.729	14.1276	14.2079	13.9434	13.9922	+	1.28931	0.0431304	-0.331635	-1.40143	E7EV01;O15484	CAPN5	Calpain 5;Calpain-5
16.6538	16.5447	16.54	16.5396	16.585	16.4677	16.5291	16.4938		0.638518	0.498832	-0.0506244	-0.367158	E7EVC7;Q676U5	ATG16L1	Autophagy related 16 like 1;Autophagy-related protein 16-1
13.933	13.5827	14.2605	14.2083	13.878	13.619	13.5046	13.7287	+	0.911383	0.0779281	-0.313594	-1.14196	E7EVH3;Q92576	PHF3	PHD finger protein 3 (Fragment);PHD finger protein 3
14.8607	14.9753	15.2335	15.3052	15.273	14.828	15.2771	15.2464		0.157913	0.646777	0.0624511	0.247969	E7EVK2;Q9BT17;U3KQ69	MTG1	Mitochondrial GTPase 1;Mitochondrial ribosome-associated GTPase 1;Mitochondrial GTPase 1
14.4956	14.0482	14.521	14.9327	11.8913	12.7993	13.6861	12.0341	+	2.2508	0.00177966	-1.89665	-3.44634	E7EVL1;P40145	ADCY8	Adenylate cyclase type 8
13.3873	12.82	13.0487	13.3604	12.9697	12.7658	13.0547	12.4746	+	0.918325	0.0725407	-0.337885	-1.17757	E7EVQ6;Q14534	SQLE	Squalene monooxygenase
17.0526	17.174	17.1938	17.1453	17.0364	17.0602	17.3078	17.1527		0.0104261	0.996115	-0.00213909	-0.0126563	E7EVX8;Q8WWY3	PRPF31	U4/U6 small nuclear ribonucleoprotein Prp31
15.0368	14.8474	14.3975	14.6402	13.0617	13.0988	13.684	13.4522	+	3.3545	0.00075	-1.40632	-4.64897	E7EVZ5;Q8NBM8	PCYOX1L	Prenylcysteine oxidase 1 like;Prenylcysteine oxidase-like
14.4044	13.8704	14.5925	13.7838	14.4955	13.8013	13.7522	14.4014		0.064046	0.813699	-0.0501516	-0.132596	E7EW32;Q7L1V2	MON1B	Vacuolar fusion protein MON1 homolog;Vacuolar fusion protein MON1 homolog B
16.4042	16.1156	16.3848	16.3751	16.3056	16.1396	16.1467	16.3471		0.437955	0.406855	-0.0851631	-0.455726	E7EWP0;H0Y886;O43674	NDUFB5	NADH dehydrogenase [ubiquinone] 1 beta subcomplex subunit 5, mitochondrial;NADH dehydrogenase [ubiquinone] 1 beta subcomplex subunit 5, mitochondrial (Fragment);NADH dehydrogenase [ubiquinone] 1 beta subcomplex subunit 5, mitochondrial
17.2576	17.1628	16.8461	17.0276	16.9908	16.7361	16.9445	16.8531		0.928208	0.127779	-0.192427	-0.93638	E7EWW9;P09488	GSTM1	Glutathione S-transferase;Glutathione S-transferase Mu 1
19.5101	19.601	19.4432	19.5294	19.4574	19.484	19.5964	19.5832		0.0702634	0.919317	0.0093689	0.0634526	E7EX17;P23588	EIF4B	Eukaryotic translation initiation factor 4B
20.6967	20.2756	20.3885	20.5014	20.0209	19.8826	20.2919	20.0403	+	1.77666	0.0187994	-0.406626	-1.81697	E7EX44	CALD1	Caldesmon 1
18.765	18.9217	18.8828	18.865	18.3746	18.5258	18.7625	18.5596	+	1.89284	0.0273257	-0.30301	-1.62446	E9PB61	ALYREF	Aly/REF export factor
17.9282	17.9926	17.9133	17.7801	17.8129	17.739	17.9357	17.6774		0.779665	0.252193	-0.11227	-0.655648	E9PBC1;F6PQP6;O95208	EPN2	Epsin 2;Epsin 2 (Fragment);Epsin-2
13.1121	12.9942	13.2567	12.8026	12.0815	12.5148	12.3499	11.7849	+	2.43452	0.00355989	-0.858585	-2.9969	E9PBF9;E9PEK8;H7C2N6;P15336	ATF2	Cyclic AMP-dependent transcription factor ATF-2;Activating transcription factor 2;Activating transcription factor 2 (Fragment);Cyclic AMP-dependent transcription factor ATF-2
16.0315	16.2437	16.7769	16.5617	15.7305	16.0052	15.8848	15.9042	+	1.6121	0.0164268	-0.522286	-1.90006	E9PC47;P53667	LIMK1	LIM domain kinase 1
14.3097	14.389	14.2432	14.0677	13.5621	13.7597	13.1504	13.6763	+	2.4885	0.00451724	-0.715287	-2.84476	E9PCT3;P51636	CAV2	Caveolin;Caveolin-2
17.1689	17.402	17.3414	17.5763	17.3075	17.4798	17.0941	17.215		0.362505	0.410349	-0.0980372	-0.45188	E9PCW1;K7EJC8;O95249	GOSR1	Golgi SNAP receptor complex member 1
16.9301	16.8821	16.8409	16.8756	16.3683	16.4102	16.8494	16.4912	+	1.71556	0.0242634	-0.352395	-1.66958	E9PDF6;O43795	MYO1B	Myosin IB;Unconventional myosin-Ib
14.6364	15.08	14.1441	14.4644	13.987	NaN	NaN	NaN		0	1	-0.594245	0	E9PDH4;Q9Y2I7	PIKFYVE	Phosphoinositide kinase, FYVE-type zinc finger containing (Fragment);1-phosphatidylinositol 3-phosphate 5-kinase
16.0037	15.7541	15.4165	15.8615	15.7865	15.5883	15.7135	16.0021		0.0308291	0.932951	0.0136483	0.0541126	E9PE17;I3L0E3;Q9Y2R5	MRPS17;hCG_1984214;MRPS17	Mitochondrial ribosomal protein S17 (Fragment);HCG1984214, isoform CRA_a;Small ribosomal subunit protein uS17m
15.8636	15.9215	15.5658	15.8748	16.2059	16.34	16.138	16.1654	+	2.32978	0.0114152	0.405853	2.10604	E9PE82;P16219	ACADS	Short-chain specific acyl-CoA dehydrogenase, mitochondrial;Short-chain specific acyl-CoA dehydrogenase, mitochondrial
14.1046	15.0971	14.6173	14.2767	14.5115	14.6441	14.7207	15.0071		0.348846	0.306884	0.196913	0.574854	E9PEI0;Q69YH5	CDCA2	Cell division cycle associated 2;Cell division cycle-associated protein 2
17.9813	18.1064	18.0181	17.944	17.8094	17.9625	18.1541	17.8749		0.319263	0.529805	-0.0622206	-0.340874	E9PEP6;O14786	NRP1	Neuropilin;Neuropilin-1
14.7238	14.8147	15.024	15.1497	14.1505	14.1539	13.9856	14.2795	+	3.33268	0.00165079	-0.785662	-3.66814	E9PEP7;P08048;P17010	ZFX;ZFY;ZFX	Zinc finger protein X-linked;Zinc finger Y-chromosomal protein;Zinc finger X-chromosomal protein
16.0543	16.301	15.9273	15.8866	17.0335	16.9686	16.5438	16.8873	+	2.89375	0.00172656	0.815991	3.35073	E9PEQ6;Q9UNP9	PPIE	Peptidyl-prolyl cis-trans isomerase;Peptidyl-prolyl cis-trans isomerase E
14.2413	13.9941	14.5029	14.2174	14.3237	14.058	14.3959	14.6259		0.299749	0.425062	0.11196	0.436338	E9PER6;O15530	PDPK1	3-phosphoinositide-dependent protein kinase 1
14.7737	15.0872	15.3126	14.877	14.5053	14.5803	14.7167	14.9223	+	1.15653	0.0514407	-0.331467	-1.3237	E9PF16;Q96CM8	ACSF2	Medium-chain acyl-CoA ligase ACSF2, mitochondrial;Medium-chain acyl-CoA ligase ACSF2, mitochondrial
18.4462	18.4467	18.4251	18.3617	18.2196	18.2989	17.9507	18.204	+	1.74324	0.0422509	-0.251654	-1.4132	E9PF19;Q9Y4P3	TBL2	Transducin beta like 2;Transducin beta-like protein 2
15.1164	16.0133	14.5984	14.7053	14.8857	15.2745	15.1516	14.731		0.104349	0.686904	-0.09764	-0.219631	E9PF46;F8WA34;P14621	ACYP2	Acylphosphatase;Acylphosphatase;Acylphosphatase-2
16.1275	15.7343	15.9284	15.9992	16.385	16.3957	16.2694	16.5065	+	2.44845	0.00880414	0.441808	2.26186	E9PFK9;Q9UJ41	RABGEF1	RAB guanine nucleotide exchange factor 1;Rab5 GDP/GTP exchange factor
15.7257	15.7817	16.1363	15.9598	16.1903	16.3263	16.047	16.2647	+	1.48596	0.0387695	0.30617	1.45274	E9PFN4	SLC4A7	Anion exchange protein
14.4839	13.9845	14.0898	14.5801	13.6275	13.2384	NaN	13.7037	+	1.8167	0.00793973	-0.761372	-2.45257	E9PFP8;P57721	PCBP3	Poly(rC) binding protein 3;Poly(rC)-binding protein 3
16.5667	16.2263	16.3517	16.3057	15.9894	15.8312	15.9763	15.7687	+	2.68984	0.00640856	-0.471188	-2.46878	E9PFR3;Q14738	PPP2R5D	Serine/threonine-protein phosphatase 2A 56 kDa regulatory subunit;Serine/threonine-protein phosphatase 2A 56 kDa regulatory subunit delta isoform
15.3036	15.453	15.4863	15.6141	15.9999	16.3324	16.2302	15.8926	+	2.78859	0.00377358	0.64953	2.95567	E9PG40;P05067	APP	Amyloid-beta A4 protein;Amyloid-beta precursor protein
17.2328	16.9619	16.9893	17.0346	17.1699	17.1819	17.377	17.1949		1.18312	0.111814	0.176256	0.988005	E9PGC0;P20936	RASA1	RAS p21 protein activator 1;Ras GTPase-activating protein 1
15.3846	15.5121	15.6069	15.5672	16.0922	16.2705	16.2581	16.0708	+	4.01145	0.00182456	0.655235	3.81377	E9PGC5;Q5TG12	PTPRK	protein-tyrosine-phosphatase
19.3636	19.2063	19.1082	19.2721	19.3455	19.3434	19.0715	19.4266		0.256735	0.576551	0.0591969	0.304516	E9PGC8	MAP1A	Microtubule associated protein 1A
18.4734	18.5948	18.3576	18.4848	18.563	18.6741	18.6332	18.659		1.53209	0.107754	0.154652	1.00191	E9PGT1;Q15631	TSN	Translin
15.3365	15.2528	15.4841	15.3506	14.7474	15.1364	15.5517	15.2644		0.472077	0.24904	-0.181037	-0.661665	E9PGT3;Q15418	RPS6KA1	Ribosomal protein S6 kinase;Ribosomal protein S6 kinase alpha-1
19.0287	18.8471	19.0427	19.0244	18.629	18.7396	18.6697	18.6702	+	3.00259	0.0126826	-0.308618	-2.03395	E9PGT6;Q99627	COPS8	COP9 signalosome subunit 8;COP9 signalosome complex subunit 8
15.0012	14.6978	15.1053	14.1373	13.6615	14.3766	14.3575	NaN	+	0.915987	0.0442864	-0.603538	-1.42417	E9PH99;Q9Y4E5	ZNF451	Zinc finger protein 451;E3 SUMO-protein ligase ZNF451
18.0465	18.1368	18.2362	18.0604	17.8204	17.9013	18.119	17.8755	+	1.28915	0.0923945	-0.190917	-1.06854	E9PHA2;Q15003	NCAPH	Condensin complex subunit 2
16.0064	15.8411	15.975	16.06	16.0304	16.0929	16.2137	16.1435		1.31156	0.129966	0.149504	0.930581	E9PHF7;Q96RQ3	MCCC1	Methylcrotonyl-CoA carboxylase subunit 1;Methylcrotonoyl-CoA carboxylase subunit alpha, mitochondrial
15.0189	14.9773	15.1853	15.1882	14.93	14.8952	15.0271	15.1096		0.668613	0.297334	-0.101943	-0.58775	E9PHH9;Q9BUI4	POLR3C	DNA-directed RNA polymerase III subunit RPC3
15.5194	15.468	15.211	15.4692	15.0845	15.3052	15.347	15.3471		0.76686	0.200673	-0.145933	-0.752712	E9PHI4;O94901	SUN1	Sad1 and UNC84 domain containing 1;SUN domain-containing protein 1
16.1915	16.2721	16.2885	16.595	16.6114	16.7217	16.9548	16.5936	+	1.70667	0.0215126	0.383601	1.73166	E9PHV5;P28290	ITPRID2	ITPR interacting domain containing 2;Protein ITPRID2
16.7828	16.3488	16.4805	16.5378	16.3723	16.3864	16.3857	16.3874		0.853623	0.173595	-0.154537	-0.809453	E9PHY8;Q8NDA8	MROH1	Maestro heat like repeat family member 1;Maestro heat-like repeat-containing protein family member 1
21.2084	21.2528	21.3263	21.2541	21.0329	21.2457	21.0249	20.9567	+	1.5673	0.0740186	-0.195313	-1.16824	E9PHZ5;P07858	CTSB	Cathepsin B
13.0468	13.0725	13.1996	13.5395	12.9633	12.6594	NaN	NaN	+	0.974807	0.054484	-0.403204	-1.37233	E9PI44;K7EJ18;Q5M7Z0	RNFT1	Ring finger protein, transmembrane 1;RING-type E3 ubiquitin transferase (Fragment);E3 ubiquitin-protein ligase RNFT1
17.3265	17.5286	17.4168	17.2664	17.0945	17.2275	17.1525	17.1916	+	1.84777	0.0505642	-0.218052	-1.33108	E9PI68;Q15005	SPCS2	Signal peptidase complex subunit 2
17.2094	17.6881	17.3781	17.4708	16.5735	16.8433	16.7108	16.3093	+	2.80227	0.00179926	-0.827375	-3.28832	E9PI76;Q3KRA9;S4R3C7	ALKBH6	AlkB homolog 6;Alpha-ketoglutarate-dependent dioxygenase alkB homolog 6;AlkB homolog 6
15.3928	14.8422	15.0658	15.7478	14.8277	14.645	14.4704	14.6834	+	1.54871	0.0152762	-0.605525	-1.9491	E9PIC2;E9PJV6;P56962	STX17	Syntaxin 17;Syntaxin 17;Syntaxin-17
16.1858	15.6765	16.6465	15.4366	16.4982	16.4146	16.5683	16.6204	+	1.01672	0.0396569	0.539051	1.44325	E9PIE4	MTCH2	Mitochondrial carrier 2
NaN	NaN	NaN	NaN	15.0475	15.1989	16.3533	14.5223		0	1	NaN	0	E9PIM6;E9PNQ8;P04216	THY1	Thy-1 membrane glycoprotein (Fragment);Thy-1 membrane glycoprotein (Fragment);Thy-1 membrane glycoprotein
15.0724	13.9865	14.9008	14.2996	13.3922	13.9497	14.8131	14.7132		0.355992	0.245652	-0.347769	-0.667271	E9PIW9;Q6SPF0	SAMD1	Sterile alpha motif domain containing 1;Sterile alpha motif domain-containing protein 1
NaN	12.2205	NaN	NaN	13.3427	12.7785	12.9838	12.6986		0	1	0.730413	0	E9PJ27;G3V167;Q9UGN5	PARP2	Poly(ADP-ribose) polymerase 2;Poly [ADP-ribose] polymerase;Poly [ADP-ribose] polymerase 2
14.7481	14.8602	14.6851	14.8416	13.2723	13.0542	13.399	13.077	+	5.60961	0	-1.58314	-8.24806	E9PJ42;Q5BJD5	TMEM41B	Transmembrane protein 41B
15.3437	15.2943	15.034	15.2218	15.5948	15.8436	15.4632	15.5556	+	1.99106	0.0164459	0.390834	1.89803	E9PJ55;Q9NUJ3	TCP11L1	T-complex 11 like 1;T-complex protein 11-like protein 1
17.4188	17.3845	17.7941	17.3439	16.4664	16.7173	16.889	16.8053	+	2.83211	0.00186348	-0.765836	-3.21153	E9PJF4;E9PMI6;J3KN38;P54105	CLNS1A	Methylosome subunit pICln
15.8683	15.2839	14.1145	15.2236	14.6586	15.319	15.1845	15.0637		0.0595644	0.811061	-0.0661416	-0.134195	E9PJI1;Q92993	KAT5	Histone acetyltransferase;Histone acetyltransferase KAT5
13.5292	12.261	12.9944	13.2459	12.4887	NaN	12.0423	12.5542	+	0.909695	0.0428837	-0.645872	-1.43974	E9PJL7;E9PRA8;E9PS12;P02511	CRYAB	Alpha-crystallin B chain (Fragment);Alpha-crystallin B chain;Crystallin alpha B (Fragment);Alpha-crystallin B chain
16.2833	16.024	16.5481	16.6022	15.1853	15.4864	15.923	15.6164	+	2.14903	0.00514775	-0.811618	-2.68076	E9PJM3;Q9UK99	FBXO3	F-box protein 3;F-box only protein 3
16.675	16.3676	16.7273	16.6715	16.7402	16.599	17.0342	16.5212		0.348893	0.390439	0.113329	0.473042	E9PJN1;O75676	RPS6KA4	Ribosomal protein S6 kinase;Ribosomal protein S6 kinase alpha-4
17.3394	17.5845	16.8908	17.1555	17.5312	17.8636	17.5457	17.8909	+	1.41404	0.0234364	0.465354	1.68438	E9PK06	EEF1D	Elongation factor 1-delta (Fragment)
14.2833	12.873	NaN	14.0506	15.4351	15.1062	15.1825	13.9835	+	1.13253	0.0183475	1.19115	1.89691	E9PK67;E9PNI7;Q53GL7	PARP10	Poly [ADP-ribose] polymerase;Poly [ADP-ribose] polymerase;Protein mono-ADP-ribosyltransferase PARP10
15.5227	16.2401	17.7243	16.2748	15.3324	15.2999	15.4832	13.16	+	1.18271	0.014386	-1.62161	-1.97399	E9PK73;G3V173;H0YD96;H3BRW5;O14521	SDHD;SDHD;SDHD;;SDHD	Succinate dehydrogenase [ubiquinone] cytochrome b small subunit;Succinate dehydrogenase [ubiquinone] cytochrome b small subunit;Succinate dehydrogenase [ubiquinone] cytochrome b small subunit;Succinate dehydrogenase [ubiquinone] cytochrome b small subunit;Succinate dehydrogenase [ubiquinone] cytochrome b small subunit, mitochondrial
13.5846	14.3061	13.7575	14.0237	13.0245	13.4261	13.2542	12.6797	+	1.96627	0.00582601	-0.821891	-2.52375	E9PK80;E9PM75;E9PN58;Q9NTG7	SIRT3	NAD-dependent protein deacetylase;Sirtuin 3;Sirtuin 3;NAD-dependent protein deacetylase sirtuin-3, mitochondrial
13.6375	11.3751	12.7165	13.2417	NaN	NaN	NaN	NaN		0	1	NaN	0	E9PK91	BCLAF1	BCL2 associated transcription factor 1
17.8099	17.681	17.8867	17.8712	17.4196	17.3322	17.3395	17.3414	+	3.94693	0.00357483	-0.454009	-3.00502	E9PKF6;H7BXH2;Q5H9R7	PPP6R3	Protein phosphatase 6 regulatory subunit 3;Protein phosphatase 6 regulatory subunit 3;Serine/threonine-protein phosphatase 6 regulatory subunit 3
NaN	16.0882	15.8012	15.8466	16.8376	16.7422	16.8125	16.9908	+	3.68972	0.00165455	0.933799	4.74198	E9PKQ5	CCDC90B	Coiled-coil domain containing 90B
17.0629	16.8308	16.9622	16.8554	17.3025	17.285	17.2841	17.3495	+	3.3073	0.00650557	0.377448	2.42804	E9PKT9;O96033	MOCS2	Molybdopterin synthase sulfur carrier subunit
16.1767	16.1349	16.6384	16.4209	16.1783	14.437	16.0676	15.282	+	1.04866	0.0263826	-0.851485	-1.63531	E9PKU7	GANAB	Glucosidase II alpha subunit
17.5478	17.5448	17.7905	17.7295	17.2112	17.215	17.2733	17.393	+	2.61377	0.0100367	-0.380019	-2.1606	E9PL17;Q92989	CLP1	Polyribonucleotide 5'-hydroxyl-kinase Clp1
15.7297	14.5476	15.5847	15.1831	15.3106	14.8525	15.2142	15.2823		0.126804	0.644236	-0.0963602	-0.250297	E9PL57	NEDD8-MDP1	NEDD8-MDP1 readthrough (Fragment)
17.7926	18.2104	18.2724	18.22	16.3987	16.567	16.5038	16.5446	+	5.04706	0	-1.62032	-7.4554	E9PL71	EEF1D	Elongation factor 1-delta (Fragment)
16.2808	16.2793	16.6056	16.3235	15.6667	15.4261	15.7823	15.5029	+	3.35008	0.0016378	-0.777782	-3.66521	E9PLI6;E9PS76;Q8N9N8	EIF1AD	Probable RNA-binding protein EIF1AD (Fragment);Probable RNA-binding protein EIF1AD (Fragment);Probable RNA-binding protein EIF1AD
18.9249	18.8621	18.9054	18.8303	18.94	18.9133	18.8294	18.9192		0.249416	0.78819	0.0198154	0.149678	E9PLK3;P55786	NPEPPS	Aminopeptidase;Puromycin-sensitive aminopeptidase
19.8203	20.1927	20.4809	20.1256	19.6823	19.5776	20.0879	19.6001	+	1.22335	0.0355844	-0.417907	-1.49008	E9PLN8;F8W9H0;I3L3B4;Q9BQB6	;VKORC1;;VKORC1	Vitamin K epoxide reductase domain-containing protein (Fragment);vitamin-K-epoxide reductase (warfarin-sensitive);vitamin-K-epoxide reductase (warfarin-sensitive) (Fragment);Vitamin K epoxide reductase complex subunit 1
15.6715	15.7467	15.8827	15.6258	16.2993	16.247	16.0147	16.2677	+	2.83228	0.00543491	0.475473	2.55686	E9PLP0	CARS1	Cysteine--tRNA ligase, cytoplasmic
18.5069	18.5497	18.3811	18.4877	18.2679	18.226	18.2796	18.1871	+	2.93887	0.0226246	-0.241209	-1.70362	E9PLP8;Q12996	CSTF3	Cleavage stimulation factor subunit 3
16.3508	16.2695	15.5494	16.0382	16.846	16.769	16.4665	16.65	+	1.72142	0.0112577	0.630902	2.11584	E9PLY5	MACF1	Microtubule actin crosslinking factor 1 (Fragment)
17.1913	17.1563	17.2015	16.9283	16.7951	16.8309	16.7715	16.9121	+	2.19213	0.0226351	-0.291966	-1.70367	E9PM92;O00193	C11orf58;SMAP	Small acidic protein
15.0758	NaN	15.5777	14.9165	NaN	14.9219	14.6825	14.1188	+	0.926858	0.0424566	-0.615674	-1.50012	E9PMC9;Q7Z589	EMSY	EMSY transcriptional repressor, BRCA2 interacting;BRCA2-interacting transcriptional repressor EMSY
13.9649	14.2372	14.3108	14.0554	12.8491	12.7869	13.0024	12.767	+	4.98052	0	-1.29074	-6.58691	E9PMG5	EPB41L2	Erythrocyte membrane protein band 4.1 like 2 (Fragment)
13.8763	13.8978	14.405	14.0341	14.0367	13.9099	13.9721	14.0686		0.172059	0.646461	-0.0564764	-0.248449	E9PMH5;Q13490	BIRC2	Baculoviral IAP repeat containing 2;Baculoviral IAP repeat-containing protein 2
20.466	20.4247	20.3505	20.3682	20.4437	19.961	20.4773	20.3289		0.354172	0.411474	-0.0996337	-0.45046	E9PMJ5	VAV3	Vav guanine nucleotide exchange factor 3
15.5348	15.7553	15.4667	15.1232	14.8696	15.1082	15.2618	15.2517	+	1.13835	0.0498955	-0.34716	-1.33662	E9PMQ6;Q00613	HSF1	Heat shock transcription factor 1;Heat shock factor protein 1
19.0226	19.0419	19.2201	19.3248	19.0877	19.4295	19.4912	19.2246		0.629381	0.219208	0.15587	0.714914	E9PMR4;K4DIA7;P48509	CD151	Tetraspanin;Tetraspanin (Fragment);CD151 antigen
14.2008	14.176	14.0788	14.0247	14.1866	14.1277	13.9065	14.0291		0.332353	0.541331	-0.0576212	-0.331341	E9PMR6;Q9NZN5	ARHGEF12	Rho guanine nucleotide exchange factor 12
17.7178	17.7287	17.4911	17.7007	18.1058	18.1505	18.0014	18.1475	+	3.25665	0.00520959	0.441718	2.65588	E9PMS6	LMO7	LIM domain 7
17.5356	16.5781	16.9474	16.939	16.6261	17.238	17.0038	17.255		0.0433641	0.882822	0.0306916	0.0885794	E9PMV1	PLEC	Plectin
17.3058	17.2999	17.2505	17.1316	17.2156	17.1665	17.001	17.2633		0.572219	0.365432	-0.0853753	-0.502487	E9PN48;Q8N6H7	ARFGAP2	ADP-ribosylation factor GTPase-activating protein 2
15.08	15.2193	14.7044	15.234	14.36	13.7009	14.2732	14.0037	+	2.63089	0.00185797	-0.974937	-3.3257	E9PNM1;P37268	FDFT1	Squalene synthase
14.0752	12.8072	13.0989	13.4832	14.3235	13.6888	13.8073	13.6495	+	0.788276	0.0676663	0.501118	1.20731	E9PNN3;Q03393	PTS	6-pyruvoyl tetrahydrobiopterin synthase
17.6171	17.2729	17.496	17.5161	17.2087	17.2876	17.3968	17.2643		1.18668	0.103103	-0.186168	-1.01962	E9PNP3;Q9H7C9	AAMDC	Mth938 domain-containing protein
13.3663	13.7326	12.3447	13.5055	14.0679	13.41	NaN	13.364		0.397491	0.212459	0.376651	0.73854	E9PP83;Q6AZZ1	TRIM68	Tripartite motif containing 68 (Fragment);E3 ubiquitin-protein ligase TRIM68
17.6466	17.6247	17.5502	17.3896	17.581	17.7038	17.8831	17.602		0.762958	0.209957	0.139658	0.734188	E9PPW7;O00217	NDUFS8	NADH dehydrogenase [ubiquinone] iron-sulfur protein 8, mitochondrial (Fragment);NADH dehydrogenase [ubiquinone] iron-sulfur protein 8, mitochondrial
13.5592	NaN	NaN	14.7837	14.6719	14.1753	14.121	14.8588		0.242499	0.37412	0.285282	0.505572	E9PQ56	PUF60	Poly(U)-binding-splicing factor PUF60
16.8004	17.1325	16.8529	17.1737	16.9639	16.9098	16.7152	16.7964		0.617247	0.236804	-0.143518	-0.682036	E9PQA6;Q96EY5	MVB12A	Multivesicular body subunit 12A
14.5522	14.9557	14.7036	15.8845	12.7266	NaN	13.8588	14.767	+	1.01484	0.0227302	-1.23984	-1.75313	E9PQM0;Q8WUK0	PTPMT1	Protein tyrosine phosphatase mitochondrial 1;Phosphatidylglycerophosphatase and protein-tyrosine phosphatase 1
16.722	17.1616	17.7691	17.057	18.0222	17.5969	17.984	18.5694	+	1.57647	0.00988186	0.865669	2.18532	E9PQY2;Q9NQP4	PFDN4	Prefoldin subunit 4
21.307	21.2064	21.8826	21.8693	21.1486	20.7524	21.6567	21.134	+	0.747654	0.0860727	-0.3934	-1.09751	E9PR30;P62861	FAU	FAU ubiquitin like and ribosomal protein S30 fusion;Ubiquitin-like FUBI-ribosomal protein eS30 fusion protein
17.3581	17.8482	17.7382	17.2788	17.342	18.468	17.6324	18.2786		0.587613	0.127821	0.374434	0.936136	E9PR53;Q9NTI7	INKA2	Inka box actin regulator 2;PAK4-inhibitor INKA2
16.4398	16.4417	16.3547	16.6774	17.145	17.2644	17.1507	17.2347	+	4.1184	0.00134317	0.720291	4.10243	E9PRG8	C11orf98	Uncharacterized protein C11orf98
17.7542	17.6656	17.5916	17.6458	18.0098	17.7957	17.5791	17.8557		0.751029	0.20438	0.145784	0.746015	E9PS17;Q96KG9	SCYL1	N-terminal kinase-like protein
16.7646	17.0267	16.9709	16.8043	16.5937	16.4591	16.6261	16.5878	+	2.35418	0.0172842	-0.32496	-1.87451	E9PS41;Q6RFH5	WDR74	WD repeat domain 74;WD repeat-containing protein 74
17.1086	16.1867	16.0471	15.5364	16.6796	16.5755	16.8866	16.5633	+	0.651455	0.0975481	0.456537	1.04703	E9PSI1		Transmembrane 9 superfamily member
16.1157	15.7238	15.5344	15.4678	16.6023	16.6008	15.7359	16.3196	+	1.27973	0.021845	0.604226	1.72326	F1T0E5;Q9ULU8	CADPS	Calcium dependent secretion activator;Calcium-dependent secretion activator 1
17.8606	17.8628	17.8407	17.8186	18.2318	18.2996	17.8579	18.1911	+	1.63612	0.035077	0.29944	1.50591	F1T0I1;O15027	SEC16A	Protein transport protein sec16;Protein transport protein Sec16A
19.7172	19.9234	19.5973	19.5262	19.5231	19.7163	19.5419	19.5336		0.527111	0.313541	-0.112283	-0.56609	F2Z2V0;Q99829	CPNE1	Copine 1 (Fragment);Copine-1
16.7236	16.6824	16.8551	16.8535	16.1107	16.135	16.2301	16.2724	+	4.25519	0.00170492	-0.591612	-3.7271	F2Z2W7;Q8IZ69	TRMT2A	tRNA (uracil(54)-C(5))-methyltransferase;tRNA (uracil-5-)-methyltransferase homolog A
NaN	13.9064	14.3734	14.2782	NaN	13.6921	NaN	NaN		0	1	-0.493934	0	F2Z305;Q58WW2	DCAF6	DDB1 and CUL4 associated factor 6;DDB1- and CUL4-associated factor 6
15.665	15.5292	15.9534	16.4765	15.5276	14.1631	14.0537	15.8966	+	0.995819	0.0277741	-0.995761	-1.62103	F2Z3H6;Q9BQE9	BCL7B	B-cell CLL/lymphoma 7B, isoform CRA_a;B-cell CLL/lymphoma 7 protein family member B
17.9526	18.0931	17.6786	17.5962	17.8275	17.8164	17.4621	17.8649		0.236639	0.517639	-0.0874386	-0.350475	F2Z3J9;Q14914	PTGR1	Prostaglandin reductase 1
14.844	14.7378	14.7268	15.0301	14.4847	14.592	14.5454	14.6682	+	1.7665	0.0386651	-0.262099	-1.45408	F5GWD3;Q13889	GTF2H3	General transcription factor IIH subunit 3 (Fragment);General transcription factor IIH subunit 3
NaN	NaN	NaN	NaN	13.3865	14.1517	NaN	14.1461		0	1	NaN	0	F5GWH5;P61165	TMEM258	Transmembrane protein 258
16.5375	16.6007	16.7199	16.4667	15.9728	15.9058	15.9683	15.9292	+	4.55574	0.00131884	-0.637176	-4.08267	F5GWT4;Q9H4A3	WNK1	non-specific serine/threonine protein kinase;Serine/threonine-protein kinase WNK1
13.5116	13.953	13.6523	13.7456	14.2807	14.5768	14.5284	14.3762	+	3.12766	0.00168	0.724919	3.37078	F5GXC5;Q8TB96	ITFG1	Integrin alpha FG-GAP repeat containing 1;T-cell immunomodulatory protein
14.3672	15.1716	14.9624	14.7325	14.6303	14.9188	15.4659	13.8535		0.0877917	0.726975	-0.0913024	-0.191182	F5GXE1;F5H587;F5H7C5;H0YFW7;Q9NS93	TM7SF3	Transmembrane 7 superfamily member 3 (Fragment);Transmembrane 7 superfamily member 3 (Fragment);Transmembrane 7 superfamily member 3 (Fragment);Transmembrane 7 superfamily member 3 (Fragment);Transmembrane 7 superfamily member 3
15.2522	14.9024	14.9029	14.9722	15.1027	14.625	15.2013	15.238		0.0749379	0.81852	0.0343323	0.129835	F5GXF5;J3QQK4;Q12830	BPTF	Bromodomain PHD finger transcription factor (Fragment);Bromodomain PHD finger transcription factor;Nucleosome-remodeling factor subunit BPTF
17.3102	17.2879	17.3977	17.0661	17.0279	17.2858	17.6033	17.0667		0.045593	0.898526	-0.0195465	-0.0782996	F5GXJ1;F5H5N1;O75251	NDUFS7	NADH dehydrogenase [ubiquinone] iron-sulfur protein 7, mitochondrial;NADH dehydrogenase [ubiquinone] iron-sulfur protein 7, mitochondrial;NADH dehydrogenase [ubiquinone] iron-sulfur protein 7, mitochondrial
17.8375	18.308	17.9225	18.4735	17.3915	17.6882	17.438	17.6749	+	1.85787	0.0100192	-0.587214	-2.16757	F5GXX5;P61803	DAD1	Dolichyl-diphosphooligosaccharide--protein glycosyltransferase subunit DAD1
11.6201	NaN	NaN	NaN	13.247	NaN	NaN	13.0158		0	1	1.5113	0	F5GYF8;O43166	SIPA1L1	Signal induced proliferation associated 1 like 1;Signal-induced proliferation-associated 1-like protein 1
17.0102	16.9675	16.8882	16.9193	17.0311	16.8953	16.8774	16.9966		0.0279201	0.974478	0.00376558	0.0257506	F5GYG5;H0YGR4;Q9Y3B8	REXO2	RNA exonuclease 2;RNA exonuclease 2 (Fragment);Oligoribonuclease, mitochondrial
15.5546	15.9124	15.4623	16.114	15.5223	15.8276	15.9556	15.3986		0.163178	0.604261	-0.0847702	-0.28235	F5GYJ5;Q9NX18	SDHAF2	Succinate dehydrogenase assembly factor 2, mitochondrial;Succinate dehydrogenase assembly factor 2, mitochondrial
15.9443	15.8014	15.4954	15.7796	16.1867	16.1616	15.9361	16.0206	+	1.55694	0.0342468	0.321077	1.52064	F5GYK2;Q9NRL3	STRN4	Striatin 4;Striatin-4
18.1716	18.3938	18.1245	18.302	18.3801	18.5042	18.5978	18.439	+	1.62605	0.0531893	0.232281	1.31134	F5GYQ1;P61421	ATP6V0D1	V-type proton ATPase subunit;V-type proton ATPase subunit d 1
16.6441	16.5972	16.5279	16.3383	16.2704	16.2527	16.2581	16.1136	+	2.12411	0.022391	-0.303169	-1.71573	F5GZ97;Q9Y3C0	WASHC3	WASH complex subunit 3
17.0974	17.0311	16.9907	17.0215	16.3216	16.3499	16.6256	16.3886	+	3.81203	0.00175176	-0.613776	-3.54799	F5H039;Q9NQX3	GPHN	Gephyrin
15.5272	15.4843	15.4592	15.4415	15.3479	15.3325	15.3318	15.2878	+	3.29091	0.0618794	-0.153052	-1.24793	F5H0F9;Q9UJX4	ANAPC5	Anaphase-promoting complex subunit 5
15.3539	15.9749	15.8236	16.1138	14.283	15.9507	NaN	14.9145	+	0.824342	0.047265	-0.767197	-1.39173	F5H0M7;Q2M296	MTHFSD	Methenyltetrahydrofolate synthase domain-containing protein
14.5122	14.742	14.3965	14.1625	13.5292	13.8513	13.7627	13.3986	+	2.66687	0.00256311	-0.817849	-3.15319	F5H0R1;H3BRB1;Q9H6E5	TUT1;;TUT1	Speckle targeted PIP5K1A-regulated poly(A) polymerase;polynucleotide adenylyltransferase;Speckle targeted PIP5K1A-regulated poly(A) polymerase
13.6898	NaN	13.3415	13.761	14.1539	13.6553	13.0579	14.0542		0.161553	0.557609	0.132882	0.321291	F5H136	TCP1	T-complex protein 1 subunit alpha (Fragment)
15.1445	15.3227	14.8818	14.9714	15.5354	15.2501	15.2746	15.4239	+	1.3087	0.0503508	0.290932	1.33291	F5H148;H3BMT1;Q9NYV6	RRN3	RNA polymerase I-specific transcription initiation factor RRN3
16.7764	16.8495	16.9584	16.6852	15.4438	15.8468	15.5132	15.7699	+	4.32389	0	-1.17394	-5.50212	F5H1D6;Q07864	POLE	DNA polymerase epsilon catalytic subunit;DNA polymerase epsilon catalytic subunit A
NaN	15.2945	14.8856	14.6276	14.4858	15.6504	NaN	14.5396		0.0349142	0.89302	-0.0440083	-0.083612	F5H1N0;G3V1M6;J3KQJ3;Q9BRQ3	NUDT22	Nudix hydrolase 22 (Fragment);Nudix (Nucleoside diphosphate linked moiety X)-type motif 22, isoform CRA_d;Nudix hydrolase 22 (Fragment);Uridine diphosphate glucose pyrophosphatase NUDT22
14.5595	15.0903	15.436	15.1298	13.9599	13.8716	14.3036	13.8567	+	2.62447	0.00171779	-1.05597	-3.40825	F5H1U9;O75970	MPDZ	Multiple PDZ domain crumbs cell polarity complex component;Multiple PDZ domain protein
16.1817	16.632	16.3961	16.2373	NaN	15.3039	15.9937	15.6904	+	1.71833	0.00982098	-0.699101	-2.29018	F5H232;G3V1K6;G3V2J7;H7C0S3;Q16667	CDKN3	protein-tyrosine-phosphatase;protein-tyrosine-phosphatase;Cyclin-dependent kinase inhibitor 3;Cyclin-dependent kinase inhibitor 3;Cyclin-dependent kinase inhibitor 3
17.4539	17.4875	17.361	17.0248	17.6535	17.8292	17.6776	17.4072	+	1.19012	0.0534063	0.310064	1.30721	F5H269;Q9Y485	DMXL1	Dmx like 1;DmX-like protein 1
14.1984	15.061	14.7681	14.391	16.0028	16.2792	16.0327	16.0991	+	3.50621	0.000551724	1.49885	4.9561	F5H2A4;F5H2U8;P52926	HMGA2	High mobility group AT-hook 2;High mobility group AT-hook 2;High mobility group protein HMGI-C
14.3384	14.4617	14.1362	13.7692	13.81	13.6948	14.3881	13.9164		0.472644	0.220811	-0.22403	-0.712054	F5H2C9;Q86UY6	NAA40	N-alpha-acetyltransferase 40, NatD catalytic subunit;N-alpha-acetyltransferase 40
20.7502	20.679	20.8192	20.7005	20.2369	20.2713	20.5415	20.2328	+	2.6884	0.00832817	-0.4166	-2.3095	F5H2F4;P11586;V9GYY3	MTHFD1	C-1-tetrahydrofolate synthase, cytoplasmic;C-1-tetrahydrofolate synthase, cytoplasmic;C-1-tetrahydrofolate synthase, cytoplasmic
18.3207	18.2576	18.1488	18.1423	18.6736	18.6401	18.2451	18.6213	+	1.61522	0.0310819	0.327679	1.564	F5H365;Q15436	SEC23A	Protein transport protein SEC23;Protein transport protein Sec23A
17.6856	17.6272	17.7472	17.8078	17.8819	17.4352	17.6251	17.8811		0.0333197	0.93674	-0.0111494	-0.0517729	F5H442;Q99816	TSG101	Tumor susceptibility 101;Tumor susceptibility gene 101 protein
15.9391	16.8696	16.1643	15.4552	15.3106	14.8046	14.67	15.6409	+	1.44935	0.0110477	-1.00054	-2.12678	F5H452;Q14186;Q5JSB5;Q5JSB6	TFDP1	Transcription factor Dp-1;Transcription factor Dp-1;Transcription factor Dp-1 (Fragment);Transcription factor Dp-1 (Fragment)
19.5267	19.7279	20.1183	19.5484	18.7209	NaN	18.8041	18.5969	+	2.74292	0.00188341	-1.02302	-3.79318	F5H4N4;Q9NR77	PXMP2	Peroxisomal membrane protein 2
20.0176	19.9055	19.9363	19.7813	19.8619	20.0689	19.9958	19.989		0.477999	0.446929	0.068707	0.415863	F5H4R6;F8VY35;H0YIV4;P55209	NAP1L1	Nucleosome assembly protein 1 like 1;Nucleosome assembly protein 1 like 1 (Fragment);Nucleosome assembly protein 1 like 1 (Fragment);Nucleosome assembly protein 1-like 1
14.7779	15.2905	14.6377	14.4399	14.5855	14.2436	14.9775	14.3836		0.442169	0.227602	-0.238964	-0.699038	F5H4V9;Q16342	PDCD2	Programmed cell death 2;Programmed cell death protein 2
14.2702	13.9867	13.9631	14.7107	13.1039	13.1439	13.2294	14.021	+	1.66702	0.00873755	-0.858145	-2.26919	F5H523;Q9P2K6	KLHL42	Kelch like family member 42;Kelch-like protein 42
15.5413	15.5994	15.4055	15.0998	15.2848	15.3792	15.2673	15.0969		0.574122	0.23634	-0.15444	-0.683026	F5H538;J3KNB8;Q9Y6R4	MAP3K4	Mitogen-activated protein kinase kinase kinase 4
18.325	18.7757	18.573	18.1054	18.9069	19.1023	18.7712	18.9815	+	1.65775	0.0165206	0.49567	1.89514	F5H5D3;Q9BQE3	TUBA1C	Tubulin alpha chain;Tubulin alpha-1C chain
15.3245	15.4178	15.1856	15.375	15.1009	15.2834	15.1163	15.0929	+	1.40037	0.0949023	-0.177339	-1.05698	F5H5P2;P12694	;BCKDHA	2-oxoisovalerate dehydrogenase subunit alpha;2-oxoisovalerate dehydrogenase subunit alpha, mitochondrial
16.267	15.7341	15.7901	15.8558	16.0395	15.6218	15.5978	15.7694		0.437321	0.28884	-0.154639	-0.599531	F5H5R8;P18440	NAT1	arylamine N-acetyltransferase;Arylamine N-acetyltransferase 1
15.5073	15.2119	15.6872	15.8267	14.9088	15.2153	15.1123	14.8662	+	1.8409	0.0117945	-0.532635	-2.07677	F5H5U2;Q8NHQ9	DDX55	ATP-dependent RNA helicase;ATP-dependent RNA helicase DDX55
18.1142	18.2213	18.0748	18.2138	18.4178	18.3902	18.2774	18.391	+	2.358	0.0400259	0.213068	1.43955	F5H6E2	MYO1C	Myosin IC
14.6788	14.5583	14.5954	15.0001	14.1115	14.0791	13.8931	14.1296	+	2.91077	0.00359471	-0.654783	-3.05541	F5H6I7	ATL3	Atlastin GTPase 3
15.1906	14.6986	14.2981	15.0683	13.996	14.228	14.2595	13.986	+	1.75905	0.00945869	-0.696525	-2.21707	F5H6U7;Q9Y3E0	GOLT1B	Golgi transport 1B;Vesicle transport protein GOT1B
16.2541	16.4016	16.3071	16.5171	16.1887	16.2792	16.203	15.9263	+	1.21035	0.0806015	-0.220693	-1.1248	F5H702;Q96GC5	MRPL48	Mitochondrial ribosomal protein L48;Large ribosomal subunit protein mL48
16.2769	16.517	16.6026	16.7932	16.0688	16.2084	16.3266	16.0567	+	1.65663	0.0226278	-0.382327	-1.70158	F5H7W8;Q96C57	C12orf43;CUSTOS	Protein CUSTOS
14.7682	14.8497	15.4995	15.3918	15.1519	15.4034	14.9688	14.8494		0.0538672	0.856551	-0.0339191	-0.10548	F5H872;Q13503	MED21	Mediator of RNA polymerase II transcription subunit 21
16.7202	16.1895	16.3264	16.3615	15.831	15.4029	15.4368	15.5111	+	2.9027	0.00175	-0.853938	-3.42117	F5H875	CHMP1A	Charged multivesicular body protein 1a
14.2589	14.1829	14.3647	14.5784	14.0113	14.1004	13.8925	13.6843	+	1.84339	0.0165964	-0.424074	-1.88973	F5H8A0;Q86TN4	TRPT1	2'-phosphotransferase (Fragment);tRNA 2'-phosphotransferase 1
16.2091	15.9479	15.9411	15.9017	15.8285	15.6856	15.8683	15.8202	+	1.31102	0.084952	-0.199288	-1.10174	F5H8F7;Q9UBL3	ASH2L	ASH2 like, histone lysine methyltransferase complex subunit;Set1/Ash2 histone methyltransferase complex subunit ASH2
16.4813	16.5782	16.1913	16.2484	16.8028	16.4061	16.5683	16.8395	+	1.05119	0.0729966	0.279401	1.17516	F5H8H2;Q03426	MVK	Mevalonate kinase
16.4575	15.9769	16.1495	16.1175	16.1646	16.3211	16.5897	16.3161		0.608012	0.209276	0.172542	0.736064	F6RY50;Q96FS4	SIPA1	Signal-induced proliferation-associated 1;Signal-induced proliferation-associated protein 1
15.7597	15.9944	15.757	15.4229	16.4182	16.6941	16.2762	16.544	+	2.64599	0.0036777	0.749624	3.02897	F6SKB8;Q9NVZ3	NECAP2	NECAP endocytosis associated 2;Adaptin ear-binding coat-associated protein 2
17.0782	16.8497	17.2169	17.0668	16.2228	15.9742	16.5325	16.2379	+	2.9836	0.00174636	-0.811029	-3.42075	F6TR53;Q53T59	HS1BP3	HCLS1 binding protein 3;HCLS1-binding protein 3
17.0799	17.0044	16.9706	17.1673	16.8649	16.803	16.9745	16.8977	+	1.6317	0.0878154	-0.170498	-1.08995	F6V2D4	LGALS8	Galectin
NaN	16.7852	NaN	NaN	NaN	16.4167	15.979	NaN		0	0.999752	-0.587393	0	F6VGH2;H0Y718;Q2MDE8;Q6ZMV9	KIF6	Kinesin family member 6;Kinesin-like protein (Fragment);Kinesin family member 6;Kinesin-like protein KIF6
16.7614	17.1575	16.8053	16.7439	16.3175	16.4315	15.5446	16.1002	+	1.88957	0.00707718	-0.768573	-2.40277	F6XZD3;Q8N283	ANKRD35	Ankyrin repeat domain 35;Ankyrin repeat domain-containing protein 35
12.9773	12.7126	13.3186	12.7937	12.7666	13.0305	13.5914	12.6809		0.0998132	0.724322	0.0667973	0.193339	F8S0F2;Q9UNQ0	ABCG2	ATP binding cassette subfamily G member 2 (Junior blood group) (Fragment);Broad substrate specificity ATP-binding cassette transporter ABCG2
14.0756	13.8311	13.4743	13.6031	13.4685	13.8741	14.1068	13.9415		0.214191	0.51693	0.101692	0.351367	F8VNY5;Q9P031	CCDC59	Coiled-coil domain containing 59 (Fragment);Thyroid transcription factor 1-associated protein 26
14.0607	NaN	14.7816	14.3571	NaN	14.351	13.4504	14.4915		0.319612	0.286439	-0.302174	-0.619859	F8VP72;F8VRL1;F8W043;F8W057;F8W0Q1;Q9GZN1	ACTR6	Actin related protein 6;Actin related protein 6 (Fragment);Actin related protein 6;Actin related protein 6;Actin related protein 6;Actin-related protein 6
17.9846	17.9541	18.0715	17.9395	17.7398	17.6755	17.7355	17.6595	+	3.66507	0.0116005	-0.284861	-2.09455	F8VPD4;P27708	CAD	Carbamoyl-phosphate synthetase 2, aspartate transcarbamylase, and dihydroorotase;Multifunctional protein CAD
NaN	NaN	NaN	NaN	14.031	13.6469	14.3385	13.777		0	1	NaN	0	F8VQD4;Q8TAD7	C12orf75;OCC1	Chromosome 12 open reading frame 75 (Fragment);Overexpressed in colon carcinoma 1 protein
19.0991	18.759	18.8454	18.5628	19.2018	18.6755	19.0267	19.0501		0.499728	0.245174	0.17193	0.668112	F8VRH0	PCBP2	Poly(rC) binding protein 2 (Fragment)
15.1103	15.4059	14.7088	15.2258	15.299	15.7167	15.2919	NaN		0.731472	0.102453	0.323114	1.04024	F8VRP2;Q8IW41;R4GN33	MAPKAPK5	MAPK activated protein kinase 5;MAP kinase-activated protein kinase 5;MAPK activated protein kinase 5 (Fragment)
16.2239	16.1256	15.8211	15.7093	15.404	15.826	15.8217	15.9247		0.642016	0.160366	-0.225886	-0.842009	F8VSL3;P25208	NFYB	Nuclear transcription factor Y subunit beta
16.5737	16.6687	16.693	16.7837	16.7851	16.484	16.5627	16.6936		0.247373	0.621116	-0.0484414	-0.26952	F8VUB4;F8VV52;Q9NZN8	CNOT2	CCR4-NOT transcription complex subunit 2;CCR4-NOT transcription complex subunit 2 (Fragment);CCR4-NOT transcription complex subunit 2
15.8449	16.0192	15.8704	15.7283	15.736	15.5098	15.2827	14.4495	+	1.1331	0.0287741	-0.621213	-1.60528	F8VUJ3;Q8N4A0	POC1B-GALNT4;GALNT4	Polypeptide N-acetylgalactosaminyltransferase;Polypeptide N-acetylgalactosaminyltransferase 4
NaN	15.1865	NaN	15.1809	14.043	14.2329	15.4319	NaN		0.451336	0.152916	-0.614387	-0.929039	F8VV13;Q96DR8	MUCL1	Mucin like 1;Mucin-like protein 1
19.16	19.1963	18.7562	18.6007	19.0576	19.2513	19.0838	18.8697		0.353606	0.355802	0.137335	0.513863	F8VVA7;P61923	COPZ1	Coatomer subunit zeta;Coatomer subunit zeta-1
10.0513	10.9163	9.8987	NaN	NaN	NaN	NaN	NaN		0	1	NaN	0	F8VVB8;G8JLP4;Q9Y4F3	MARF1	Meiosis regulator and mRNA stability factor 1
16.8879	16.7948	15.6174	16.8321	15.486	18.2713	15.9072	17.5052		0.13503	0.563071	0.259379	0.314393	F8VVM2	SLC25A3	Solute carrier family 25 member 3
NaN	12.9473	NaN	NaN	12.6848	13.595	NaN	13.5		0	1	0.312617	0	F8VVY9;F8VZZ6;F8W0P9	TPCN1	Two pore segment channel 1 (Fragment)
15.4127	14.7196	15.4295	14.8912	NaN	14.8387	14.8413	14.8522		0.577104	0.159552	-0.269193	-0.856166	F8VW96;Q16527	CSRP2	Cysteine and glycine-rich protein 2
17.9816	18.3197	17.7652	17.5729	17.8342	17.9835	17.9984	17.6915		0.066832	0.833702	-0.032937	-0.119525	F8VWK8;F8W022;P08962	CD63	Tetraspanin (Fragment);Tetraspanin (Fragment);CD63 antigen
14.351	14.2997	14.0386	14.5499	14.0527	14.2658	14.275	12.9391		0.600484	0.114651	-0.426643	-0.979038	F8VWW7;Q8NCJ5	SPRYD3	SPRY domain containing 3;SPRY domain-containing protein 3
13.8193	14.3613	14.1178	14.4456	14.3955	14.6304	14.4999	14.5942	+	1.20888	0.0455368	0.343994	1.37532	F8VX04;Q9H2H9	SLC38A1	Solute carrier family 38 member 1;Sodium-coupled neutral amino acid symporter 1
NaN	15.3633	15.4503	15.6264	16.1541	15.9562	NaN	NaN	+	1.72212	0.0117557	0.575133	2.56546	F8VX93	DCTN2	Dynactin subunit 2
15.1543	14.4588	15.1388	15.1633	15.0717	14.7886	14.983	14.9627		0.0523582	0.870463	-0.0273058	-0.0964044	F8VXG7;Q99590	SCAF11	SR-related CTD associated factor 11;Protein SCAF11
19.6525	19.7087	19.579	19.5424	19.426	19.5131	19.5656	19.5751		1.03024	0.244794	-0.100693	-0.669001	F8VYE8;P36873	PPP1CC	Serine/threonine-protein phosphatase;Serine/threonine-protein phosphatase PP1-gamma catalytic subunit
14.7342	14.4799	14.7873	14.6722	15.0771	14.7305	14.4908	14.9319		0.430891	0.310037	0.13917	0.570644	F8VZA2;Q6P1Q0	LETMD1	LETM1 domain containing 1 (Fragment);LETM1 domain-containing protein 1
21.4117	21.5759	21.4231	21.3682	21.4421	21.4194	21.5255	21.4385		0.0824395	0.89978	0.0116453	0.0770999	F8VZX2	PCBP2	Poly(rC) binding protein 2
16.7453	16.7763	16.4091	16.3285	15.9715	16.5149	16.1775	15.9994	+	1.2459	0.0364806	-0.399005	-1.48043	F8W038;Q8IXM2	C17orf49;BAP18	Chromosome 17 open reading frame 49;Chromatin complexes subunit BAP18
12.0689	14.1143	13.0818	13.2607	15.0313	15.2139	15.4504	15.3649	+	2.59549	0.00124658	2.13373	4.02814	F8W0A0;F8W1D4;P00439	PAH	phenylalanine 4-monooxygenase (Fragment);phenylalanine 4-monooxygenase (Fragment);Phenylalanine-4-hydroxylase
NaN	NaN	11.6996	13.0776	NaN	NaN	12.2984	NaN		0	1	-0.0901489	0	F8W0A2;Q8TB37	NUBPL	NUBP iron-sulfur cluster assembly factor, mitochondrial (Fragment);Iron-sulfur cluster transfer protein NUBPL
14.2958	14.6186	14.5033	14.2429	NaN	14.3314	13.9899	14.7166		0.125823	0.678086	-0.0691981	-0.227474	F8W0Q9	PPHLN1	Periphilin 1
19.4407	19.6044	19.5277	19.6306	19.3387	19.4913	19.4892	19.3952		1.12598	0.186448	-0.122262	-0.779767	F8W1A4;P54819	AK2	Adenylate kinase 2, mitochondrial;Adenylate kinase 2, mitochondrial
14.4588	14.3942	15.1937	NaN	15.0776	15.2334	14.827	15.2207	+	0.815713	0.073949	0.407469	1.19191	F8W1B3;Q8WUD6	CHPT1	Cholinephosphotransferase 1
15.2587	15.5417	15.1753	14.9299	14.504	14.8236	14.8093	15.2669	+	0.952423	0.0621039	-0.375483	-1.24571	F8W1B9;O95619	YEATS4	YEATS domain containing 4 (Fragment);YEATS domain-containing protein 4
NaN	NaN	13.899	14.0269	14.9191	15.054	14.8271	15.0788	+	3.31454	0.00124232	1.0068	5.11304	F8W1T6;Q15434	RBMS2	RNA binding motif single stranded interacting protein 2;RNA-binding motif, single-stranded-interacting protein 2
NaN	11.669	NaN	NaN	12.8351	13.1543	12.9603	NaN		0	1	1.31429	0	F8W689;P48382	RFX5	Regulatory factor X5 (Fragment);DNA-binding protein RFX5
21.3432	21.3542	21.5016	21.4524	21.0045	21.0704	21.137	21.0499	+	3.48761	0.00771061	-0.347384	-2.35861	F8W727;P62910	RPL32	Ribosomal protein L32;Large ribosomal subunit protein eL32
16.9002	17.5655	16.4575	16.5971	16.4171	17.0331	16.9883	16.4409		0.214218	0.460397	-0.160222	-0.402157	F8W7C6	RPL10	Large ribosomal subunit protein uL16
17.5498	17.5821	17.5295	17.2908	17.7565	17.7866	17.7405	17.7585	+	2.17073	0.0268835	0.27244	1.62826	F8W7U3;Q641Q2	WASHC2A	WASH complex subunit 2A
14.7027	14.3261	15.0278	14.6597	15.1597	15.0056	14.5798	15.2327		0.758216	0.100296	0.315377	1.03472	F8W8H5;Q969Q5	RAB24	RAB24, member RAS oncogene family;Ras-related protein Rab-24
17.864	18.0376	17.8208	18.0492	17.5538	17.769	17.712	17.3546	+	1.7003	0.0256537	-0.345566	-1.64653	F8W8I6;P31483	TIA1	TIA1 cytotoxic granule associated RNA binding protein;Cytotoxic granule associated RNA binding protein TIA1
NaN	NaN	17.3664	NaN	17.2126	17.4492	17.6775	17.6771		0	1	0.137738	0	F8W8P5;Q86UW7	CADPS2	Calcium dependent secretion activator 2;Calcium-dependent secretion activator 2
17.4387	17.5998	17.7799	17.4471	16.8114	16.7593	17.2159	16.7905	+	2.61179	0.00424685	-0.672108	-2.86813	F8W930;Q9Y6M1	IGF2BP2	Insulin like growth factor 2 mRNA binding protein 2;Insulin-like growth factor 2 mRNA-binding protein 2
17.1999	NaN	16.5835	15.6302	14.7298	15.8826	14.8969	16.7419	+	0.629145	0.0760786	-0.908419	-1.17539	F8W9E7;Q96BJ8	ELMO3	Engulfment and cell motility 3;Engulfment and cell motility protein 3
14.8427	14.8621	14.7918	14.6592	14.9663	15.2636	14.881	15.2038	+	1.51809	0.0408299	0.289716	1.42917	F8W9S7	GAPVD1	GTPase activating protein and VPS9 domains 1
15.9298	15.9841	16.1535	16.1192	15.9639	15.9492	15.8897	15.9139		1.09239	0.200569	-0.117458	-0.752846	F8W9X7;Q567U6	CCDC93	Coiled-coil domain-containing protein 93
13.2597	13.6859	13.2315	13.2072	13.0996	13.5186	13.238	13.5683		0.0213535	0.956133	0.0100255	0.0385854	F8WBG6;F8WF27;P30408	TM4SF1	Transmembrane 4 L six family member 1;Transmembrane 4 L six family member 1;Transmembrane 4 L6 family member 1
14.4556	14.0888	14.0799	13.7505	13.3489	14.286	14.3413	13.315		0.369381	0.257533	-0.270907	-0.647839	F8WBW1;F8WC41;Q86X83	COMMD2	COMM domain containing 2;COMM domain containing 2;COMM domain-containing protein 2
14.2101	14.3103	14.5623	14.7537	14.2487	14.2632	14.3388	14.0344		0.858165	0.110244	-0.237817	-0.993849	F8WBY6;Q8N3Z3	GTPBP8	GTP binding protein 8 (putative);GTP-binding protein 8
18.5975	18.7836	18.7339	18.5014	19.3351	19.4507	19.1104	19.4713	+	3.22135	0.00166008	0.687757	3.35765	F8WCA0;J3QRU4;L7N2F9;P63027	VAMP2;VAMP2;;VAMP2	Vesicle-associated membrane protein 2;Vesicle-associated membrane protein 2;Vesicle-associated membrane protein 2 (Fragment);Vesicle-associated membrane protein 2
20.5803	20.6038	20.5788	20.4805	20.5948	20.5485	20.7164	20.7231		0.818946	0.319022	0.084837	0.559349	F8WCF6;P59998	ARPC4-TTLL3;ARPC4	Actin-related protein 2/3 complex subunit 4
13.6724	13.5844	13.6354	13.6296	13.0131	13.2357	13.1668	13.0135	+	3.94582	0.00180261	-0.523166	-3.29259	F8WCU9;Q68CP9	ARID2	AT rich interactive domain 2 (ARID, RFX-like), isoform CRA_d;AT-rich interactive domain-containing protein 2
16.8147	15.3273	15.9066	15.0173	15.1228	15.1639	16.2517	15.9456		0.110868	0.6465	-0.145493	-0.24834	F8WD12	SETD5	SET domain containing 5
15.4784	NaN	15.3568	15.0607	15.3632	15.1817	15.12	15.4637		0.0405586	0.913417	-0.0164982	-0.0687155	F8WD26	LMO7	LIM domain 7
NaN	13.5783	13.1534	13.8137	NaN	NaN	NaN	NaN		0	1	NaN	0	F8WDR2;Q9BVS5	TRMT61B	tRNA (adenine(58)-N(1))-methyltransferase;tRNA (adenine(58)-N(1))-methyltransferase, mitochondrial
NaN	15.4936	14.5165	14.7221	14.9244	15.0584	15.4586	15.6092		0.503887	0.161777	0.351905	0.849895	F8WDZ3;Q96FZ5	CMTM7	CKLF like MARVEL transmembrane domain containing 7;CKLF-like MARVEL transmembrane domain-containing protein 7
15.2236	14.8677	14.9559	15.0117	14.9816	14.5878	14.9241	15.1105		0.365542	0.380518	-0.113698	-0.484443	F8WEC0;Q9H3L0	MMADHC	Metabolism of cobalamin associated D;Cobalamin trafficking protein CblD
17.6761	17.6676	17.6999	17.6848	17.5522	17.4501	17.6177	17.6461		1.40512	0.17611	-0.115582	-0.802442	F8WJN3;Q16630	CPSF6	Cleavage and polyadenylation specificity factor subunit 6
18.1828	18.3917	18.3376	18.388	17.8442	17.8855	18.0633	17.7734	+	2.81941	0.00653892	-0.433431	-2.42393	G3V0I5;P49821	NDUFV1	NADH dehydrogenase [ubiquinone] flavoprotein 1, mitochondrial;NADH dehydrogenase [ubiquinone] flavoprotein 1, mitochondrial
17.2901	17.2706	16.7458	17.1372	17.4173	17.6907	17.5599	17.3025	+	1.3389	0.0345277	0.381691	1.5147	G3V112;H0YBV2;Q8NE09	RGS22	Regulator of G protein signaling 22;Regulator of G protein signaling 22 (Fragment);Regulator of G-protein signaling 22
19.4339	19.3958	19.265	19.2357	19.3654	19.3491	19.337	19.3818		0.206475	0.755434	0.0257182	0.172087	G3V180;G3V1D3;Q9NY33	DPP3	Dipeptidyl peptidase 3
18.0909	18.1121	17.753	17.8975	18.0158	17.8236	17.9907	17.8869		0.133633	0.752913	-0.0341172	-0.173839	G3V1A6;P57764	GSDMD	Gasdermin domain containing 1, isoform CRA_d;Gasdermin-D
16.2736	15.8739	16.5213	16.4118	16.1985	16.2526	16.134	16.2392		0.17266	0.6297	-0.0640543	-0.262564	G3V1P3;Q969J3	BORCS5	BLOC-1-related complex subunit 5
16.1298	16.6028	16.213	15.5906	15.1595	16.0743	16.0242	15.6142	+	0.673648	0.0980891	-0.416012	-1.04559	G3V1S4;G3V5S9;Q9Y324	FCF1	Chromosome 14 open reading frame 111, isoform CRA_a;FCF1 rRNA-processing protein;rRNA-processing protein FCF1 homolog
19.2354	20.2312	19.2256	18.6102	19.2744	19.3485	19.3776	19.7208		0.110824	0.668988	0.104711	0.232793	G3V1S7;M0QXH4;M0R2V0;Q92839	HAS1	hyaluronan synthase;hyaluronan synthase;hyaluronan synthase;Hyaluronan synthase 1
21.6186	21.7852	21.7928	21.8699	21.4118	21.5402	21.6666	21.3917	+	1.72266	0.0396383	-0.26409	-1.44392	G3V203;J3QQ67;Q07020	RPL18	Ribosomal protein L18;Ribosomal protein L18 (Fragment);Large ribosomal subunit protein eL18
14.5344	14.0806	NaN	14.1016	NaN	13.5384	14.2776	NaN		0.401928	0.220263	-0.330876	-0.760323	G3V237;G3V239;G3V271;G3V280;G3V285;G3V2A6;G3V2I9;G3V2S0;G3V2T2;G3V2Y3;G3V358;G3V383;G3V392;G3V3C3;G3V3D5;G3V3P1;G3V3P6;G3V3X2;G3V3X3;G3V420;G3V4S2;G3V4S9;G3V4T9;G3V4X3;G3V552;G3V5A6;G3V5B5;G3V5B7;G3V5D7;G3V5G0;G3V5G7;G3V5H8;G3V5P9;G3V5S0;G3V5V9;Q9UN36	NDRG2	Protein NDRG2;Protein NDRG2 (Fragment);Protein NDRG2 (Fragment);Protein NDRG2 (Fragment);Protein NDRG2 (Fragment);Protein NDRG2 (Fragment);NDRG family member 2 (Fragment);Protein NDRG2 (Fragment);Protein NDRG2 (Fragment);Protein NDRG2;Protein NDRG2 (Fragment);Protein NDRG2 (Fragment);Protein NDRG2 (Fragment);Protein NDRG2 (Fragment);Protein NDRG2 (Fragment);Protein NDRG2 (Fragment);Protein NDRG2;…
16.2733	16.3251	16.8269	16.5834	16.0844	15.9971	15.6713	16.1141	+	1.77471	0.0126903	-0.535428	-2.03442	G3V2D5;G3V2P5;Q07352	ZFP36L1	mRNA decay activator protein ZFP36 (Fragment);mRNA decay activator protein ZFP36 (Fragment);mRNA decay activator protein ZFP36L1
16.9024	16.5192	17.1271	17.3204	15.6613	15.7511	16.4198	15.4616	+	2.2645	0.0031682	-1.14382	-3.09343	G3V2N0;G3V3J9;P59768	GNG2	Guanine nucleotide-binding protein subunit gamma;Guanine nucleotide-binding protein subunit gamma;Guanine nucleotide-binding protein G(I)/G(S)/G(O) subunit gamma-2
15.5896	15.7153	15.8706	15.6705	13.755	13.6648	14.3644	13.5716	+	4.21951	0	-1.87256	-6.4885	G3V2N3	PRRX1	Paired related homeobox 1
13.8203	14.7822	13.7662	13.5088	15.0132	14.6716	14.3362	14.8583	+	1.26273	0.0191505	0.750446	1.80816	G3V2R1;Q9UPU9	SAMD4A	Sterile alpha motif domain containing 4A;Protein Smaug homolog 1
16.0551	15.9274	16.1787	16.0512	15.9375	15.6487	16.028	15.9197		0.888004	0.152821	-0.169612	-0.863028	G3V2U7;P07311	ACYP1	Acylphosphatase;Acylphosphatase-1
16.8557	16.8829	16.8439	17.096	16.5717	16.7326	16.8815	16.6294	+	1.26857	0.0790476	-0.215816	-1.13453	G3V325	ATP5MF-PTCD1	ATP5MF-PTCD1 readthrough
14.5302	14.5727	14.7432	14.8025	14.7646	14.9853	14.8795	14.9051	+	1.48973	0.0641183	0.221477	1.23093	G3V3B0	ACIN1	Apoptotic chromatin condensation inducer 1
18.7234	18.6423	18.7393	18.6795	19.3213	19.2408	19.1978	19.3353	+	5.19553	0.00139464	0.577665	4.14226	G3V3H3;G3V5R9	KLC1	Kinesin light chain
13.1842	13.1762	13.5406	NaN	NaN	NaN	13.3484	12.9563		0.269689	0.412452	-0.147973	-0.472579	G3V3Q2;O43542	XRCC3	X-ray repair cross complementing 3;DNA repair protein XRCC3
14.2091	15.1733	14.0238	14.1004	13.2038	14.7701	13.9502	15.1754		0.0707743	0.764411	-0.101781	-0.165718	G3V424;Q4LDG9	DNAL1	Dynein axonemal light chain 1 (Fragment);Dynein axonemal light chain 1
12.63	12.6784	12.1053	NaN	NaN	13.7209	13.4321	NaN	+	1.62141	0.00744463	1.1052	3.06822	G3V4B8;Q96FK6	WDR89	WD repeat-containing protein 89 (Fragment);WD repeat-containing protein 89
20.661	20.8714	20.6557	20.6797	20.5677	20.7231	20.7554	20.621		0.312559	0.582933	-0.0501738	-0.299101	G3V4C1	HNRNPC	Heterogeneous nuclear ribonucleoprotein C
16.7838	16.3969	16.8393	16.5181	16.4488	16.5263	16.226	16.4378		0.923504	0.107135	-0.224815	-1.00458	G3V4K3;Q9H9C1	VIPAS39	Spermatogenesis-defective protein 39 homolog
16.0226	16.0001	15.914	16.3843	14.6523	15.1215	15.0762	14.8188	+	3.58706	0.000714286	-1.1631	-4.61823	G3V4L3;P24723;Q02156	PRKCH;PRKCH;PRKCE	Protein kinase C eta (Fragment);Protein kinase C eta type;Protein kinase C epsilon type
13.6741	13.9491	14.1541	13.414	13.9274	13.9052	14.0571	13.8615		0.36316	0.346591	0.139993	0.5248	G3V4M4;H0YJF3;Q13686	ALKBH1	AlkB homolog 1, histone H2A dioxygenase;AlkB homolog 1, histone H2A dioxygenase (Fragment);Nucleic acid dioxygenase ALKBH1
NaN	17.2227	14.8563	16.5788	16.0999	15.6632	15.3499	14.6887		0.502689	0.120658	-0.768812	-0.976278	G3V4X1	PSMC1	Proteasome 26S subunit, ATPase 1 (Fragment)
16.1735	16.1099	16.2107	16.2974	16.032	16.0366	16.2714	16.0184		0.733631	0.26991	-0.108289	-0.628618	G3V529;Q9GZR7	DDX24	ATP-dependent RNA helicase;ATP-dependent RNA helicase DDX24
14.6695	14.5038	14.661	14.3109	13.6462	14.0645	13.949	13.7802	+	2.78654	0.00358485	-0.676345	-3.00843	G3V541;Q9H6D7	HAUS4	HAUS augmin like complex subunit 4 (Fragment);HAUS augmin-like complex subunit 4
16.257	16.3184	16.3406	16.4035	15.5533	15.9557	15.5396	15.6208	+	3.19079	0.0018789	-0.662508	-3.27453	G3V599;Q96PC5	MIA2	MIA SH3 domain ER export factor 2;Melanoma inhibitory activity protein 2
14.9521	14.7937	14.5386	14.5932	15.1161	14.5709	14.8574	15.2299		0.607543	0.170972	0.224163	0.815921	G3V5F4;Q8N8R3	SLC25A29	Solute carrier family 25 member 29 (Fragment);Mitochondrial basic amino acids transporter
18.0649	18.1741	18.1644	18.1189	18.3402	18.3621	18.1791	18.3799	+	1.90415	0.0667874	0.184819	1.21227	G3V5M2;P00491	PNP	Purine nucleoside phosphorylase
15.5832	15.1363	15.3967	15.413	15.6662	15.5343	15.7456	15.7395	+	1.48758	0.0422615	0.289119	1.41393	G3V5N8;Q9HBF4	ZFYVE1	Zinc finger FYVE-type containing 1;Zinc finger FYVE domain-containing protein 1
NaN	NaN	NaN	16.5602	16.5634	15.9782	NaN	NaN		0	1	-0.289365	0	G3V5S3;Q9NPC3	CCNB1IP1	Cyclin B1 interacting protein 1 (Fragment);E3 ubiquitin-protein ligase CCNB1IP1
17.8919	17.8704	18.0753	17.7037	17.9592	17.7164	17.9234	17.9615		0.0169408	0.976669	0.00479841	0.0244863	G3V5T9;P24941	CDK2	Cyclin-dependent kinase 2
14.143	14.3257	14.084	14.3752	14.2617	14.2559	14.1607	14.1011		0.180483	0.705052	-0.0371196	-0.205942	G3XAG1;Q96ME7	ZNF512	Zinc finger protein 512
16.1883	16.2324	16.4827	16.4849	15.4456	15.7382	16.4789	15.3223	+	1.16334	0.0279267	-0.600817	-1.61846	G3XAI2;P07942	LAMB1	Laminin subunit beta 1;Laminin subunit beta-1
16.1194	16.204	16.0972	16.4117	16.2669	16.3957	16.0605	16.3738		0.258212	0.552405	0.0661111	0.322636	G3XAN4;Q15629	TRAM1	Translocating chain-associated membrane protein 1
15.9079	15.8992	16.5268	16.2278	15.9942	15.7731	16.3224	16.1527		0.161738	0.614036	-0.0798168	-0.275219	G3XAN8;Q9Y5J9	TIMM8B	Mitochondrial import inner membrane translocase subunit;Mitochondrial import inner membrane translocase subunit Tim8 B
12.5766	NaN	NaN	NaN	NaN	NaN	14.0972	NaN		0	1	1.52062	0	G5E948	MAP4K4	non-specific serine/threonine protein kinase
13.3501	NaN	13.1539	13.534	NaN	12.2808	13.3984	11.9531	+	0.823775	0.0460553	-0.801915	-1.45528	G5E953;Q13615	MTMR3	Phosphatidylinositol-3-phosphate phosphatase;Myotubularin-related protein 3
13.7997	14.3247	14.0037	13.8696	13.8021	14.2739	14.1332	14.1246		0.21932	0.541097	0.0840213	0.331654	G5E994;Q5VW38	GPR107	G protein-coupled receptor 107;Protein GPR107
15.9091	16.0018	15.7852	15.8865	15.7782	15.8061	15.4034	15.833		0.867461	0.138576	-0.190454	-0.904576	G5E9A6;P51784	USP11	Ubiquitin carboxyl-terminal hydrolase;Ubiquitin carboxyl-terminal hydrolase 11
14.36	14.474	14.7909	14.4989	14.5781	14.496	14.5499	14.3104		0.166604	0.677985	-0.0473263	-0.225624	G5E9C2;I3L4X3	NFKBIB	NFKB inhibitor beta;NFKB inhibitor beta (Fragment)
14.7252	14.4455	13.8899	13.573	14.7186	13.6781	14.5774	15.03		0.38315	0.227842	0.34262	0.698722	G5E9P3;Q9NYS0	NKIRAS1	NFKB inhibitor interacting Ras like 1;NF-kappa-B inhibitor-interacting Ras-like protein 1
15.5348	16.0378	15.6295	15.7439	15.5164	15.7674	15.6523	15.6375		0.32825	0.440834	-0.0930784	-0.421883	G5E9Z4;Q8TCG2	PI4K2B	Phosphatidylinositol 4-kinase type 2;Phosphatidylinositol 4-kinase type 2-beta
17.8316	17.9711	18.2069	18.2804	17.4534	17.4153	17.4888	17.5228	+	2.88307	0.00397906	-0.602373	-2.91766	G5EA09	SDCBP	Syndecan binding protein
16.8488	16.7088	16.8057	16.8683	15.6927	15.6366	15.7264	15.5313	+	6.10767	0	-1.16114	-7.46497	G5EA30	CELF1	CUG triplet repeat, RNA binding protein 1, isoform CRA_c
13.3068	13.4676	13.8157	13.8832	12.9314	12.7855	12.8755	12.8939	+	2.72781	0.00325723	-0.746747	-3.09183	G5EA36	CDC27	Cell division cycle protein 27 homolog
16.4103	16.5923	16.0548	16.2905	16.932	16.8359	16.462	17.0796	+	1.52313	0.019442	0.49038	1.79417	G5EA37;Q5MNZ9	WIPI1	WD repeat domain, phosphoinositide interacting 1;WD repeat domain phosphoinositide-interacting protein 1
14.3852	14.4482	13.8819	13.962	12.7089	13.354	NaN	13.1631	+	2.26255	0.00363205	-1.09399	-3.27482	G5EA42;Q9NZR1	TMOD2	Tropomodulin 2;Tropomodulin-2
17.5098	17.857	17.532	16.2478	17.067	17.5683	16.5728	NaN		0.172314	0.497577	-0.217243	-0.371823	G8JLA2	MYL6	Myosin light chain 6
16.5744	16.6314	16.7409	16.5841	16.3201	16.5647	16.6074	16.4753		0.974133	0.173711	-0.140823	-0.808824	G8JLB3;Q9Y606	PUS1	Pseudouridine synthase 1 (Fragment);Pseudouridylate synthase 1 homolog
21.5574	21.7539	21.5985	21.5374	21.5889	21.704	21.5582	21.6728		0.119206	0.833462	0.0191507	0.119779	G8JLB6;P31943	HNRNPH1	Heterogeneous nuclear ribonucleoprotein H1;Heterogeneous nuclear ribonucleoprotein H
15.571	15.0609	15.1597	15.1203	14.4543	15.0125	14.8446	14.97	+	1.254	0.0354095	-0.407631	-1.49762	G8JLQ3;P78537	BLOC1S1	Biogenesis of lysosome-related organelles complex 1 subunit 1
17.2073	17.1615	17.1686	17.3259	17.0175	16.9359	17.0338	16.7823	+	2.13116	0.0279389	-0.273469	-1.61875	H0UI80;Q8IXH7;X6RLT1	NELFCD	Negative elongation factor complex member C/D;Negative elongation factor C/D;Negative elongation factor complex member C/D (Fragment)
15.509	14.4412	15.9438	15.675	15.2498	14.8367	14.7655	15.6052		0.305111	0.306461	-0.277957	-0.575479	H0Y332;Q5T5C0	STXBP5	Syntaxin binding protein 5;Syntaxin-binding protein 5
19.1241	19.0466	19.1682	19.1404	19.1209	19.1848	19.1496	19.2816		0.720184	0.413607	0.0643868	0.448283	H0Y368;O60762;Q5QPK2	DPM1	Dolichol-phosphate mannosyltransferase subunit 1
14.1106	13.2586	13.3389	15.2077	13.9467	12.0354	13.8294	14.1809		0.301589	0.271791	-0.480873	-0.625236	H0Y3K4	RBM33	RNA binding motif protein 33 (Fragment)
16.3012	15.9635	16.0773	16.1065	15.6668	15.7707	15.4674	15.4935	+	2.64943	0.00548462	-0.512536	-2.554	H0Y4B0;O43414	ERI3	ERI1 exoribonuclease family member 3 (Fragment);ERI1 exoribonuclease 3
14.9487	15.4169	15.346	14.5262	15.2302	14.7376	15.352	15.2739		0.135276	0.638227	0.0889401	0.255428	H0Y4R5;Q5SNT2	TMEM201	Transmembrane protein 201 (Fragment);Transmembrane protein 201
17.0309	17.2325	16.9023	17.0648	16.8615	16.9067	16.8609	16.9253		1.28395	0.110009	-0.169032	-0.994855	H0Y4W2;Q9Y4A5	TRRAP	Transformation/transcription domain associated protein;Transformation/transcription domain-associated protein
13.64	NaN	14.6508	NaN	14.5464	14.1942	14.1299	13.3617		0.0624874	0.793603	-0.0873623	-0.149169	H0Y4W4;O00221;Q7LC14	NFKBIE	NFKB inhibitor epsilon (Fragment);NF-kappa-B inhibitor epsilon;NFKB inhibitor epsilon
15.1877	15.1911	15.3485	15.5476	15.8534	15.5722	15.1088	16.4715	+	0.70835	0.0878062	0.432765	1.08928	H0Y5C6	FLNA	Filamin A (Fragment)
16.1867	16.5407	16.1558	NaN	14.86	15.779	13.541	15.4866	+	1.16037	0.0162015	-1.37774	-1.97646	H0Y5D0;P40426;Q5JS98;U3KQA2	PBX3	PBX homeobox 3 (Fragment);Pre-B-cell leukemia transcription factor 3;PBX homeobox 3;PBX homeobox 3 (Fragment)
15.5688	15.9636	14.8616	15.4074	16.3987	16.9577	16.3184	16.7508	+	2.2596	0.00309342	1.15609	3.09685	H0Y5F4;Q8WV93	AFG1L	AFG1 like ATPase (Fragment);AFG1-like ATPase
16.4768	16.5501	16.5507	16.4466	16.7867	16.8188	16.8706	16.8503	+	4.27124	0.006496	0.325551	2.46423	H0Y5K5;Q9Y282	ERGIC3	Endoplasmic reticulum-Golgi intermediate compartment protein (Fragment);Endoplasmic reticulum-Golgi intermediate compartment protein 3
17.9745	17.9306	17.8818	17.8115	17.5241	17.5407	17.6694	17.4962	+	3.23166	0.00882344	-0.342058	-2.25174	H0Y5L2;Q9NTX5	ECHDC1	Ethylmalonyl-CoA decarboxylase
15.9352	15.9781	15.763	15.8737	15.9644	15.7461	15.6801	15.7206		0.669311	0.280007	-0.109689	-0.612931	H0Y612;Q9UPN9	TRIM33	Tripartite motif containing 33 (Fragment);E3 ubiquitin-protein ligase TRIM33
13.5384	13.2283	14.2054	NaN	13.5024	14.3288	13.6729	13.6961		0.169433	0.537462	0.142721	0.337471	H0Y6A0	ARFGAP3	ADP ribosylation factor GTPase activating protein 3 (Fragment)
15.0625	13.8447	14.2087	14.5701	14.1159	12.9456	12.0783	14.3304	+	0.910658	0.0334678	-1.05397	-1.53361	H0Y6F5;Q9H4I2	ZHX3	Zinc fingers and homeoboxes 3 (Fragment);Zinc fingers and homeoboxes protein 3
NaN	NaN	NaN	NaN	NaN	NaN	NaN	NaN		NaN	1	0	NaN	H0Y6P5	PTPRK	Receptor-type tyrosine-protein phosphatase F (Fragment)
13.1865	12.5446	12.6953	12.5771	12.0723	12.724	12.2118	11.9151	+	1.19161	0.030285	-0.520066	-1.57661	H0Y6W0;O95985	TOP3B	DNA topoisomerase (Fragment);DNA topoisomerase 3-beta-1
[truncated: 4,780 more rows]
