# Supplementary material for: Caspase-8 expression and its Src dependent phosphorylation on Tyrosine 380 triggers NRF2 signaling activation in glioblastoma
Source: Cell Death Differ. 2025 Oct 6;32(12):2355–67. doi: 10.1038/s41418-025-01542-3 (PMC12669649; doi:10.1038/s41418-025-01542-3)
Supplement: Supplementary file 4 — Table S2_Dataset 2_Phosphoproteomic dataset [file 41418_2025_1542_MOESM4_ESM.xlsx]

## Sheet: Foglio1
Table S2/Dataset 2
Phosphosites identified in the phosphoproteomic analysis
Raw data (phosphosites intensities)						Statistical analysis (Student's T Test)				Protein IDs			Phosphosite information
shCtrl_1	shCtrl_3	shCtrl_4	shC8_2	shC8_3	shC8_4	T-test Significant shC8_shCtrl	-Log p-value shC8_shCtrl	Difference shC8_shCtrl	Test statistic shC8_shCtrl	Genes	Protein Descriptions	Protein ID	Phosphorylated aminoacid	Phosphorylation site ID	Phosphorylated aminoacid position	Phosphorylated sequence	Multiplicity of phosphorylation
-1.40287	-1.34077	-1.90134	-2.20199	-2.5343	-1.40656		0.588735	-0.499289	-1.043	NSRP1	Nuclear speckle splicing regulatory protein 1	A0A024QZ33	S	A0A024QZ33_S403_M1	403	NQDRKESSPNSRAKD	1
-1.40287	-1.34077	-1.90134	-2.20199	-2.5343	-1.40656		0.588735	-0.499289	-1.043	NSRP1	Nuclear speckle splicing regulatory protein 1	Q9H0G5	S	Q9H0G5_S457_M1	457	NQDRKESSPNSRAKD	1
-0.453477	-1.57383	-0.793042	0.26151	NaN	NaN		0	1.20163	0	NSRP1	Nuclear speckle splicing regulatory protein 1	A0A024QZ33	S	A0A024QZ33_S194_M1	194	EENPDADSDFDAKSS	1
-0.453477	-1.57383	-0.793042	0.26151	NaN	NaN		0	1.20163	0	NSRP1	Nuclear speckle splicing regulatory protein 1	Q9H0G5	S	Q9H0G5_S248_M1	248	EENPDADSDFDAKSS	1
-0.122401	0.0528097	2.03441	NaN	NaN	NaN		0	NaN	0	MAP2	Microtubule-associated protein;Microtubule-associated protein;Microtubule-associated protein 2	A0A024R3Z1	S	A0A024R3Z1_S1813_M1	1813	GAEIITQSPGRSSVA	1
-0.122401	0.0528097	2.03441	NaN	NaN	NaN		0	NaN	0	MAP2	Microtubule-associated protein;Microtubule-associated protein;Microtubule-associated protein 2	A0A669KB77	S	A0A669KB77_S1945_M1	1945	GAEIITQSPGRSSVA	1
-0.122401	0.0528097	2.03441	NaN	NaN	NaN		0	NaN	0	MAP2	Microtubule-associated protein;Microtubule-associated protein;Microtubule-associated protein 2	P11137	S	P11137_S1782_M1	1782	GAEIITQSPGRSSVA	1
NaN	1.69862	NaN	-0.0639124	-3.65278	NaN		0	-3.55697	0	MAP2	Microtubule-associated protein;Microtubule-associated protein;Microtubule-associated protein 2	A0A024R3Z1	T	A0A024R3Z1_T1811_M1	1811	DHGAEIITQSPGRSS	1
NaN	1.69862	NaN	-0.0639124	-3.65278	NaN		0	-3.55697	0	MAP2	Microtubule-associated protein;Microtubule-associated protein;Microtubule-associated protein 2	A0A669KB77	T	A0A669KB77_T1943_M1	1943	DHGAEIITQSPGRSS	1
NaN	1.69862	NaN	-0.0639124	-3.65278	NaN		0	-3.55697	0	MAP2	Microtubule-associated protein;Microtubule-associated protein;Microtubule-associated protein 2	P11137	T	P11137_T1780_M1	1780	DHGAEIITQSPGRSS	1
-0.492128	-0.427011	0.60462	NaN	NaN	NaN		0	NaN	0	MAP2	Microtubule-associated protein;Microtubule-associated protein;Microtubule-associated protein 2	A0A024R3Z1	S	A0A024R3Z1_S833_M1	833	AEVARRKSVPSETVV	1
-0.492128	-0.427011	0.60462	NaN	NaN	NaN		0	NaN	0	MAP2	Microtubule-associated protein;Microtubule-associated protein;Microtubule-associated protein 2	A0A669KB77	S	A0A669KB77_S996_M1	996	AEVARRKSVPSETVV	1
-0.492128	-0.427011	0.60462	NaN	NaN	NaN		0	NaN	0	MAP2	Microtubule-associated protein;Microtubule-associated protein;Microtubule-associated protein 2	P11137	S	P11137_S833_M1	833	AEVARRKSVPSETVV	1
2.91726	3.11449	2.72018	0.758983	-1.98668	-0.173553	+	1.84846	-3.3844	-3.70253	HDLBP	High density lipoprotein binding protein;Vigilin	A0A024R4E5	S	A0A024R4E5_S944_M1	944	AKDCDPGSPRRCDII	1
2.91726	3.11449	2.72018	0.758983	-1.98668	-0.173553	+	1.84846	-3.3844	-3.70253	HDLBP	High density lipoprotein binding protein;Vigilin	Q00341	S	Q00341_S944_M1	944	AKDCDPGSPRRCDII	1
-0.290353	0.299742	NaN	NaN	-1.18848	NaN		0	-1.19317	0	HDLBP	High density lipoprotein binding protein;Vigilin	A0A024R4E5	T	A0A024R4E5_T28_M1	28	PQQIKVATLNSEEES	1
-0.290353	0.299742	NaN	NaN	-1.18848	NaN		0	-1.19317	0	HDLBP	High density lipoprotein binding protein;Vigilin	Q00341	T	Q00341_T28_M1	28	PQQIKVATLNSEEES	1
4.41979	4.17621	4.40331	NaN	NaN	NaN		0	NaN	0	HDLBP	High density lipoprotein binding protein;Vigilin	A0A024R4E5	S	A0A024R4E5_S31_M1	31	IKVATLNSEEESDPP	1
4.41979	4.17621	4.40331	NaN	NaN	NaN		0	NaN	0	HDLBP	High density lipoprotein binding protein;Vigilin	Q00341	S	Q00341_S31_M1	31	IKVATLNSEEESDPP	1
1.0238	0.913976	0.284077	NaN	NaN	NaN		0	NaN	0	EHD1	EH domain containing 1;EH domain-containing protein 1	A0A024R571	S	A0A024R571_S470_M1	470	DEIFYTLSPVNGKIT	1
1.0238	0.913976	0.284077	NaN	NaN	NaN		0	NaN	0	EHD1	EH domain containing 1;EH domain-containing protein 1	Q9H4M9	S	Q9H4M9_S456_M1	456	DEIFYTLSPVNGKIT	1
3.92467	4.19901	3.98668	3.89963	3.52084	3.64832		1.17555	-0.347189	-1.45351	BAG6	Large proline-rich protein BAG6	A0A024RCM4	S	A0A024RCM4_S958_M1	958	VQGAERASPEPQREN	1
3.92467	4.19901	3.98668	3.89963	3.52084	3.64832		1.17555	-0.347189	-1.45351	BAG6	Large proline-rich protein BAG6	A0A0G2JK23	S	A0A0G2JK23_S964_M1	964	VQGAERASPEPQREN	1
3.92467	4.19901	3.98668	3.89963	3.52084	3.64832		1.17555	-0.347189	-1.45351	BAG6	Large proline-rich protein BAG6	A0A7I2V508	S	A0A7I2V508_S1005_M1	1005	VQGAERASPEPQREN	1
3.92467	4.19901	3.98668	3.89963	3.52084	3.64832		1.17555	-0.347189	-1.45351	BAG6	Large proline-rich protein BAG6	A0A7P0MQS5	S	A0A7P0MQS5_S932_M1	932	VQGAERASPEPQREN	1
3.92467	4.19901	3.98668	3.89963	3.52084	3.64832		1.17555	-0.347189	-1.45351	BAG6	Large proline-rich protein BAG6	P46379	S	P46379_S964_M1	964	VQGAERASPEPQREN	1
NaN	-0.807036	-0.849041	NaN	NaN	-1.54097		0	-0.712934	0	BAG6	Large proline-rich protein BAG6	A0A024RCM4	S	A0A024RCM4_S1075_M1	1075	AGARPLTSPESLSRD	1
NaN	-0.807036	-0.849041	NaN	NaN	-1.54097		0	-0.712934	0	BAG6	Large proline-rich protein BAG6	A0A0G2JK23	S	A0A0G2JK23_S1081_M1	1081	AGARPLTSPESLSRD	1
NaN	-0.807036	-0.849041	NaN	NaN	-1.54097		0	-0.712934	0	BAG6	Large proline-rich protein BAG6	A0A7I2V508	S	A0A7I2V508_S1122_M1	1122	AGARPLTSPESLSRD	1
NaN	-0.807036	-0.849041	NaN	NaN	-1.54097		0	-0.712934	0	BAG6	Large proline-rich protein BAG6	A0A7P0MQS5	S	A0A7P0MQS5_S1049_M1	1049	AGARPLTSPESLSRD	1
NaN	-0.807036	-0.849041	NaN	NaN	-1.54097		0	-0.712934	0	BAG6	Large proline-rich protein BAG6	P46379	S	P46379_S1081_M1	1081	AGARPLTSPESLSRD	1
4.8516	4.92037	5.10972	4.15778	3.92767	4.96298		0.880582	-0.611085	-1.44392	BAG6	Large proline-rich protein BAG6	A0A024RCM4	S	A0A024RCM4_S967_M1	967	EPQRENASPAPGTTA	1
4.8516	4.92037	5.10972	4.15778	3.92767	4.96298		0.880582	-0.611085	-1.44392	BAG6	Large proline-rich protein BAG6	A0A0G2JK23	S	A0A0G2JK23_S973_M1	973	EPQRENASPAPGTTA	1
4.8516	4.92037	5.10972	4.15778	3.92767	4.96298		0.880582	-0.611085	-1.44392	BAG6	Large proline-rich protein BAG6	A0A7I2V508	S	A0A7I2V508_S1014_M1	1014	EPQRENASPAPGTTA	1
4.8516	4.92037	5.10972	4.15778	3.92767	4.96298		0.880582	-0.611085	-1.44392	BAG6	Large proline-rich protein BAG6	A0A7P0MQS5	S	A0A7P0MQS5_S941_M1	941	EPQRENASPAPGTTA	1
4.8516	4.92037	5.10972	4.15778	3.92767	4.96298		0.880582	-0.611085	-1.44392	BAG6	Large proline-rich protein BAG6	P46379	S	P46379_S973_M1	973	EPQRENASPAPGTTA	1
NaN	NaN	0.708194	NaN	-0.275249	1.49078		0	-0.10043	0	BAG6	Large proline-rich protein BAG6	A0A024RCM4	S	A0A024RCM4_S113_M1	113	SATHGGGSPPGTRGP	1
NaN	NaN	0.708194	NaN	-0.275249	1.49078		0	-0.10043	0	BAG6	Large proline-rich protein BAG6	A0A0G2JK23	S	A0A0G2JK23_S113_M1	113	SATHGGGSPPGTRGP	1
NaN	NaN	0.708194	NaN	-0.275249	1.49078		0	-0.10043	0	BAG6	Large proline-rich protein BAG6	A0A7I2V508	S	A0A7I2V508_S113_M1	113	SATHGGGSPPGTRGP	1
NaN	NaN	0.708194	NaN	-0.275249	1.49078		0	-0.10043	0	BAG6	Large proline-rich protein BAG6	A0A7P0MQS5	S	A0A7P0MQS5_S113_M1	113	SATHGGGSPPGTRGP	1
NaN	NaN	0.708194	NaN	-0.275249	1.49078		0	-0.10043	0	BAG6	Large proline-rich protein BAG6	P46379	S	P46379_S113_M1	113	SATHGGGSPPGTRGP	1
NaN	NaN	NaN	-1.96047	NaN	NaN		0	NaN	0	BAG6	Large proline-rich protein BAG6	A0A024RCM4	S	A0A024RCM4_S96_M1	96	PPQTHLPSGASSGTG	1
NaN	NaN	NaN	-1.96047	NaN	NaN		0	NaN	0	BAG6	Large proline-rich protein BAG6	A0A0G2JK23	S	A0A0G2JK23_S96_M1	96	PPQTHLPSGASSGTG	1
NaN	NaN	NaN	-1.96047	NaN	NaN		0	NaN	0	BAG6	Large proline-rich protein BAG6	A0A7I2V508	S	A0A7I2V508_S96_M1	96	PPQTHLPSGASSGTG	1
NaN	NaN	NaN	-1.96047	NaN	NaN		0	NaN	0	BAG6	Large proline-rich protein BAG6	A0A7P0MQS5	S	A0A7P0MQS5_S96_M1	96	PPQTHLPSGASSGTG	1
NaN	NaN	NaN	-1.96047	NaN	NaN		0	NaN	0	BAG6	Large proline-rich protein BAG6	P46379	S	P46379_S96_M1	96	PPQTHLPSGASSGTG	1
1.20381	1.38824	1.17338	0.175856	0.396686	-0.627493	+	1.79246	-1.27346	-3.04405	BAG6	Large proline-rich protein BAG6	A0A024RCM4	S	A0A024RCM4_S1111_M1	1111	LQEDPNYSPQRFPNA	1
1.20381	1.38824	1.17338	0.175856	0.396686	-0.627493	+	1.79246	-1.27346	-3.04405	BAG6	Large proline-rich protein BAG6	A0A0G2JK23	S	A0A0G2JK23_S1117_M1	1117	LQEDPNYSPQRFPNA	1
1.20381	1.38824	1.17338	0.175856	0.396686	-0.627493	+	1.79246	-1.27346	-3.04405	BAG6	Large proline-rich protein BAG6	A0A7I2V508	S	A0A7I2V508_S1158_M1	1158	LQEDPNYSPQRFPNA	1
1.20381	1.38824	1.17338	0.175856	0.396686	-0.627493	+	1.79246	-1.27346	-3.04405	BAG6	Large proline-rich protein BAG6	A0A7P0MQS5	S	A0A7P0MQS5_S1085_M1	1085	LQEDPNYSPQRFPNA	1
1.20381	1.38824	1.17338	0.175856	0.396686	-0.627493	+	1.79246	-1.27346	-3.04405	BAG6	Large proline-rich protein BAG6	P46379	S	P46379_S1117_M1	1117	LQEDPNYSPQRFPNA	1
-0.517794	-3.6071	-2.25055	NaN	NaN	NaN		0	NaN	0	BAG6	Large proline-rich protein BAG6	A0A024RCM4	S	A0A024RCM4_S967_M2	967	EPQRENASPAPGTTA	2
-0.517794	-3.6071	-2.25055	NaN	NaN	NaN		0	NaN	0	BAG6	Large proline-rich protein BAG6	A0A024RCM4	S	A0A024RCM4_S958_M2	958	VQGAERASPEPQREN	2
-0.517794	-3.6071	-2.25055	NaN	NaN	NaN		0	NaN	0	BAG6	Large proline-rich protein BAG6	A0A0G2JK23	S	A0A0G2JK23_S973_M2	973	EPQRENASPAPGTTA	2
-0.517794	-3.6071	-2.25055	NaN	NaN	NaN		0	NaN	0	BAG6	Large proline-rich protein BAG6	A0A0G2JK23	S	A0A0G2JK23_S964_M2	964	VQGAERASPEPQREN	2
-0.517794	-3.6071	-2.25055	NaN	NaN	NaN		0	NaN	0	BAG6	Large proline-rich protein BAG6	A0A7I2V508	S	A0A7I2V508_S1014_M2	1014	EPQRENASPAPGTTA	2
-0.517794	-3.6071	-2.25055	NaN	NaN	NaN		0	NaN	0	BAG6	Large proline-rich protein BAG6	A0A7I2V508	S	A0A7I2V508_S1005_M2	1005	VQGAERASPEPQREN	2
-0.517794	-3.6071	-2.25055	NaN	NaN	NaN		0	NaN	0	BAG6	Large proline-rich protein BAG6	A0A7P0MQS5	S	A0A7P0MQS5_S941_M2	941	EPQRENASPAPGTTA	2
-0.517794	-3.6071	-2.25055	NaN	NaN	NaN		0	NaN	0	BAG6	Large proline-rich protein BAG6	A0A7P0MQS5	S	A0A7P0MQS5_S932_M2	932	VQGAERASPEPQREN	2
-0.517794	-3.6071	-2.25055	NaN	NaN	NaN		0	NaN	0	BAG6	Large proline-rich protein BAG6	P46379	S	P46379_S973_M2	973	EPQRENASPAPGTTA	2
-0.517794	-3.6071	-2.25055	NaN	NaN	NaN		0	NaN	0	BAG6	Large proline-rich protein BAG6	P46379	S	P46379_S964_M2	964	VQGAERASPEPQREN	2
-1.74944	-2.52692	-1.55048	NaN	-1.76805	-1.18876		0.431619	0.463874	0.857359	VGLL4	Vestigial like family member 4;Vestigial like 4 (Drosophila), isoform CRA_b;Vestigial like 4 (Drosophila), isoform CRA_d;Transcription cofactor vestigial-like protein 4	A0A075B6E4	S	A0A075B6E4_S52_M1	52	RTGPPPISPSKRKFS	1
-1.74944	-2.52692	-1.55048	NaN	-1.76805	-1.18876		0.431619	0.463874	0.857359	VGLL4	Vestigial like family member 4;Vestigial like 4 (Drosophila), isoform CRA_b;Vestigial like 4 (Drosophila), isoform CRA_d;Transcription cofactor vestigial-like protein 4	A0A0A6YYI5	S	A0A0A6YYI5_S57_M1	57	RTGPPPISPSKRKFS	1
-1.74944	-2.52692	-1.55048	NaN	-1.76805	-1.18876		0.431619	0.463874	0.857359	VGLL4	Vestigial like family member 4;Vestigial like 4 (Drosophila), isoform CRA_b;Vestigial like 4 (Drosophila), isoform CRA_d;Transcription cofactor vestigial-like protein 4	G5E9M7	S	G5E9M7_S58_M1	58	RTGPPPISPSKRKFS	1
-1.74944	-2.52692	-1.55048	NaN	-1.76805	-1.18876		0.431619	0.463874	0.857359	VGLL4	Vestigial like family member 4;Vestigial like 4 (Drosophila), isoform CRA_b;Vestigial like 4 (Drosophila), isoform CRA_d;Transcription cofactor vestigial-like protein 4	Q14135	S	Q14135_S52_M1	52	RTGPPPISPSKRKFS	1
-1.33391	-0.966781	-1.04539	NaN	NaN	NaN		0	NaN	0	VGLL4	Vestigial like family member 4;Vestigial like 4 (Drosophila), isoform CRA_b;Vestigial like 4 (Drosophila), isoform CRA_d;Transcription cofactor vestigial-like protein 4	A0A075B6E4	S	A0A075B6E4_S262_M1	262	AKDGASSSPESASRR	1
-1.33391	-0.966781	-1.04539	NaN	NaN	NaN		0	NaN	0	VGLL4	Vestigial like family member 4;Vestigial like 4 (Drosophila), isoform CRA_b;Vestigial like 4 (Drosophila), isoform CRA_d;Transcription cofactor vestigial-like protein 4	A0A0A6YYI5	S	A0A0A6YYI5_S267_M1	267	AKDGASSSPESASRR	1
-1.33391	-0.966781	-1.04539	NaN	NaN	NaN		0	NaN	0	VGLL4	Vestigial like family member 4;Vestigial like 4 (Drosophila), isoform CRA_b;Vestigial like 4 (Drosophila), isoform CRA_d;Transcription cofactor vestigial-like protein 4	G5E9M7	S	G5E9M7_S268_M1	268	AKDGASSSPESASRR	1
-1.33391	-0.966781	-1.04539	NaN	NaN	NaN		0	NaN	0	VGLL4	Vestigial like family member 4;Vestigial like 4 (Drosophila), isoform CRA_b;Vestigial like 4 (Drosophila), isoform CRA_d;Transcription cofactor vestigial-like protein 4	Q14135	S	Q14135_S262_M1	262	AKDGASSSPESASRR	1
0.785988	0.304559	0.11364	NaN	NaN	NaN		0	NaN	0	VGLL4	Vestigial like family member 4;Vestigial like 4 (Drosophila), isoform CRA_b;Vestigial like 4 (Drosophila), isoform CRA_d;Transcription cofactor vestigial-like protein 4	A0A075B6E4	S	A0A075B6E4_S59_M1	59	SPSKRKFSMEPGDED	1
0.785988	0.304559	0.11364	NaN	NaN	NaN		0	NaN	0	VGLL4	Vestigial like family member 4;Vestigial like 4 (Drosophila), isoform CRA_b;Vestigial like 4 (Drosophila), isoform CRA_d;Transcription cofactor vestigial-like protein 4	A0A0A6YYI5	S	A0A0A6YYI5_S64_M1	64	SPSKRKFSMEPGDED	1
0.785988	0.304559	0.11364	NaN	NaN	NaN		0	NaN	0	VGLL4	Vestigial like family member 4;Vestigial like 4 (Drosophila), isoform CRA_b;Vestigial like 4 (Drosophila), isoform CRA_d;Transcription cofactor vestigial-like protein 4	G5E9M7	S	G5E9M7_S65_M1	65	SPSKRKFSMEPGDED	1
0.785988	0.304559	0.11364	NaN	NaN	NaN		0	NaN	0	VGLL4	Vestigial like family member 4;Vestigial like 4 (Drosophila), isoform CRA_b;Vestigial like 4 (Drosophila), isoform CRA_d;Transcription cofactor vestigial-like protein 4	Q14135	S	Q14135_S59_M1	59	SPSKRKFSMEPGDED	1
1.01356	0.658582	0.706802	1.73279	2.3088	1.53114	+	1.8366	1.0646	2.97239	NOSIP	Nitric oxide synthase-interacting protein	A0A075B6F9	S	A0A075B6F9_S107_M1	107	KELQRAASQDHVRGF	1
1.01356	0.658582	0.706802	1.73279	2.3088	1.53114	+	1.8366	1.0646	2.97239	NOSIP	Nitric oxide synthase-interacting protein	Q9Y314	S	Q9Y314_S107_M1	107	KELQRAASQDHVRGF	1
-0.170188	0.174267	-0.345518	NaN	NaN	NaN		0	NaN	0	AMBRA1	Autophagy and beclin 1 regulator 1;Activating molecule in BECN1-regulated autophagy protein 1	A0A075B6T1	S	A0A075B6T1_S549_M1	549	LELSSSASPQEERTV	1
-0.170188	0.174267	-0.345518	NaN	NaN	NaN		0	NaN	0	AMBRA1	Autophagy and beclin 1 regulator 1;Activating molecule in BECN1-regulated autophagy protein 1	Q9C0C7	S	Q9C0C7_S639_M1	639	LELSSSASPQEERTV	1
8.99095	9.42194	9.5165	5.81405	7.01525	7.68897	+	1.90531	-2.47037	-3.67783	RPS17;RPS17;;RPS17	Small ribosomal subunit protein eS17	A0A075B716	S	A0A075B716_S89_M1	89	DNYVPEVSALDQEII	1
8.99095	9.42194	9.5165	5.81405	7.01525	7.68897	+	1.90531	-2.47037	-3.67783	RPS17;RPS17;;RPS17	Small ribosomal subunit protein eS17	H0YN88	S	H0YN88_S89_M1	89	DNYVPEVSALDQEII	1
8.99095	9.42194	9.5165	5.81405	7.01525	7.68897	+	1.90531	-2.47037	-3.67783	RPS17;RPS17;;RPS17	Small ribosomal subunit protein eS17	H3BNC9	S	H3BNC9_S538_M1	538	DNYVPEVSALDQEII	1
8.99095	9.42194	9.5165	5.81405	7.01525	7.68897	+	1.90531	-2.47037	-3.67783	RPS17;RPS17;;RPS17	Small ribosomal subunit protein eS17	P08708	S	P08708_S89_M1	89	DNYVPEVSALDQEII	1
NaN	NaN	NaN	NaN	NaN	NaN		NaN	0	NaN	CEP152	Centrosomal protein 152;Centrosomal protein of 152 kDa	A0A075B719	Y	A0A075B719_Y119_M1	119	TEDRHPVYHPEEGGD	1
NaN	NaN	NaN	NaN	NaN	NaN		NaN	0	NaN	CEP152	Centrosomal protein 152;Centrosomal protein of 152 kDa	O94986	Y	O94986_Y119_M1	119	TEDRHPVYHPEEGGD	1
NaN	NaN	NaN	NaN	NaN	NaN		NaN	0	NaN	CEP152	Centrosomal protein 152;Centrosomal protein of 152 kDa	A0A075B719	Y	A0A075B719_Y132_M1	132	GDEGGSGYSPPSKCE	1
NaN	NaN	NaN	NaN	NaN	NaN		NaN	0	NaN	CEP152	Centrosomal protein 152;Centrosomal protein of 152 kDa	O94986	Y	O94986_Y132_M1	132	GDEGGSGYSPPSKCE	1
0.593219	0.0715418	0.832335	NaN	NaN	NaN		0	NaN	0	CEP152	Centrosomal protein 152;Centrosomal protein of 152 kDa	A0A075B719	S	A0A075B719_S130_M1	130	EGGDEGGSGYSPPSK	1
0.593219	0.0715418	0.832335	NaN	NaN	NaN		0	NaN	0	CEP152	Centrosomal protein 152;Centrosomal protein of 152 kDa	O94986	S	O94986_S130_M1	130	EGGDEGGSGYSPPSK	1
NaN	NaN	NaN	NaN	-2.4146	-1.19247		0	NaN	0	EPPK1	Epiplakin 1;Epiplakin	A0A075B730	S	A0A075B730_S2700_M1	2700	SASELHTSGILGPET	1
NaN	NaN	NaN	NaN	-2.4146	-1.19247		0	NaN	0	EPPK1	Epiplakin 1;Epiplakin	A0A075B730	S	A0A075B730_S3231_M1	3231	SASELHTSGILGPET	1
NaN	NaN	NaN	NaN	-2.4146	-1.19247		0	NaN	0	EPPK1	Epiplakin 1;Epiplakin	A0A075B730	S	A0A075B730_S3765_M1	3765	SASELHTSGILGPET	1
NaN	NaN	NaN	NaN	-2.4146	-1.19247		0	NaN	0	EPPK1	Epiplakin 1;Epiplakin	A0A075B730	S	A0A075B730_S4299_M1	4299	SASELHTSGILGPET	1
NaN	NaN	NaN	NaN	-2.4146	-1.19247		0	NaN	0	EPPK1	Epiplakin 1;Epiplakin	A0A075B730	S	A0A075B730_S4832_M1	4832	SASELHTSGILGPET	1
NaN	NaN	NaN	NaN	-2.4146	-1.19247		0	NaN	0	EPPK1	Epiplakin 1;Epiplakin	P58107	S	P58107_S2725_M1	2725	SASELHTSGILGPET	1
NaN	NaN	NaN	NaN	-2.4146	-1.19247		0	NaN	0	EPPK1	Epiplakin 1;Epiplakin	P58107	S	P58107_S3256_M1	3256	SASELHTSGILGPET	1
NaN	NaN	NaN	NaN	-2.4146	-1.19247		0	NaN	0	EPPK1	Epiplakin 1;Epiplakin	P58107	S	P58107_S3790_M1	3790	SASELHTSGILGPET	1
NaN	NaN	NaN	NaN	-2.4146	-1.19247		0	NaN	0	EPPK1	Epiplakin 1;Epiplakin	P58107	S	P58107_S4324_M1	4324	SASELHTSGILGPET	1
NaN	NaN	NaN	NaN	-2.4146	-1.19247		0	NaN	0	EPPK1	Epiplakin 1;Epiplakin	P58107	S	P58107_S4857_M1	4857	SASELHTSGILGPET	1
3.76504	NaN	NaN	1.99134	NaN	NaN		0	-1.7737	0	ATAD5	ATPase family AAA domain containing 5;ATPase family AAA domain-containing protein 5	A0A075B754	S	A0A075B754_S538_M1	538	STLFNNESLVYEDIA	1
3.76504	NaN	NaN	1.99134	NaN	NaN		0	-1.7737	0	ATAD5	ATPase family AAA domain containing 5;ATPase family AAA domain-containing protein 5	Q96QE3	S	Q96QE3_S538_M1	538	STLFNNESLVYEDIA	1
-2.71227	-1.85972	-1.46159	NaN	NaN	NaN		0	NaN	0	ATAD5	ATPase family AAA domain containing 5;ATPase family AAA domain-containing protein 5	A0A075B754	S	A0A075B754_S86_M1	86	GKECKIKSPESVPVD	1
-2.71227	-1.85972	-1.46159	NaN	NaN	NaN		0	NaN	0	ATAD5	ATPase family AAA domain containing 5;ATPase family AAA domain-containing protein 5	Q96QE3	S	Q96QE3_S86_M1	86	GKECKIKSPESVPVD	1
0.551844	-0.1457	-0.286505	NaN	-0.609221	0.462939		0.0745696	-0.113021	-0.181947	RELCH	RAB11 binding and LisH domain, coiled-coil and HEAT repeat containing;RAB11 binding and LisH domain, coiled-coil and HEAT repeat containing;RAB11-binding protein RELCH	A0A075B785	S	A0A075B785_S180_M1	180	GQLNRAGSISTLDSL	1
0.551844	-0.1457	-0.286505	NaN	-0.609221	0.462939		0.0745696	-0.113021	-0.181947	RELCH	RAB11 binding and LisH domain, coiled-coil and HEAT repeat containing;RAB11 binding and LisH domain, coiled-coil and HEAT repeat containing;RAB11-binding protein RELCH	A0A2R8Y566	S	A0A2R8Y566_S180_M1	180	GQLNRAGSISTLDSL	1
0.551844	-0.1457	-0.286505	NaN	-0.609221	0.462939		0.0745696	-0.113021	-0.181947	RELCH	RAB11 binding and LisH domain, coiled-coil and HEAT repeat containing;RAB11 binding and LisH domain, coiled-coil and HEAT repeat containing;RAB11-binding protein RELCH	Q9P260	S	Q9P260_S180_M1	180	GQLNRAGSISTLDSL	1
2.54694	0.46672	0.354923	0.132126	-0.0308352	-0.668527		0.805151	-1.31194	-1.53718	RELCH	RAB11 binding and LisH domain, coiled-coil and HEAT repeat containing;RAB11 binding and LisH domain, coiled-coil and HEAT repeat containing;RAB11-binding protein RELCH	A0A075B785	S	A0A075B785_S453_M1	453	STIPKENSPNSFPRR	1
2.54694	0.46672	0.354923	0.132126	-0.0308352	-0.668527		0.805151	-1.31194	-1.53718	RELCH	RAB11 binding and LisH domain, coiled-coil and HEAT repeat containing;RAB11 binding and LisH domain, coiled-coil and HEAT repeat containing;RAB11-binding protein RELCH	A0A2R8Y566	S	A0A2R8Y566_S453_M1	453	STIPKENSPNSFPRR	1
2.54694	0.46672	0.354923	0.132126	-0.0308352	-0.668527		0.805151	-1.31194	-1.53718	RELCH	RAB11 binding and LisH domain, coiled-coil and HEAT repeat containing;RAB11 binding and LisH domain, coiled-coil and HEAT repeat containing;RAB11-binding protein RELCH	Q9P260	S	Q9P260_S453_M1	453	STIPKENSPNSFPRR	1
-2.20913	-2.79698	-1.86426	NaN	NaN	NaN		0	NaN	0	RELCH	RAB11 binding and LisH domain, coiled-coil and HEAT repeat containing;RAB11 binding and LisH domain, coiled-coil and HEAT repeat containing;RAB11-binding protein RELCH	A0A075B785	S	A0A075B785_S193_M1	193	SLDFARYSDDGNRET	1
-2.20913	-2.79698	-1.86426	NaN	NaN	NaN		0	NaN	0	RELCH	RAB11 binding and LisH domain, coiled-coil and HEAT repeat containing;RAB11 binding and LisH domain, coiled-coil and HEAT repeat containing;RAB11-binding protein RELCH	A0A2R8Y566	S	A0A2R8Y566_S193_M1	193	SLDFARYSDDGNRET	1
-2.20913	-2.79698	-1.86426	NaN	NaN	NaN		0	NaN	0	RELCH	RAB11 binding and LisH domain, coiled-coil and HEAT repeat containing;RAB11 binding and LisH domain, coiled-coil and HEAT repeat containing;RAB11-binding protein RELCH	Q9P260	S	Q9P260_S193_M1	193	SLDFARYSDDGNRET	1
0.950777	0.728561	0.890141	-0.366894	NaN	NaN		0	-1.22339	0	BCL2L12	BCL2 like 12;Bcl-2-like protein 12	A0A087WSV0	S	A0A087WSV0_S158_M1	158	RSKLVRLSSDSFARL	1
0.950777	0.728561	0.890141	-0.366894	NaN	NaN		0	-1.22339	0	BCL2L12	BCL2 like 12;Bcl-2-like protein 12	Q9HB09	S	Q9HB09_S242_M1	242	RSKLVRLSSDSFARL	1
-2.11608	-1.60899	-1.24137	NaN	NaN	NaN		0	NaN	0	BCL2L12	BCL2 like 12;Bcl-2-like protein 12	A0A087WSV0	S	A0A087WSV0_S189_M1	189	CPGPPPPSPEPLARL	1
-2.11608	-1.60899	-1.24137	NaN	NaN	NaN		0	NaN	0	BCL2L12	BCL2 like 12;Bcl-2-like protein 12	Q9HB09	S	Q9HB09_S273_M1	273	CPGPPPPSPEPLARL	1
-0.381857	0.349948	NaN	0.136012	-0.0867357	NaN		0.033781	0.0405927	0.0841339	NOPCHAP1	NOP protein chaperone 1	A0A087WT30	S	A0A087WT30_S15_M1	15	KASPSCSSPTRDSSG	1
-0.381857	0.349948	NaN	0.136012	-0.0867357	NaN		0.033781	0.0405927	0.0841339	NOPCHAP1	NOP protein chaperone 1	J3KN91	S	J3KN91_S15_M1	15	KASPSCSSPTRDSSG	1
-0.381857	0.349948	NaN	0.136012	-0.0867357	NaN		0.033781	0.0405927	0.0841339	NOPCHAP1	NOP protein chaperone 1	Q8N5I9	S	Q8N5I9_S15_M1	15	KASPSCSSPTRDSSG	1
0.184939	0.384289	0.264347	-2.10623	NaN	-2.27167	+	3.87588	-2.46681	-12.5259	MAGI1	Membrane associated guanylate kinase, WW and PDZ domain containing 1;Membrane-associated guanylate kinase, WW and PDZ domain-containing protein 1	A0A087WT53	S	A0A087WT53_S1025_M1	1025	KRREGTRSADNTLER	1
0.184939	0.384289	0.264347	-2.10623	NaN	-2.27167	+	3.87588	-2.46681	-12.5259	MAGI1	Membrane associated guanylate kinase, WW and PDZ domain containing 1;Membrane-associated guanylate kinase, WW and PDZ domain-containing protein 1	Q96QZ7	S	Q96QZ7_S1361_M1	1361	KRREGTRSADNTLER	1
-0.320881	-3.31327	-2.31873	NaN	NaN	NaN		0	NaN	0	BCL2L13	BCL2 like 13;BCL2 like 13;Bcl-2-like protein 13	A0A087WTL4	S	A0A087WTL4_S279_M1	279	EKSENNSSNSDIVHV	1
-0.320881	-3.31327	-2.31873	NaN	NaN	NaN		0	NaN	0	BCL2L13	BCL2 like 13;BCL2 like 13;Bcl-2-like protein 13	A0A087WX97	S	A0A087WX97_S327_M1	327	EKSENNSSNSDIVHV	1
-0.320881	-3.31327	-2.31873	NaN	NaN	NaN		0	NaN	0	BCL2L13	BCL2 like 13;BCL2 like 13;Bcl-2-like protein 13	Q9BXK5	S	Q9BXK5_S303_M1	303	EKSENNSSNSDIVHV	1
-2.53861	NaN	0.215856	NaN	NaN	NaN		0	NaN	0	LRRC41	Leucine-rich repeat-containing protein 41;Leucine rich repeat containing 41;Leucine-rich repeat-containing protein 41;Leucine-rich repeat-containing protein 41	A0A087WTU1	T	A0A087WTU1_T217_M1	217	TRVTRRSTQESLTAG	1
-2.53861	NaN	0.215856	NaN	NaN	NaN		0	NaN	0	LRRC41	Leucine-rich repeat-containing protein 41;Leucine rich repeat containing 41;Leucine-rich repeat-containing protein 41;Leucine-rich repeat-containing protein 41	A0A087X0S7	T	A0A087X0S7_T305_M1	305	TRVTRRSTQESLTAG	1
-2.53861	NaN	0.215856	NaN	NaN	NaN		0	NaN	0	LRRC41	Leucine-rich repeat-containing protein 41;Leucine rich repeat containing 41;Leucine-rich repeat-containing protein 41;Leucine-rich repeat-containing protein 41	A0A0B4J2G4	T	A0A0B4J2G4_T305_M1	305	TRVTRRSTQESLTAG	1
-2.53861	NaN	0.215856	NaN	NaN	NaN		0	NaN	0	LRRC41	Leucine-rich repeat-containing protein 41;Leucine rich repeat containing 41;Leucine-rich repeat-containing protein 41;Leucine-rich repeat-containing protein 41	Q15345	T	Q15345_T327_M1	327	TRVTRRSTQESLTAG	1
-0.481872	0.225744	-0.334259	0.730618	1.08694	NaN	+	1.43029	1.10558	2.70772	TEX264	Testis expressed 264, ER-phagy receptor;Testis-expressed protein 264	A0A087WTU3	S	A0A087WTU3_S170_M1	170	ETSAATLSPGASSRG	1
-0.481872	0.225744	-0.334259	0.730618	1.08694	NaN	+	1.43029	1.10558	2.70772	TEX264	Testis expressed 264, ER-phagy receptor;Testis-expressed protein 264	Q9Y6I9	S	Q9Y6I9_S244_M1	244	ETSAATLSPGASSRG	1
NaN	-0.100653	0.262531	NaN	NaN	NaN		0	NaN	0	TEX264	Testis expressed 264, ER-phagy receptor;Testis-expressed protein 264	A0A087WTU3	S	A0A087WTU3_S174_M1	174	ATLSPGASSRGWDDG	1
NaN	-0.100653	0.262531	NaN	NaN	NaN		0	NaN	0	TEX264	Testis expressed 264, ER-phagy receptor;Testis-expressed protein 264	Q9Y6I9	S	Q9Y6I9_S248_M1	248	ATLSPGASSRGWDDG	1
3.69643	3.87628	NaN	NaN	NaN	NaN		0	NaN	0	UHRF1	E3 ubiquitin-protein ligase UHRF;E3 ubiquitin-protein ligase UHRF;E3 ubiquitin-protein ligase UHRF1	A0A087WTW0	S	A0A087WTW0_S159_M1	159	SELSDTDSGCCLGQS	1
3.69643	3.87628	NaN	NaN	NaN	NaN		0	NaN	0	UHRF1	E3 ubiquitin-protein ligase UHRF;E3 ubiquitin-protein ligase UHRF;E3 ubiquitin-protein ligase UHRF1	A0A087WVR3	S	A0A087WVR3_S108_M1	108	SELSDTDSGCCLGQS	1
3.69643	3.87628	NaN	NaN	NaN	NaN		0	NaN	0	UHRF1	E3 ubiquitin-protein ligase UHRF;E3 ubiquitin-protein ligase UHRF;E3 ubiquitin-protein ligase UHRF1	Q96T88	S	Q96T88_S95_M1	95	SELSDTDSGCCLGQS	1
-1.60787	-1.49784	-1.75488	NaN	NaN	-5.74999		0	-4.1298	0	UHRF1	E3 ubiquitin-protein ligase UHRF;E3 ubiquitin-protein ligase UHRF;E3 ubiquitin-protein ligase UHRF1	A0A087WTW0	S	A0A087WTW0_S703_M1	703	QQEGGFASPRTGKGK	1
-1.60787	-1.49784	-1.75488	NaN	NaN	-5.74999		0	-4.1298	0	UHRF1	E3 ubiquitin-protein ligase UHRF;E3 ubiquitin-protein ligase UHRF;E3 ubiquitin-protein ligase UHRF1	A0A087WVR3	S	A0A087WVR3_S652_M1	652	QQEGGFASPRTGKGK	1
-1.60787	-1.49784	-1.75488	NaN	NaN	-5.74999		0	-4.1298	0	UHRF1	E3 ubiquitin-protein ligase UHRF;E3 ubiquitin-protein ligase UHRF;E3 ubiquitin-protein ligase UHRF1	Q96T88	S	Q96T88_S639_M1	639	QQEGGFASPRTGKGK	1
1.07837	-0.785091	-0.0280371	NaN	NaN	NaN		0	NaN	0	UHRF1	E3 ubiquitin-protein ligase UHRF;E3 ubiquitin-protein ligase UHRF;E3 ubiquitin-protein ligase UHRF1	A0A087WTW0	S	A0A087WTW0_S351_M1	351	IERPGEGSPMVDNPM	1
1.07837	-0.785091	-0.0280371	NaN	NaN	NaN		0	NaN	0	UHRF1	E3 ubiquitin-protein ligase UHRF;E3 ubiquitin-protein ligase UHRF;E3 ubiquitin-protein ligase UHRF1	A0A087WVR3	S	A0A087WVR3_S300_M1	300	IERPGEGSPMVDNPM	1
1.07837	-0.785091	-0.0280371	NaN	NaN	NaN		0	NaN	0	UHRF1	E3 ubiquitin-protein ligase UHRF;E3 ubiquitin-protein ligase UHRF;E3 ubiquitin-protein ligase UHRF1	Q96T88	S	Q96T88_S287_M1	287	IERPGEGSPMVDNPM	1
1.12577	-0.340905	0.762625	NaN	NaN	NaN		0	NaN	0	UHRF1	E3 ubiquitin-protein ligase UHRF;E3 ubiquitin-protein ligase UHRF;E3 ubiquitin-protein ligase UHRF1	A0A087WTW0	S	A0A087WTW0_S155_M1	155	KERDSELSDTDSGCC	1
1.12577	-0.340905	0.762625	NaN	NaN	NaN		0	NaN	0	UHRF1	E3 ubiquitin-protein ligase UHRF;E3 ubiquitin-protein ligase UHRF;E3 ubiquitin-protein ligase UHRF1	A0A087WVR3	S	A0A087WVR3_S104_M1	104	KERDSELSDTDSGCC	1
1.12577	-0.340905	0.762625	NaN	NaN	NaN		0	NaN	0	UHRF1	E3 ubiquitin-protein ligase UHRF;E3 ubiquitin-protein ligase UHRF;E3 ubiquitin-protein ligase UHRF1	Q96T88	S	Q96T88_S91_M1	91	KERDSELSDTDSGCC	1
0.0798426	0.687275	-0.336705	-4.12345	NaN	NaN		0	-4.26692	0	CASP8AP2	Caspase 8 associated protein 2 (Fragment);CASP8-associated protein 2	A0A087WTW5	S	A0A087WTW5_S960_M1	960	KNSKRRVSADVRKSK	1
0.0798426	0.687275	-0.336705	-4.12345	NaN	NaN		0	-4.26692	0	CASP8AP2	Caspase 8 associated protein 2 (Fragment);CASP8-associated protein 2	Q9UKL3	S	Q9UKL3_S960_M1	960	KNSKRRVSADVRKSK	1
-1.11059	-0.978007	-1.17419	NaN	NaN	NaN		0	NaN	0	CASP8AP2	Caspase 8 associated protein 2 (Fragment);CASP8-associated protein 2	A0A087WTW5	T	A0A087WTW5_T1340_M1	1340	KSEWELKTPEKQLLE	1
-1.11059	-0.978007	-1.17419	NaN	NaN	NaN		0	NaN	0	CASP8AP2	Caspase 8 associated protein 2 (Fragment);CASP8-associated protein 2	Q9UKL3	T	Q9UKL3_T1340_M1	1340	KSEWELKTPEKQLLE	1
-2.26785	-1.24564	-0.455946	NaN	NaN	NaN		0	NaN	0	CMIP	C-Maf inducing protein;C-Maf-inducing protein	A0A087WU05	S	A0A087WU05_S162_M1	162	FINSRDNSPSLKEIR	1
-2.26785	-1.24564	-0.455946	NaN	NaN	NaN		0	NaN	0	CMIP	C-Maf inducing protein;C-Maf-inducing protein	Q8IY22	S	Q8IY22_S349_M1	349	FINSRDNSPSLKEIR	1
-0.481707	-0.455658	-0.428596	-2.66269	NaN	NaN		0	-2.20737	0	CMIP	C-Maf inducing protein;C-Maf-inducing protein	A0A087WU05	S	A0A087WU05_S190_M1	190	PLRLLHPSPDLVSQE	1
-0.481707	-0.455658	-0.428596	-2.66269	NaN	NaN		0	-2.20737	0	CMIP	C-Maf inducing protein;C-Maf-inducing protein	Q8IY22	S	Q8IY22_S377_M1	377	PLRLLHPSPDLVSQE	1
-4.62108	-3.81873	-2.95028	NaN	NaN	NaN		0	NaN	0	CTNNBL1	Catenin beta like 1;Beta-catenin-like protein 1	A0A087WUB9	S	A0A087WUB9_S550_M1	550	ENIGDGRSPEFRENE	1
-4.62108	-3.81873	-2.95028	NaN	NaN	NaN		0	NaN	0	CTNNBL1	Catenin beta like 1;Beta-catenin-like protein 1	Q8WYA6	S	Q8WYA6_S545_M1	545	ENIGDGRSPEFRENE	1
-3.55505	NaN	NaN	NaN	NaN	NaN		0	NaN	0	CTNNBL1	Catenin beta like 1;Beta-catenin-like protein 1	A0A087WUB9	Y	A0A087WUB9_Y541_M1	541	VRHIIKEYAENIGDG	1
-3.55505	NaN	NaN	NaN	NaN	NaN		0	NaN	0	CTNNBL1	Catenin beta like 1;Beta-catenin-like protein 1	Q8WYA6	Y	Q8WYA6_Y536_M1	536	VRHIIKEYAENIGDG	1
1.03878	1.51374	0.965607	1.23995	0.816447	1.2006		0.148258	-0.0870428	-0.273234	LENG8	Leukocyte receptor cluster member 8;Leukocyte receptor cluster member 8 (Fragment);Leukocyte receptor cluster member 8;Leukocyte receptor cluster member 8	A0A087WUE4	S	A0A087WUE4_S351_M1	351	TREPVAESPKKKRWE	1
1.03878	1.51374	0.965607	1.23995	0.816447	1.2006		0.148258	-0.0870428	-0.273234	LENG8	Leukocyte receptor cluster member 8;Leukocyte receptor cluster member 8 (Fragment);Leukocyte receptor cluster member 8;Leukocyte receptor cluster member 8	A0A0G2JNN3	S	A0A0G2JNN3_S203_M1	203	TREPVAESPKKKRWE	1
1.03878	1.51374	0.965607	1.23995	0.816447	1.2006		0.148258	-0.0870428	-0.273234	LENG8	Leukocyte receptor cluster member 8;Leukocyte receptor cluster member 8 (Fragment);Leukocyte receptor cluster member 8;Leukocyte receptor cluster member 8	C9JMY0	S	C9JMY0_S314_M1	314	TREPVAESPKKKRWE	1
1.03878	1.51374	0.965607	1.23995	0.816447	1.2006		0.148258	-0.0870428	-0.273234	LENG8	Leukocyte receptor cluster member 8;Leukocyte receptor cluster member 8 (Fragment);Leukocyte receptor cluster member 8;Leukocyte receptor cluster member 8	Q96PV6	S	Q96PV6_S351_M1	351	TREPVAESPKKKRWE	1
-0.771017	NaN	-0.443263	-1.47997	NaN	-1.40729	+	1.42035	-0.836489	-3.12288	HNRNPDL	Heterogeneous nuclear ribonucleoprotein D like;Heterogeneous nuclear ribonucleoprotein D-like	A0A087WUK2	Y	A0A087WUK2_Y252_M1	252	SEEQIKEYFGAFGEI	1
-0.771017	NaN	-0.443263	-1.47997	NaN	-1.40729	+	1.42035	-0.836489	-3.12288	HNRNPDL	Heterogeneous nuclear ribonucleoprotein D like;Heterogeneous nuclear ribonucleoprotein D-like	O14979	Y	O14979_Y252_M1	252	SEEQIKEYFGAFGEI	1
3.11502	2.47476	2.83508	NaN	NaN	NaN		0	NaN	0	EIF5B	Eukaryotic translation initiation factor 5B	A0A087WUT6	S	A0A087WUT6_S164_M1	164	SNKKWDGSEEDEDNS	1
3.11502	2.47476	2.83508	NaN	NaN	NaN		0	NaN	0	EIF5B	Eukaryotic translation initiation factor 5B	O60841	S	O60841_S164_M1	164	SNKKWDGSEEDEDNS	1
5.02791	4.91898	5.3233	-0.101817	NaN	NaN		0	-5.19188	0	EIF5B	Eukaryotic translation initiation factor 5B	A0A087WUT6	S	A0A087WUT6_S214_M1	214	KPGPNIESGNEDDDA	1
5.02791	4.91898	5.3233	-0.101817	NaN	NaN		0	-5.19188	0	EIF5B	Eukaryotic translation initiation factor 5B	O60841	S	O60841_S214_M1	214	KPGPNIESGNEDDDA	1
2.29836	1.78051	2.05537	NaN	NaN	-2.23499		0	-4.27974	0	EIF5B	Eukaryotic translation initiation factor 5B	A0A087WUT6	S	A0A087WUT6_S113_M1	113	QSFDDNDSEELEDKD	1
2.29836	1.78051	2.05537	NaN	NaN	-2.23499		0	-4.27974	0	EIF5B	Eukaryotic translation initiation factor 5B	O60841	S	O60841_S113_M1	113	QSFDDNDSEELEDKD	1
0.554194	1.00131	0.347829	-1.46081	-0.667099	NaN	+	1.66035	-1.6984	-3.49005	MASTL	non-specific serine/threonine protein kinase (Fragment);Serine/threonine-protein kinase greatwall	A0A087WUU7	S	A0A087WUU7_S42_M1	42	KDLELALSPIHNSSA	1
0.554194	1.00131	0.347829	-1.46081	-0.667099	NaN	+	1.66035	-1.6984	-3.49005	MASTL	non-specific serine/threonine protein kinase (Fragment);Serine/threonine-protein kinase greatwall	Q96GX5	S	Q96GX5_S370_M1	370	KDLELALSPIHNSSA	1
-0.456623	-0.670274	-0.568119	NaN	NaN	NaN		0	NaN	0	IKBKG	NF-kappa-B essential modulator;NF-kappa-B essential modulator;NF-kappa-B essential modulator;NF-kappa-B essential modulator;NF-kappa-B essential modulator;NF-kappa-B essential modulator;Inhibitor of kappa light polypeptide gene enhancer in B-cells, kinase gamma, isoform CRA_b;NF-kappa-B essential modulator	A0A087WUW6	S	A0A087WUW6_S380_M1	380	ALPSQRRSPPEEPPD	1
-0.456623	-0.670274	-0.568119	NaN	NaN	NaN		0	NaN	0	IKBKG	NF-kappa-B essential modulator;NF-kappa-B essential modulator;NF-kappa-B essential modulator;NF-kappa-B essential modulator;NF-kappa-B essential modulator;NF-kappa-B essential modulator;Inhibitor of kappa light polypeptide gene enhancer in B-cells, kinase gamma, isoform CRA_b;NF-kappa-B essential modulator	A0A087X0G7	S	A0A087X0G7_S379_M1	379	ALPSQRRSPPEEPPD	1
-0.456623	-0.670274	-0.568119	NaN	NaN	NaN		0	NaN	0	IKBKG	NF-kappa-B essential modulator;NF-kappa-B essential modulator;NF-kappa-B essential modulator;NF-kappa-B essential modulator;NF-kappa-B essential modulator;NF-kappa-B essential modulator;Inhibitor of kappa light polypeptide gene enhancer in B-cells, kinase gamma, isoform CRA_b;NF-kappa-B essential modulator	A0A087X1B1	S	A0A087X1B1_S386_M1	386	ALPSQRRSPPEEPPD	1
-0.456623	-0.670274	-0.568119	NaN	NaN	NaN		0	NaN	0	IKBKG	NF-kappa-B essential modulator;NF-kappa-B essential modulator;NF-kappa-B essential modulator;NF-kappa-B essential modulator;NF-kappa-B essential modulator;NF-kappa-B essential modulator;Inhibitor of kappa light polypeptide gene enhancer in B-cells, kinase gamma, isoform CRA_b;NF-kappa-B essential modulator	A0A8I5KQX1	S	A0A8I5KQX1_S406_M1	406	ALPSQRRSPPEEPPD	1
-0.456623	-0.670274	-0.568119	NaN	NaN	NaN		0	NaN	0	IKBKG	NF-kappa-B essential modulator;NF-kappa-B essential modulator;NF-kappa-B essential modulator;NF-kappa-B essential modulator;NF-kappa-B essential modulator;NF-kappa-B essential modulator;Inhibitor of kappa light polypeptide gene enhancer in B-cells, kinase gamma, isoform CRA_b;NF-kappa-B essential modulator	A0A8I5KQX5	S	A0A8I5KQX5_S336_M1	336	ALPSQRRSPPEEPPD	1
-0.456623	-0.670274	-0.568119	NaN	NaN	NaN		0	NaN	0	IKBKG	NF-kappa-B essential modulator;NF-kappa-B essential modulator;NF-kappa-B essential modulator;NF-kappa-B essential modulator;NF-kappa-B essential modulator;NF-kappa-B essential modulator;Inhibitor of kappa light polypeptide gene enhancer in B-cells, kinase gamma, isoform CRA_b;NF-kappa-B essential modulator	C9J2V2	S	C9J2V2_S375_M1	375	ALPSQRRSPPEEPPD	1
-0.456623	-0.670274	-0.568119	NaN	NaN	NaN		0	NaN	0	IKBKG	NF-kappa-B essential modulator;NF-kappa-B essential modulator;NF-kappa-B essential modulator;NF-kappa-B essential modulator;NF-kappa-B essential modulator;NF-kappa-B essential modulator;Inhibitor of kappa light polypeptide gene enhancer in B-cells, kinase gamma, isoform CRA_b;NF-kappa-B essential modulator	D3DWY0	S	D3DWY0_S253_M1	253	ALPSQRRSPPEEPPD	1
-0.456623	-0.670274	-0.568119	NaN	NaN	NaN		0	NaN	0	IKBKG	NF-kappa-B essential modulator;NF-kappa-B essential modulator;NF-kappa-B essential modulator;NF-kappa-B essential modulator;NF-kappa-B essential modulator;NF-kappa-B essential modulator;Inhibitor of kappa light polypeptide gene enhancer in B-cells, kinase gamma, isoform CRA_b;NF-kappa-B essential modulator	Q9Y6K9	S	Q9Y6K9_S387_M1	387	ALPSQRRSPPEEPPD	1
-3.88367	-13.4875	-7.48609	NaN	NaN	NaN		0	NaN	0	SNX13	Sorting nexin 13;Sorting nexin-13	A0A087WUZ7	S	A0A087WUZ7_S771_M1	771	DPEHRRVSAQLDDNV	1
-3.88367	-13.4875	-7.48609	NaN	NaN	NaN		0	NaN	0	SNX13	Sorting nexin 13;Sorting nexin-13	Q9Y5W8	S	Q9Y5W8_S771_M1	771	DPEHRRVSAQLDDNV	1
-3.19558	NaN	NaN	NaN	NaN	NaN		0	NaN	0	ARK2N	Chromosome 18 open reading frame 25;Protein ARK2N	A0A087WVF1	S	A0A087WVF1_S145_M1	145	RKSRRSRSESETSTM	1
-3.19558	NaN	NaN	NaN	NaN	NaN		0	NaN	0	ARK2N	Chromosome 18 open reading frame 25;Protein ARK2N	Q96B23	S	Q96B23_S145_M1	145	RKSRRSRSESETSTM	1
1.36806	-1.20091	NaN	NaN	NaN	NaN		0	NaN	0	ARK2N	Chromosome 18 open reading frame 25;Protein ARK2N	A0A087WVF1	S	A0A087WVF1_S67_M1	67	MELRRDSSESQLAST	1
1.36806	-1.20091	NaN	NaN	NaN	NaN		0	NaN	0	ARK2N	Chromosome 18 open reading frame 25;Protein ARK2N	Q96B23	S	Q96B23_S67_M1	67	MELRRDSSESQLAST	1
NaN	NaN	0.501994	NaN	NaN	NaN		0	NaN	0	ARK2N	Chromosome 18 open reading frame 25;Protein ARK2N	A0A087WVF1	S	A0A087WVF1_S66_M1	66	LMELRRDSSESQLAS	1
NaN	NaN	0.501994	NaN	NaN	NaN		0	NaN	0	ARK2N	Chromosome 18 open reading frame 25;Protein ARK2N	Q96B23	S	Q96B23_S66_M1	66	LMELRRDSSESQLAS	1
NaN	NaN	0.165461	NaN	NaN	NaN		0	NaN	0	CHD1	DNA helicase;Chromodomain-helicase-DNA-binding protein 1	A0A087WVF4	S	A0A087WVF4_S1777_M1	1777	RSPYGSRSPFEHSVE	1
NaN	NaN	0.165461	NaN	NaN	NaN		0	NaN	0	CHD1	DNA helicase;Chromodomain-helicase-DNA-binding protein 1	O14646	S	O14646_S1689_M1	1689	RSPYGSRSPFEHSVE	1
-0.513165	-1.11051	-0.120332	NaN	NaN	NaN		0	NaN	0	TUBGCP5	Tubulin gamma complex associated protein 5 (Fragment);Tubulin gamma complex associated protein 5 (Fragment);Gamma-tubulin complex component;Gamma-tubulin complex component;Gamma-tubulin complex component 5 (Fragment);Gamma-tubulin complex component;Gamma-tubulin complex component 5 (Fragment);Gamma-tubulin complex component;Gamma-tubulin complex component 5	A0A087WVL9	S	A0A087WVL9_S102_M1	102	QPLSREDSGIQVDRT	1
-0.513165	-1.11051	-0.120332	NaN	NaN	NaN		0	NaN	0	TUBGCP5	Tubulin gamma complex associated protein 5 (Fragment);Tubulin gamma complex associated protein 5 (Fragment);Gamma-tubulin complex component;Gamma-tubulin complex component;Gamma-tubulin complex component 5 (Fragment);Gamma-tubulin complex component;Gamma-tubulin complex component 5 (Fragment);Gamma-tubulin complex component;Gamma-tubulin complex component 5	A0A087WVZ8	S	A0A087WVZ8_S97_M1	97	QPLSREDSGIQVDRT	1
-0.513165	-1.11051	-0.120332	NaN	NaN	NaN		0	NaN	0	TUBGCP5	Tubulin gamma complex associated protein 5 (Fragment);Tubulin gamma complex associated protein 5 (Fragment);Gamma-tubulin complex component;Gamma-tubulin complex component;Gamma-tubulin complex component 5 (Fragment);Gamma-tubulin complex component;Gamma-tubulin complex component 5 (Fragment);Gamma-tubulin complex component;Gamma-tubulin complex component 5	A0A087X1Z1	S	A0A087X1Z1_S182_M1	182	QPLSREDSGIQVDRT	1
-0.513165	-1.11051	-0.120332	NaN	NaN	NaN		0	NaN	0	TUBGCP5	Tubulin gamma complex associated protein 5 (Fragment);Tubulin gamma complex associated protein 5 (Fragment);Gamma-tubulin complex component;Gamma-tubulin complex component;Gamma-tubulin complex component 5 (Fragment);Gamma-tubulin complex component;Gamma-tubulin complex component 5 (Fragment);Gamma-tubulin complex component;Gamma-tubulin complex component 5	A0A0G2JPW5	S	A0A0G2JPW5_S182_M1	182	QPLSREDSGIQVDRT	1
-0.513165	-1.11051	-0.120332	NaN	NaN	NaN		0	NaN	0	TUBGCP5	Tubulin gamma complex associated protein 5 (Fragment);Tubulin gamma complex associated protein 5 (Fragment);Gamma-tubulin complex component;Gamma-tubulin complex component;Gamma-tubulin complex component 5 (Fragment);Gamma-tubulin complex component;Gamma-tubulin complex component 5 (Fragment);Gamma-tubulin complex component;Gamma-tubulin complex component 5	A0A0G2JQK2	S	A0A0G2JQK2_S102_M1	102	QPLSREDSGIQVDRT	1
-0.513165	-1.11051	-0.120332	NaN	NaN	NaN		0	NaN	0	TUBGCP5	Tubulin gamma complex associated protein 5 (Fragment);Tubulin gamma complex associated protein 5 (Fragment);Gamma-tubulin complex component;Gamma-tubulin complex component;Gamma-tubulin complex component 5 (Fragment);Gamma-tubulin complex component;Gamma-tubulin complex component 5 (Fragment);Gamma-tubulin complex component;Gamma-tubulin complex component 5	A0A0G2JQX1	S	A0A0G2JQX1_S182_M1	182	QPLSREDSGIQVDRT	1
-0.513165	-1.11051	-0.120332	NaN	NaN	NaN		0	NaN	0	TUBGCP5	Tubulin gamma complex associated protein 5 (Fragment);Tubulin gamma complex associated protein 5 (Fragment);Gamma-tubulin complex component;Gamma-tubulin complex component;Gamma-tubulin complex component 5 (Fragment);Gamma-tubulin complex component;Gamma-tubulin complex component 5 (Fragment);Gamma-tubulin complex component;Gamma-tubulin complex component 5	A0A0G2JS51	S	A0A0G2JS51_S97_M1	97	QPLSREDSGIQVDRT	1
-0.513165	-1.11051	-0.120332	NaN	NaN	NaN		0	NaN	0	TUBGCP5	Tubulin gamma complex associated protein 5 (Fragment);Tubulin gamma complex associated protein 5 (Fragment);Gamma-tubulin complex component;Gamma-tubulin complex component;Gamma-tubulin complex component 5 (Fragment);Gamma-tubulin complex component;Gamma-tubulin complex component 5 (Fragment);Gamma-tubulin complex component;Gamma-tubulin complex component 5	A0A0G2JSA7	S	A0A0G2JSA7_S182_M1	182	QPLSREDSGIQVDRT	1
-0.513165	-1.11051	-0.120332	NaN	NaN	NaN		0	NaN	0	TUBGCP5	Tubulin gamma complex associated protein 5 (Fragment);Tubulin gamma complex associated protein 5 (Fragment);Gamma-tubulin complex component;Gamma-tubulin complex component;Gamma-tubulin complex component 5 (Fragment);Gamma-tubulin complex component;Gamma-tubulin complex component 5 (Fragment);Gamma-tubulin complex component;Gamma-tubulin complex component 5	Q96RT8	S	Q96RT8_S182_M1	182	QPLSREDSGIQVDRT	1
NaN	NaN	NaN	-2.14305	NaN	NaN		0	NaN	0	CLTC	Clathrin heavy chain;Clathrin heavy chain;Clathrin heavy chain;Clathrin heavy chain;Clathrin heavy chain;Clathrin heavy chain;Clathrin heavy chain 1	A0A087WVQ6	Y	A0A087WVQ6_Y1172_M1	1172	RKKARESYVETELIF	1
NaN	NaN	NaN	-2.14305	NaN	NaN		0	NaN	0	CLTC	Clathrin heavy chain;Clathrin heavy chain;Clathrin heavy chain;Clathrin heavy chain;Clathrin heavy chain;Clathrin heavy chain;Clathrin heavy chain 1	A0A8V8TQ14	Y	A0A8V8TQ14_Y1173_M1	1173	RKKARESYVETELIF	1
NaN	NaN	NaN	-2.14305	NaN	NaN		0	NaN	0	CLTC	Clathrin heavy chain;Clathrin heavy chain;Clathrin heavy chain;Clathrin heavy chain;Clathrin heavy chain;Clathrin heavy chain;Clathrin heavy chain 1	A0A8V8TQK1	Y	A0A8V8TQK1_Y1137_M1	1137	RKKARESYVETELIF	1
NaN	NaN	NaN	-2.14305	NaN	NaN		0	NaN	0	CLTC	Clathrin heavy chain;Clathrin heavy chain;Clathrin heavy chain;Clathrin heavy chain;Clathrin heavy chain;Clathrin heavy chain;Clathrin heavy chain 1	A0A8V8TR47	Y	A0A8V8TR47_Y1172_M1	1172	RKKARESYVETELIF	1
NaN	NaN	NaN	-2.14305	NaN	NaN		0	NaN	0	CLTC	Clathrin heavy chain;Clathrin heavy chain;Clathrin heavy chain;Clathrin heavy chain;Clathrin heavy chain;Clathrin heavy chain;Clathrin heavy chain 1	A0A8V8TRF0	Y	A0A8V8TRF0_Y1169_M1	1169	RKKARESYVETELIF	1
NaN	NaN	NaN	-2.14305	NaN	NaN		0	NaN	0	CLTC	Clathrin heavy chain;Clathrin heavy chain;Clathrin heavy chain;Clathrin heavy chain;Clathrin heavy chain;Clathrin heavy chain;Clathrin heavy chain 1	K7EJJ5	Y	K7EJJ5_Y1168_M1	1168	RKKARESYVETELIF	1
NaN	NaN	NaN	-2.14305	NaN	NaN		0	NaN	0	CLTC	Clathrin heavy chain;Clathrin heavy chain;Clathrin heavy chain;Clathrin heavy chain;Clathrin heavy chain;Clathrin heavy chain;Clathrin heavy chain 1	Q00610	Y	Q00610_Y1168_M1	1168	RKKARESYVETELIF	1
NaN	NaN	-2.12783	-2.0742	-1.65831	NaN		0	0.261578	0	CLTC	Clathrin heavy chain;Clathrin heavy chain;Clathrin heavy chain;Clathrin heavy chain;Clathrin heavy chain;Clathrin heavy chain;Clathrin heavy chain 1	A0A087WVQ6	S	A0A087WVQ6_S1084_M1	1084	RKFDVNTSAVQVLIE	1
NaN	NaN	-2.12783	-2.0742	-1.65831	NaN		0	0.261578	0	CLTC	Clathrin heavy chain;Clathrin heavy chain;Clathrin heavy chain;Clathrin heavy chain;Clathrin heavy chain;Clathrin heavy chain;Clathrin heavy chain 1	A0A8V8TQ14	S	A0A8V8TQ14_S1085_M1	1085	RKFDVNTSAVQVLIE	1
NaN	NaN	-2.12783	-2.0742	-1.65831	NaN		0	0.261578	0	CLTC	Clathrin heavy chain;Clathrin heavy chain;Clathrin heavy chain;Clathrin heavy chain;Clathrin heavy chain;Clathrin heavy chain;Clathrin heavy chain 1	A0A8V8TQK1	S	A0A8V8TQK1_S1049_M1	1049	RKFDVNTSAVQVLIE	1
NaN	NaN	-2.12783	-2.0742	-1.65831	NaN		0	0.261578	0	CLTC	Clathrin heavy chain;Clathrin heavy chain;Clathrin heavy chain;Clathrin heavy chain;Clathrin heavy chain;Clathrin heavy chain;Clathrin heavy chain 1	A0A8V8TR47	S	A0A8V8TR47_S1084_M1	1084	RKFDVNTSAVQVLIE	1
NaN	NaN	-2.12783	-2.0742	-1.65831	NaN		0	0.261578	0	CLTC	Clathrin heavy chain;Clathrin heavy chain;Clathrin heavy chain;Clathrin heavy chain;Clathrin heavy chain;Clathrin heavy chain;Clathrin heavy chain 1	A0A8V8TRF0	S	A0A8V8TRF0_S1081_M1	1081	RKFDVNTSAVQVLIE	1
NaN	NaN	-2.12783	-2.0742	-1.65831	NaN		0	0.261578	0	CLTC	Clathrin heavy chain;Clathrin heavy chain;Clathrin heavy chain;Clathrin heavy chain;Clathrin heavy chain;Clathrin heavy chain;Clathrin heavy chain 1	K7EJJ5	S	K7EJJ5_S1080_M1	1080	RKFDVNTSAVQVLIE	1
NaN	NaN	-2.12783	-2.0742	-1.65831	NaN		0	0.261578	0	CLTC	Clathrin heavy chain;Clathrin heavy chain;Clathrin heavy chain;Clathrin heavy chain;Clathrin heavy chain;Clathrin heavy chain;Clathrin heavy chain 1	Q00610	S	Q00610_S1080_M1	1080	RKFDVNTSAVQVLIE	1
NaN	-2.49994	NaN	-3.01714	NaN	NaN		0	-0.517195	0	CLTC	Clathrin heavy chain;Clathrin heavy chain;Clathrin heavy chain;Clathrin heavy chain;Clathrin heavy chain;Clathrin heavy chain;Clathrin heavy chain 1	A0A087WVQ6	S	A0A087WVQ6_S1470_M1	1470	NNKSVNESLNNLFIT	1
NaN	-2.49994	NaN	-3.01714	NaN	NaN		0	-0.517195	0	CLTC	Clathrin heavy chain;Clathrin heavy chain;Clathrin heavy chain;Clathrin heavy chain;Clathrin heavy chain;Clathrin heavy chain;Clathrin heavy chain 1	A0A8V8TQ14	S	A0A8V8TQ14_S1471_M1	1471	NNKSVNESLNNLFIT	1
NaN	-2.49994	NaN	-3.01714	NaN	NaN		0	-0.517195	0	CLTC	Clathrin heavy chain;Clathrin heavy chain;Clathrin heavy chain;Clathrin heavy chain;Clathrin heavy chain;Clathrin heavy chain;Clathrin heavy chain 1	A0A8V8TQK1	S	A0A8V8TQK1_S1435_M1	1435	NNKSVNESLNNLFIT	1
NaN	-2.49994	NaN	-3.01714	NaN	NaN		0	-0.517195	0	CLTC	Clathrin heavy chain;Clathrin heavy chain;Clathrin heavy chain;Clathrin heavy chain;Clathrin heavy chain;Clathrin heavy chain;Clathrin heavy chain 1	A0A8V8TR47	S	A0A8V8TR47_S1470_M1	1470	NNKSVNESLNNLFIT	1
NaN	-2.49994	NaN	-3.01714	NaN	NaN		0	-0.517195	0	CLTC	Clathrin heavy chain;Clathrin heavy chain;Clathrin heavy chain;Clathrin heavy chain;Clathrin heavy chain;Clathrin heavy chain;Clathrin heavy chain 1	A0A8V8TRF0	S	A0A8V8TRF0_S1467_M1	1467	NNKSVNESLNNLFIT	1
NaN	-2.49994	NaN	-3.01714	NaN	NaN		0	-0.517195	0	CLTC	Clathrin heavy chain;Clathrin heavy chain;Clathrin heavy chain;Clathrin heavy chain;Clathrin heavy chain;Clathrin heavy chain;Clathrin heavy chain 1	K7EJJ5	S	K7EJJ5_S1466_M1	1466	NNKSVNESLNNLFIT	1
NaN	-2.49994	NaN	-3.01714	NaN	NaN		0	-0.517195	0	CLTC	Clathrin heavy chain;Clathrin heavy chain;Clathrin heavy chain;Clathrin heavy chain;Clathrin heavy chain;Clathrin heavy chain;Clathrin heavy chain 1	Q00610	S	Q00610_S1466_M1	1466	NNKSVNESLNNLFIT	1
-0.780391	0.12215	0.351893	-0.153522	0.373578	-0.0245275		0.165779	0.167292	0.348356	ZMYND8	Zinc finger MYND-type containing 8;Zinc finger MYND-type containing 8 (Fragment);MYND-type zinc finger-containing chromatin reader ZMYND8	A0A087WVZ6	S	A0A087WVZ6_S485_M1	485	QAGSLSGSPKPFSPQ	1
-0.780391	0.12215	0.351893	-0.153522	0.373578	-0.0245275		0.165779	0.167292	0.348356	ZMYND8	Zinc finger MYND-type containing 8;Zinc finger MYND-type containing 8 (Fragment);MYND-type zinc finger-containing chromatin reader ZMYND8	H7C4X9	S	H7C4X9_S417_M1	417	QAGSLSGSPKPFSPQ	1
-0.780391	0.12215	0.351893	-0.153522	0.373578	-0.0245275		0.165779	0.167292	0.348356	ZMYND8	Zinc finger MYND-type containing 8;Zinc finger MYND-type containing 8 (Fragment);MYND-type zinc finger-containing chromatin reader ZMYND8	Q9ULU4	S	Q9ULU4_S490_M1	490	QAGSLSGSPKPFSPQ	1
1.67627	2.20483	0.895136	0.476877	-0.317135	1.32029		0.840339	-1.09873	-1.55451	ZMYND8	Zinc finger MYND-type containing 8;Zinc finger MYND-type containing 8 (Fragment);MYND-type zinc finger-containing chromatin reader ZMYND8	A0A087WVZ6	S	A0A087WVZ6_S663_M1	663	GAVKDKASPEPEKDF	1
1.67627	2.20483	0.895136	0.476877	-0.317135	1.32029		0.840339	-1.09873	-1.55451	ZMYND8	Zinc finger MYND-type containing 8;Zinc finger MYND-type containing 8 (Fragment);MYND-type zinc finger-containing chromatin reader ZMYND8	H7C4X9	S	H7C4X9_S595_M1	595	GAVKDKASPEPEKDF	1
1.67627	2.20483	0.895136	0.476877	-0.317135	1.32029		0.840339	-1.09873	-1.55451	ZMYND8	Zinc finger MYND-type containing 8;Zinc finger MYND-type containing 8 (Fragment);MYND-type zinc finger-containing chromatin reader ZMYND8	Q9ULU4	S	Q9ULU4_S668_M1	668	GAVKDKASPEPEKDF	1
NaN	-1.1351	NaN	NaN	NaN	NaN		0	NaN	0	ZMYND8	Zinc finger MYND-type containing 8;Zinc finger MYND-type containing 8 (Fragment);MYND-type zinc finger-containing chromatin reader ZMYND8	A0A087WVZ6	S	A0A087WVZ6_S751_M1	751	STTVGSHSPPETPVL	1
NaN	-1.1351	NaN	NaN	NaN	NaN		0	NaN	0	ZMYND8	Zinc finger MYND-type containing 8;Zinc finger MYND-type containing 8 (Fragment);MYND-type zinc finger-containing chromatin reader ZMYND8	H7C4X9	S	H7C4X9_S683_M1	683	STTVGSHSPPETPVL	1
NaN	-1.1351	NaN	NaN	NaN	NaN		0	NaN	0	ZMYND8	Zinc finger MYND-type containing 8;Zinc finger MYND-type containing 8 (Fragment);MYND-type zinc finger-containing chromatin reader ZMYND8	Q9ULU4	S	Q9ULU4_S756_M1	756	STTVGSHSPPETPVL	1
2.39277	1.58544	1.65219	0.844126	1.04022	2.22348		0.432192	-0.507527	-0.842308	ZMYND8	Zinc finger MYND-type containing 8;Zinc finger MYND-type containing 8 (Fragment);MYND-type zinc finger-containing chromatin reader ZMYND8	A0A087WVZ6	S	A0A087WVZ6_S420_M1	420	GGTGRRISLSDMPRS	1
2.39277	1.58544	1.65219	0.844126	1.04022	2.22348		0.432192	-0.507527	-0.842308	ZMYND8	Zinc finger MYND-type containing 8;Zinc finger MYND-type containing 8 (Fragment);MYND-type zinc finger-containing chromatin reader ZMYND8	H7C4X9	S	H7C4X9_S352_M1	352	GGTGRRISLSDMPRS	1
2.39277	1.58544	1.65219	0.844126	1.04022	2.22348		0.432192	-0.507527	-0.842308	ZMYND8	Zinc finger MYND-type containing 8;Zinc finger MYND-type containing 8 (Fragment);MYND-type zinc finger-containing chromatin reader ZMYND8	Q9ULU4	S	Q9ULU4_S425_M1	425	GGTGRRISLSDMPRS	1
NaN	NaN	NaN	NaN	NaN	-3.99205		0	NaN	0	ZMYND8	Zinc finger MYND-type containing 8;Zinc finger MYND-type containing 8 (Fragment);MYND-type zinc finger-containing chromatin reader ZMYND8	A0A087WVZ6	S	A0A087WVZ6_S427_M1	427	SLSDMPRSPMSTNSS	1
NaN	NaN	NaN	NaN	NaN	-3.99205		0	NaN	0	ZMYND8	Zinc finger MYND-type containing 8;Zinc finger MYND-type containing 8 (Fragment);MYND-type zinc finger-containing chromatin reader ZMYND8	H7C4X9	S	H7C4X9_S359_M1	359	SLSDMPRSPMSTNSS	1
NaN	NaN	NaN	NaN	NaN	-3.99205		0	NaN	0	ZMYND8	Zinc finger MYND-type containing 8;Zinc finger MYND-type containing 8 (Fragment);MYND-type zinc finger-containing chromatin reader ZMYND8	Q9ULU4	S	Q9ULU4_S432_M1	432	SLSDMPRSPMSTNSS	1
NaN	-1.79572	-2.50565	NaN	NaN	NaN		0	NaN	0	ZMYND8	Zinc finger MYND-type containing 8;Zinc finger MYND-type containing 8 (Fragment);MYND-type zinc finger-containing chromatin reader ZMYND8	A0A087WVZ6	S	A0A087WVZ6_S439_M1	439	NSSVHTGSDVEQDAE	1
NaN	-1.79572	-2.50565	NaN	NaN	NaN		0	NaN	0	ZMYND8	Zinc finger MYND-type containing 8;Zinc finger MYND-type containing 8 (Fragment);MYND-type zinc finger-containing chromatin reader ZMYND8	H7C4X9	S	H7C4X9_S371_M1	371	NSSVHTGSDVEQDAE	1
NaN	-1.79572	-2.50565	NaN	NaN	NaN		0	NaN	0	ZMYND8	Zinc finger MYND-type containing 8;Zinc finger MYND-type containing 8 (Fragment);MYND-type zinc finger-containing chromatin reader ZMYND8	Q9ULU4	S	Q9ULU4_S444_M1	444	NSSVHTGSDVEQDAE	1
NaN	NaN	NaN	NaN	NaN	-1.55768		0	NaN	0	TTC28	Tetratricopeptide repeat domain 28;Tetratricopeptide repeat protein 28	A0A087WW06	S	A0A087WW06_S2097_M1	2097	PVLSHQKSQPSPVTV	1
NaN	NaN	NaN	NaN	NaN	-1.55768		0	NaN	0	TTC28	Tetratricopeptide repeat domain 28;Tetratricopeptide repeat protein 28	Q96AY4	S	Q96AY4_S2224_M1	2224	PVLSHQKSQPSPVTV	1
-1.72508	-1.68584	-1.47027	NaN	NaN	NaN		0	NaN	0	C11orf96	Chromosome 11 open reading frame 96;Uncharacterized protein C11orf96	A0A087WW59	S	A0A087WW59_S86_M1	86	AKKSFLQSLECLRRS	1
-1.72508	-1.68584	-1.47027	NaN	NaN	NaN		0	NaN	0	C11orf96	Chromosome 11 open reading frame 96;Uncharacterized protein C11orf96	Q7Z7L8	S	Q7Z7L8_S399_M1	399	AKKSFLQSLECLRRS	1
0.873121	1.62561	1.44579	NaN	NaN	NaN		0	NaN	0	PSMD1	26S proteasome non-ATPase regulatory subunit 1	A0A087WW66	T	A0A087WW66_T273_M1	273	QNLRTVGTPIASVPG	1
0.873121	1.62561	1.44579	NaN	NaN	NaN		0	NaN	0	PSMD1	26S proteasome non-ATPase regulatory subunit 1	Q99460	T	Q99460_T273_M1	273	QNLRTVGTPIASVPG	1
0.711208	1.26517	-0.358994	0.609962	0.0717535	-0.29819		0.307806	-0.411287	-0.637909	CHMP2B	Charged multivesicular body protein 2B;Charged multivesicular body protein 2B;Charged multivesicular body protein 2b	A0A087WW88	S	A0A087WW88_S203_M1	203	KAPSAARSLPSASTS	1
0.711208	1.26517	-0.358994	0.609962	0.0717535	-0.29819		0.307806	-0.411287	-0.637909	CHMP2B	Charged multivesicular body protein 2B;Charged multivesicular body protein 2B;Charged multivesicular body protein 2b	C9J0A7	S	C9J0A7_S157_M1	157	KAPSAARSLPSASTS	1
0.711208	1.26517	-0.358994	0.609962	0.0717535	-0.29819		0.307806	-0.411287	-0.637909	CHMP2B	Charged multivesicular body protein 2B;Charged multivesicular body protein 2B;Charged multivesicular body protein 2b	Q9UQN3	S	Q9UQN3_S187_M1	187	KAPSAARSLPSASTS	1
3.59926	3.75854	3.63941	NaN	NaN	NaN		0	NaN	0	CHMP2B	Charged multivesicular body protein 2B;Charged multivesicular body protein 2B;Charged multivesicular body protein 2b	A0A087WW88	S	A0A087WW88_S215_M1	215	STSKATISDEEIERQ	1
3.59926	3.75854	3.63941	NaN	NaN	NaN		0	NaN	0	CHMP2B	Charged multivesicular body protein 2B;Charged multivesicular body protein 2B;Charged multivesicular body protein 2b	C9J0A7	S	C9J0A7_S169_M1	169	STSKATISDEEIERQ	1
3.59926	3.75854	3.63941	NaN	NaN	NaN		0	NaN	0	CHMP2B	Charged multivesicular body protein 2B;Charged multivesicular body protein 2B;Charged multivesicular body protein 2b	Q9UQN3	S	Q9UQN3_S199_M1	199	STSKATISDEEIERQ	1
NaN	NaN	-3.80866	NaN	NaN	NaN		0	NaN	0	GRIPAP1	GRIP1 associated protein 1;GRIP1 associated protein 1;GRIP1 associated protein 1;GRIP1 associated protein 1;GRIP1 associated protein 1;GRIP1 associated protein 1;GRIP1 associated protein 1;GRIP1 associated protein 1;GRIP1 associated protein 1;GRIP1 associated protein 1;GRIP1 associated protein 1;GRIP1 associated protein 1;GRIP1 associated protein 1;GRIP1 associated protein 1 (Fragment);GRIP1-asso…	A0A087WW92	S	A0A087WW92_S612_M1	612	SSAVPARSLSSSPQA	1
NaN	NaN	-3.80866	NaN	NaN	NaN		0	NaN	0	GRIPAP1	GRIP1 associated protein 1;GRIP1 associated protein 1;GRIP1 associated protein 1;GRIP1 associated protein 1;GRIP1 associated protein 1;GRIP1 associated protein 1;GRIP1 associated protein 1;GRIP1 associated protein 1;GRIP1 associated protein 1;GRIP1 associated protein 1;GRIP1 associated protein 1;GRIP1 associated protein 1;GRIP1 associated protein 1;GRIP1 associated protein 1 (Fragment);GRIP1-asso…	A0A994J436	S	A0A994J436_S731_M1	731	SSAVPARSLSSSPQA	1
NaN	NaN	-3.80866	NaN	NaN	NaN		0	NaN	0	GRIPAP1	GRIP1 associated protein 1;GRIP1 associated protein 1;GRIP1 associated protein 1;GRIP1 associated protein 1;GRIP1 associated protein 1;GRIP1 associated protein 1;GRIP1 associated protein 1;GRIP1 associated protein 1;GRIP1 associated protein 1;GRIP1 associated protein 1;GRIP1 associated protein 1;GRIP1 associated protein 1;GRIP1 associated protein 1;GRIP1 associated protein 1 (Fragment);GRIP1-asso…	A0A994J484	S	A0A994J484_S698_M1	698	SSAVPARSLSSSPQA	1
NaN	NaN	-3.80866	NaN	NaN	NaN		0	NaN	0	GRIPAP1	GRIP1 associated protein 1;GRIP1 associated protein 1;GRIP1 associated protein 1;GRIP1 associated protein 1;GRIP1 associated protein 1;GRIP1 associated protein 1;GRIP1 associated protein 1;GRIP1 associated protein 1;GRIP1 associated protein 1;GRIP1 associated protein 1;GRIP1 associated protein 1;GRIP1 associated protein 1;GRIP1 associated protein 1;GRIP1 associated protein 1 (Fragment);GRIP1-asso…	A0A994J488	S	A0A994J488_S720_M1	720	SSAVPARSLSSSPQA	1
NaN	NaN	-3.80866	NaN	NaN	NaN		0	NaN	0	GRIPAP1	GRIP1 associated protein 1;GRIP1 associated protein 1;GRIP1 associated protein 1;GRIP1 associated protein 1;GRIP1 associated protein 1;GRIP1 associated protein 1;GRIP1 associated protein 1;GRIP1 associated protein 1;GRIP1 associated protein 1;GRIP1 associated protein 1;GRIP1 associated protein 1;GRIP1 associated protein 1;GRIP1 associated protein 1;GRIP1 associated protein 1 (Fragment);GRIP1-asso…	A0A994J4B5	S	A0A994J4B5_S688_M1	688	SSAVPARSLSSSPQA	1
NaN	NaN	-3.80866	NaN	NaN	NaN		0	NaN	0	GRIPAP1	GRIP1 associated protein 1;GRIP1 associated protein 1;GRIP1 associated protein 1;GRIP1 associated protein 1;GRIP1 associated protein 1;GRIP1 associated protein 1;GRIP1 associated protein 1;GRIP1 associated protein 1;GRIP1 associated protein 1;GRIP1 associated protein 1;GRIP1 associated protein 1;GRIP1 associated protein 1;GRIP1 associated protein 1;GRIP1 associated protein 1 (Fragment);GRIP1-asso…	A0A994J4J8	S	A0A994J4J8_S679_M1	679	SSAVPARSLSSSPQA	1
NaN	NaN	-3.80866	NaN	NaN	NaN		0	NaN	0	GRIPAP1	GRIP1 associated protein 1;GRIP1 associated protein 1;GRIP1 associated protein 1;GRIP1 associated protein 1;GRIP1 associated protein 1;GRIP1 associated protein 1;GRIP1 associated protein 1;GRIP1 associated protein 1;GRIP1 associated protein 1;GRIP1 associated protein 1;GRIP1 associated protein 1;GRIP1 associated protein 1;GRIP1 associated protein 1;GRIP1 associated protein 1 (Fragment);GRIP1-asso…	A0A994J4V2	S	A0A994J4V2_S719_M1	719	SSAVPARSLSSSPQA	1
NaN	NaN	-3.80866	NaN	NaN	NaN		0	NaN	0	GRIPAP1	GRIP1 associated protein 1;GRIP1 associated protein 1;GRIP1 associated protein 1;GRIP1 associated protein 1;GRIP1 associated protein 1;GRIP1 associated protein 1;GRIP1 associated protein 1;GRIP1 associated protein 1;GRIP1 associated protein 1;GRIP1 associated protein 1;GRIP1 associated protein 1;GRIP1 associated protein 1;GRIP1 associated protein 1;GRIP1 associated protein 1 (Fragment);GRIP1-asso…	A0A994J4V9	S	A0A994J4V9_S611_M1	611	SSAVPARSLSSSPQA	1
NaN	NaN	-3.80866	NaN	NaN	NaN		0	NaN	0	GRIPAP1	GRIP1 associated protein 1;GRIP1 associated protein 1;GRIP1 associated protein 1;GRIP1 associated protein 1;GRIP1 associated protein 1;GRIP1 associated protein 1;GRIP1 associated protein 1;GRIP1 associated protein 1;GRIP1 associated protein 1;GRIP1 associated protein 1;GRIP1 associated protein 1;GRIP1 associated protein 1;GRIP1 associated protein 1;GRIP1 associated protein 1 (Fragment);GRIP1-asso…	A0A994J6P1	S	A0A994J6P1_S637_M1	637	SSAVPARSLSSSPQA	1
NaN	NaN	-3.80866	NaN	NaN	NaN		0	NaN	0	GRIPAP1	GRIP1 associated protein 1;GRIP1 associated protein 1;GRIP1 associated protein 1;GRIP1 associated protein 1;GRIP1 associated protein 1;GRIP1 associated protein 1;GRIP1 associated protein 1;GRIP1 associated protein 1;GRIP1 associated protein 1;GRIP1 associated protein 1;GRIP1 associated protein 1;GRIP1 associated protein 1;GRIP1 associated protein 1;GRIP1 associated protein 1 (Fragment);GRIP1-asso…	A0A994J6V9	S	A0A994J6V9_S687_M1	687	SSAVPARSLSSSPQA	1
NaN	NaN	-3.80866	NaN	NaN	NaN		0	NaN	0	GRIPAP1	GRIP1 associated protein 1;GRIP1 associated protein 1;GRIP1 associated protein 1;GRIP1 associated protein 1;GRIP1 associated protein 1;GRIP1 associated protein 1;GRIP1 associated protein 1;GRIP1 associated protein 1;GRIP1 associated protein 1;GRIP1 associated protein 1;GRIP1 associated protein 1;GRIP1 associated protein 1;GRIP1 associated protein 1;GRIP1 associated protein 1 (Fragment);GRIP1-asso…	A0A994J720	S	A0A994J720_S713_M1	713	SSAVPARSLSSSPQA	1
NaN	NaN	-3.80866	NaN	NaN	NaN		0	NaN	0	GRIPAP1	GRIP1 associated protein 1;GRIP1 associated protein 1;GRIP1 associated protein 1;GRIP1 associated protein 1;GRIP1 associated protein 1;GRIP1 associated protein 1;GRIP1 associated protein 1;GRIP1 associated protein 1;GRIP1 associated protein 1;GRIP1 associated protein 1;GRIP1 associated protein 1;GRIP1 associated protein 1;GRIP1 associated protein 1;GRIP1 associated protein 1 (Fragment);GRIP1-asso…	A0A994J783	S	A0A994J783_S723_M1	723	SSAVPARSLSSSPQA	1
NaN	NaN	-3.80866	NaN	NaN	NaN		0	NaN	0	GRIPAP1	GRIP1 associated protein 1;GRIP1 associated protein 1;GRIP1 associated protein 1;GRIP1 associated protein 1;GRIP1 associated protein 1;GRIP1 associated protein 1;GRIP1 associated protein 1;GRIP1 associated protein 1;GRIP1 associated protein 1;GRIP1 associated protein 1;GRIP1 associated protein 1;GRIP1 associated protein 1;GRIP1 associated protein 1;GRIP1 associated protein 1 (Fragment);GRIP1-asso…	A0A994J7A3	S	A0A994J7A3_S687_M1	687	SSAVPARSLSSSPQA	1
NaN	NaN	-3.80866	NaN	NaN	NaN		0	NaN	0	GRIPAP1	GRIP1 associated protein 1;GRIP1 associated protein 1;GRIP1 associated protein 1;GRIP1 associated protein 1;GRIP1 associated protein 1;GRIP1 associated protein 1;GRIP1 associated protein 1;GRIP1 associated protein 1;GRIP1 associated protein 1;GRIP1 associated protein 1;GRIP1 associated protein 1;GRIP1 associated protein 1;GRIP1 associated protein 1;GRIP1 associated protein 1 (Fragment);GRIP1-asso…	A0A994J7B3	S	A0A994J7B3_S698_M1	698	SSAVPARSLSSSPQA	1
NaN	NaN	-3.80866	NaN	NaN	NaN		0	NaN	0	GRIPAP1	GRIP1 associated protein 1;GRIP1 associated protein 1;GRIP1 associated protein 1;GRIP1 associated protein 1;GRIP1 associated protein 1;GRIP1 associated protein 1;GRIP1 associated protein 1;GRIP1 associated protein 1;GRIP1 associated protein 1;GRIP1 associated protein 1;GRIP1 associated protein 1;GRIP1 associated protein 1;GRIP1 associated protein 1;GRIP1 associated protein 1 (Fragment);GRIP1-asso…	Q4V328	S	Q4V328_S688_M1	688	SSAVPARSLSSSPQA	1
1.45386	0.573247	0.498982	0.798456	-0.49959	NaN		0.457521	-0.692596	-0.955167	KIF1B	Kinesin family member 1B;Kinesin family member 1B;Kinesin family member 1B;Kinesin family member 1B;Kinesin-like protein KIF1B;Kinesin family member 1B	A0A087WWA3	Y	A0A087WWA3_Y1157_M1	1157	ITESFVDYIKTKPIV	1
1.45386	0.573247	0.498982	0.798456	-0.49959	NaN		0.457521	-0.692596	-0.955167	KIF1B	Kinesin family member 1B;Kinesin family member 1B;Kinesin family member 1B;Kinesin family member 1B;Kinesin-like protein KIF1B;Kinesin family member 1B	A0A8Q3WLB2	Y	A0A8Q3WLB2_Y1137_M1	1137	ITESFVDYIKTKPIV	1
1.45386	0.573247	0.498982	0.798456	-0.49959	NaN		0.457521	-0.692596	-0.955167	KIF1B	Kinesin family member 1B;Kinesin family member 1B;Kinesin family member 1B;Kinesin family member 1B;Kinesin-like protein KIF1B;Kinesin family member 1B	A0A8Q3WLB3	Y	A0A8Q3WLB3_Y1158_M1	1158	ITESFVDYIKTKPIV	1
1.45386	0.573247	0.498982	0.798456	-0.49959	NaN		0.457521	-0.692596	-0.955167	KIF1B	Kinesin family member 1B;Kinesin family member 1B;Kinesin family member 1B;Kinesin family member 1B;Kinesin-like protein KIF1B;Kinesin family member 1B	A0A8Q3WM94	Y	A0A8Q3WM94_Y1158_M1	1158	ITESFVDYIKTKPIV	1
1.45386	0.573247	0.498982	0.798456	-0.49959	NaN		0.457521	-0.692596	-0.955167	KIF1B	Kinesin family member 1B;Kinesin family member 1B;Kinesin family member 1B;Kinesin family member 1B;Kinesin-like protein KIF1B;Kinesin family member 1B	O60333	Y	O60333_Y1183_M1	1183	ITESFVDYIKTKPIV	1
1.45386	0.573247	0.498982	0.798456	-0.49959	NaN		0.457521	-0.692596	-0.955167	KIF1B	Kinesin family member 1B;Kinesin family member 1B;Kinesin family member 1B;Kinesin family member 1B;Kinesin-like protein KIF1B;Kinesin family member 1B	Q4R9M9	Y	Q4R9M9_Y1169_M1	1169	ITESFVDYIKTKPIV	1
0.0568237	-0.807214	0.623061	-0.841217	NaN	NaN		0	-0.798774	0	KIF1B	Kinesin family member 1B;Kinesin family member 1B;Kinesin family member 1B;Kinesin family member 1B;Kinesin-like protein KIF1B;Kinesin family member 1B	A0A087WWA3	S	A0A087WWA3_S1031_M1	1031	AMTRSGLSLEELRIV	1
0.0568237	-0.807214	0.623061	-0.841217	NaN	NaN		0	-0.798774	0	KIF1B	Kinesin family member 1B;Kinesin family member 1B;Kinesin family member 1B;Kinesin family member 1B;Kinesin-like protein KIF1B;Kinesin family member 1B	A0A8Q3WLB2	S	A0A8Q3WLB2_S1011_M1	1011	AMTRSGLSLEELRIV	1
0.0568237	-0.807214	0.623061	-0.841217	NaN	NaN		0	-0.798774	0	KIF1B	Kinesin family member 1B;Kinesin family member 1B;Kinesin family member 1B;Kinesin family member 1B;Kinesin-like protein KIF1B;Kinesin family member 1B	A0A8Q3WLB3	S	A0A8Q3WLB3_S1032_M1	1032	AMTRSGLSLEELRIV	1
0.0568237	-0.807214	0.623061	-0.841217	NaN	NaN		0	-0.798774	0	KIF1B	Kinesin family member 1B;Kinesin family member 1B;Kinesin family member 1B;Kinesin family member 1B;Kinesin-like protein KIF1B;Kinesin family member 1B	A0A8Q3WM94	S	A0A8Q3WM94_S1032_M1	1032	AMTRSGLSLEELRIV	1
0.0568237	-0.807214	0.623061	-0.841217	NaN	NaN		0	-0.798774	0	KIF1B	Kinesin family member 1B;Kinesin family member 1B;Kinesin family member 1B;Kinesin family member 1B;Kinesin-like protein KIF1B;Kinesin family member 1B	O60333	S	O60333_S1057_M1	1057	AMTRSGLSLEELRIV	1
0.0568237	-0.807214	0.623061	-0.841217	NaN	NaN		0	-0.798774	0	KIF1B	Kinesin family member 1B;Kinesin family member 1B;Kinesin family member 1B;Kinesin family member 1B;Kinesin-like protein KIF1B;Kinesin family member 1B	Q4R9M9	S	Q4R9M9_S1043_M1	1043	AMTRSGLSLEELRIV	1
0.587355	1.17104	1.2008	0.439054	1.62228	1.75723		0.243875	0.286457	0.50799	KIF1B	Kinesin family member 1B;Kinesin family member 1B;Kinesin family member 1B;Kinesin family member 1B;Kinesin-like protein KIF1B;Kinesin family member 1B	A0A087WWA3	S	A0A087WWA3_S1428_M1	1428	CKMSDTGSPGMQRRR	1
0.587355	1.17104	1.2008	0.439054	1.62228	1.75723		0.243875	0.286457	0.50799	KIF1B	Kinesin family member 1B;Kinesin family member 1B;Kinesin family member 1B;Kinesin family member 1B;Kinesin-like protein KIF1B;Kinesin family member 1B	A0A8Q3WLB2	S	A0A8Q3WLB2_S1475_M1	1475	CKMSDTGSPGMQRRR	1
0.587355	1.17104	1.2008	0.439054	1.62228	1.75723		0.243875	0.286457	0.50799	KIF1B	Kinesin family member 1B;Kinesin family member 1B;Kinesin family member 1B;Kinesin family member 1B;Kinesin-like protein KIF1B;Kinesin family member 1B	A0A8Q3WLB3	S	A0A8Q3WLB3_S1429_M1	1429	CKMSDTGSPGMQRRR	1
0.587355	1.17104	1.2008	0.439054	1.62228	1.75723		0.243875	0.286457	0.50799	KIF1B	Kinesin family member 1B;Kinesin family member 1B;Kinesin family member 1B;Kinesin family member 1B;Kinesin-like protein KIF1B;Kinesin family member 1B	A0A8Q3WM94	S	A0A8Q3WM94_S1429_M1	1429	CKMSDTGSPGMQRRR	1
0.587355	1.17104	1.2008	0.439054	1.62228	1.75723		0.243875	0.286457	0.50799	KIF1B	Kinesin family member 1B;Kinesin family member 1B;Kinesin family member 1B;Kinesin family member 1B;Kinesin-like protein KIF1B;Kinesin family member 1B	O60333	S	O60333_S1454_M1	1454	CKMSDTGSPGMQRRR	1
0.587355	1.17104	1.2008	0.439054	1.62228	1.75723		0.243875	0.286457	0.50799	KIF1B	Kinesin family member 1B;Kinesin family member 1B;Kinesin family member 1B;Kinesin family member 1B;Kinesin-like protein KIF1B;Kinesin family member 1B	Q4R9M9	S	Q4R9M9_S1440_M1	1440	CKMSDTGSPGMQRRR	1
-1.55568	-2.23954	-1.11727	NaN	NaN	NaN		0	NaN	0	KIF1B	Kinesin family member 1B;Kinesin family member 1B;Kinesin family member 1B;Kinesin family member 1B;Kinesin-like protein KIF1B;Kinesin family member 1B	A0A087WWA3	S	A0A087WWA3_S1461_M1	1461	GWRPRGDSLILEHQW	1
-1.55568	-2.23954	-1.11727	NaN	NaN	NaN		0	NaN	0	KIF1B	Kinesin family member 1B;Kinesin family member 1B;Kinesin family member 1B;Kinesin family member 1B;Kinesin-like protein KIF1B;Kinesin family member 1B	A0A8Q3WLB2	S	A0A8Q3WLB2_S1508_M1	1508	GWRPRGDSLILEHQW	1
-1.55568	-2.23954	-1.11727	NaN	NaN	NaN		0	NaN	0	KIF1B	Kinesin family member 1B;Kinesin family member 1B;Kinesin family member 1B;Kinesin family member 1B;Kinesin-like protein KIF1B;Kinesin family member 1B	A0A8Q3WLB3	S	A0A8Q3WLB3_S1462_M1	1462	GWRPRGDSLILEHQW	1
-1.55568	-2.23954	-1.11727	NaN	NaN	NaN		0	NaN	0	KIF1B	Kinesin family member 1B;Kinesin family member 1B;Kinesin family member 1B;Kinesin family member 1B;Kinesin-like protein KIF1B;Kinesin family member 1B	A0A8Q3WM94	S	A0A8Q3WM94_S1462_M1	1462	GWRPRGDSLILEHQW	1
-1.55568	-2.23954	-1.11727	NaN	NaN	NaN		0	NaN	0	KIF1B	Kinesin family member 1B;Kinesin family member 1B;Kinesin family member 1B;Kinesin family member 1B;Kinesin-like protein KIF1B;Kinesin family member 1B	O60333	S	O60333_S1487_M1	1487	GWRPRGDSLILEHQW	1
-1.55568	-2.23954	-1.11727	NaN	NaN	NaN		0	NaN	0	KIF1B	Kinesin family member 1B;Kinesin family member 1B;Kinesin family member 1B;Kinesin family member 1B;Kinesin-like protein KIF1B;Kinesin family member 1B	Q4R9M9	S	Q4R9M9_S1473_M1	1473	GWRPRGDSLILEHQW	1
NaN	NaN	-2.42611	-0.527379	NaN	NaN		0	1.89873	0	LRMDA	Leucine rich melanocyte differentiation associated;Leucine rich melanocyte differentiation associated;Leucine-rich melanocyte differentiation-associated protein	A0A087WWI0	S	A0A087WWI0_S181_M1	181	SSEDVASSPERHYTP	1
NaN	NaN	-2.42611	-0.527379	NaN	NaN		0	1.89873	0	LRMDA	Leucine rich melanocyte differentiation associated;Leucine rich melanocyte differentiation associated;Leucine-rich melanocyte differentiation-associated protein	M0R2H0	S	M0R2H0_S10_M1	10	SSEDVASSPERHYTP	1
NaN	NaN	-2.42611	-0.527379	NaN	NaN		0	1.89873	0	LRMDA	Leucine rich melanocyte differentiation associated;Leucine rich melanocyte differentiation associated;Leucine-rich melanocyte differentiation-associated protein	Q9H2I8	S	Q9H2I8_S153_M1	153	SSEDVASSPERHYTP	1
1.55854	1.78655	1.43712	NaN	0.830504	-0.0463552	+	1.37509	-1.20199	-2.6562	RBM15	RNA binding motif protein 15;RNA binding motif protein 15;RNA binding motif protein 15;RNA-binding protein 15	A0A087WWP4	S	A0A087WWP4_S250_M1	250	GGGQRSLSPGGAALG	1
1.55854	1.78655	1.43712	NaN	0.830504	-0.0463552	+	1.37509	-1.20199	-2.6562	RBM15	RNA binding motif protein 15;RNA binding motif protein 15;RNA binding motif protein 15;RNA-binding protein 15	A0A494C001	S	A0A494C001_S250_M1	250	GGGQRSLSPGGAALG	1
1.55854	1.78655	1.43712	NaN	0.830504	-0.0463552	+	1.37509	-1.20199	-2.6562	RBM15	RNA binding motif protein 15;RNA binding motif protein 15;RNA binding motif protein 15;RNA-binding protein 15	A0A499FJY3	S	A0A499FJY3_S250_M1	250	GGGQRSLSPGGAALG	1
1.55854	1.78655	1.43712	NaN	0.830504	-0.0463552	+	1.37509	-1.20199	-2.6562	RBM15	RNA binding motif protein 15;RNA binding motif protein 15;RNA binding motif protein 15;RNA-binding protein 15	Q96T37	S	Q96T37_S294_M1	294	GGGQRSLSPGGAALG	1
0.64397	1.05607	1.07513	1.49081	1.18487	1.64044		1.24129	0.51365	1.74526	RBM15	RNA binding motif protein 15;RNA binding motif protein 15;RNA binding motif protein 15;RNA-binding protein 15	A0A087WWP4	S	A0A087WWP4_S697_M1	697	TAPTEGKSPLKKEDR	1
0.64397	1.05607	1.07513	1.49081	1.18487	1.64044		1.24129	0.51365	1.74526	RBM15	RNA binding motif protein 15;RNA binding motif protein 15;RNA binding motif protein 15;RNA-binding protein 15	A0A494C001	S	A0A494C001_S697_M1	697	TAPTEGKSPLKKEDR	1
0.64397	1.05607	1.07513	1.49081	1.18487	1.64044		1.24129	0.51365	1.74526	RBM15	RNA binding motif protein 15;RNA binding motif protein 15;RNA binding motif protein 15;RNA-binding protein 15	A0A499FJY3	S	A0A499FJY3_S697_M1	697	TAPTEGKSPLKKEDR	1
0.64397	1.05607	1.07513	1.49081	1.18487	1.64044		1.24129	0.51365	1.74526	RBM15	RNA binding motif protein 15;RNA binding motif protein 15;RNA binding motif protein 15;RNA-binding protein 15	Q96T37	S	Q96T37_S741_M1	741	TAPTEGKSPLKKEDR	1
-2.67479	-1.96877	-1.4728	-3.26979	-4.31728	NaN		1.21981	-1.75475	-2.52154	RBM15	RNA binding motif protein 15;RNA binding motif protein 15;RNA binding motif protein 15;RNA-binding protein 15	A0A087WWP4	S	A0A087WWP4_S656_M1	656	RLLLERPSPIRDRRG	1
-2.67479	-1.96877	-1.4728	-3.26979	-4.31728	NaN		1.21981	-1.75475	-2.52154	RBM15	RNA binding motif protein 15;RNA binding motif protein 15;RNA binding motif protein 15;RNA-binding protein 15	A0A494C001	S	A0A494C001_S656_M1	656	RLLLERPSPIRDRRG	1
-2.67479	-1.96877	-1.4728	-3.26979	-4.31728	NaN		1.21981	-1.75475	-2.52154	RBM15	RNA binding motif protein 15;RNA binding motif protein 15;RNA binding motif protein 15;RNA-binding protein 15	A0A499FJY3	S	A0A499FJY3_S656_M1	656	RLLLERPSPIRDRRG	1
-2.67479	-1.96877	-1.4728	-3.26979	-4.31728	NaN		1.21981	-1.75475	-2.52154	RBM15	RNA binding motif protein 15;RNA binding motif protein 15;RNA binding motif protein 15;RNA-binding protein 15	Q96T37	S	Q96T37_S700_M1	700	RLLLERPSPIRDRRG	1
1.56315	1.10863	1.63607	NaN	NaN	NaN		0	NaN	0	RBM15	RNA binding motif protein 15;RNA binding motif protein 15;RNA binding motif protein 15;RNA-binding protein 15	A0A087WWP4	T	A0A087WWP4_T524_M1	524	LRGARDRTPPLLYRD	1
1.56315	1.10863	1.63607	NaN	NaN	NaN		0	NaN	0	RBM15	RNA binding motif protein 15;RNA binding motif protein 15;RNA binding motif protein 15;RNA-binding protein 15	A0A494C001	T	A0A494C001_T524_M1	524	LRGARDRTPPLLYRD	1
1.56315	1.10863	1.63607	NaN	NaN	NaN		0	NaN	0	RBM15	RNA binding motif protein 15;RNA binding motif protein 15;RNA binding motif protein 15;RNA-binding protein 15	A0A499FJY3	T	A0A499FJY3_T524_M1	524	LRGARDRTPPLLYRD	1
1.56315	1.10863	1.63607	NaN	NaN	NaN		0	NaN	0	RBM15	RNA binding motif protein 15;RNA binding motif protein 15;RNA binding motif protein 15;RNA-binding protein 15	Q96T37	T	Q96T37_T568_M1	568	LRGARDRTPPLLYRD	1
0.812614	NaN	-0.649162	NaN	NaN	NaN		0	NaN	0	RBM15	RNA binding motif protein 15;RNA binding motif protein 15;RNA binding motif protein 15;RNA-binding protein 15	A0A087WWP4	S	A0A087WWP4_S612_M1	612	GGRHLDRSPESDRPR	1
0.812614	NaN	-0.649162	NaN	NaN	NaN		0	NaN	0	RBM15	RNA binding motif protein 15;RNA binding motif protein 15;RNA binding motif protein 15;RNA-binding protein 15	A0A494C001	S	A0A494C001_S612_M1	612	GGRHLDRSPESDRPR	1
0.812614	NaN	-0.649162	NaN	NaN	NaN		0	NaN	0	RBM15	RNA binding motif protein 15;RNA binding motif protein 15;RNA binding motif protein 15;RNA-binding protein 15	A0A499FJY3	S	A0A499FJY3_S612_M1	612	GGRHLDRSPESDRPR	1
0.812614	NaN	-0.649162	NaN	NaN	NaN		0	NaN	0	RBM15	RNA binding motif protein 15;RNA binding motif protein 15;RNA binding motif protein 15;RNA-binding protein 15	Q96T37	S	Q96T37_S656_M1	656	GGRHLDRSPESDRPR	1
-2.55934	-3.49715	-1.99537	NaN	NaN	NaN		0	NaN	0	RBM15	RNA binding motif protein 15;RNA binding motif protein 15;RNA binding motif protein 15;RNA-binding protein 15	A0A087WWP4	S	A0A087WWP4_S626_M1	626	RKRHCAPSPDRSPEL	1
-2.55934	-3.49715	-1.99537	NaN	NaN	NaN		0	NaN	0	RBM15	RNA binding motif protein 15;RNA binding motif protein 15;RNA binding motif protein 15;RNA-binding protein 15	A0A494C001	S	A0A494C001_S626_M1	626	RKRHCAPSPDRSPEL	1
-2.55934	-3.49715	-1.99537	NaN	NaN	NaN		0	NaN	0	RBM15	RNA binding motif protein 15;RNA binding motif protein 15;RNA binding motif protein 15;RNA-binding protein 15	A0A499FJY3	S	A0A499FJY3_S626_M1	626	RKRHCAPSPDRSPEL	1
-2.55934	-3.49715	-1.99537	NaN	NaN	NaN		0	NaN	0	RBM15	RNA binding motif protein 15;RNA binding motif protein 15;RNA binding motif protein 15;RNA-binding protein 15	Q96T37	S	Q96T37_S670_M1	670	RKRHCAPSPDRSPEL	1
2.80796	1.58889	2.69662	NaN	NaN	NaN		0	NaN	0	RBM15	RNA binding motif protein 15;RNA binding motif protein 15;RNA binding motif protein 15;RNA-binding protein 15	A0A087WWP4	S	A0A087WWP4_S630_M2	630	CAPSPDRSPELSSSR	2
2.80796	1.58889	2.69662	NaN	NaN	NaN		0	NaN	0	RBM15	RNA binding motif protein 15;RNA binding motif protein 15;RNA binding motif protein 15;RNA-binding protein 15	A0A087WWP4	S	A0A087WWP4_S626_M2	626	RKRHCAPSPDRSPEL	2
2.80796	1.58889	2.69662	NaN	NaN	NaN		0	NaN	0	RBM15	RNA binding motif protein 15;RNA binding motif protein 15;RNA binding motif protein 15;RNA-binding protein 15	A0A494C001	S	A0A494C001_S630_M2	630	CAPSPDRSPELSSSR	2
2.80796	1.58889	2.69662	NaN	NaN	NaN		0	NaN	0	RBM15	RNA binding motif protein 15;RNA binding motif protein 15;RNA binding motif protein 15;RNA-binding protein 15	A0A494C001	S	A0A494C001_S626_M2	626	RKRHCAPSPDRSPEL	2
2.80796	1.58889	2.69662	NaN	NaN	NaN		0	NaN	0	RBM15	RNA binding motif protein 15;RNA binding motif protein 15;RNA binding motif protein 15;RNA-binding protein 15	A0A499FJY3	S	A0A499FJY3_S630_M2	630	CAPSPDRSPELSSSR	2
2.80796	1.58889	2.69662	NaN	NaN	NaN		0	NaN	0	RBM15	RNA binding motif protein 15;RNA binding motif protein 15;RNA binding motif protein 15;RNA-binding protein 15	A0A499FJY3	S	A0A499FJY3_S626_M2	626	RKRHCAPSPDRSPEL	2
2.80796	1.58889	2.69662	NaN	NaN	NaN		0	NaN	0	RBM15	RNA binding motif protein 15;RNA binding motif protein 15;RNA binding motif protein 15;RNA-binding protein 15	Q96T37	S	Q96T37_S674_M2	674	CAPSPDRSPELSSSR	2
2.80796	1.58889	2.69662	NaN	NaN	NaN		0	NaN	0	RBM15	RNA binding motif protein 15;RNA binding motif protein 15;RNA binding motif protein 15;RNA-binding protein 15	Q96T37	S	Q96T37_S670_M2	670	RKRHCAPSPDRSPEL	2
1.68223	1.78266	1.47906	0.473382	0.4172	0.762305	+	2.85223	-1.09702	-4.58434	TMEM237	Transmembrane protein 237	A0A087WWU1	S	A0A087WWU1_S20_M1	20	QTAGRRPSEGNEPST	1
1.68223	1.78266	1.47906	0.473382	0.4172	0.762305	+	2.85223	-1.09702	-4.58434	TMEM237	Transmembrane protein 237	Q96Q45	S	Q96Q45_S62_M1	62	QTAGRRPSEGNEPST	1
-1.6145	-2.28136	NaN	NaN	NaN	NaN		0	NaN	0	TMEM237	Transmembrane protein 237	A0A087WWU1	S	A0A087WWU1_S64_M1	64	QKKSSSSSLLRNENG	1
-1.6145	-2.28136	NaN	NaN	NaN	NaN		0	NaN	0	TMEM237	Transmembrane protein 237	Q96Q45	S	Q96Q45_S106_M1	106	QKKSSSSSLLRNENG	1
-0.139021	-0.215848	-0.174438	NaN	NaN	NaN		0	NaN	0	BCL10	BCL10 immune signaling adaptor;B-cell lymphoma/leukemia 10	A0A087WWW9	S	A0A087WWW9_S127_M1	127	NNLSRSNSDESNFSE	1
-0.139021	-0.215848	-0.174438	NaN	NaN	NaN		0	NaN	0	BCL10	BCL10 immune signaling adaptor;B-cell lymphoma/leukemia 10	O95999	S	O95999_S138_M1	138	NNLSRSNSDESNFSE	1
-0.814659	-0.40874	0.190721	0.458151	0.276166	0.282169		1.07729	0.683055	1.71599	MYPN	Myopalladin;MYPN protein;Myopalladin;Myopalladin (Fragment);Myopalladin;Myopalladin	A0A087WX60	S	A0A087WX60_S350_M1	350	TKTPEPSSPVKEPPP	1
-0.814659	-0.40874	0.190721	0.458151	0.276166	0.282169		1.07729	0.683055	1.71599	MYPN	Myopalladin;MYPN protein;Myopalladin;Myopalladin (Fragment);Myopalladin;Myopalladin	A0A804CFL5	S	A0A804CFL5_S644_M1	644	TKTPEPSSPVKEPPP	1
-0.814659	-0.40874	0.190721	0.458151	0.276166	0.282169		1.07729	0.683055	1.71599	MYPN	Myopalladin;MYPN protein;Myopalladin;Myopalladin (Fragment);Myopalladin;Myopalladin	A0A8I5KWT3	S	A0A8I5KWT3_S636_M1	636	TKTPEPSSPVKEPPP	1
-0.814659	-0.40874	0.190721	0.458151	0.276166	0.282169		1.07729	0.683055	1.71599	MYPN	Myopalladin;MYPN protein;Myopalladin;Myopalladin (Fragment);Myopalladin;Myopalladin	A0A8I5QL13	S	A0A8I5QL13_S270_M1	270	TKTPEPSSPVKEPPP	1
-0.814659	-0.40874	0.190721	0.458151	0.276166	0.282169		1.07729	0.683055	1.71599	MYPN	Myopalladin;MYPN protein;Myopalladin;Myopalladin (Fragment);Myopalladin;Myopalladin	A0A8J9ASZ5	S	A0A8J9ASZ5_S662_M1	662	TKTPEPSSPVKEPPP	1
-0.814659	-0.40874	0.190721	0.458151	0.276166	0.282169		1.07729	0.683055	1.71599	MYPN	Myopalladin;MYPN protein;Myopalladin;Myopalladin (Fragment);Myopalladin;Myopalladin	Q86TC9	S	Q86TC9_S644_M1	644	TKTPEPSSPVKEPPP	1
NaN	NaN	-0.915138	NaN	NaN	2.71649		0	3.63163	0	SLC9A7	Sodium/hydrogen exchanger;Sodium/hydrogen exchanger 7	A0A087WXD1	S	A0A087WXD1_S696_M1	696	SRRTKSSSEEVLERD	1
NaN	NaN	-0.915138	NaN	NaN	2.71649		0	3.63163	0	SLC9A7	Sodium/hydrogen exchanger;Sodium/hydrogen exchanger 7	Q96T83	S	Q96T83_S695_M1	695	SRRTKSSSEEVLERD	1
-1.32907	-1.57522	-2.13785	NaN	NaN	NaN		0	NaN	0	SLC9A7	Sodium/hydrogen exchanger;Sodium/hydrogen exchanger 7	A0A087WXD1	S	A0A087WXD1_S694_M1	694	EGSRRTKSSSEEVLE	1
-1.32907	-1.57522	-2.13785	NaN	NaN	NaN		0	NaN	0	SLC9A7	Sodium/hydrogen exchanger;Sodium/hydrogen exchanger 7	Q96T83	S	Q96T83_S693_M1	693	EGSRRTKSSSEEVLE	1
-0.0179348	0.279572	0.0422316	-0.289979	0.762837	NaN		0.117421	0.135139	0.265237	RPUSD2	RNA pseudouridine synthase domain containing 2 (Fragment);Pseudouridylate synthase RPUSD2	A0A087WXE2	S	A0A087WXE2_S35_M1	35	GDAKVELSPGPPKPA	1
-0.0179348	0.279572	0.0422316	-0.289979	0.762837	NaN		0.117421	0.135139	0.265237	RPUSD2	RNA pseudouridine synthase domain containing 2 (Fragment);Pseudouridylate synthase RPUSD2	Q8IZ73	S	Q8IZ73_S68_M1	68	GDAKVELSPGPPKPA	1
0.292485	0.234621	0.59671	NaN	NaN	NaN		0	NaN	0	ZCCHC17	Zinc finger CCHC-type containing 17;Zinc finger CCHC-type containing 17;Zinc finger CCHC domain-containing protein 17	A0A087WXF8	S	A0A087WXF8_S192_M1	192	EEKEEAKSAEFEKPD	1
0.292485	0.234621	0.59671	NaN	NaN	NaN		0	NaN	0	ZCCHC17	Zinc finger CCHC-type containing 17;Zinc finger CCHC-type containing 17;Zinc finger CCHC domain-containing protein 17	A0A0D9SEW3	S	A0A0D9SEW3_S172_M1	172	EEKEEAKSAEFEKPD	1
0.292485	0.234621	0.59671	NaN	NaN	NaN		0	NaN	0	ZCCHC17	Zinc finger CCHC-type containing 17;Zinc finger CCHC-type containing 17;Zinc finger CCHC domain-containing protein 17	Q9NP64	S	Q9NP64_S170_M1	170	EEKEEAKSAEFEKPD	1
1.67268	1.04342	NaN	NaN	NaN	NaN		0	NaN	0	ZCCHC17	Zinc finger CCHC-type containing 17;Zinc finger CCHC-type containing 17;Zinc finger CCHC domain-containing protein 17	A0A087WXF8	S	A0A087WXF8_S205_M1	205	PDPTRNPSRKRKKEK	1
1.67268	1.04342	NaN	NaN	NaN	NaN		0	NaN	0	ZCCHC17	Zinc finger CCHC-type containing 17;Zinc finger CCHC-type containing 17;Zinc finger CCHC domain-containing protein 17	A0A0D9SEW3	S	A0A0D9SEW3_S185_M1	185	PDPTRNPSRKRKKEK	1
1.67268	1.04342	NaN	NaN	NaN	NaN		0	NaN	0	ZCCHC17	Zinc finger CCHC-type containing 17;Zinc finger CCHC-type containing 17;Zinc finger CCHC domain-containing protein 17	Q9NP64	S	Q9NP64_S183_M1	183	PDPTRNPSRKRKKEK	1
0.999175	0.749701	0.665011	NaN	NaN	NaN		0	NaN	0	ZCCHC17	Zinc finger CCHC-type containing 17;Zinc finger CCHC-type containing 17;Zinc finger CCHC domain-containing protein 17	A0A087WXF8	S	A0A087WXF8_S136_M1	136	QEERRRRSFQDYTGQ	1
0.999175	0.749701	0.665011	NaN	NaN	NaN		0	NaN	0	ZCCHC17	Zinc finger CCHC-type containing 17;Zinc finger CCHC-type containing 17;Zinc finger CCHC domain-containing protein 17	A0A0D9SEW3	S	A0A0D9SEW3_S90_M1	90	QEERRRRSFQDYTGQ	1
0.999175	0.749701	0.665011	NaN	NaN	NaN		0	NaN	0	ZCCHC17	Zinc finger CCHC-type containing 17;Zinc finger CCHC-type containing 17;Zinc finger CCHC domain-containing protein 17	Q9NP64	S	Q9NP64_S114_M1	114	QEERRRRSFQDYTGQ	1
-1.25798	-0.672885	-0.625422	1.49647	NaN	1.96371	+	2.42002	2.58219	6.22088	NFIX	Nuclear factor 1;Nuclear factor 1 (Fragment);Nuclear factor 1;Nuclear factor 1;Nuclear factor 1;Nuclear factor 1;Nuclear factor 1 X-type	A0A087WXP2	S	A0A087WXP2_S264_M1	264	QVTLGRRSITSPPST	1
-1.25798	-0.672885	-0.625422	1.49647	NaN	1.96371	+	2.42002	2.58219	6.22088	NFIX	Nuclear factor 1;Nuclear factor 1 (Fragment);Nuclear factor 1;Nuclear factor 1;Nuclear factor 1;Nuclear factor 1;Nuclear factor 1 X-type	A0A8I5KYE6	S	A0A8I5KYE6_S205_M1	205	QVTLGRRSITSPPST	1
-1.25798	-0.672885	-0.625422	1.49647	NaN	1.96371	+	2.42002	2.58219	6.22088	NFIX	Nuclear factor 1;Nuclear factor 1 (Fragment);Nuclear factor 1;Nuclear factor 1;Nuclear factor 1;Nuclear factor 1;Nuclear factor 1 X-type	A0A8J8YL86	S	A0A8J8YL86_S268_M1	268	QVTLGRRSITSPPST	1
-1.25798	-0.672885	-0.625422	1.49647	NaN	1.96371	+	2.42002	2.58219	6.22088	NFIX	Nuclear factor 1;Nuclear factor 1 (Fragment);Nuclear factor 1;Nuclear factor 1;Nuclear factor 1;Nuclear factor 1;Nuclear factor 1 X-type	B4DHW2	S	B4DHW2_S273_M1	273	QVTLGRRSITSPPST	1
-1.25798	-0.672885	-0.625422	1.49647	NaN	1.96371	+	2.42002	2.58219	6.22088	NFIX	Nuclear factor 1;Nuclear factor 1 (Fragment);Nuclear factor 1;Nuclear factor 1;Nuclear factor 1;Nuclear factor 1;Nuclear factor 1 X-type	C9JWJ8	S	C9JWJ8_S264_M1	264	QVTLGRRSITSPPST	1
-1.25798	-0.672885	-0.625422	1.49647	NaN	1.96371	+	2.42002	2.58219	6.22088	NFIX	Nuclear factor 1;Nuclear factor 1 (Fragment);Nuclear factor 1;Nuclear factor 1;Nuclear factor 1;Nuclear factor 1;Nuclear factor 1 X-type	K7EN08	S	K7EN08_S218_M1	218	QVTLGRRSITSPPST	1
-1.25798	-0.672885	-0.625422	1.49647	NaN	1.96371	+	2.42002	2.58219	6.22088	NFIX	Nuclear factor 1;Nuclear factor 1 (Fragment);Nuclear factor 1;Nuclear factor 1;Nuclear factor 1;Nuclear factor 1;Nuclear factor 1 X-type	Q14938	S	Q14938_S265_M1	265	QVTLGRRSITSPPST	1
2.00372	1.23951	1.79225	0.0834332	3.21865	4.09132		0.251799	0.785973	0.587415	AP2M1	AP-2 complex subunit mu	A0A087WY71	S	A0A087WY71_S254_M1	254	FHQCVRLSKFDSERS	1
2.00372	1.23951	1.79225	0.0834332	3.21865	4.09132		0.251799	0.785973	0.587415	AP2M1	AP-2 complex subunit mu	C9JGT8	S	C9JGT8_S257_M1	257	FHQCVRLSKFDSERS	1
2.00372	1.23951	1.79225	0.0834332	3.21865	4.09132		0.251799	0.785973	0.587415	AP2M1	AP-2 complex subunit mu	C9JPV8	S	C9JPV8_S278_M1	278	FHQCVRLSKFDSERS	1
2.00372	1.23951	1.79225	0.0834332	3.21865	4.09132		0.251799	0.785973	0.587415	AP2M1	AP-2 complex subunit mu	E9PFW3	S	E9PFW3_S280_M1	280	FHQCVRLSKFDSERS	1
2.00372	1.23951	1.79225	0.0834332	3.21865	4.09132		0.251799	0.785973	0.587415	AP2M1	AP-2 complex subunit mu	Q96CW1	S	Q96CW1_S255_M1	255	FHQCVRLSKFDSERS	1
-2.24025	-1.99128	-2.06792	-2.26674	-1.88431	-3.02456		0.35405	-0.292057	-0.659199	F11R	Junctional adhesion molecule A	A0A087WY82	S	A0A087WY82_S264_M1	264	KVIYSQPSARSEGEF	1
-2.24025	-1.99128	-2.06792	-2.26674	-1.88431	-3.02456		0.35405	-0.292057	-0.659199	F11R	Junctional adhesion molecule A	Q9Y624	S	Q9Y624_S284_M1	284	KVIYSQPSARSEGEF	1
-0.238118	-0.498866	0.204483	1.68825	NaN	0.939274	+	1.51659	1.49126	3.07538	SRP19	Signal recognition particle 19 kDa protein	A0A087WYR0	S	A0A087WYR0_S111_M1	111	SLQQGEGSKKGKGKK	1
-0.238118	-0.498866	0.204483	1.68825	NaN	0.939274	+	1.51659	1.49126	3.07538	SRP19	Signal recognition particle 19 kDa protein	P09132	S	P09132_S135_M1	135	SLQQGEGSKKGKGKK	1
3.59707	3.78878	3.71809	3.06462	1.52783	3.52929		0.751951	-0.994073	-1.40533	RAVER1	Ribonucleoprotein, PTB binding 1	A0A087WZ13	S	A0A087WZ13_S14_M1	14	VTHRPPLSPKSGAEV	1
0.00535488	0.791154	-0.549097	-0.370109	-0.229118	-1.74506		0.626664	-0.8639	-1.19908	RAVER1	Ribonucleoprotein, PTB binding 1	A0A087WZ13	S	A0A087WZ13_S567_M1	567	QLKSRLLSPLSSARL	1
-0.807672	-0.289747	-0.443419	-1.41804	-1.80696	-1.45521	+	2.21648	-1.04646	-3.5195	RAVER1	Ribonucleoprotein, PTB binding 1	A0A087WZ13	T	A0A087WZ13_T463_M1	463	GPPAAQLTPPPAPVG	1
-1.6069	-1.76772	-2.11511	NaN	NaN	NaN		0	NaN	0	RAVER1	Ribonucleoprotein, PTB binding 1	A0A087WZ13	S	A0A087WZ13_S17_M1	17	RPPLSPKSGAEVEAG	1
0.136875	1.58736	0.874909	-0.198193	-1.42861	0.365529		0.888129	-1.28681	-1.6599	RAVER1	Ribonucleoprotein, PTB binding 1	A0A087WZ13	S	A0A087WZ13_S617_M1	617	GPSRHKMSPPPSGFG	1
1.05444	1.6415	1.15546	NaN	NaN	NaN		0	NaN	0	PLEKHA2	Pleckstrin homology domain containing A2;Pleckstrin homology domain containing A2;Pleckstrin homology domain containing A2;Pleckstrin homology domain-containing family A member 2	A0A087WZ32	S	A0A087WZ32_S134_M1	134	TILRRSQSYIPTSGC	1
1.05444	1.6415	1.15546	NaN	NaN	NaN		0	NaN	0	PLEKHA2	Pleckstrin homology domain containing A2;Pleckstrin homology domain containing A2;Pleckstrin homology domain containing A2;Pleckstrin homology domain-containing family A member 2	A0A087X038	S	A0A087X038_S135_M1	135	TILRRSQSYIPTSGC	1
1.05444	1.6415	1.15546	NaN	NaN	NaN		0	NaN	0	PLEKHA2	Pleckstrin homology domain containing A2;Pleckstrin homology domain containing A2;Pleckstrin homology domain containing A2;Pleckstrin homology domain-containing family A member 2	E5RHB5	S	E5RHB5_S184_M1	184	TILRRSQSYIPTSGC	1
1.05444	1.6415	1.15546	NaN	NaN	NaN		0	NaN	0	PLEKHA2	Pleckstrin homology domain containing A2;Pleckstrin homology domain containing A2;Pleckstrin homology domain containing A2;Pleckstrin homology domain-containing family A member 2	Q9HB19	S	Q9HB19_S184_M1	184	TILRRSQSYIPTSGC	1
-4.25676	-2.36839	-2.76115	NaN	NaN	NaN		0	NaN	0	HMGN3	High mobility group nucleosome-binding domain-containing protein 3	A0A087WZE9	T	A0A087WZE9_T83_M1	83	APSENGETKAEEIHI	1
-4.25676	-2.36839	-2.76115	NaN	NaN	NaN		0	NaN	0	HMGN3	High mobility group nucleosome-binding domain-containing protein 3	A0A994J3W4	T	A0A994J3W4_T83_M1	83	APSENGETKAEEIHI	1
-4.25676	-2.36839	-2.76115	NaN	NaN	NaN		0	NaN	0	HMGN3	High mobility group nucleosome-binding domain-containing protein 3	A0A9L9PXC9	T	A0A9L9PXC9_T83_M1	83	APSENGETKAEEIHI	1
-4.25676	-2.36839	-2.76115	NaN	NaN	NaN		0	NaN	0	HMGN3	High mobility group nucleosome-binding domain-containing protein 3	A0A9L9PXD4	T	A0A9L9PXD4_T83_M1	83	APSENGETKAEEHVL	1
-4.25676	-2.36839	-2.76115	NaN	NaN	NaN		0	NaN	0	HMGN3	High mobility group nucleosome-binding domain-containing protein 3	A0A9L9PY81	T	A0A9L9PY81_T83_M1	83	APSENGETKAEEIHI	1
-4.25676	-2.36839	-2.76115	NaN	NaN	NaN		0	NaN	0	HMGN3	High mobility group nucleosome-binding domain-containing protein 3	Q15651	T	Q15651_T83_M1	83	APSENGETKAEEAQK	1
0.677234	0.929763	0.851663	NaN	NaN	NaN		0	NaN	0	ARHGEF18	Rho guanine nucleotide exchange factor 18;Rho/Rac guanine nucleotide exchange factor 18;Rho guanine nucleotide exchange factor 18 (Fragment);Rho guanine nucleotide exchange factor 18	A0A087WZG4	S	A0A087WZG4_S1103_M1	1103	SRNRRSLSPILPGRH	1
0.677234	0.929763	0.851663	NaN	NaN	NaN		0	NaN	0	ARHGEF18	Rho guanine nucleotide exchange factor 18;Rho/Rac guanine nucleotide exchange factor 18;Rho guanine nucleotide exchange factor 18 (Fragment);Rho guanine nucleotide exchange factor 18	A0A3B3IPE9	S	A0A3B3IPE9_S1049_M1	1049	SRNRRSLSPILPGRH	1
0.677234	0.929763	0.851663	NaN	NaN	NaN		0	NaN	0	ARHGEF18	Rho guanine nucleotide exchange factor 18;Rho/Rac guanine nucleotide exchange factor 18;Rho guanine nucleotide exchange factor 18 (Fragment);Rho guanine nucleotide exchange factor 18	A0A590UK10	S	A0A590UK10_S1037_M1	1037	SRNRRSLSPILPGRH	1
0.677234	0.929763	0.851663	NaN	NaN	NaN		0	NaN	0	ARHGEF18	Rho guanine nucleotide exchange factor 18;Rho/Rac guanine nucleotide exchange factor 18;Rho guanine nucleotide exchange factor 18 (Fragment);Rho guanine nucleotide exchange factor 18	Q6ZSZ5	S	Q6ZSZ5_S1291_M1	1291	SRNRRSLSPILPGRH	1
-2.38371	-2.2691	-3.08258	NaN	NaN	NaN		0	NaN	0	ARHGEF18	Rho guanine nucleotide exchange factor 18;Rho/Rac guanine nucleotide exchange factor 18;Rho guanine nucleotide exchange factor 18 (Fragment);Rho guanine nucleotide exchange factor 18	A0A087WZG4	S	A0A087WZG4_S760_M1	760	DWRGPPNSPDLKLSD	1
-2.38371	-2.2691	-3.08258	NaN	NaN	NaN		0	NaN	0	ARHGEF18	Rho guanine nucleotide exchange factor 18;Rho/Rac guanine nucleotide exchange factor 18;Rho guanine nucleotide exchange factor 18 (Fragment);Rho guanine nucleotide exchange factor 18	A0A3B3IPE9	S	A0A3B3IPE9_S706_M1	706	DWRGPPNSPDLKLSD	1
-2.38371	-2.2691	-3.08258	NaN	NaN	NaN		0	NaN	0	ARHGEF18	Rho guanine nucleotide exchange factor 18;Rho/Rac guanine nucleotide exchange factor 18;Rho guanine nucleotide exchange factor 18 (Fragment);Rho guanine nucleotide exchange factor 18	A0A590UK10	S	A0A590UK10_S694_M1	694	DWRGPPNSPDLKLSD	1
-2.38371	-2.2691	-3.08258	NaN	NaN	NaN		0	NaN	0	ARHGEF18	Rho guanine nucleotide exchange factor 18;Rho/Rac guanine nucleotide exchange factor 18;Rho guanine nucleotide exchange factor 18 (Fragment);Rho guanine nucleotide exchange factor 18	Q6ZSZ5	S	Q6ZSZ5_S948_M1	948	DWRGPPNSPDLKLSD	1
NaN	NaN	NaN	-1.66951	-2.46947	-1.66041		0	NaN	0	IDH3B	Isocitrate dehydrogenase [NAD] subunit, mitochondrial;Isocitrate dehydrogenase [NAD] subunit, mitochondrial;Isocitrate dehydrogenase [NAD] subunit beta, mitochondrial	A0A087WZN1	Y	A0A087WZN1_Y171_M1	171	REQTEGEYSSLEHES	1
NaN	NaN	NaN	-1.66951	-2.46947	-1.66041		0	NaN	0	IDH3B	Isocitrate dehydrogenase [NAD] subunit, mitochondrial;Isocitrate dehydrogenase [NAD] subunit, mitochondrial;Isocitrate dehydrogenase [NAD] subunit beta, mitochondrial	A0A087X2E5	Y	A0A087X2E5_Y171_M1	171	REQTEGEYSSLEHES	1
NaN	NaN	NaN	-1.66951	-2.46947	-1.66041		0	NaN	0	IDH3B	Isocitrate dehydrogenase [NAD] subunit, mitochondrial;Isocitrate dehydrogenase [NAD] subunit, mitochondrial;Isocitrate dehydrogenase [NAD] subunit beta, mitochondrial	O43837	Y	O43837_Y171_M1	171	REQTEGEYSSLEHES	1
-1.96548	-2.77382	NaN	-4.70498	NaN	-6.35806		1.12354	-3.16187	-3.09966	KIF3A	Kinesin-like protein;Kinesin-like protein;Kinesin-like protein;Kinesin-like protein KIF3A	A0A087X011	T	A0A087X011_T718_M1	718	KRSAKPETVIDSLLQ	1
-1.96548	-2.77382	NaN	-4.70498	NaN	-6.35806		1.12354	-3.16187	-3.09966	KIF3A	Kinesin-like protein;Kinesin-like protein;Kinesin-like protein;Kinesin-like protein KIF3A	E9PES4	T	E9PES4_T719_M1	719	KRSAKPETVIDSLLQ	1
-1.96548	-2.77382	NaN	-4.70498	NaN	-6.35806		1.12354	-3.16187	-3.09966	KIF3A	Kinesin-like protein;Kinesin-like protein;Kinesin-like protein;Kinesin-like protein KIF3A	J3KPF9	T	J3KPF9_T695_M1	695	KRSAKPETVIDSLLQ	1
-1.96548	-2.77382	NaN	-4.70498	NaN	-6.35806		1.12354	-3.16187	-3.09966	KIF3A	Kinesin-like protein;Kinesin-like protein;Kinesin-like protein;Kinesin-like protein KIF3A	Q9Y496	T	Q9Y496_T692_M1	692	KRSAKPETVIDSLLQ	1
1.34808	2.02326	0.868963	NaN	0.77938	0.135466		0.827912	-0.956014	-1.60839	CNOT2	CCR4-NOT transcription complex subunit 2 (Fragment);CCR4-NOT transcription complex subunit 2 (Fragment);CCR4-NOT transcription complex subunit 2;CCR4-NOT transcription complex subunit 2 (Fragment);CCR4-NOT transcription complex subunit 2 (Fragment);CCR4-NOT transcription complex subunit 2 (Fragment);CCR4-NOT transcription complex subunit 2	A0A087X050	S	A0A087X050_S127_M1	127	MSSSGLGSPNRSSPS	1
1.34808	2.02326	0.868963	NaN	0.77938	0.135466		0.827912	-0.956014	-1.60839	CNOT2	CCR4-NOT transcription complex subunit 2 (Fragment);CCR4-NOT transcription complex subunit 2 (Fragment);CCR4-NOT transcription complex subunit 2;CCR4-NOT transcription complex subunit 2 (Fragment);CCR4-NOT transcription complex subunit 2 (Fragment);CCR4-NOT transcription complex subunit 2 (Fragment);CCR4-NOT transcription complex subunit 2	F8VQD8	S	F8VQD8_S80_M1	80	MSSSGLGSPNRSSPS	1
1.34808	2.02326	0.868963	NaN	0.77938	0.135466		0.827912	-0.956014	-1.60839	CNOT2	CCR4-NOT transcription complex subunit 2 (Fragment);CCR4-NOT transcription complex subunit 2 (Fragment);CCR4-NOT transcription complex subunit 2;CCR4-NOT transcription complex subunit 2 (Fragment);CCR4-NOT transcription complex subunit 2 (Fragment);CCR4-NOT transcription complex subunit 2 (Fragment);CCR4-NOT transcription complex subunit 2	F8VUB4	S	F8VUB4_S145_M1	145	MSSSGLGSPNRSSPS	1
1.34808	2.02326	0.868963	NaN	0.77938	0.135466		0.827912	-0.956014	-1.60839	CNOT2	CCR4-NOT transcription complex subunit 2 (Fragment);CCR4-NOT transcription complex subunit 2 (Fragment);CCR4-NOT transcription complex subunit 2;CCR4-NOT transcription complex subunit 2 (Fragment);CCR4-NOT transcription complex subunit 2 (Fragment);CCR4-NOT transcription complex subunit 2 (Fragment);CCR4-NOT transcription complex subunit 2	F8VV52	S	F8VV52_S156_M1	156	MSSSGLGSPNRSSPS	1
1.34808	2.02326	0.868963	NaN	0.77938	0.135466		0.827912	-0.956014	-1.60839	CNOT2	CCR4-NOT transcription complex subunit 2 (Fragment);CCR4-NOT transcription complex subunit 2 (Fragment);CCR4-NOT transcription complex subunit 2;CCR4-NOT transcription complex subunit 2 (Fragment);CCR4-NOT transcription complex subunit 2 (Fragment);CCR4-NOT transcription complex subunit 2 (Fragment);CCR4-NOT transcription complex subunit 2	F8VVY1	S	F8VVY1_S165_M1	165	MSSSGLGSPNRSSPS	1
1.34808	2.02326	0.868963	NaN	0.77938	0.135466		0.827912	-0.956014	-1.60839	CNOT2	CCR4-NOT transcription complex subunit 2 (Fragment);CCR4-NOT transcription complex subunit 2 (Fragment);CCR4-NOT transcription complex subunit 2;CCR4-NOT transcription complex subunit 2 (Fragment);CCR4-NOT transcription complex subunit 2 (Fragment);CCR4-NOT transcription complex subunit 2 (Fragment);CCR4-NOT transcription complex subunit 2	F8VX63	S	F8VX63_S165_M1	165	MSSSGLGSPNRSSPS	1
1.34808	2.02326	0.868963	NaN	0.77938	0.135466		0.827912	-0.956014	-1.60839	CNOT2	CCR4-NOT transcription complex subunit 2 (Fragment);CCR4-NOT transcription complex subunit 2 (Fragment);CCR4-NOT transcription complex subunit 2;CCR4-NOT transcription complex subunit 2 (Fragment);CCR4-NOT transcription complex subunit 2 (Fragment);CCR4-NOT transcription complex subunit 2 (Fragment);CCR4-NOT transcription complex subunit 2	Q9NZN8	S	Q9NZN8_S165_M1	165	MSSSGLGSPNRSSPS	1
NaN	NaN	-1.10137	NaN	NaN	NaN		0	NaN	0	CNOT2	CCR4-NOT transcription complex subunit 2 (Fragment);CCR4-NOT transcription complex subunit 2 (Fragment);CCR4-NOT transcription complex subunit 2;CCR4-NOT transcription complex subunit 2 (Fragment);CCR4-NOT transcription complex subunit 2 (Fragment);CCR4-NOT transcription complex subunit 2 (Fragment);CCR4-NOT transcription complex subunit 2	A0A087X050	S	A0A087X050_S119_M1	119	GIPSRTNSMSSSGLG	1
NaN	NaN	-1.10137	NaN	NaN	NaN		0	NaN	0	CNOT2	CCR4-NOT transcription complex subunit 2 (Fragment);CCR4-NOT transcription complex subunit 2 (Fragment);CCR4-NOT transcription complex subunit 2;CCR4-NOT transcription complex subunit 2 (Fragment);CCR4-NOT transcription complex subunit 2 (Fragment);CCR4-NOT transcription complex subunit 2 (Fragment);CCR4-NOT transcription complex subunit 2	F8VQD8	S	F8VQD8_S72_M1	72	GIPSRTNSMSSSGLG	1
NaN	NaN	-1.10137	NaN	NaN	NaN		0	NaN	0	CNOT2	CCR4-NOT transcription complex subunit 2 (Fragment);CCR4-NOT transcription complex subunit 2 (Fragment);CCR4-NOT transcription complex subunit 2;CCR4-NOT transcription complex subunit 2 (Fragment);CCR4-NOT transcription complex subunit 2 (Fragment);CCR4-NOT transcription complex subunit 2 (Fragment);CCR4-NOT transcription complex subunit 2	F8VUB4	S	F8VUB4_S137_M1	137	GIPSRTNSMSSSGLG	1
NaN	NaN	-1.10137	NaN	NaN	NaN		0	NaN	0	CNOT2	CCR4-NOT transcription complex subunit 2 (Fragment);CCR4-NOT transcription complex subunit 2 (Fragment);CCR4-NOT transcription complex subunit 2;CCR4-NOT transcription complex subunit 2 (Fragment);CCR4-NOT transcription complex subunit 2 (Fragment);CCR4-NOT transcription complex subunit 2 (Fragment);CCR4-NOT transcription complex subunit 2	F8VV52	S	F8VV52_S148_M1	148	GIPSRTNSMSSSGLG	1
NaN	NaN	-1.10137	NaN	NaN	NaN		0	NaN	0	CNOT2	CCR4-NOT transcription complex subunit 2 (Fragment);CCR4-NOT transcription complex subunit 2 (Fragment);CCR4-NOT transcription complex subunit 2;CCR4-NOT transcription complex subunit 2 (Fragment);CCR4-NOT transcription complex subunit 2 (Fragment);CCR4-NOT transcription complex subunit 2 (Fragment);CCR4-NOT transcription complex subunit 2	F8VVY1	S	F8VVY1_S157_M1	157	GIPSRTNSMSSSGLG	1
NaN	NaN	-1.10137	NaN	NaN	NaN		0	NaN	0	CNOT2	CCR4-NOT transcription complex subunit 2 (Fragment);CCR4-NOT transcription complex subunit 2 (Fragment);CCR4-NOT transcription complex subunit 2;CCR4-NOT transcription complex subunit 2 (Fragment);CCR4-NOT transcription complex subunit 2 (Fragment);CCR4-NOT transcription complex subunit 2 (Fragment);CCR4-NOT transcription complex subunit 2	F8VX63	S	F8VX63_S157_M1	157	GIPSRTNSMSSSGLG	1
NaN	NaN	-1.10137	NaN	NaN	NaN		0	NaN	0	CNOT2	CCR4-NOT transcription complex subunit 2 (Fragment);CCR4-NOT transcription complex subunit 2 (Fragment);CCR4-NOT transcription complex subunit 2;CCR4-NOT transcription complex subunit 2 (Fragment);CCR4-NOT transcription complex subunit 2 (Fragment);CCR4-NOT transcription complex subunit 2 (Fragment);CCR4-NOT transcription complex subunit 2	Q9NZN8	S	Q9NZN8_S157_M1	157	GIPSRTNSMSSSGLG	1
0.894607	0.993046	0.751241	-0.918708	0.514109	-0.113144		1.17627	-1.05221	-2.02121	RBM26	RNA binding motif protein 26;RNA-binding protein 26	A0A087X0H9	S	A0A087X0H9_S127_M1	127	FSRRLNHSPPQSSSR	1
0.894607	0.993046	0.751241	-0.918708	0.514109	-0.113144		1.17627	-1.05221	-2.02121	RBM26	RNA binding motif protein 26;RNA-binding protein 26	Q5T8P6	S	Q5T8P6_S127_M1	127	FSRRLNHSPPQSSSR	1
-0.80052	-0.718289	-1.6169	NaN	NaN	NaN		0	NaN	0	RBM26	RNA binding motif protein 26;RNA-binding protein 26	A0A087X0H9	S	A0A087X0H9_S523_M1	523	PNFNRTNSPGFQKKV	1
-0.80052	-0.718289	-1.6169	NaN	NaN	NaN		0	NaN	0	RBM26	RNA binding motif protein 26;RNA-binding protein 26	Q5T8P6	S	Q5T8P6_S518_M1	518	PNFNRTNSPGFQKKV	1
-1.23814	NaN	NaN	-0.355896	NaN	-0.405454		0	0.85746	0	CSMD2	CUB and Sushi multiple domains 2;CUB and sushi domain-containing protein 2	A0A087X0K4	Y	A0A087X0K4_Y1588_M1	1588	TYYCHGGYEVEGTST	1
-1.23814	NaN	NaN	-0.355896	NaN	-0.405454		0	0.85746	0	CSMD2	CUB and Sushi multiple domains 2;CUB and sushi domain-containing protein 2	Q7Z408	Y	Q7Z408_Y1588_M1	1588	TYYCHGGYEVEGTST	1
NaN	-1.32981	NaN	-1.14399	-0.523232	NaN		0	0.496199	0	TJP1	Tight junction protein 1;Tight junction protein ZO-1	A0A087X0K9	T	A0A087X0K9_T809_M1	809	EGKADGATSDDLDLH	1
NaN	-1.32981	NaN	-1.14399	-0.523232	NaN		0	0.496199	0	TJP1	Tight junction protein 1;Tight junction protein ZO-1	Q07157	T	Q07157_T809_M1	809	EGKADGATSDDLDLH	1
4.27281	4.49586	3.61039	3.4017	NaN	3.43145		0.88384	-0.709777	-1.60058	TJP1	Tight junction protein 1;Tight junction protein ZO-1	A0A087X0K9	S	A0A087X0K9_S617_M1	617	SKRNLRKSREDLSAQ	1
4.27281	4.49586	3.61039	3.4017	NaN	3.43145		0.88384	-0.709777	-1.60058	TJP1	Tight junction protein 1;Tight junction protein ZO-1	Q07157	S	Q07157_S617_M1	617	SKRNLRKSREDLSAQ	1
-1.6558	-2.59836	NaN	NaN	NaN	-1.97042		0	0.156659	0	TJP1	Tight junction protein 1;Tight junction protein ZO-1	A0A087X0K9	S	A0A087X0K9_S175_M1	175	SPRSDRRSVASSQPA	1
-1.6558	-2.59836	NaN	NaN	NaN	-1.97042		0	0.156659	0	TJP1	Tight junction protein 1;Tight junction protein ZO-1	Q07157	S	Q07157_S175_M1	175	SPRSDRRSVASSQPA	1
NaN	NaN	NaN	NaN	NaN	NaN		NaN	0	NaN	TJP1	Tight junction protein 1;Tight junction protein ZO-1	A0A087X0K9	S	A0A087X0K9_S1378_M1	1378	PPAHIAASHLSEPAK	1
NaN	NaN	NaN	NaN	NaN	NaN		NaN	0	NaN	TJP1	Tight junction protein 1;Tight junction protein ZO-1	Q07157	S	Q07157_S1378_M1	1378	PPAHIAASHLSEPAK	1
0.976963	0.439741	0.703485	NaN	NaN	NaN		0	NaN	0	TJP1	Tight junction protein 1;Tight junction protein ZO-1	A0A087X0K9	S	A0A087X0K9_S1366_M1	1366	LSYFDRRSFENKPPA	1
0.976963	0.439741	0.703485	NaN	NaN	NaN		0	NaN	0	TJP1	Tight junction protein 1;Tight junction protein ZO-1	Q07157	S	Q07157_S1366_M1	1366	LSYFDRRSFENKPPA	1
2.34084	1.37285	1.53047	NaN	NaN	NaN		0	NaN	0	TJP1	Tight junction protein 1;Tight junction protein ZO-1	A0A087X0K9	S	A0A087X0K9_S1617_M1	1617	VPKAIPVSPSAVEED	1
2.34084	1.37285	1.53047	NaN	NaN	NaN		0	NaN	0	TJP1	Tight junction protein 1;Tight junction protein ZO-1	Q07157	S	Q07157_S1617_M1	1617	VPKAIPVSPSAVEED	1
-0.904137	-1.37855	-0.883177	NaN	NaN	NaN		0	NaN	0	TJP1	Tight junction protein 1;Tight junction protein ZO-1	A0A087X0K9	S	A0A087X0K9_S212_M1	212	HIFVKEISQDSLAAR	1
-0.904137	-1.37855	-0.883177	NaN	NaN	NaN		0	NaN	0	TJP1	Tight junction protein 1;Tight junction protein ZO-1	Q07157	S	Q07157_S212_M1	212	HIFVKEISQDSLAAR	1
-0.878573	-0.20027	-0.142802	NaN	NaN	NaN		0	NaN	0	TJP1	Tight junction protein 1;Tight junction protein ZO-1	A0A087X0K9	S	A0A087X0K9_S912_M1	912	QPIHRIDSPGFKPAS	1
-0.878573	-0.20027	-0.142802	NaN	NaN	NaN		0	NaN	0	TJP1	Tight junction protein 1;Tight junction protein ZO-1	Q07157	S	Q07157_S912_M1	912	QPIHRIDSPGFKPAS	1
-3.96041	-3.88785	-2.98588	NaN	NaN	-4.592		0	-0.980625	0	TJP1	Tight junction protein 1;Tight junction protein ZO-1	A0A087X0K9	S	A0A087X0K9_S329_M1	329	PSDHSRHSPQQPSNG	1
-3.96041	-3.88785	-2.98588	NaN	NaN	-4.592		0	-0.980625	0	TJP1	Tight junction protein 1;Tight junction protein ZO-1	Q07157	S	Q07157_S329_M1	329	PSDHSRHSPQQPSNG	1
-0.244044	-0.855307	NaN	NaN	-2.18155	NaN		0	-1.63188	0	TJP1	Tight junction protein 1;Tight junction protein ZO-1	A0A087X0K9	S	A0A087X0K9_S1579_M1	1579	KTLVKSHSLAQPPEF	1
-0.244044	-0.855307	NaN	NaN	-2.18155	NaN		0	-1.63188	0	TJP1	Tight junction protein 1;Tight junction protein ZO-1	Q07157	S	Q07157_S1579_M1	1579	KTLVKSHSLAQPPEF	1
-4.4041	-4.34607	-4.61197	NaN	NaN	NaN		0	NaN	0	TJP1	Tight junction protein 1;Tight junction protein ZO-1	A0A087X0K9	S	A0A087X0K9_S1278_M1	1278	FENKRSASLETKKDV	1
-4.4041	-4.34607	-4.61197	NaN	NaN	NaN		0	NaN	0	TJP1	Tight junction protein 1;Tight junction protein ZO-1	Q07157	S	Q07157_S1278_M1	1278	FENKRSASLETKKDV	1
-3.73401	-4.54362	NaN	NaN	NaN	NaN		0	NaN	0	ARFIP2	ADP ribosylation factor interacting protein 2;Arfaptin-2	A0A087X1E4	S	A0A087X1E4_S105_M1	105	LGSGRHPSHSTTPSG	1
-3.73401	-4.54362	NaN	NaN	NaN	NaN		0	NaN	0	ARFIP2	ADP ribosylation factor interacting protein 2;Arfaptin-2	P53365	S	P53365_S72_M1	72	TGSGRHPSHSTTPSG	1
-0.870852	-0.66179	-0.38242	-3.26191	NaN	-2.50426	+	2.16391	-2.24473	-5.14506	KLF13	Krueppel-like factor 13	A0A087X1K6	S	A0A087X1K6_S160_M1	160	RSRADLESPQRKHKC	1
-0.870852	-0.66179	-0.38242	-3.26191	NaN	-2.50426	+	2.16391	-2.24473	-5.14506	KLF13	Krueppel-like factor 13	Q9Y2Y9	S	Q9Y2Y9_S162_M1	162	RSRADLESPQRKHKC	1
-0.814141	-0.790893	-0.533957	0.822633	0.321283	0.991642	+	2.53038	1.42485	4.44712	FNDC3A	Fibronectin type III domain containing 3A;Fibronectin type III domain containing 3A;Fibronectin type-III domain-containing protein 3A	A0A087X1M6	S	A0A087X1M6_S203_M1	203	TQKDKMSSPPSSPQK	1
-0.814141	-0.790893	-0.533957	0.822633	0.321283	0.991642	+	2.53038	1.42485	4.44712	FNDC3A	Fibronectin type III domain containing 3A;Fibronectin type III domain containing 3A;Fibronectin type-III domain-containing protein 3A	G5E9X3	S	G5E9X3_S203_M1	203	TQKDKMSSPPSSPQK	1
-0.814141	-0.790893	-0.533957	0.822633	0.321283	0.991642	+	2.53038	1.42485	4.44712	FNDC3A	Fibronectin type III domain containing 3A;Fibronectin type III domain containing 3A;Fibronectin type-III domain-containing protein 3A	Q9Y2H6	S	Q9Y2H6_S203_M1	203	TQKDKMSSPPSSPQK	1
0.373623	0.420423	-0.197757	-0.932817	NaN	NaN		0	-1.13158	0	SMTN	Smoothelin	A0A087X1R1	S	A0A087X1R1_S877_M1	877	AAVQRSTSFGVPNAN	1
0.373623	0.420423	-0.197757	-0.932817	NaN	NaN		0	-1.13158	0	SMTN	Smoothelin	C9JYU8	S	C9JYU8_S845_M1	845	AAVQRSTSFGVPNAN	1
0.373623	0.420423	-0.197757	-0.932817	NaN	NaN		0	-1.13158	0	SMTN	Smoothelin	P53814	S	P53814_S792_M1	792	AAVQRSTSFGVPNAN	1
0.259153	0.359405	-1.16082	0.436893	0.693555	1.5023		0.837151	1.05834	1.54156	SMTN	Smoothelin	A0A087X1R1	S	A0A087X1R1_S568_M1	568	STITRVNSPGTLARL	1
0.259153	0.359405	-1.16082	0.436893	0.693555	1.5023		0.837151	1.05834	1.54156	SMTN	Smoothelin	C9JYU8	S	C9JYU8_S568_M1	568	STITRVNSPGTLARL	1
0.259153	0.359405	-1.16082	0.436893	0.693555	1.5023		0.837151	1.05834	1.54156	SMTN	Smoothelin	P53814	S	P53814_S514_M1	514	STITRVNSPGTLARL	1
NaN	NaN	-2.66278	NaN	NaN	NaN		0	NaN	0	SMTN	Smoothelin	A0A087X1R1	S	A0A087X1R1_S235_M1	235	TPTPEGTSQDVTTVT	1
NaN	NaN	-2.66278	NaN	NaN	NaN		0	NaN	0	SMTN	Smoothelin	C9JYU8	S	C9JYU8_S235_M1	235	TPTPEGTSQDVTTVT	1
NaN	NaN	-2.66278	NaN	NaN	NaN		0	NaN	0	SMTN	Smoothelin	P53814	S	P53814_S181_M1	181	TPTPEGTSQDVTTVT	1
-2.04745	NaN	NaN	-0.784359	-1.71993	-2.12298		0	0.505025	0	SMTN	Smoothelin	A0A087X1R1	S	A0A087X1R1_S331_M1	331	KETPAAQSPTRGPSD	1
-2.04745	NaN	NaN	-0.784359	-1.71993	-2.12298		0	0.505025	0	SMTN	Smoothelin	C9JYU8	S	C9JYU8_S331_M1	331	KETPAAQSPTRGPSD	1
-2.04745	NaN	NaN	-0.784359	-1.71993	-2.12298		0	0.505025	0	SMTN	Smoothelin	P53814	S	P53814_S277_M1	277	KETPAAQSPTRGPSD	1
-2.91691	-2.39372	NaN	NaN	NaN	NaN		0	NaN	0	SMTN	Smoothelin	A0A087X1R1	S	A0A087X1R1_S355_M1	355	RPCQRSLSVLSPRQP	1
-2.91691	-2.39372	NaN	NaN	NaN	NaN		0	NaN	0	SMTN	Smoothelin	C9JYU8	S	C9JYU8_S355_M1	355	RPCQRSLSVLSPRQP	1
-2.91691	-2.39372	NaN	NaN	NaN	NaN		0	NaN	0	SMTN	Smoothelin	P53814	S	P53814_S301_M1	301	RPCQRSLSVLSPRQP	1
-3.92588	-2.72506	-4.15198	NaN	NaN	NaN		0	NaN	0	SMTN	Smoothelin	A0A087X1R1	S	A0A087X1R1_S358_M1	358	QRSLSVLSPRQPAQN	1
-3.92588	-2.72506	-4.15198	NaN	NaN	NaN		0	NaN	0	SMTN	Smoothelin	C9JYU8	S	C9JYU8_S358_M1	358	QRSLSVLSPRQPAQN	1
-3.92588	-2.72506	-4.15198	NaN	NaN	NaN		0	NaN	0	SMTN	Smoothelin	P53814	S	P53814_S304_M1	304	QRSLSVLSPRQPAQN	1
-0.0120935	0.592751	0.10926	NaN	-1.35072	NaN		0	-1.5807	0	MID1	RING-type E3 ubiquitin transferase;E3 ubiquitin-protein ligase Midline-1;RING-type E3 ubiquitin transferase;E3 ubiquitin-protein ligase Midline-1;RING-type E3 ubiquitin transferase (Fragment);E3 ubiquitin-protein ligase Midline-1	A0A087X255	S	A0A087X255_S96_M1	96	ASVSGPNSPSETRRE	1
-0.0120935	0.592751	0.10926	NaN	-1.35072	NaN		0	-1.5807	0	MID1	RING-type E3 ubiquitin transferase;E3 ubiquitin-protein ligase Midline-1;RING-type E3 ubiquitin transferase;E3 ubiquitin-protein ligase Midline-1;RING-type E3 ubiquitin transferase (Fragment);E3 ubiquitin-protein ligase Midline-1	A0A6Q8PF94	S	A0A6Q8PF94_S96_M1	96	ASVSGPNSPSETRRE	1
-0.0120935	0.592751	0.10926	NaN	-1.35072	NaN		0	-1.5807	0	MID1	RING-type E3 ubiquitin transferase;E3 ubiquitin-protein ligase Midline-1;RING-type E3 ubiquitin transferase;E3 ubiquitin-protein ligase Midline-1;RING-type E3 ubiquitin transferase (Fragment);E3 ubiquitin-protein ligase Midline-1	A0A8I5KPE0	S	A0A8I5KPE0_S96_M1	96	ASVSGPNSPSETRRE	1
-0.0120935	0.592751	0.10926	NaN	-1.35072	NaN		0	-1.5807	0	MID1	RING-type E3 ubiquitin transferase;E3 ubiquitin-protein ligase Midline-1;RING-type E3 ubiquitin transferase;E3 ubiquitin-protein ligase Midline-1;RING-type E3 ubiquitin transferase (Fragment);E3 ubiquitin-protein ligase Midline-1	A0A8I5KR14	S	A0A8I5KR14_S96_M1	96	ASVSGPNSPSETRRE	1
-0.0120935	0.592751	0.10926	NaN	-1.35072	NaN		0	-1.5807	0	MID1	RING-type E3 ubiquitin transferase;E3 ubiquitin-protein ligase Midline-1;RING-type E3 ubiquitin transferase;E3 ubiquitin-protein ligase Midline-1;RING-type E3 ubiquitin transferase (Fragment);E3 ubiquitin-protein ligase Midline-1	C9J453	S	C9J453_S96_M1	96	ASVSGPNSPSETRRE	1
-0.0120935	0.592751	0.10926	NaN	-1.35072	NaN		0	-1.5807	0	MID1	RING-type E3 ubiquitin transferase;E3 ubiquitin-protein ligase Midline-1;RING-type E3 ubiquitin transferase;E3 ubiquitin-protein ligase Midline-1;RING-type E3 ubiquitin transferase (Fragment);E3 ubiquitin-protein ligase Midline-1	O15344	S	O15344_S96_M1	96	ASVSGPNSPSETRRE	1
NaN	NaN	NaN	NaN	NaN	NaN		NaN	0	NaN	WASHC4	WASH complex subunit 4	A0A087X256	T	A0A087X256_T399_M1	399	QQKAQSLTKDVQSYY	1
NaN	NaN	NaN	NaN	NaN	NaN		NaN	0	NaN	WASHC4	WASH complex subunit 4	Q2M389	T	Q2M389_T399_M1	399	QQKAQSLTKDVQSYY	1
1.82162	1.52381	1.19826	-1.44166	-1.0345	-0.628999	+	3.00232	-2.54961	-6.44332	HECTD1	E3 ubiquitin-protein ligase;E3 ubiquitin-protein ligase;E3 ubiquitin-protein ligase;E3 ubiquitin-protein ligase HECTD1	A0A087X2H1	S	A0A087X2H1_S357_M1	357	PGLRRLDSSGERSHR	1
1.82162	1.52381	1.19826	-1.44166	-1.0345	-0.628999	+	3.00232	-2.54961	-6.44332	HECTD1	E3 ubiquitin-protein ligase;E3 ubiquitin-protein ligase;E3 ubiquitin-protein ligase;E3 ubiquitin-protein ligase HECTD1	A0A8I5QJU2	S	A0A8I5QJU2_S357_M1	357	PGLRRLDSSGERSHR	1
1.82162	1.52381	1.19826	-1.44166	-1.0345	-0.628999	+	3.00232	-2.54961	-6.44332	HECTD1	E3 ubiquitin-protein ligase;E3 ubiquitin-protein ligase;E3 ubiquitin-protein ligase;E3 ubiquitin-protein ligase HECTD1	H0YJP0	S	H0YJP0_S357_M1	357	PGLRRLDSSGERSHR	1
1.82162	1.52381	1.19826	-1.44166	-1.0345	-0.628999	+	3.00232	-2.54961	-6.44332	HECTD1	E3 ubiquitin-protein ligase;E3 ubiquitin-protein ligase;E3 ubiquitin-protein ligase;E3 ubiquitin-protein ligase HECTD1	Q9ULT8	S	Q9ULT8_S357_M1	357	PGLRRLDSSGERSHR	1
-0.736485	NaN	NaN	NaN	NaN	NaN		0	NaN	0	WDR20	WD repeat domain 20;WD repeat-containing protein 20	A0A088AWN2	S	A0A088AWN2_S463_M1	463	VPPPLPRSNSLPHSA	1
-0.736485	NaN	NaN	NaN	NaN	NaN		0	NaN	0	WDR20	WD repeat domain 20;WD repeat-containing protein 20	Q8TBZ3	S	Q8TBZ3_S432_M1	432	VPPPLPRSNSLPHSA	1
-3.15988	-0.36516	-0.350561	-3.44668	NaN	-0.800546		0.200379	-0.831745	-0.501741	WDR20	WD repeat domain 20;WD repeat-containing protein 20	A0A088AWN2	S	A0A088AWN2_S465_M1	465	PPLPRSNSLPHSAVS	1
-3.15988	-0.36516	-0.350561	-3.44668	NaN	-0.800546		0.200379	-0.831745	-0.501741	WDR20	WD repeat domain 20;WD repeat-containing protein 20	Q8TBZ3	S	Q8TBZ3_S434_M1	434	PPLPRSNSLPHSAVS	1
2.0329	1.66197	NaN	-0.792764	0.551469	0.0155611	+	1.45786	-1.92268	-3.08625	PRUNE2	Protein prune homolog 2;Protein prune homolog 2;Protein prune homolog 2 (Fragment);Protein prune homolog 2	A0A088AWP5	Y	A0A088AWP5_Y2578_M1	2578	SIAELELYVGSKETG	1
2.0329	1.66197	NaN	-0.792764	0.551469	0.0155611	+	1.45786	-1.92268	-3.08625	PRUNE2	Protein prune homolog 2;Protein prune homolog 2;Protein prune homolog 2 (Fragment);Protein prune homolog 2	E9PDC2	Y	E9PDC2_Y2219_M1	2219	SIAELELYVGSKETG	1
2.0329	1.66197	NaN	-0.792764	0.551469	0.0155611	+	1.45786	-1.92268	-3.08625	PRUNE2	Protein prune homolog 2;Protein prune homolog 2;Protein prune homolog 2 (Fragment);Protein prune homolog 2	H7BZH9	Y	H7BZH9_Y1900_M1	1900	SIAELELYVGSKETG	1
2.0329	1.66197	NaN	-0.792764	0.551469	0.0155611	+	1.45786	-1.92268	-3.08625	PRUNE2	Protein prune homolog 2;Protein prune homolog 2;Protein prune homolog 2 (Fragment);Protein prune homolog 2	Q8WUY3	Y	Q8WUY3_Y2578_M1	2578	SIAELELYVGSKETG	1
1.46119	1.93062	1.94077	4.05099	2.82286	3.68458	+	1.92837	1.74195	3.5056	ERCC5;BIVM-ERCC5;ERCC5;BIVM-ERCC5	ERCC excision repair 5, endonuclease;BIVM-ERCC5 readthrough;DNA excision repair protein ERCC-5;BIVM-ERCC5 readthrough	A0A090HNM7	S	A0A090HNM7_S358_M1	358	GRELTPASPTCTNSV	1
1.46119	1.93062	1.94077	4.05099	2.82286	3.68458	+	1.92837	1.74195	3.5056	ERCC5;BIVM-ERCC5;ERCC5;BIVM-ERCC5	ERCC excision repair 5, endonuclease;BIVM-ERCC5 readthrough;DNA excision repair protein ERCC-5;BIVM-ERCC5 readthrough	A0A1W2PS85	S	A0A1W2PS85_S751_M1	751	GRELTPASPTCTNSV	1
1.46119	1.93062	1.94077	4.05099	2.82286	3.68458	+	1.92837	1.74195	3.5056	ERCC5;BIVM-ERCC5;ERCC5;BIVM-ERCC5	ERCC excision repair 5, endonuclease;BIVM-ERCC5 readthrough;DNA excision repair protein ERCC-5;BIVM-ERCC5 readthrough	P28715	S	P28715_S526_M1	526	GRELTPASPTCTNSV	1
1.46119	1.93062	1.94077	4.05099	2.82286	3.68458	+	1.92837	1.74195	3.5056	ERCC5;BIVM-ERCC5;ERCC5;BIVM-ERCC5	ERCC excision repair 5, endonuclease;BIVM-ERCC5 readthrough;DNA excision repair protein ERCC-5;BIVM-ERCC5 readthrough	R4GMW8	S	R4GMW8_S980_M1	980	GRELTPASPTCTNSV	1
2.61582	2.96809	3.0389	2.55811	1.67873	2.6357		0.809056	-0.583426	-1.34554	ERCC5;BIVM-ERCC5;ERCC5;BIVM-ERCC5	ERCC excision repair 5, endonuclease;BIVM-ERCC5 readthrough;DNA excision repair protein ERCC-5;BIVM-ERCC5 readthrough	A0A090HNM7	S	A0A090HNM7_S216_M1	216	AVDEGSISPRTLSAI	1
2.61582	2.96809	3.0389	2.55811	1.67873	2.6357		0.809056	-0.583426	-1.34554	ERCC5;BIVM-ERCC5;ERCC5;BIVM-ERCC5	ERCC excision repair 5, endonuclease;BIVM-ERCC5 readthrough;DNA excision repair protein ERCC-5;BIVM-ERCC5 readthrough	A0A1W2PS85	S	A0A1W2PS85_S609_M1	609	AVDEGSISPRTLSAI	1
2.61582	2.96809	3.0389	2.55811	1.67873	2.6357		0.809056	-0.583426	-1.34554	ERCC5;BIVM-ERCC5;ERCC5;BIVM-ERCC5	ERCC excision repair 5, endonuclease;BIVM-ERCC5 readthrough;DNA excision repair protein ERCC-5;BIVM-ERCC5 readthrough	P28715	S	P28715_S384_M1	384	AVDEGSISPRTLSAI	1
2.61582	2.96809	3.0389	2.55811	1.67873	2.6357		0.809056	-0.583426	-1.34554	ERCC5;BIVM-ERCC5;ERCC5;BIVM-ERCC5	ERCC excision repair 5, endonuclease;BIVM-ERCC5 readthrough;DNA excision repair protein ERCC-5;BIVM-ERCC5 readthrough	R4GMW8	S	R4GMW8_S838_M1	838	AVDEGSISPRTLSAI	1
0.879937	-0.973273	-0.619781	-1.2574	-2.13806	NaN		0.77783	-1.46002	-1.61604	ERCC5;BIVM-ERCC5;ERCC5;BIVM-ERCC5	ERCC excision repair 5, endonuclease;BIVM-ERCC5 readthrough;DNA excision repair protein ERCC-5;BIVM-ERCC5 readthrough	A0A090HNM7	S	A0A090HNM7_S537_M1	537	ESLLRDNSERDDVDG	1
0.879937	-0.973273	-0.619781	-1.2574	-2.13806	NaN		0.77783	-1.46002	-1.61604	ERCC5;BIVM-ERCC5;ERCC5;BIVM-ERCC5	ERCC excision repair 5, endonuclease;BIVM-ERCC5 readthrough;DNA excision repair protein ERCC-5;BIVM-ERCC5 readthrough	A0A1W2PS85	S	A0A1W2PS85_S930_M1	930	ESLLRDNSERDDVDG	1
0.879937	-0.973273	-0.619781	-1.2574	-2.13806	NaN		0.77783	-1.46002	-1.61604	ERCC5;BIVM-ERCC5;ERCC5;BIVM-ERCC5	ERCC excision repair 5, endonuclease;BIVM-ERCC5 readthrough;DNA excision repair protein ERCC-5;BIVM-ERCC5 readthrough	P28715	S	P28715_S705_M1	705	ESLLRDNSERDDVDG	1
0.879937	-0.973273	-0.619781	-1.2574	-2.13806	NaN		0.77783	-1.46002	-1.61604	ERCC5;BIVM-ERCC5;ERCC5;BIVM-ERCC5	ERCC excision repair 5, endonuclease;BIVM-ERCC5 readthrough;DNA excision repair protein ERCC-5;BIVM-ERCC5 readthrough	R4GMW8	S	R4GMW8_S1159_M1	1159	ESLLRDNSERDDVDG	1
-2.98766	-2.18727	-2.99614	NaN	NaN	NaN		0	NaN	0	ERCC5;BIVM-ERCC5;ERCC5;BIVM-ERCC5	ERCC excision repair 5, endonuclease;BIVM-ERCC5 readthrough;DNA excision repair protein ERCC-5;BIVM-ERCC5 readthrough	A0A090HNM7	S	A0A090HNM7_S255_M1	255	AEEMRINSSTENSDE	1
-2.98766	-2.18727	-2.99614	NaN	NaN	NaN		0	NaN	0	ERCC5;BIVM-ERCC5;ERCC5;BIVM-ERCC5	ERCC excision repair 5, endonuclease;BIVM-ERCC5 readthrough;DNA excision repair protein ERCC-5;BIVM-ERCC5 readthrough	A0A1W2PS85	S	A0A1W2PS85_S648_M1	648	AEEMRINSSTENSDE	1
-2.98766	-2.18727	-2.99614	NaN	NaN	NaN		0	NaN	0	ERCC5;BIVM-ERCC5;ERCC5;BIVM-ERCC5	ERCC excision repair 5, endonuclease;BIVM-ERCC5 readthrough;DNA excision repair protein ERCC-5;BIVM-ERCC5 readthrough	P28715	S	P28715_S423_M1	423	AEEMRINSSTENSDE	1
-2.98766	-2.18727	-2.99614	NaN	NaN	NaN		0	NaN	0	ERCC5;BIVM-ERCC5;ERCC5;BIVM-ERCC5	ERCC excision repair 5, endonuclease;BIVM-ERCC5 readthrough;DNA excision repair protein ERCC-5;BIVM-ERCC5 readthrough	R4GMW8	S	R4GMW8_S877_M1	877	AEEMRINSSTENSDE	1
NaN	NaN	NaN	-3.21094	NaN	NaN		0	NaN	0	ERCC5;BIVM-ERCC5;ERCC5;BIVM-ERCC5	ERCC excision repair 5, endonuclease;BIVM-ERCC5 readthrough;DNA excision repair protein ERCC-5;BIVM-ERCC5 readthrough	A0A090HNM7	T	A0A090HNM7_T170_M1	170	TEKEPDATPPSPRTL	1
NaN	NaN	NaN	-3.21094	NaN	NaN		0	NaN	0	ERCC5;BIVM-ERCC5;ERCC5;BIVM-ERCC5	ERCC excision repair 5, endonuclease;BIVM-ERCC5 readthrough;DNA excision repair protein ERCC-5;BIVM-ERCC5 readthrough	A0A1W2PS85	T	A0A1W2PS85_T563_M1	563	TEKEPDATPPSPRTL	1
NaN	NaN	NaN	-3.21094	NaN	NaN		0	NaN	0	ERCC5;BIVM-ERCC5;ERCC5;BIVM-ERCC5	ERCC excision repair 5, endonuclease;BIVM-ERCC5 readthrough;DNA excision repair protein ERCC-5;BIVM-ERCC5 readthrough	P28715	T	P28715_T338_M1	338	TEKEPDATPPSPRTL	1
NaN	NaN	NaN	-3.21094	NaN	NaN		0	NaN	0	ERCC5;BIVM-ERCC5;ERCC5;BIVM-ERCC5	ERCC excision repair 5, endonuclease;BIVM-ERCC5 readthrough;DNA excision repair protein ERCC-5;BIVM-ERCC5 readthrough	R4GMW8	T	R4GMW8_T792_M1	792	TEKEPDATPPSPRTL	1
0.448359	0.576273	0.59672	NaN	NaN	NaN		0	NaN	0	ERCC5;BIVM-ERCC5;ERCC5;BIVM-ERCC5	ERCC excision repair 5, endonuclease;BIVM-ERCC5 readthrough;DNA excision repair protein ERCC-5;BIVM-ERCC5 readthrough	A0A090HNM7	S	A0A090HNM7_S173_M1	173	EPDATPPSPRTLLAM	1
0.448359	0.576273	0.59672	NaN	NaN	NaN		0	NaN	0	ERCC5;BIVM-ERCC5;ERCC5;BIVM-ERCC5	ERCC excision repair 5, endonuclease;BIVM-ERCC5 readthrough;DNA excision repair protein ERCC-5;BIVM-ERCC5 readthrough	A0A1W2PS85	S	A0A1W2PS85_S566_M1	566	EPDATPPSPRTLLAM	1
0.448359	0.576273	0.59672	NaN	NaN	NaN		0	NaN	0	ERCC5;BIVM-ERCC5;ERCC5;BIVM-ERCC5	ERCC excision repair 5, endonuclease;BIVM-ERCC5 readthrough;DNA excision repair protein ERCC-5;BIVM-ERCC5 readthrough	P28715	S	P28715_S341_M1	341	EPDATPPSPRTLLAM	1
0.448359	0.576273	0.59672	NaN	NaN	NaN		0	NaN	0	ERCC5;BIVM-ERCC5;ERCC5;BIVM-ERCC5	ERCC excision repair 5, endonuclease;BIVM-ERCC5 readthrough;DNA excision repair protein ERCC-5;BIVM-ERCC5 readthrough	R4GMW8	S	R4GMW8_S795_M1	795	EPDATPPSPRTLLAM	1
-3.84472	-4.89517	NaN	NaN	-4.99956	-14.8585		0.42172	-5.55909	-1.09921	ERCC5;BIVM-ERCC5;ERCC5;BIVM-ERCC5	ERCC excision repair 5, endonuclease;BIVM-ERCC5 readthrough;DNA excision repair protein ERCC-5;BIVM-ERCC5 readthrough	A0A090HNM7	S	A0A090HNM7_S779_M1	779	VVDDSKGSFLWGKPD	1
-3.84472	-4.89517	NaN	NaN	-4.99956	-14.8585		0.42172	-5.55909	-1.09921	ERCC5;BIVM-ERCC5;ERCC5;BIVM-ERCC5	ERCC excision repair 5, endonuclease;BIVM-ERCC5 readthrough;DNA excision repair protein ERCC-5;BIVM-ERCC5 readthrough	A0A1W2PS85	S	A0A1W2PS85_S1172_M1	1172	VVDDSKGSFLWGKPD	1
-3.84472	-4.89517	NaN	NaN	-4.99956	-14.8585		0.42172	-5.55909	-1.09921	ERCC5;BIVM-ERCC5;ERCC5;BIVM-ERCC5	ERCC excision repair 5, endonuclease;BIVM-ERCC5 readthrough;DNA excision repair protein ERCC-5;BIVM-ERCC5 readthrough	P28715	S	P28715_S947_M1	947	VVDDSKGSFLWGKPD	1
-3.84472	-4.89517	NaN	NaN	-4.99956	-14.8585		0.42172	-5.55909	-1.09921	ERCC5;BIVM-ERCC5;ERCC5;BIVM-ERCC5	ERCC excision repair 5, endonuclease;BIVM-ERCC5 readthrough;DNA excision repair protein ERCC-5;BIVM-ERCC5 readthrough	R4GMW8	S	R4GMW8_S1401_M1	1401	VVDDSKGSFLWGKPD	1
0.585618	0.503941	0.134176	NaN	-0.1862	0.179564		0.781573	-0.411229	-1.26442	DOCK1	Dedicator of cytokinesis 1;Dedicator of cytokinesis protein 1	A0A096LNH6	S	A0A096LNH6_S1702_M1	1702	PKKMHSRSQDKLDKD	1
0.585618	0.503941	0.134176	NaN	-0.1862	0.179564		0.781573	-0.411229	-1.26442	DOCK1	Dedicator of cytokinesis 1;Dedicator of cytokinesis protein 1	Q14185	S	Q14185_S1681_M1	1681	PKKMHSRSQDKLDKD	1
NaN	0.282778	NaN	NaN	NaN	NaN		0	NaN	0	MCC	MCC regulator of WNT signaling pathway;MCC regulator of WNT signaling pathway;Colorectal mutant cancer protein	A0A096LNU0	S	A0A096LNU0_S293_M1	293	SVQATGPSSPGRLTS	1
NaN	0.282778	NaN	NaN	NaN	NaN		0	NaN	0	MCC	MCC regulator of WNT signaling pathway;MCC regulator of WNT signaling pathway;Colorectal mutant cancer protein	D6REY2	S	D6REY2_S230_M1	230	SVQATGPSSPGRLTS	1
NaN	0.282778	NaN	NaN	NaN	NaN		0	NaN	0	MCC	MCC regulator of WNT signaling pathway;MCC regulator of WNT signaling pathway;Colorectal mutant cancer protein	P23508	S	P23508_S293_M1	293	SVQATGPSSPGRLTS	1
-0.994214	-1.08362	-1.19458	NaN	NaN	NaN		0	NaN	0	MCC	MCC regulator of WNT signaling pathway;MCC regulator of WNT signaling pathway;Colorectal mutant cancer protein	A0A096LNU0	S	A0A096LNU0_S118_M1	118	SELRSELSQSQHEVN	1
-0.994214	-1.08362	-1.19458	NaN	NaN	NaN		0	NaN	0	MCC	MCC regulator of WNT signaling pathway;MCC regulator of WNT signaling pathway;Colorectal mutant cancer protein	D6REY2	S	D6REY2_S55_M1	55	SELRSELSQSQHEVN	1
-0.994214	-1.08362	-1.19458	NaN	NaN	NaN		0	NaN	0	MCC	MCC regulator of WNT signaling pathway;MCC regulator of WNT signaling pathway;Colorectal mutant cancer protein	P23508	S	P23508_S118_M1	118	SELRSELSQSQHEVN	1
2.93036	3.20637	3.289	1.07801	0.97342	1.31305	+	3.78033	-2.02042	-8.15363	ADSL	Adenylosuccinate lyase	A0A096LNY6	S	A0A096LNY6_S9_M1	9	AAGGDHGSPDSYRSP	1
2.93036	3.20637	3.289	1.07801	0.97342	1.31305	+	3.78033	-2.02042	-8.15363	ADSL	Adenylosuccinate lyase	A0A1B0GTJ7	S	A0A1B0GTJ7_S9_M1	9	AAGGDHGSPDSYRSP	1
2.93036	3.20637	3.289	1.07801	0.97342	1.31305	+	3.78033	-2.02042	-8.15363	ADSL	Adenylosuccinate lyase	A0A1B0GWJ0	S	A0A1B0GWJ0_S9_M1	9	AAGGDHGSPDSYRSP	1
2.93036	3.20637	3.289	1.07801	0.97342	1.31305	+	3.78033	-2.02042	-8.15363	ADSL	Adenylosuccinate lyase	A0A7P0T9A7	S	A0A7P0T9A7_S9_M1	9	AAGGDHGSPDSYRSP	1
2.93036	3.20637	3.289	1.07801	0.97342	1.31305	+	3.78033	-2.02042	-8.15363	ADSL	Adenylosuccinate lyase	A0A7P0Z472	S	A0A7P0Z472_S9_M1	9	AAGGDHGSPDSYRSP	1
2.93036	3.20637	3.289	1.07801	0.97342	1.31305	+	3.78033	-2.02042	-8.15363	ADSL	Adenylosuccinate lyase	P30566	S	P30566_S9_M1	9	AAGGDHGSPDSYRSP	1
NaN	NaN	1.77276	NaN	NaN	3.60213		0	1.82937	0	AAK1	AP2 associated kinase 1	A0A096LP25	T	A0A096LP25_T606_M1	606	QQPKVQTTPPPAVQG	1
NaN	NaN	1.46326	NaN	NaN	0.635564		0	-0.827693	0	AAK1	AP2 associated kinase 1	A0A096LP25	S	A0A096LP25_S678_M1	678	ATTTPSGSPRTSQQN	1
3.47105	NaN	NaN	1.02068	-1.57202	-4.00372		0	-4.9894	0	AAK1	AP2 associated kinase 1	A0A096LP25	S	A0A096LP25_S637_M1	637	AGHRRILSDVTHSAV	1
1.87267	2.05759	2.2893	-0.584795	NaN	NaN		0	-2.65798	0	AAK1	AP2 associated kinase 1	A0A096LP25	S	A0A096LP25_S901_M1	901	PFAPPEVSPEQAKTV	1
1.56151	1.46406	2.25209	NaN	NaN	NaN		0	NaN	0	MYEF2	Myelin expression factor 2	A0A0A0MQW0	S	A0A0A0MQW0_S17_M1	17	PGATGGDSPHLQPAE	1
1.56151	1.46406	2.25209	NaN	NaN	NaN		0	NaN	0	MYEF2	Myelin expression factor 2	A0A0A0MR39	S	A0A0A0MR39_S17_M1	17	PGATGGDSPHLQPAE	1
1.56151	1.46406	2.25209	NaN	NaN	NaN		0	NaN	0	MYEF2	Myelin expression factor 2	Q9P2K5	S	Q9P2K5_S17_M1	17	PGATGGDSPHLQPAE	1
-3.40307	0.980412	-2.97201	NaN	NaN	NaN		0	NaN	0	VDAC2	Voltage-dependent anion-selective channel protein 2 (Fragment);Voltage-dependent anion-selective channel protein 2	A0A0A0MR02	S	A0A0A0MR02_S115_M1	115	LTFDTTFSPNTGKKS	1
-3.40307	0.980412	-2.97201	NaN	NaN	NaN		0	NaN	0	VDAC2	Voltage-dependent anion-selective channel protein 2 (Fragment);Voltage-dependent anion-selective channel protein 2	P45880	S	P45880_S115_M1	115	LTFDTTFSPNTGKKS	1
NaN	-0.481427	-0.18129	NaN	NaN	NaN		0	NaN	0	RER1	Protein RER1 (Fragment);Protein RER1;Protein RER1;Protein RER1 (Fragment)	A0A0A0MR06	S	A0A0A0MR06_S2_M1	2	______MSEGDSVGE	1
NaN	-0.481427	-0.18129	NaN	NaN	NaN		0	NaN	0	RER1	Protein RER1 (Fragment);Protein RER1;Protein RER1;Protein RER1 (Fragment)	O15258	S	O15258_S2_M1	2	______MSEGDSVGE	1
NaN	-0.481427	-0.18129	NaN	NaN	NaN		0	NaN	0	RER1	Protein RER1 (Fragment);Protein RER1;Protein RER1;Protein RER1 (Fragment)	Q5T091	S	Q5T091_S2_M1	2	______MSEGDSVGE	1
NaN	-0.481427	-0.18129	NaN	NaN	NaN		0	NaN	0	RER1	Protein RER1 (Fragment);Protein RER1;Protein RER1;Protein RER1 (Fragment)	Q5T092	S	Q5T092_S2_M1	2	______MSEGDSVGE	1
-2.77847	-3.03467	-2.39164	-1.62287	NaN	-2.5764		0.627683	0.635292	1.19972	GNAS	Adenylate cyclase-stimulating G alpha protein;GNAS complex locus;GNAS complex locus;GNAS complex locus;Guanine nucleotide-binding protein G(s) subunit alpha isoforms short;Guanine nucleotide-binding protein G(s) subunit alpha isoforms XLas	A0A0A0MR13	S	A0A0A0MR13_S320_M1	320	FLRISTASGDGRHYC	1
-2.77847	-3.03467	-2.39164	-1.62287	NaN	-2.5764		0.627683	0.635292	1.19972	GNAS	Adenylate cyclase-stimulating G alpha protein;GNAS complex locus;GNAS complex locus;GNAS complex locus;Guanine nucleotide-binding protein G(s) subunit alpha isoforms short;Guanine nucleotide-binding protein G(s) subunit alpha isoforms XLas	A0A590UJQ9	S	A0A590UJQ9_S294_M1	294	FLRISTASGDGRHYC	1
-2.77847	-3.03467	-2.39164	-1.62287	NaN	-2.5764		0.627683	0.635292	1.19972	GNAS	Adenylate cyclase-stimulating G alpha protein;GNAS complex locus;GNAS complex locus;GNAS complex locus;Guanine nucleotide-binding protein G(s) subunit alpha isoforms short;Guanine nucleotide-binding protein G(s) subunit alpha isoforms XLas	A0A7I2V5R6	S	A0A7I2V5R6_S996_M1	996	FLRISTASGDGRHYC	1
-2.77847	-3.03467	-2.39164	-1.62287	NaN	-2.5764		0.627683	0.635292	1.19972	GNAS	Adenylate cyclase-stimulating G alpha protein;GNAS complex locus;GNAS complex locus;GNAS complex locus;Guanine nucleotide-binding protein G(s) subunit alpha isoforms short;Guanine nucleotide-binding protein G(s) subunit alpha isoforms XLas	B0AZR9	S	B0AZR9_S293_M1	293	FLRISTASGDGRHYC	1
-2.77847	-3.03467	-2.39164	-1.62287	NaN	-2.5764		0.627683	0.635292	1.19972	GNAS	Adenylate cyclase-stimulating G alpha protein;GNAS complex locus;GNAS complex locus;GNAS complex locus;Guanine nucleotide-binding protein G(s) subunit alpha isoforms short;Guanine nucleotide-binding protein G(s) subunit alpha isoforms XLas	P63092	S	P63092_S352_M1	352	FLRISTASGDGRHYC	1
-2.77847	-3.03467	-2.39164	-1.62287	NaN	-2.5764		0.627683	0.635292	1.19972	GNAS	Adenylate cyclase-stimulating G alpha protein;GNAS complex locus;GNAS complex locus;GNAS complex locus;Guanine nucleotide-binding protein G(s) subunit alpha isoforms short;Guanine nucleotide-binding protein G(s) subunit alpha isoforms XLas	Q5JWF2	S	Q5JWF2_S995_M1	995	FLRISTASGDGRHYC	1
-1.78298	-1.36707	-0.715653	NaN	NaN	NaN		0	NaN	0	ZNF446	Zinc finger protein 446	A0A0A0MR84	T	A0A0A0MR84_T143_M1	143	GSPHPSGTVESPGEG	1
-1.78298	-1.36707	-0.715653	NaN	NaN	NaN		0	NaN	0	ZNF446	Zinc finger protein 446	M0R202	T	M0R202_T143_M1	143	GSPHPSGTVESPGEG	1
-1.78298	-1.36707	-0.715653	NaN	NaN	NaN		0	NaN	0	ZNF446	Zinc finger protein 446	Q9NWS9	T	Q9NWS9_T143_M1	143	GSPHPSGTVESPGEG	1
NaN	NaN	NaN	1.39904	NaN	NaN		0	NaN	0	TTN	Titin	A0A0A0MRA3	Y	A0A0A0MRA3_Y25775_M1	25775	SPDYDFYYRPRRRSL	1
NaN	NaN	NaN	1.39904	NaN	NaN		0	NaN	0	TTN	Titin	A0A0A0MTS7	Y	A0A0A0MTS7_Y34648_M1	34648	SPDYDFYYRPRRRSL	1
NaN	NaN	NaN	1.39904	NaN	NaN		0	NaN	0	TTN	Titin	Q8WZ42	Y	Q8WZ42_Y33007_M1	33007	SPDYDFYYRPRRRSL	1
-2.58515	-2.03154	NaN	-1.47099	NaN	-1.85798		0.705868	0.643865	1.47093	TTN	Titin	A0A0A0MRA3	S	A0A0A0MRA3_S4214_M1	4214	LSKESLLSGIPEEQR	1
-2.58515	-2.03154	NaN	-1.47099	NaN	-1.85798		0.705868	0.643865	1.47093	TTN	Titin	A0A0A0MTS7	S	A0A0A0MTS7_S4385_M1	4385	LSKESLLSGIPEEQR	1
-2.58515	-2.03154	NaN	-1.47099	NaN	-1.85798		0.705868	0.643865	1.47093	TTN	Titin	Q8WZ42	S	Q8WZ42_S4068_M1	4068	LSKESLLSGIPEEQR	1
NaN	NaN	NaN	0.409656	NaN	NaN		0	NaN	0	MADD	MAP kinase-activating death domain protein	A0A0A0MRB5	S	A0A0A0MRB5_S689_M1	689	AEEPGPDSENSQENP	1
NaN	NaN	NaN	0.409656	NaN	NaN		0	NaN	0	MADD	MAP kinase-activating death domain protein	A0A0U1RR25	S	A0A0U1RR25_S689_M1	689	AEEPGPDSENSQENP	1
NaN	NaN	NaN	0.409656	NaN	NaN		0	NaN	0	MADD	MAP kinase-activating death domain protein	A0A9L9PXF1	S	A0A9L9PXF1_S689_M1	689	AEEPGPDSENSQENP	1
NaN	NaN	NaN	0.409656	NaN	NaN		0	NaN	0	MADD	MAP kinase-activating death domain protein	A0A9L9PXZ3	S	A0A9L9PXZ3_S689_M1	689	AEEPGPDSENSQENP	1
NaN	NaN	NaN	0.409656	NaN	NaN		0	NaN	0	MADD	MAP kinase-activating death domain protein	A0A9L9PYF5	S	A0A9L9PYF5_S689_M1	689	AEEPGPDSENSQENP	1
NaN	NaN	NaN	0.409656	NaN	NaN		0	NaN	0	MADD	MAP kinase-activating death domain protein	Q8WXG6	S	Q8WXG6_S689_M1	689	AEEPGPDSENSQENP	1
NaN	-1.21227	-1.4204	NaN	NaN	NaN		0	NaN	0	MADD	MAP kinase-activating death domain protein	A0A0A0MRB5	S	A0A0A0MRB5_S1039_M1	1039	EPDKRKRSPTESVNT	1
NaN	-1.21227	-1.4204	NaN	NaN	NaN		0	NaN	0	MADD	MAP kinase-activating death domain protein	A0A0U1RR25	S	A0A0U1RR25_S1039_M1	1039	EPDKRKRSPTESVNT	1
NaN	-1.21227	-1.4204	NaN	NaN	NaN		0	NaN	0	MADD	MAP kinase-activating death domain protein	A0A9L9PXF1	S	A0A9L9PXF1_S1059_M1	1059	EPDKRKRSPTESVNT	1
NaN	-1.21227	-1.4204	NaN	NaN	NaN		0	NaN	0	MADD	MAP kinase-activating death domain protein	A0A9L9PXZ3	S	A0A9L9PXZ3_S1059_M1	1059	EPDKRKRSPTESVNT	1
NaN	-1.21227	-1.4204	NaN	NaN	NaN		0	NaN	0	MADD	MAP kinase-activating death domain protein	A0A9L9PYF5	S	A0A9L9PYF5_S1059_M1	1059	EPDKRKRSPTESVNT	1
NaN	-1.21227	-1.4204	NaN	NaN	NaN		0	NaN	0	MADD	MAP kinase-activating death domain protein	Q8WXG6	S	Q8WXG6_S1059_M1	1059	EPDKRKRSPTESVNT	1
-1.17601	NaN	NaN	NaN	NaN	NaN		0	NaN	0	MADD	MAP kinase-activating death domain protein	A0A0A0MRB5	S	A0A0A0MRB5_S820_M1	820	SLRLASDSDAESDSR	1
-1.17601	NaN	NaN	NaN	NaN	NaN		0	NaN	0	MADD	MAP kinase-activating death domain protein	A0A0U1RR25	S	A0A0U1RR25_S820_M1	820	SLRLASDSDAESDSR	1
-1.17601	NaN	NaN	NaN	NaN	NaN		0	NaN	0	MADD	MAP kinase-activating death domain protein	A0A9L9PXF1	S	A0A9L9PXF1_S820_M1	820	SLRLASDSDAESDSR	1
-1.17601	NaN	NaN	NaN	NaN	NaN		0	NaN	0	MADD	MAP kinase-activating death domain protein	A0A9L9PXZ3	S	A0A9L9PXZ3_S820_M1	820	SLRLASDSDAESDSR	1
-1.17601	NaN	NaN	NaN	NaN	NaN		0	NaN	0	MADD	MAP kinase-activating death domain protein	A0A9L9PYF5	S	A0A9L9PYF5_S820_M1	820	SLRLASDSDAESDSR	1
-1.17601	NaN	NaN	NaN	NaN	NaN		0	NaN	0	MADD	MAP kinase-activating death domain protein	Q8WXG6	S	Q8WXG6_S820_M1	820	SLRLASDSDAESDSR	1
-2.2621	-3.24963	-2.40198	NaN	NaN	NaN		0	NaN	0	MADD	MAP kinase-activating death domain protein	A0A0A0MRB5	S	A0A0A0MRB5_S818_M1	818	PNSLRLASDSDAESD	1
-2.2621	-3.24963	-2.40198	NaN	NaN	NaN		0	NaN	0	MADD	MAP kinase-activating death domain protein	A0A0U1RR25	S	A0A0U1RR25_S818_M1	818	PNSLRLASDSDAESD	1
-2.2621	-3.24963	-2.40198	NaN	NaN	NaN		0	NaN	0	MADD	MAP kinase-activating death domain protein	A0A9L9PXF1	S	A0A9L9PXF1_S818_M1	818	PNSLRLASDSDAESD	1
-2.2621	-3.24963	-2.40198	NaN	NaN	NaN		0	NaN	0	MADD	MAP kinase-activating death domain protein	A0A9L9PXZ3	S	A0A9L9PXZ3_S818_M1	818	PNSLRLASDSDAESD	1
-2.2621	-3.24963	-2.40198	NaN	NaN	NaN		0	NaN	0	MADD	MAP kinase-activating death domain protein	A0A9L9PYF5	S	A0A9L9PYF5_S818_M1	818	PNSLRLASDSDAESD	1
-2.2621	-3.24963	-2.40198	NaN	NaN	NaN		0	NaN	0	MADD	MAP kinase-activating death domain protein	Q8WXG6	S	Q8WXG6_S818_M1	818	PNSLRLASDSDAESD	1
-2.58079	-2.69931	-1.73802	NaN	NaN	NaN		0	NaN	0	MADD	MAP kinase-activating death domain protein	A0A0A0MRB5	S	A0A0A0MRB5_S762_M1	762	QAEIGEGSVRRRIYD	1
-2.58079	-2.69931	-1.73802	NaN	NaN	NaN		0	NaN	0	MADD	MAP kinase-activating death domain protein	A0A0U1RR25	S	A0A0U1RR25_S762_M1	762	QAEIGEGSVRRRIYD	1
-2.58079	-2.69931	-1.73802	NaN	NaN	NaN		0	NaN	0	MADD	MAP kinase-activating death domain protein	A0A9L9PXF1	S	A0A9L9PXF1_S762_M1	762	QAEIGEGSVRRRIYD	1
-2.58079	-2.69931	-1.73802	NaN	NaN	NaN		0	NaN	0	MADD	MAP kinase-activating death domain protein	A0A9L9PXZ3	S	A0A9L9PXZ3_S762_M1	762	QAEIGEGSVRRRIYD	1
-2.58079	-2.69931	-1.73802	NaN	NaN	NaN		0	NaN	0	MADD	MAP kinase-activating death domain protein	A0A9L9PYF5	S	A0A9L9PYF5_S762_M1	762	QAEIGEGSVRRRIYD	1
-2.58079	-2.69931	-1.73802	NaN	NaN	NaN		0	NaN	0	MADD	MAP kinase-activating death domain protein	Q8WXG6	S	Q8WXG6_S762_M1	762	QAEIGEGSVRRRIYD	1
NaN	1.64781	NaN	NaN	NaN	NaN		0	NaN	0	EXOC7	Exocyst complex component 7 (Fragment);Exocyst complex component 7;Exocyst complex component 7;Exocyst complex component 7	A0A0A0MRE1	Y	A0A0A0MRE1_Y465_M1	465	FLHNNYNYILKSLEK	1
NaN	1.64781	NaN	NaN	NaN	NaN		0	NaN	0	EXOC7	Exocyst complex component 7 (Fragment);Exocyst complex component 7;Exocyst complex component 7;Exocyst complex component 7	A0A0A0MSB8	Y	A0A0A0MSB8_Y555_M1	555	FLHNNYNYILKSLEK	1
NaN	1.64781	NaN	NaN	NaN	NaN		0	NaN	0	EXOC7	Exocyst complex component 7 (Fragment);Exocyst complex component 7;Exocyst complex component 7;Exocyst complex component 7	B4DJ07	Y	B4DJ07_Y504_M1	504	FLHNNYNYILKSLEK	1
NaN	1.64781	NaN	NaN	NaN	NaN		0	NaN	0	EXOC7	Exocyst complex component 7 (Fragment);Exocyst complex component 7;Exocyst complex component 7;Exocyst complex component 7	Q9UPT5	Y	Q9UPT5_Y583_M1	583	FLHNNYNYILKSLEK	1
NaN	NaN	NaN	NaN	NaN	NaN		NaN	0	NaN	EXOC7	Exocyst complex component 7 (Fragment);Exocyst complex component 7;Exocyst complex component 7;Exocyst complex component 7	A0A0A0MRE1	Y	A0A0A0MRE1_Y463_M1	463	AIFLHNNYNYILKSL	1
NaN	NaN	NaN	NaN	NaN	NaN		NaN	0	NaN	EXOC7	Exocyst complex component 7 (Fragment);Exocyst complex component 7;Exocyst complex component 7;Exocyst complex component 7	A0A0A0MSB8	Y	A0A0A0MSB8_Y553_M1	553	AIFLHNNYNYILKSL	1
NaN	NaN	NaN	NaN	NaN	NaN		NaN	0	NaN	EXOC7	Exocyst complex component 7 (Fragment);Exocyst complex component 7;Exocyst complex component 7;Exocyst complex component 7	B4DJ07	Y	B4DJ07_Y502_M1	502	AIFLHNNYNYILKSL	1
NaN	NaN	NaN	NaN	NaN	NaN		NaN	0	NaN	EXOC7	Exocyst complex component 7 (Fragment);Exocyst complex component 7;Exocyst complex component 7;Exocyst complex component 7	Q9UPT5	Y	Q9UPT5_Y581_M1	581	AIFLHNNYNYILKSL	1
-4.17194	-2.64624	-2.98233	NaN	NaN	NaN		0	NaN	0	ASAP1	ArfGAP with SH3 domain, ankyrin repeat and PH domain 1;Arf-GAP with SH3 domain, ANK repeat and PH domain-containing protein 1	A0A0A0MRE5	S	A0A0A0MRE5_S1001_M1	1001	KSQTGDVSPKAQQPS	1
-4.17194	-2.64624	-2.98233	NaN	NaN	NaN		0	NaN	0	ASAP1	ArfGAP with SH3 domain, ankyrin repeat and PH domain 1;Arf-GAP with SH3 domain, ANK repeat and PH domain-containing protein 1	Q9ULH1	S	Q9ULH1_S1008_M1	1008	KSQTGDVSPKAQQPS	1
0.112892	-0.701747	0.665456	NaN	NaN	NaN		0	NaN	0	ASAP1	ArfGAP with SH3 domain, ankyrin repeat and PH domain 1;Arf-GAP with SH3 domain, ANK repeat and PH domain-containing protein 1	A0A0A0MRE5	S	A0A0A0MRE5_S903_M1	903	LRKTDHLSLDKATIP	1
0.112892	-0.701747	0.665456	NaN	NaN	NaN		0	NaN	0	ASAP1	ArfGAP with SH3 domain, ankyrin repeat and PH domain 1;Arf-GAP with SH3 domain, ANK repeat and PH domain-containing protein 1	Q9ULH1	S	Q9ULH1_S910_M1	910	LRKTDHLSLDKATIP	1
1.35495	0.689502	0.919345	-4.18277	NaN	NaN		0	-5.1707	0	GPALPP1	GPALPP motifs-containing protein 1	A0A0A0MRI1	S	A0A0A0MRI1_S103_M1	103	GFKKQDDSPPRPIIG	1
1.35495	0.689502	0.919345	-4.18277	NaN	NaN		0	-5.1707	0	GPALPP1	GPALPP motifs-containing protein 1	Q8IXQ4	S	Q8IXQ4_S105_M1	105	GFKKQDDSPPRPIIG	1
-0.0773487	-0.454536	-0.699574	NaN	NaN	NaN		0	NaN	0	CDC42BPA	non-specific serine/threonine protein kinase	A0A0A0MRJ1	S	A0A0A0MRJ1_S1832_M1	1832	ASPRKTKSLSLESTD	1
0.167874	0.484466	0.0384512	-1.2597	-0.516102	-1.2728	+	1.93365	-1.24646	-3.25447	CDC42BPA	non-specific serine/threonine protein kinase	A0A0A0MRJ1	S	A0A0A0MRJ1_S1764_M1	1764	SALKREFSGGSYSAK	1
NaN	-2.28284	-2.06386	NaN	NaN	-2.74184		0	-0.568496	0	CDC42BPA	non-specific serine/threonine protein kinase	A0A0A0MRJ1	S	A0A0A0MRJ1_S1767_M1	1767	KREFSGGSYSAKRQP	1
-0.934916	-0.495577	0.291597	NaN	NaN	NaN		0	NaN	0	CDC42BPA	non-specific serine/threonine protein kinase	A0A0A0MRJ1	S	A0A0A0MRJ1_S1021_M1	1021	HIQSRSTSPSTSSEA	1
-1.50916	-1.92184	-2.71366	NaN	-0.380438	NaN		0	1.66778	0	CDC42BPA	non-specific serine/threonine protein kinase	A0A0A0MRJ1	S	A0A0A0MRJ1_S1742_M1	1742	PEPGRSMSASSGLSA	1
-3.59691	NaN	NaN	NaN	NaN	NaN		0	NaN	0	CDC42BPA	non-specific serine/threonine protein kinase	A0A0A0MRJ1	S	A0A0A0MRJ1_S1596_M1	1596	INNKRRYSFRVPEEE	1
-0.245716	-1.67916	-1.34717	-1.66464	-1.40364	-0.429097		0.0447244	-0.0751095	-0.111502	NOLC1	Nucleolar and coiled-body phosphoprotein 1 (Fragment);Nucleolar and coiled-body phosphoprotein 1	A0A0A0MRM9	S	A0A0A0MRM9_S547_M1	547	EKLKGKGSPRPQAPK	1
-0.245716	-1.67916	-1.34717	-1.66464	-1.40364	-0.429097		0.0447244	-0.0751095	-0.111502	NOLC1	Nucleolar and coiled-body phosphoprotein 1 (Fragment);Nucleolar and coiled-body phosphoprotein 1	Q14978	S	Q14978_S538_M1	538	EKLKGKGSPRPQAPK	1
0.439837	0.941376	1.00834	NaN	NaN	-3.1622		0	-3.95872	0	NOLC1	Nucleolar and coiled-body phosphoprotein 1 (Fragment);Nucleolar and coiled-body phosphoprotein 1	A0A0A0MRM9	S	A0A0A0MRM9_S652_M1	652	DSRVADNSFDAKRGA	1
0.439837	0.941376	1.00834	NaN	NaN	-3.1622		0	-3.95872	0	NOLC1	Nucleolar and coiled-body phosphoprotein 1 (Fragment);Nucleolar and coiled-body phosphoprotein 1	Q14978	S	Q14978_S643_M1	643	DSRVADNSFDAKRGA	1
-2.20613	-1.59136	-2.29904	NaN	NaN	NaN		0	NaN	0	NOLC1	Nucleolar and coiled-body phosphoprotein 1 (Fragment);Nucleolar and coiled-body phosphoprotein 1	A0A0A0MRM9	S	A0A0A0MRM9_S406_M1	406	KPAVTTKSPAVKPAA	1
-2.20613	-1.59136	-2.29904	NaN	NaN	NaN		0	NaN	0	NOLC1	Nucleolar and coiled-body phosphoprotein 1 (Fragment);Nucleolar and coiled-body phosphoprotein 1	Q14978	S	Q14978_S397_M1	397	KPAVTTKSPAVKPAA	1
-2.6896	NaN	-2.66826	NaN	NaN	NaN		0	NaN	0	NOLC1	Nucleolar and coiled-body phosphoprotein 1 (Fragment);Nucleolar and coiled-body phosphoprotein 1	A0A0A0MRM9	S	A0A0A0MRM9_S517_M1	517	AAPSKPASAKKGKAE	1
-2.6896	NaN	-2.66826	NaN	NaN	NaN		0	NaN	0	NOLC1	Nucleolar and coiled-body phosphoprotein 1 (Fragment);Nucleolar and coiled-body phosphoprotein 1	Q14978	S	Q14978_S508_M1	508	AAPSKPASAKKGKAE	1
-1.36973	-1.94617	-0.357113	NaN	NaN	NaN		0	NaN	0	NOLC1	Nucleolar and coiled-body phosphoprotein 1 (Fragment);Nucleolar and coiled-body phosphoprotein 1	A0A0A0MRM9	S	A0A0A0MRM9_S695_M1	695	RGSYRGGSISVQVNS	1
-1.36973	-1.94617	-0.357113	NaN	NaN	NaN		0	NaN	0	NOLC1	Nucleolar and coiled-body phosphoprotein 1 (Fragment);Nucleolar and coiled-body phosphoprotein 1	Q14978	S	Q14978_S686_M1	686	RGSYRGGSISVQVNS	1
-3.22157	-3.3212	0.713284	NaN	NaN	NaN		0	NaN	0	NOLC1	Nucleolar and coiled-body phosphoprotein 1 (Fragment);Nucleolar and coiled-body phosphoprotein 1	A0A0A0MRM9	S	A0A0A0MRM9_S572_M1	572	NGKAAKNSEEEEEEK	1
-3.22157	-3.3212	0.713284	NaN	NaN	NaN		0	NaN	0	NOLC1	Nucleolar and coiled-body phosphoprotein 1 (Fragment);Nucleolar and coiled-body phosphoprotein 1	Q14978	S	Q14978_S563_M1	563	NGKAAKNSEEEEEEK	1
-0.657971	-0.714437	-1.59502	NaN	NaN	-3.2979		0	-2.30876	0	MAP7D3	MAP7 domain containing 3 (Fragment);MAP7 domain-containing protein 3	A0A0A0MRP0	S	A0A0A0MRP0_S420_M1	420	LEASMEASPKAKARD	1
-0.657971	-0.714437	-1.59502	NaN	NaN	-3.2979		0	-2.30876	0	MAP7D3	MAP7 domain containing 3 (Fragment);MAP7 domain-containing protein 3	Q8IWC1	S	Q8IWC1_S461_M1	461	LEASMEASPKAKARD	1
0.683702	0.0139542	-0.49934	-2.71923	-3.10334	-0.752176	+	1.31393	-2.25769	-2.49545	MAP7D3	MAP7 domain containing 3 (Fragment);MAP7 domain-containing protein 3	A0A0A0MRP0	S	A0A0A0MRP0_S400_M1	400	PKESMEASPEAMVKA	1
0.683702	0.0139542	-0.49934	-2.71923	-3.10334	-0.752176	+	1.31393	-2.25769	-2.49545	MAP7D3	MAP7 domain containing 3 (Fragment);MAP7 domain-containing protein 3	Q8IWC1	S	Q8IWC1_S441_M1	441	PKESMEASPEAMVKA	1
0.0645809	-0.160516	0.974012	1.19262	1.14692	-0.1742		0.308832	0.429086	0.643604	ABI1	Abl interactor 1	A0A0A0MRT6	S	A0A0A0MRT6_S220_M1	220	ARLGSQHSPGRTASL	1
0.0645809	-0.160516	0.974012	1.19262	1.14692	-0.1742		0.308832	0.429086	0.643604	ABI1	Abl interactor 1	Q8IZP0	S	Q8IZP0_S225_M1	225	ARLGSQHSPGRTASL	1
0.0261631	0.0181932	0.637467	NaN	-2.8798	-0.437154		0.851369	-1.88575	-1.79929	ABI1	Abl interactor 1	A0A0A0MRT6	S	A0A0A0MRT6_S217_M1	217	TSPARLGSQHSPGRT	1
0.0261631	0.0181932	0.637467	NaN	-2.8798	-0.437154		0.851369	-1.88575	-1.79929	ABI1	Abl interactor 1	Q8IZP0	S	Q8IZP0_S222_M1	222	TSPARLGSQHSPGRT	1
-0.267018	-0.742558	-0.588123	-2.25223	-1.52773	-1.71377	+	2.13298	-1.29868	-3.62281	ABI1	Abl interactor 1	A0A0A0MRT6	S	A0A0A0MRT6_S290_M1	290	RQISRHNSTTSSTSS	1
-0.267018	-0.742558	-0.588123	-2.25223	-1.52773	-1.71377	+	2.13298	-1.29868	-3.62281	ABI1	Abl interactor 1	Q8IZP0	S	Q8IZP0_S323_M1	323	RQISRHNSTTSSTSS	1
-1.91676	NaN	NaN	NaN	NaN	-1.54817		0	0.368594	0	ABI1	Abl interactor 1	A0A0A0MRT6	S	A0A0A0MRT6_S178_M1	178	PPTQKPPSPPMSGRG	1
-1.91676	NaN	NaN	NaN	NaN	-1.54817		0	0.368594	0	ABI1	Abl interactor 1	Q8IZP0	S	Q8IZP0_S183_M1	183	PPTQKPPSPPMSGRG	1
0.395368	0.343483	0.313422	0.60845	0.0713425	-0.486376		0.379343	-0.286285	-0.686581	MARK2	non-specific serine/threonine protein kinase;non-specific serine/threonine protein kinase;non-specific serine/threonine protein kinase;non-specific serine/threonine protein kinase;non-specific serine/threonine protein kinase;Serine/threonine-protein kinase MARK2	A0A0A0MRU9	S	A0A0A0MRU9_S455_M1	455	STAKVPASPLPGLER	1
0.395368	0.343483	0.313422	0.60845	0.0713425	-0.486376		0.379343	-0.286285	-0.686581	MARK2	non-specific serine/threonine protein kinase;non-specific serine/threonine protein kinase;non-specific serine/threonine protein kinase;non-specific serine/threonine protein kinase;non-specific serine/threonine protein kinase;Serine/threonine-protein kinase MARK2	A0A7I2YQR3	S	A0A7I2YQR3_S455_M1	455	STAKVPASPLPGLER	1
0.395368	0.343483	0.313422	0.60845	0.0713425	-0.486376		0.379343	-0.286285	-0.686581	MARK2	non-specific serine/threonine protein kinase;non-specific serine/threonine protein kinase;non-specific serine/threonine protein kinase;non-specific serine/threonine protein kinase;non-specific serine/threonine protein kinase;Serine/threonine-protein kinase MARK2	A0AA34QVG3	S	A0AA34QVG3_S422_M1	422	STAKVPASPLPGLER	1
0.395368	0.343483	0.313422	0.60845	0.0713425	-0.486376		0.379343	-0.286285	-0.686581	MARK2	non-specific serine/threonine protein kinase;non-specific serine/threonine protein kinase;non-specific serine/threonine protein kinase;non-specific serine/threonine protein kinase;non-specific serine/threonine protein kinase;Serine/threonine-protein kinase MARK2	E7ETY4	S	E7ETY4_S455_M1	455	STAKVPASPLPGLER	1
0.395368	0.343483	0.313422	0.60845	0.0713425	-0.486376		0.379343	-0.286285	-0.686581	MARK2	non-specific serine/threonine protein kinase;non-specific serine/threonine protein kinase;non-specific serine/threonine protein kinase;non-specific serine/threonine protein kinase;non-specific serine/threonine protein kinase;Serine/threonine-protein kinase MARK2	E9PC69	S	E9PC69_S455_M1	455	STAKVPASPLPGLER	1
0.395368	0.343483	0.313422	0.60845	0.0713425	-0.486376		0.379343	-0.286285	-0.686581	MARK2	non-specific serine/threonine protein kinase;non-specific serine/threonine protein kinase;non-specific serine/threonine protein kinase;non-specific serine/threonine protein kinase;non-specific serine/threonine protein kinase;Serine/threonine-protein kinase MARK2	Q7KZI7	S	Q7KZI7_S456_M1	456	STAKVPASPLPGLER	1
-0.248248	0.472995	-0.754057	NaN	0.268988	NaN		0	0.445424	0	MARK2	non-specific serine/threonine protein kinase;non-specific serine/threonine protein kinase;non-specific serine/threonine protein kinase;non-specific serine/threonine protein kinase;non-specific serine/threonine protein kinase;Serine/threonine-protein kinase MARK2	A0A0A0MRU9	S	A0A0A0MRU9_S524_M1	524	RVPVASPSAHNISSS	1
-0.248248	0.472995	-0.754057	NaN	0.268988	NaN		0	0.445424	0	MARK2	non-specific serine/threonine protein kinase;non-specific serine/threonine protein kinase;non-specific serine/threonine protein kinase;non-specific serine/threonine protein kinase;non-specific serine/threonine protein kinase;Serine/threonine-protein kinase MARK2	A0A7I2YQR3	S	A0A7I2YQR3_S516_M1	516	RVPVASPSAHNISSS	1
-0.248248	0.472995	-0.754057	NaN	0.268988	NaN		0	0.445424	0	MARK2	non-specific serine/threonine protein kinase;non-specific serine/threonine protein kinase;non-specific serine/threonine protein kinase;non-specific serine/threonine protein kinase;non-specific serine/threonine protein kinase;Serine/threonine-protein kinase MARK2	A0AA34QVG3	S	A0AA34QVG3_S483_M1	483	RVPVASPSAHNISSS	1
-0.248248	0.472995	-0.754057	NaN	0.268988	NaN		0	0.445424	0	MARK2	non-specific serine/threonine protein kinase;non-specific serine/threonine protein kinase;non-specific serine/threonine protein kinase;non-specific serine/threonine protein kinase;non-specific serine/threonine protein kinase;Serine/threonine-protein kinase MARK2	E7ETY4	S	E7ETY4_S570_M1	570	RVPVASPSAHNISSS	1
-0.248248	0.472995	-0.754057	NaN	0.268988	NaN		0	0.445424	0	MARK2	non-specific serine/threonine protein kinase;non-specific serine/threonine protein kinase;non-specific serine/threonine protein kinase;non-specific serine/threonine protein kinase;non-specific serine/threonine protein kinase;Serine/threonine-protein kinase MARK2	E9PC69	S	E9PC69_S570_M1	570	RVPVASPSAHNISSS	1
-0.248248	0.472995	-0.754057	NaN	0.268988	NaN		0	0.445424	0	MARK2	non-specific serine/threonine protein kinase;non-specific serine/threonine protein kinase;non-specific serine/threonine protein kinase;non-specific serine/threonine protein kinase;non-specific serine/threonine protein kinase;Serine/threonine-protein kinase MARK2	Q7KZI7	S	Q7KZI7_S571_M1	571	RVPVASPSAHNISSS	1
NaN	NaN	NaN	-1.61788	NaN	NaN		0	NaN	0	MARK2	non-specific serine/threonine protein kinase;non-specific serine/threonine protein kinase;non-specific serine/threonine protein kinase;non-specific serine/threonine protein kinase;non-specific serine/threonine protein kinase;Serine/threonine-protein kinase MARK2	A0A0A0MRU9	S	A0A0A0MRU9_S522_M1	522	PQRVPVASPSAHNIS	1
NaN	NaN	NaN	-1.61788	NaN	NaN		0	NaN	0	MARK2	non-specific serine/threonine protein kinase;non-specific serine/threonine protein kinase;non-specific serine/threonine protein kinase;non-specific serine/threonine protein kinase;non-specific serine/threonine protein kinase;Serine/threonine-protein kinase MARK2	A0A7I2YQR3	S	A0A7I2YQR3_S514_M1	514	PQRVPVASPSAHNIS	1
NaN	NaN	NaN	-1.61788	NaN	NaN		0	NaN	0	MARK2	non-specific serine/threonine protein kinase;non-specific serine/threonine protein kinase;non-specific serine/threonine protein kinase;non-specific serine/threonine protein kinase;non-specific serine/threonine protein kinase;Serine/threonine-protein kinase MARK2	A0AA34QVG3	S	A0AA34QVG3_S481_M1	481	PQRVPVASPSAHNIS	1
NaN	NaN	NaN	-1.61788	NaN	NaN		0	NaN	0	MARK2	non-specific serine/threonine protein kinase;non-specific serine/threonine protein kinase;non-specific serine/threonine protein kinase;non-specific serine/threonine protein kinase;non-specific serine/threonine protein kinase;Serine/threonine-protein kinase MARK2	E7ETY4	S	E7ETY4_S568_M1	568	PQRVPVASPSAHNIS	1
NaN	NaN	NaN	-1.61788	NaN	NaN		0	NaN	0	MARK2	non-specific serine/threonine protein kinase;non-specific serine/threonine protein kinase;non-specific serine/threonine protein kinase;non-specific serine/threonine protein kinase;non-specific serine/threonine protein kinase;Serine/threonine-protein kinase MARK2	E9PC69	S	E9PC69_S568_M1	568	PQRVPVASPSAHNIS	1
NaN	NaN	NaN	-1.61788	NaN	NaN		0	NaN	0	MARK2	non-specific serine/threonine protein kinase;non-specific serine/threonine protein kinase;non-specific serine/threonine protein kinase;non-specific serine/threonine protein kinase;non-specific serine/threonine protein kinase;Serine/threonine-protein kinase MARK2	Q7KZI7	S	Q7KZI7_S569_M1	569	PQRVPVASPSAHNIS	1
1.87555	2.58549	2.6041	1.13712	0.00102901	NaN	+	1.37361	-1.78597	-2.8598	APTX	Aprataxin	A0A0A0MRW7	S	A0A0A0MRW7_S132_M1	132	THRKRKRSGNSDSIE	1
1.87555	2.58549	2.6041	1.13712	0.00102901	NaN	+	1.37361	-1.78597	-2.8598	APTX	Aprataxin	A0A5F9ZGW5	S	A0A5F9ZGW5_S64_M1	64	THRKRKRSGNSDSIE	1
1.87555	2.58549	2.6041	1.13712	0.00102901	NaN	+	1.37361	-1.78597	-2.8598	APTX	Aprataxin	A0A5F9ZI51	S	A0A5F9ZI51_S30_M1	30	THRKRKRSGNSDSIE	1
1.87555	2.58549	2.6041	1.13712	0.00102901	NaN	+	1.37361	-1.78597	-2.8598	APTX	Aprataxin	C9J8U3	S	C9J8U3_S79_M1	79	THRKRKRSGNSDSIE	1
1.87555	2.58549	2.6041	1.13712	0.00102901	NaN	+	1.37361	-1.78597	-2.8598	APTX	Aprataxin	Q7Z2E3	S	Q7Z2E3_S132_M1	132	THRKRKRSGNSDSIE	1
NaN	NaN	NaN	NaN	NaN	NaN		NaN	0	NaN	TBC1D22A	TBC1 domain family member 22A	A0A0A0MRY0	S	A0A0A0MRY0_S137_M1	137	APLQRSQSLPHSATV	1
NaN	NaN	NaN	NaN	NaN	NaN		NaN	0	NaN	TBC1D22A	TBC1 domain family member 22A	F8WDP1	S	F8WDP1_S167_M1	167	APLQRSQSLPHSATV	1
NaN	NaN	NaN	NaN	NaN	NaN		NaN	0	NaN	TBC1D22A	TBC1 domain family member 22A	Q8WUA7	S	Q8WUA7_S167_M1	167	APLQRSQSLPHSATV	1
2.63004	1.77461	1.77304	NaN	NaN	0.0271111		0	-2.03212	0	TBC1D22A	TBC1 domain family member 22A	A0A0A0MRY0	S	A0A0A0MRY0_S102_M1	102	RPEAEPPSPPSGDLR	1
2.63004	1.77461	1.77304	NaN	NaN	0.0271111		0	-2.03212	0	TBC1D22A	TBC1 domain family member 22A	F8WDP1	S	F8WDP1_S132_M1	132	RPEAEPPSPPSGDLR	1
2.63004	1.77461	1.77304	NaN	NaN	0.0271111		0	-2.03212	0	TBC1D22A	TBC1 domain family member 22A	Q8WUA7	S	Q8WUA7_S132_M1	132	RPEAEPPSPPSGDLR	1
NaN	NaN	NaN	NaN	NaN	NaN		NaN	0	NaN	TBC1D22A	TBC1 domain family member 22A	A0A0A0MRY0	S	A0A0A0MRY0_S120_M1	120	SVSESHTSCPAESAS	1
NaN	NaN	NaN	NaN	NaN	NaN		NaN	0	NaN	TBC1D22A	TBC1 domain family member 22A	F8WDP1	S	F8WDP1_S150_M1	150	SVSESHTSCPAESAS	1
NaN	NaN	NaN	NaN	NaN	NaN		NaN	0	NaN	TBC1D22A	TBC1 domain family member 22A	Q8WUA7	S	Q8WUA7_S150_M1	150	SVSESHTSCPAESAS	1
2.62855	1.8725	2.39875	NaN	0.593239	NaN		0	-1.70669	0	MFF	Mitochondrial fission factor	A0A0A0MS29	S	A0A0A0MS29_S96_M1	96	GQLVRNDSLVTPSPQ	1
-1.28067	-1.3064	-2.24312	-2.15175	-2.85641	-1.94553		0.777016	-0.707836	-1.36157	DENND1A	DENN domain containing 1A;DENN domain-containing protein 1A	A0A0A0MS48	T	A0A0A0MS48_T768_M1	768	PRPQGRKTPELGIVP	1
-1.28067	-1.3064	-2.24312	-2.15175	-2.85641	-1.94553		0.777016	-0.707836	-1.36157	DENND1A	DENN domain containing 1A;DENN domain-containing protein 1A	Q8TEH3	T	Q8TEH3_T707_M1	707	PRPQGRKTPELGIVP	1
-0.17676	-0.307161	0.440733	NaN	-0.699279	-0.94699		1.09267	-0.808738	-1.96411	DENND1A	DENN domain containing 1A;DENN domain-containing protein 1A	A0A0A0MS48	S	A0A0A0MS48_S528_M1	528	HVVKRPKSNIAVEGR	1
-0.17676	-0.307161	0.440733	NaN	-0.699279	-0.94699		1.09267	-0.808738	-1.96411	DENND1A	DENN domain containing 1A;DENN domain-containing protein 1A	Q8TEH3	S	Q8TEH3_S510_M1	510	HVVKRPKSNIAVEGR	1
-0.863416	NaN	NaN	NaN	NaN	NaN		0	NaN	0	GSN	Gelsolin	A0A0A0MS51	T	A0A0A0MS51_T397_M1	397	AATLHTSTAMAAQHG	1
-0.863416	NaN	NaN	NaN	NaN	NaN		0	NaN	0	GSN	Gelsolin	A0A0A0MT01	T	A0A0A0MT01_T416_M1	416	AATLHTSTAMAAQHG	1
-0.863416	NaN	NaN	NaN	NaN	NaN		0	NaN	0	GSN	Gelsolin	A0A8V8TND7	T	A0A8V8TND7_T404_M1	404	AATLHTSTAMAAQHG	1
-0.863416	NaN	NaN	NaN	NaN	NaN		0	NaN	0	GSN	Gelsolin	P06396	T	P06396_T431_M1	431	AATLHTSTAMAAQHG	1
NaN	NaN	NaN	NaN	-1.75928	NaN		0	NaN	0	GSN	Gelsolin	A0A0A0MS51	T	A0A0A0MS51_T687_M1	687	DSQEEEKTEALTSAK	1
NaN	NaN	NaN	NaN	-1.75928	NaN		0	NaN	0	GSN	Gelsolin	A0A0A0MT01	T	A0A0A0MT01_T706_M1	706	DSQEEEKTEALTSAK	1
NaN	NaN	NaN	NaN	-1.75928	NaN		0	NaN	0	GSN	Gelsolin	A0A8V8TND7	T	A0A8V8TND7_T694_M1	694	DSQEEEKTEALTSAK	1
NaN	NaN	NaN	NaN	-1.75928	NaN		0	NaN	0	GSN	Gelsolin	P06396	T	P06396_T721_M1	721	DSQEEEKTEALTSAK	1
1.32139	1.7783	1.58568	NaN	NaN	NaN		0	NaN	0	LPIN1	Lipin 1;Phosphatidate phosphatase LPIN1	A0A0A0MS66	S	A0A0A0MS66_S336_M1	336	PHKMKESSPLSSRKI	1
1.32139	1.7783	1.58568	NaN	NaN	NaN		0	NaN	0	LPIN1	Lipin 1;Phosphatidate phosphatase LPIN1	Q14693	S	Q14693_S294_M1	294	PHKMKESSPLSSRKI	1
0.569635	0.983799	0.891504	-1.0579	-2.3651	-0.872972	+	2.00603	-2.24697	-3.83384	LPIN1	Lipin 1;Phosphatidate phosphatase LPIN1	A0A0A0MS66	S	A0A0A0MS66_S168_M1	168	RRKRRRKSQLDSLKR	1
0.569635	0.983799	0.891504	-1.0579	-2.3651	-0.872972	+	2.00603	-2.24697	-3.83384	LPIN1	Lipin 1;Phosphatidate phosphatase LPIN1	Q14693	S	Q14693_S162_M1	162	RRKRRRKSQLDSLKR	1
-4.51154	NaN	-4.18201	NaN	NaN	NaN		0	NaN	0	LPIN1	Lipin 1;Phosphatidate phosphatase LPIN1	A0A0A0MS66	T	A0A0A0MS66_T604_M1	604	FSWRGRNTTIKEESK	1
-4.51154	NaN	-4.18201	NaN	NaN	NaN		0	NaN	0	LPIN1	Lipin 1;Phosphatidate phosphatase LPIN1	Q14693	T	Q14693_T562_M1	562	FSWRGRNTTIKEESK	1
NaN	0.690703	NaN	NaN	NaN	NaN		0	NaN	0	MBD1	Methyl-CpG binding domain protein 1;Methyl-CpG binding domain protein 1 (Fragment)	A0A0A0MS90	S	A0A0A0MS90_S336_M1	336	HPRALAPSPPAEFIY	1
NaN	0.690703	NaN	NaN	NaN	NaN		0	NaN	0	MBD1	Methyl-CpG binding domain protein 1;Methyl-CpG binding domain protein 1 (Fragment)	K7EPZ6	S	K7EPZ6_S212_M1	212	HPRALAPSPPAEFIY	1
NaN	2.61577	NaN	NaN	NaN	NaN		0	NaN	0	EIF4G3	Eukaryotic translation initiation factor 4 gamma 3	A0A0A0MSA7	T	A0A0A0MSA7_T309_M1	309	LSSPREDTIPIPSLT	1
NaN	2.61577	NaN	NaN	NaN	NaN		0	NaN	0	EIF4G3	Eukaryotic translation initiation factor 4 gamma 3	A0A0U1RQK7	T	A0A0U1RQK7_T499_M1	499	LSSPREDTIPIPSLT	1
NaN	2.61577	NaN	NaN	NaN	NaN		0	NaN	0	EIF4G3	Eukaryotic translation initiation factor 4 gamma 3	A0A804HJV5	T	A0A804HJV5_T328_M1	328	LSSPREDTIPIPSLT	1
NaN	2.61577	NaN	NaN	NaN	NaN		0	NaN	0	EIF4G3	Eukaryotic translation initiation factor 4 gamma 3	A0A8I5KT99	T	A0A8I5KT99_T472_M1	472	LSSPREDTIPIPSLT	1
NaN	2.61577	NaN	NaN	NaN	NaN		0	NaN	0	EIF4G3	Eukaryotic translation initiation factor 4 gamma 3	A0A8I5KV92	T	A0A8I5KV92_T620_M1	620	LSSPREDTIPIPSLT	1
NaN	2.61577	NaN	NaN	NaN	NaN		0	NaN	0	EIF4G3	Eukaryotic translation initiation factor 4 gamma 3	A0A8I5QJH9	T	A0A8I5QJH9_T358_M1	358	LSSPREDTIPIPSLT	1
NaN	2.61577	NaN	NaN	NaN	NaN		0	NaN	0	EIF4G3	Eukaryotic translation initiation factor 4 gamma 3	A0A8J9G7U8	T	A0A8J9G7U8_T366_M1	366	LSSPREDTIPIPSLT	1
NaN	2.61577	NaN	NaN	NaN	NaN		0	NaN	0	EIF4G3	Eukaryotic translation initiation factor 4 gamma 3	O43432	T	O43432_T310_M1	310	LSSPREDTIPIPSLT	1
1.40891	1.63619	1.39671	0.516881	0.00604534	1.04492	+	1.43754	-0.957985	-2.33736	EIF4G3	Eukaryotic translation initiation factor 4 gamma 3	A0A0A0MSA7	S	A0A0A0MSA7_S494_M1	494	QNLNSRRSPVPAQIA	1
1.40891	1.63619	1.39671	0.516881	0.00604534	1.04492	+	1.43754	-0.957985	-2.33736	EIF4G3	Eukaryotic translation initiation factor 4 gamma 3	A0A0U1RQK7	S	A0A0U1RQK7_S684_M1	684	QNLNSRRSPVPAQIA	1
1.40891	1.63619	1.39671	0.516881	0.00604534	1.04492	+	1.43754	-0.957985	-2.33736	EIF4G3	Eukaryotic translation initiation factor 4 gamma 3	A0A804HJV5	S	A0A804HJV5_S513_M1	513	QNLNSRRSPVPAQIA	1
1.40891	1.63619	1.39671	0.516881	0.00604534	1.04492	+	1.43754	-0.957985	-2.33736	EIF4G3	Eukaryotic translation initiation factor 4 gamma 3	A0A8I5KT99	S	A0A8I5KT99_S657_M1	657	QNLNSRRSPVPAQIA	1
1.40891	1.63619	1.39671	0.516881	0.00604534	1.04492	+	1.43754	-0.957985	-2.33736	EIF4G3	Eukaryotic translation initiation factor 4 gamma 3	A0A8I5KV92	S	A0A8I5KV92_S805_M1	805	QNLNSRRSPVPAQIA	1
1.40891	1.63619	1.39671	0.516881	0.00604534	1.04492	+	1.43754	-0.957985	-2.33736	EIF4G3	Eukaryotic translation initiation factor 4 gamma 3	A0A8I5QJH9	S	A0A8I5QJH9_S543_M1	543	QNLNSRRSPVPAQIA	1
1.40891	1.63619	1.39671	0.516881	0.00604534	1.04492	+	1.43754	-0.957985	-2.33736	EIF4G3	Eukaryotic translation initiation factor 4 gamma 3	A0A8J9G7U8	S	A0A8J9G7U8_S551_M1	551	QNLNSRRSPVPAQIA	1
1.40891	1.63619	1.39671	0.516881	0.00604534	1.04492	+	1.43754	-0.957985	-2.33736	EIF4G3	Eukaryotic translation initiation factor 4 gamma 3	O43432	S	O43432_S495_M1	495	QNLNSRRSPVPAQIA	1
0.322561	0.719276	NaN	NaN	NaN	NaN		0	NaN	0	EIF4G3	Eukaryotic translation initiation factor 4 gamma 3	A0A0A0MSA7	S	A0A0A0MSA7_S231_M1	231	DPVLKSPSPVLRLVL	1
0.322561	0.719276	NaN	NaN	NaN	NaN		0	NaN	0	EIF4G3	Eukaryotic translation initiation factor 4 gamma 3	A0A0U1RQK7	S	A0A0U1RQK7_S421_M1	421	DPVLKSPSPVLRLVL	1
0.322561	0.719276	NaN	NaN	NaN	NaN		0	NaN	0	EIF4G3	Eukaryotic translation initiation factor 4 gamma 3	A0A804HJV5	S	A0A804HJV5_S250_M1	250	DPVLKSPSPVLRLVL	1
0.322561	0.719276	NaN	NaN	NaN	NaN		0	NaN	0	EIF4G3	Eukaryotic translation initiation factor 4 gamma 3	A0A8I5KT99	S	A0A8I5KT99_S394_M1	394	DPVLKSPSPVLRLVL	1
0.322561	0.719276	NaN	NaN	NaN	NaN		0	NaN	0	EIF4G3	Eukaryotic translation initiation factor 4 gamma 3	A0A8I5KV92	S	A0A8I5KV92_S542_M1	542	DPVLKSPSPVLRLVL	1
0.322561	0.719276	NaN	NaN	NaN	NaN		0	NaN	0	EIF4G3	Eukaryotic translation initiation factor 4 gamma 3	A0A8I5QJH9	S	A0A8I5QJH9_S280_M1	280	DPVLKSPSPVLRLVL	1
0.322561	0.719276	NaN	NaN	NaN	NaN		0	NaN	0	EIF4G3	Eukaryotic translation initiation factor 4 gamma 3	A0A8J9G7U8	S	A0A8J9G7U8_S288_M1	288	DPVLKSPSPVLRLVL	1
0.322561	0.719276	NaN	NaN	NaN	NaN		0	NaN	0	EIF4G3	Eukaryotic translation initiation factor 4 gamma 3	O43432	S	O43432_S232_M1	232	DPVLKSPSPVLRLVL	1
-1.99316	-2.6275	-1.9306	NaN	NaN	-3.34942		0	-1.16567	0	PPP6R2	Protein phosphatase 6 regulatory subunit 2 (Fragment);Serine/threonine-protein phosphatase 6 regulatory subunit 2;Protein phosphatase 6 regulatory subunit 2 (Fragment)	A0A0A0MSJ8	S	A0A0A0MSJ8_S374_M1	374	ESGPRCSSPVDTECS	1
-1.99316	-2.6275	-1.9306	NaN	NaN	-3.34942		0	-1.16567	0	PPP6R2	Protein phosphatase 6 regulatory subunit 2 (Fragment);Serine/threonine-protein phosphatase 6 regulatory subunit 2;Protein phosphatase 6 regulatory subunit 2 (Fragment)	O75170	S	O75170_S771_M1	771	ESGPRCSSPVDTECS	1
-1.99316	-2.6275	-1.9306	NaN	NaN	-3.34942		0	-1.16567	0	PPP6R2	Protein phosphatase 6 regulatory subunit 2 (Fragment);Serine/threonine-protein phosphatase 6 regulatory subunit 2;Protein phosphatase 6 regulatory subunit 2 (Fragment)	T1ECW5	S	T1ECW5_S497_M1	497	ESGPRCSSPVDTECS	1
-2.48578	-1.87941	-2.19269	NaN	NaN	NaN		0	NaN	0	IKZF2	IKAROS family zinc finger 2;IKAROS family zinc finger 2;IKAROS family zinc finger 2;IKAROS family zinc finger 2 (Fragment);IKAROS family zinc finger 2 (Fragment);Zinc finger protein Helios	A0A0A0MSL2	S	A0A0A0MSL2_S13_M1	13	SVKLEMQSDEECDRK	1
-2.48578	-1.87941	-2.19269	NaN	NaN	NaN		0	NaN	0	IKZF2	IKAROS family zinc finger 2;IKAROS family zinc finger 2;IKAROS family zinc finger 2;IKAROS family zinc finger 2 (Fragment);IKAROS family zinc finger 2 (Fragment);Zinc finger protein Helios	A0A0A0MT14	S	A0A0A0MT14_S13_M1	13	SVKLEMQSDEECDRK	1
-2.48578	-1.87941	-2.19269	NaN	NaN	NaN		0	NaN	0	IKZF2	IKAROS family zinc finger 2;IKAROS family zinc finger 2;IKAROS family zinc finger 2;IKAROS family zinc finger 2 (Fragment);IKAROS family zinc finger 2 (Fragment);Zinc finger protein Helios	B4DWF2	S	B4DWF2_S62_M1	62	SVKLEMQSDEECDRK	1
-2.48578	-1.87941	-2.19269	NaN	NaN	NaN		0	NaN	0	IKZF2	IKAROS family zinc finger 2;IKAROS family zinc finger 2;IKAROS family zinc finger 2;IKAROS family zinc finger 2 (Fragment);IKAROS family zinc finger 2 (Fragment);Zinc finger protein Helios	E7EPU0	S	E7EPU0_S56_M1	56	SVKLEMQSDEECDRK	1
-2.48578	-1.87941	-2.19269	NaN	NaN	NaN		0	NaN	0	IKZF2	IKAROS family zinc finger 2;IKAROS family zinc finger 2;IKAROS family zinc finger 2;IKAROS family zinc finger 2 (Fragment);IKAROS family zinc finger 2 (Fragment);Zinc finger protein Helios	E7EUI1	S	E7EUI1_S62_M1	62	SVKLEMQSDEECDRK	1
-2.48578	-1.87941	-2.19269	NaN	NaN	NaN		0	NaN	0	IKZF2	IKAROS family zinc finger 2;IKAROS family zinc finger 2;IKAROS family zinc finger 2;IKAROS family zinc finger 2 (Fragment);IKAROS family zinc finger 2 (Fragment);Zinc finger protein Helios	Q9UKS7	S	Q9UKS7_S56_M1	56	SVKLEMQSDEECDRK	1
-1.17708	-1.14624	-1.62882	NaN	NaN	NaN		0	NaN	0	NELFE	Negative elongation factor E (Fragment);Negative elongation factor complex member E (Fragment)	A0A0A0MSN9	S	A0A0A0MSN9_S131_M1	131	SRRPQRKSLYESDRL	1
-1.17708	-1.14624	-1.62882	NaN	NaN	NaN		0	NaN	0	NELFE	Negative elongation factor E (Fragment);Negative elongation factor complex member E (Fragment)	E9PD43	S	E9PD43_S131_M1	131	SRRPQRKSLYESDRL	1
0.332593	-0.130116	-0.0387049	NaN	NaN	NaN		0	NaN	0	MON1A	Vacuolar fusion protein MON1 homolog;Vacuolar fusion protein MON1 homolog A	A0A0A0MSQ9	S	A0A0A0MSQ9_S64_M1	64	AMFVHARSYEDLTES	1
0.332593	-0.130116	-0.0387049	NaN	NaN	NaN		0	NaN	0	MON1A	Vacuolar fusion protein MON1 homolog;Vacuolar fusion protein MON1 homolog A	Q86VX9	S	Q86VX9_S153_M1	153	AMFVHARSYEDLTES	1
NaN	1.40268	1.4385	0.647267	0.745854	NaN	+	2.28348	-0.724032	-4.74941	NELFE	Negative elongation factor E (Fragment);Negative elongation factor E	A0A0A0MT02	S	A0A0A0MT02_S181_M1	181	SGAHSSASPPRSRSR	1
NaN	1.40268	1.4385	0.647267	0.745854	NaN	+	2.28348	-0.724032	-4.74941	NELFE	Negative elongation factor E (Fragment);Negative elongation factor E	P18615	S	P18615_S181_M1	181	SGAHSSASPPRSRSR	1
4.37382	1.23026	3.91203	NaN	NaN	NaN		0	NaN	0	NELFE	Negative elongation factor E (Fragment);Negative elongation factor E	A0A0A0MT02	S	A0A0A0MT02_S251_M1	251	GPFRRSDSFPERRAP	1
4.37382	1.23026	3.91203	NaN	NaN	NaN		0	NaN	0	NELFE	Negative elongation factor E (Fragment);Negative elongation factor E	P18615	S	P18615_S251_M1	251	GPFRRSDSFPERRAP	1
NaN	NaN	NaN	NaN	NaN	NaN		NaN	0	NaN	NELFE	Negative elongation factor E (Fragment);Negative elongation factor E	A0A0A0MT02	S	A0A0A0MT02_S249_M1	249	REGPFRRSDSFPERR	1
NaN	NaN	NaN	NaN	NaN	NaN		NaN	0	NaN	NELFE	Negative elongation factor E (Fragment);Negative elongation factor E	P18615	S	P18615_S249_M1	249	REGPFRRSDSFPERR	1
4.10872	3.82899	3.90542	NaN	NaN	NaN		0	NaN	0	NELFE	Negative elongation factor E (Fragment);Negative elongation factor E	A0A0A0MT02	S	A0A0A0MT02_S115_M1	115	QPFQRSISADDDLQE	1
4.10872	3.82899	3.90542	NaN	NaN	NaN		0	NaN	0	NELFE	Negative elongation factor E (Fragment);Negative elongation factor E	P18615	S	P18615_S115_M1	115	QPFQRSISADDDLQE	1
-2.49055	NaN	NaN	NaN	NaN	NaN		0	NaN	0	NELFE	Negative elongation factor E (Fragment);Negative elongation factor E	A0A0A0MT02	S	A0A0A0MT02_S49_M1	49	SQGGVKRSLSEQPVM	1
-2.49055	NaN	NaN	NaN	NaN	NaN		0	NaN	0	NELFE	Negative elongation factor E (Fragment);Negative elongation factor E	P18615	S	P18615_S49_M1	49	SQGGVKRSLSEQPVM	1
0.52115	0.601181	-3.96435	NaN	NaN	NaN		0	NaN	0	NELFE	Negative elongation factor E (Fragment);Negative elongation factor E	A0A0A0MT02	S	A0A0A0MT02_S51_M1	51	GGVKRSLSEQPVMDT	1
0.52115	0.601181	-3.96435	NaN	NaN	NaN		0	NaN	0	NELFE	Negative elongation factor E (Fragment);Negative elongation factor E	P18615	S	P18615_S51_M1	51	GGVKRSLSEQPVMDT	1
1.69694	1.27998	NaN	NaN	NaN	NaN		0	NaN	0	NELFE	Negative elongation factor E (Fragment);Negative elongation factor E	A0A0A0MT02	S	A0A0A0MT02_S131_M1	131	SRRPQRKSLYESFVS	1
1.69694	1.27998	NaN	NaN	NaN	NaN		0	NaN	0	NELFE	Negative elongation factor E (Fragment);Negative elongation factor E	P18615	S	P18615_S131_M1	131	SRRPQRKSLYESFVS	1
2.61509	3.35977	3.12004	4.4329	3.72523	4.19338	+	1.6396	1.08553	2.69869	SCAF8	SR-related CTD associated factor 8;SR-related and CTD-associated factor 8	A0A0A0MT33	S	A0A0A0MT33_S695_M1	695	ETVQTTQSPTPVEKE	1
2.61509	3.35977	3.12004	4.4329	3.72523	4.19338	+	1.6396	1.08553	2.69869	SCAF8	SR-related CTD associated factor 8;SR-related and CTD-associated factor 8	Q9UPN6	S	Q9UPN6_S617_M1	617	ETVQTTQSPTPVEKE	1
NaN	1.04516	NaN	0.663461	NaN	NaN		0	-0.381699	0	RNF213	Ring finger protein 213;Ring finger protein 213;E3 ubiquitin-protein ligase RNF213	A0A0A0MTC1	S	A0A0A0MTC1_S1294_M1	1294	REAAEPLSEPKEDQE	1
NaN	1.04516	NaN	0.663461	NaN	NaN		0	-0.381699	0	RNF213	Ring finger protein 213;Ring finger protein 213;E3 ubiquitin-protein ligase RNF213	A0A0A0MTR7	S	A0A0A0MTR7_S1245_M1	1245	REAAEPLSEPKEDQE	1
NaN	1.04516	NaN	0.663461	NaN	NaN		0	-0.381699	0	RNF213	Ring finger protein 213;Ring finger protein 213;E3 ubiquitin-protein ligase RNF213	Q63HN8	S	Q63HN8_S1245_M1	1245	REAAEPLSEPKEDQE	1
-2.80359	0.714206	NaN	NaN	NaN	NaN		0	NaN	0	PTPN22	protein-tyrosine-phosphatase;protein-tyrosine-phosphatase;protein-tyrosine-phosphatase;protein-tyrosine-phosphatase;protein-tyrosine-phosphatase;Tyrosine-protein phosphatase non-receptor type 22	A0A0A0MTD9	S	A0A0A0MTD9_S565_M1	565	ELHQDRSSPPPPLPE	1
-2.80359	0.714206	NaN	NaN	NaN	NaN		0	NaN	0	PTPN22	protein-tyrosine-phosphatase;protein-tyrosine-phosphatase;protein-tyrosine-phosphatase;protein-tyrosine-phosphatase;protein-tyrosine-phosphatase;Tyrosine-protein phosphatase non-receptor type 22	A0A0A0MTE6	S	A0A0A0MTE6_S637_M1	637	ELHQDRSSPPPPLPE	1
-2.80359	0.714206	NaN	NaN	NaN	NaN		0	NaN	0	PTPN22	protein-tyrosine-phosphatase;protein-tyrosine-phosphatase;protein-tyrosine-phosphatase;protein-tyrosine-phosphatase;protein-tyrosine-phosphatase;Tyrosine-protein phosphatase non-receptor type 22	A0A0B4J1S7	S	A0A0B4J1S7_S692_M1	692	ELHQDRSSPPPPLPE	1
-2.80359	0.714206	NaN	NaN	NaN	NaN		0	NaN	0	PTPN22	protein-tyrosine-phosphatase;protein-tyrosine-phosphatase;protein-tyrosine-phosphatase;protein-tyrosine-phosphatase;protein-tyrosine-phosphatase;Tyrosine-protein phosphatase non-receptor type 22	E9PMT0	S	E9PMT0_S692_M1	692	ELHQDRSSPPPPLPE	1
-2.80359	0.714206	NaN	NaN	NaN	NaN		0	NaN	0	PTPN22	protein-tyrosine-phosphatase;protein-tyrosine-phosphatase;protein-tyrosine-phosphatase;protein-tyrosine-phosphatase;protein-tyrosine-phosphatase;Tyrosine-protein phosphatase non-receptor type 22	F5H2S8	S	F5H2S8_S668_M1	668	ELHQDRSSPPPPLPE	1
-2.80359	0.714206	NaN	NaN	NaN	NaN		0	NaN	0	PTPN22	protein-tyrosine-phosphatase;protein-tyrosine-phosphatase;protein-tyrosine-phosphatase;protein-tyrosine-phosphatase;protein-tyrosine-phosphatase;Tyrosine-protein phosphatase non-receptor type 22	Q9Y2R2	S	Q9Y2R2_S692_M1	692	ELHQDRSSPPPPLPE	1
-1.20045	-1.18573	-1.29309	NaN	NaN	-3.07391		0	-1.84749	0	ILK	Integrin-linked protein kinase	A0A0A0MTH3	S	A0A0A0MTH3_S263_M1	263	RDWSTRKSRDFNEEC	1
-1.20045	-1.18573	-1.29309	NaN	NaN	-3.07391		0	-1.84749	0	ILK	Integrin-linked protein kinase	Q13418	S	Q13418_S232_M1	232	RDWSTRKSRDFNEEC	1
NaN	0.936838	0.908151	NaN	NaN	NaN		0	NaN	0	SKP2	S-phase kinase associated protein 2;S-phase kinase associated protein 2;S-phase kinase associated protein 2;S-phase kinase associated protein 2;S-phase kinase associated protein 2;S-phase kinase associated protein 2;S-phase kinase associated protein 2;S-phase kinase associated protein 2;S-phase kinase associated protein 2;S-phase kinase associated protein 2;S-phase kinase associated protein 2;S-p…	A0A0A0MTL5	S	A0A0A0MTL5_S64_M1	64	SNLGHPESPPRKRLK	1
NaN	0.936838	0.908151	NaN	NaN	NaN		0	NaN	0	SKP2	S-phase kinase associated protein 2;S-phase kinase associated protein 2;S-phase kinase associated protein 2;S-phase kinase associated protein 2;S-phase kinase associated protein 2;S-phase kinase associated protein 2;S-phase kinase associated protein 2;S-phase kinase associated protein 2;S-phase kinase associated protein 2;S-phase kinase associated protein 2;S-phase kinase associated protein 2;S-p…	A0A7I2V2J7	S	A0A7I2V2J7_S64_M1	64	SNLGHPESPPRKRLK	1
NaN	0.936838	0.908151	NaN	NaN	NaN		0	NaN	0	SKP2	S-phase kinase associated protein 2;S-phase kinase associated protein 2;S-phase kinase associated protein 2;S-phase kinase associated protein 2;S-phase kinase associated protein 2;S-phase kinase associated protein 2;S-phase kinase associated protein 2;S-phase kinase associated protein 2;S-phase kinase associated protein 2;S-phase kinase associated protein 2;S-phase kinase associated protein 2;S-p…	A0A7I2V3U1	S	A0A7I2V3U1_S64_M1	64	SNLGHPESPPRKRLK	1
NaN	0.936838	0.908151	NaN	NaN	NaN		0	NaN	0	SKP2	S-phase kinase associated protein 2;S-phase kinase associated protein 2;S-phase kinase associated protein 2;S-phase kinase associated protein 2;S-phase kinase associated protein 2;S-phase kinase associated protein 2;S-phase kinase associated protein 2;S-phase kinase associated protein 2;S-phase kinase associated protein 2;S-phase kinase associated protein 2;S-phase kinase associated protein 2;S-p…	A0A7I2V5B8	S	A0A7I2V5B8_S64_M1	64	SNLGHPESPPRKRLK	1
NaN	0.936838	0.908151	NaN	NaN	NaN		0	NaN	0	SKP2	S-phase kinase associated protein 2;S-phase kinase associated protein 2;S-phase kinase associated protein 2;S-phase kinase associated protein 2;S-phase kinase associated protein 2;S-phase kinase associated protein 2;S-phase kinase associated protein 2;S-phase kinase associated protein 2;S-phase kinase associated protein 2;S-phase kinase associated protein 2;S-phase kinase associated protein 2;S-p…	A0A7I2YQC7	S	A0A7I2YQC7_S64_M1	64	SNLGHPESPPRKRLK	1
NaN	0.936838	0.908151	NaN	NaN	NaN		0	NaN	0	SKP2	S-phase kinase associated protein 2;S-phase kinase associated protein 2;S-phase kinase associated protein 2;S-phase kinase associated protein 2;S-phase kinase associated protein 2;S-phase kinase associated protein 2;S-phase kinase associated protein 2;S-phase kinase associated protein 2;S-phase kinase associated protein 2;S-phase kinase associated protein 2;S-phase kinase associated protein 2;S-p…	A0A7I2YQH6	S	A0A7I2YQH6_S64_M1	64	SNLGHPESPPRKRLK	1
NaN	0.936838	0.908151	NaN	NaN	NaN		0	NaN	0	SKP2	S-phase kinase associated protein 2;S-phase kinase associated protein 2;S-phase kinase associated protein 2;S-phase kinase associated protein 2;S-phase kinase associated protein 2;S-phase kinase associated protein 2;S-phase kinase associated protein 2;S-phase kinase associated protein 2;S-phase kinase associated protein 2;S-phase kinase associated protein 2;S-phase kinase associated protein 2;S-p…	A0A7P0S4R7	S	A0A7P0S4R7_S64_M1	64	SNLGHPESPPRKRLK	1
NaN	0.936838	0.908151	NaN	NaN	NaN		0	NaN	0	SKP2	S-phase kinase associated protein 2;S-phase kinase associated protein 2;S-phase kinase associated protein 2;S-phase kinase associated protein 2;S-phase kinase associated protein 2;S-phase kinase associated protein 2;S-phase kinase associated protein 2;S-phase kinase associated protein 2;S-phase kinase associated protein 2;S-phase kinase associated protein 2;S-phase kinase associated protein 2;S-p…	D6R9R7	S	D6R9R7_S64_M1	64	SNLGHPESPPRKRLK	1
NaN	0.936838	0.908151	NaN	NaN	NaN		0	NaN	0	SKP2	S-phase kinase associated protein 2;S-phase kinase associated protein 2;S-phase kinase associated protein 2;S-phase kinase associated protein 2;S-phase kinase associated protein 2;S-phase kinase associated protein 2;S-phase kinase associated protein 2;S-phase kinase associated protein 2;S-phase kinase associated protein 2;S-phase kinase associated protein 2;S-phase kinase associated protein 2;S-p…	D6RAG5	S	D6RAG5_S64_M1	64	SNLGHPESPPRKRLK	1
NaN	0.936838	0.908151	NaN	NaN	NaN		0	NaN	0	SKP2	S-phase kinase associated protein 2;S-phase kinase associated protein 2;S-phase kinase associated protein 2;S-phase kinase associated protein 2;S-phase kinase associated protein 2;S-phase kinase associated protein 2;S-phase kinase associated protein 2;S-phase kinase associated protein 2;S-phase kinase associated protein 2;S-phase kinase associated protein 2;S-phase kinase associated protein 2;S-p…	D6RF40	S	D6RF40_S64_M1	64	SNLGHPESPPRKRLK	1
NaN	0.936838	0.908151	NaN	NaN	NaN		0	NaN	0	SKP2	S-phase kinase associated protein 2;S-phase kinase associated protein 2;S-phase kinase associated protein 2;S-phase kinase associated protein 2;S-phase kinase associated protein 2;S-phase kinase associated protein 2;S-phase kinase associated protein 2;S-phase kinase associated protein 2;S-phase kinase associated protein 2;S-phase kinase associated protein 2;S-phase kinase associated protein 2;S-p…	D6RHY6	S	D6RHY6_S64_M1	64	SNLGHPESPPRKRLK	1
NaN	0.936838	0.908151	NaN	NaN	NaN		0	NaN	0	SKP2	S-phase kinase associated protein 2;S-phase kinase associated protein 2;S-phase kinase associated protein 2;S-phase kinase associated protein 2;S-phase kinase associated protein 2;S-phase kinase associated protein 2;S-phase kinase associated protein 2;S-phase kinase associated protein 2;S-phase kinase associated protein 2;S-phase kinase associated protein 2;S-phase kinase associated protein 2;S-p…	Q13309	S	Q13309_S64_M1	64	SNLGHPESPPRKRLK	1
NaN	2.7793	2.53393	NaN	NaN	NaN		0	NaN	0	RIPOR1	RHO family interacting cell polarization regulator 1;RHO family interacting cell polarization regulator 1 (Fragment);RHO family interacting cell polarization regulator 1 (Fragment);Rho family-interacting cell polarization regulator 1	A0A0A0MTL6	S	A0A0A0MTL6_S367_M1	367	RFSTYSQSPPDTPSL	1
NaN	2.7793	2.53393	NaN	NaN	NaN		0	NaN	0	RIPOR1	RHO family interacting cell polarization regulator 1;RHO family interacting cell polarization regulator 1 (Fragment);RHO family interacting cell polarization regulator 1 (Fragment);Rho family-interacting cell polarization regulator 1	H3BMG9	S	H3BMG9_S310_M1	310	RFSTYSQSPPDTPSL	1
NaN	2.7793	2.53393	NaN	NaN	NaN		0	NaN	0	RIPOR1	RHO family interacting cell polarization regulator 1;RHO family interacting cell polarization regulator 1 (Fragment);RHO family interacting cell polarization regulator 1 (Fragment);Rho family-interacting cell polarization regulator 1	H3BSV5	S	H3BSV5_S347_M1	347	RFSTYSQSPPDTPSL	1
NaN	2.7793	2.53393	NaN	NaN	NaN		0	NaN	0	RIPOR1	RHO family interacting cell polarization regulator 1;RHO family interacting cell polarization regulator 1 (Fragment);RHO family interacting cell polarization regulator 1 (Fragment);Rho family-interacting cell polarization regulator 1	Q6ZS17	S	Q6ZS17_S351_M1	351	RFSTYSQSPPDTPSL	1
NaN	NaN	NaN	NaN	NaN	NaN		NaN	0	NaN	RIPOR1	RHO family interacting cell polarization regulator 1;RHO family interacting cell polarization regulator 1 (Fragment);RHO family interacting cell polarization regulator 1 (Fragment);Rho family-interacting cell polarization regulator 1	A0A0A0MTL6	Y	A0A0A0MTL6_Y364_M1	364	VTKRFSTYSQSPPDT	1
NaN	NaN	NaN	NaN	NaN	NaN		NaN	0	NaN	RIPOR1	RHO family interacting cell polarization regulator 1;RHO family interacting cell polarization regulator 1 (Fragment);RHO family interacting cell polarization regulator 1 (Fragment);Rho family-interacting cell polarization regulator 1	H3BMG9	Y	H3BMG9_Y307_M1	307	VTKRFSTYSQSPPDT	1
NaN	NaN	NaN	NaN	NaN	NaN		NaN	0	NaN	RIPOR1	RHO family interacting cell polarization regulator 1;RHO family interacting cell polarization regulator 1 (Fragment);RHO family interacting cell polarization regulator 1 (Fragment);Rho family-interacting cell polarization regulator 1	H3BSV5	Y	H3BSV5_Y344_M1	344	VTKRFSTYSQSPPDT	1
NaN	NaN	NaN	NaN	NaN	NaN		NaN	0	NaN	RIPOR1	RHO family interacting cell polarization regulator 1;RHO family interacting cell polarization regulator 1 (Fragment);RHO family interacting cell polarization regulator 1 (Fragment);Rho family-interacting cell polarization regulator 1	Q6ZS17	Y	Q6ZS17_Y348_M1	348	VTKRFSTYSQSPPDT	1
1.89593	0.301509	0.498098	0.592851	1.97502	2.94749		0.481889	0.93994	0.991796	TVP23C-CDRT4;TVP23C;TVP23C;TVP23C-CDRT4;TVP23B;TVP23B;TVP23C;TVP23B	Golgi apparatus membrane protein TVP23 homolog;Golgi apparatus membrane protein TVP23 homolog;TVP23C-CDRT4 readthrough;TVP23C-CDRT4 readthrough;Trans-golgi network vesicle protein 23 homolog B;Golgi apparatus membrane protein TVP23 homolog;Golgi apparatus membrane protein TVP23 homolog C;Golgi apparatus membrane protein TVP23 homolog B	A0A0A6YYB9	S	A0A0A6YYB9_S6_M1	6	__MLQQDSNDDTEDV	1
1.89593	0.301509	0.498098	0.592851	1.97502	2.94749		0.481889	0.93994	0.991796	TVP23C-CDRT4;TVP23C;TVP23C;TVP23C-CDRT4;TVP23B;TVP23B;TVP23C;TVP23B	Golgi apparatus membrane protein TVP23 homolog;Golgi apparatus membrane protein TVP23 homolog;TVP23C-CDRT4 readthrough;TVP23C-CDRT4 readthrough;Trans-golgi network vesicle protein 23 homolog B;Golgi apparatus membrane protein TVP23 homolog;Golgi apparatus membrane protein TVP23 homolog C;Golgi apparatus membrane protein TVP23 homolog B	C9JYS5	S	C9JYS5_S6_M1	6	__MLQQDSNDDTEDV	1
1.89593	0.301509	0.498098	0.592851	1.97502	2.94749		0.481889	0.93994	0.991796	TVP23C-CDRT4;TVP23C;TVP23C;TVP23C-CDRT4;TVP23B;TVP23B;TVP23C;TVP23B	Golgi apparatus membrane protein TVP23 homolog;Golgi apparatus membrane protein TVP23 homolog;TVP23C-CDRT4 readthrough;TVP23C-CDRT4 readthrough;Trans-golgi network vesicle protein 23 homolog B;Golgi apparatus membrane protein TVP23 homolog;Golgi apparatus membrane protein TVP23 homolog C;Golgi apparatus membrane protein TVP23 homolog B	E5RGC5	S	E5RGC5_S6_M1	6	__MLQQDSNDDTEDV	1
1.89593	0.301509	0.498098	0.592851	1.97502	2.94749		0.481889	0.93994	0.991796	TVP23C-CDRT4;TVP23C;TVP23C;TVP23C-CDRT4;TVP23B;TVP23B;TVP23C;TVP23B	Golgi apparatus membrane protein TVP23 homolog;Golgi apparatus membrane protein TVP23 homolog;TVP23C-CDRT4 readthrough;TVP23C-CDRT4 readthrough;Trans-golgi network vesicle protein 23 homolog B;Golgi apparatus membrane protein TVP23 homolog;Golgi apparatus membrane protein TVP23 homolog C;Golgi apparatus membrane protein TVP23 homolog B	E5RIS5	S	E5RIS5_S6_M1	6	__MLQQDSNDDTEDV	1
1.89593	0.301509	0.498098	0.592851	1.97502	2.94749		0.481889	0.93994	0.991796	TVP23C-CDRT4;TVP23C;TVP23C;TVP23C-CDRT4;TVP23B;TVP23B;TVP23C;TVP23B	Golgi apparatus membrane protein TVP23 homolog;Golgi apparatus membrane protein TVP23 homolog;TVP23C-CDRT4 readthrough;TVP23C-CDRT4 readthrough;Trans-golgi network vesicle protein 23 homolog B;Golgi apparatus membrane protein TVP23 homolog;Golgi apparatus membrane protein TVP23 homolog C;Golgi apparatus membrane protein TVP23 homolog B	I3L376	S	I3L376_S6_M1	6	__MLQQDSNDDTEDV	1
1.89593	0.301509	0.498098	0.592851	1.97502	2.94749		0.481889	0.93994	0.991796	TVP23C-CDRT4;TVP23C;TVP23C;TVP23C-CDRT4;TVP23B;TVP23B;TVP23C;TVP23B	Golgi apparatus membrane protein TVP23 homolog;Golgi apparatus membrane protein TVP23 homolog;TVP23C-CDRT4 readthrough;TVP23C-CDRT4 readthrough;Trans-golgi network vesicle protein 23 homolog B;Golgi apparatus membrane protein TVP23 homolog;Golgi apparatus membrane protein TVP23 homolog C;Golgi apparatus membrane protein TVP23 homolog B	J3KS67	S	J3KS67_S6_M1	6	__MLQQDSNDDTEDV	1
1.89593	0.301509	0.498098	0.592851	1.97502	2.94749		0.481889	0.93994	0.991796	TVP23C-CDRT4;TVP23C;TVP23C;TVP23C-CDRT4;TVP23B;TVP23B;TVP23C;TVP23B	Golgi apparatus membrane protein TVP23 homolog;Golgi apparatus membrane protein TVP23 homolog;TVP23C-CDRT4 readthrough;TVP23C-CDRT4 readthrough;Trans-golgi network vesicle protein 23 homolog B;Golgi apparatus membrane protein TVP23 homolog;Golgi apparatus membrane protein TVP23 homolog C;Golgi apparatus membrane protein TVP23 homolog B	Q96ET8	S	Q96ET8_S6_M1	6	__MLQQDSNDDTEDV	1
1.89593	0.301509	0.498098	0.592851	1.97502	2.94749		0.481889	0.93994	0.991796	TVP23C-CDRT4;TVP23C;TVP23C;TVP23C-CDRT4;TVP23B;TVP23B;TVP23C;TVP23B	Golgi apparatus membrane protein TVP23 homolog;Golgi apparatus membrane protein TVP23 homolog;TVP23C-CDRT4 readthrough;TVP23C-CDRT4 readthrough;Trans-golgi network vesicle protein 23 homolog B;Golgi apparatus membrane protein TVP23 homolog;Golgi apparatus membrane protein TVP23 homolog C;Golgi apparatus membrane protein TVP23 homolog B	Q9NYZ1	S	Q9NYZ1_S6_M1	6	__MLQQDSNDDTEDV	1
-0.110933	-1.90681	NaN	NaN	NaN	NaN		0	NaN	0	TVP23C-CDRT4;TVP23C;TVP23C;TVP23C-CDRT4;TVP23B;TVP23B;TVP23C;TVP23B	Golgi apparatus membrane protein TVP23 homolog;Golgi apparatus membrane protein TVP23 homolog;TVP23C-CDRT4 readthrough;TVP23C-CDRT4 readthrough;Trans-golgi network vesicle protein 23 homolog B;Golgi apparatus membrane protein TVP23 homolog;Golgi apparatus membrane protein TVP23 homolog C;Golgi apparatus membrane protein TVP23 homolog B	A0A0A6YYB9	T	A0A0A6YYB9_T10_M1	10	QQDSNDDTEDVSLFD	1
-0.110933	-1.90681	NaN	NaN	NaN	NaN		0	NaN	0	TVP23C-CDRT4;TVP23C;TVP23C;TVP23C-CDRT4;TVP23B;TVP23B;TVP23C;TVP23B	Golgi apparatus membrane protein TVP23 homolog;Golgi apparatus membrane protein TVP23 homolog;TVP23C-CDRT4 readthrough;TVP23C-CDRT4 readthrough;Trans-golgi network vesicle protein 23 homolog B;Golgi apparatus membrane protein TVP23 homolog;Golgi apparatus membrane protein TVP23 homolog C;Golgi apparatus membrane protein TVP23 homolog B	C9JYS5	T	C9JYS5_T10_M1	10	QQDSNDDTEDVSLFD	1
-0.110933	-1.90681	NaN	NaN	NaN	NaN		0	NaN	0	TVP23C-CDRT4;TVP23C;TVP23C;TVP23C-CDRT4;TVP23B;TVP23B;TVP23C;TVP23B	Golgi apparatus membrane protein TVP23 homolog;Golgi apparatus membrane protein TVP23 homolog;TVP23C-CDRT4 readthrough;TVP23C-CDRT4 readthrough;Trans-golgi network vesicle protein 23 homolog B;Golgi apparatus membrane protein TVP23 homolog;Golgi apparatus membrane protein TVP23 homolog C;Golgi apparatus membrane protein TVP23 homolog B	E5RGC5	T	E5RGC5_T10_M1	10	QQDSNDDTEDVSLFD	1
-0.110933	-1.90681	NaN	NaN	NaN	NaN		0	NaN	0	TVP23C-CDRT4;TVP23C;TVP23C;TVP23C-CDRT4;TVP23B;TVP23B;TVP23C;TVP23B	Golgi apparatus membrane protein TVP23 homolog;Golgi apparatus membrane protein TVP23 homolog;TVP23C-CDRT4 readthrough;TVP23C-CDRT4 readthrough;Trans-golgi network vesicle protein 23 homolog B;Golgi apparatus membrane protein TVP23 homolog;Golgi apparatus membrane protein TVP23 homolog C;Golgi apparatus membrane protein TVP23 homolog B	E5RIS5	T	E5RIS5_T10_M1	10	QQDSNDDTEDVSLFD	1
-0.110933	-1.90681	NaN	NaN	NaN	NaN		0	NaN	0	TVP23C-CDRT4;TVP23C;TVP23C;TVP23C-CDRT4;TVP23B;TVP23B;TVP23C;TVP23B	Golgi apparatus membrane protein TVP23 homolog;Golgi apparatus membrane protein TVP23 homolog;TVP23C-CDRT4 readthrough;TVP23C-CDRT4 readthrough;Trans-golgi network vesicle protein 23 homolog B;Golgi apparatus membrane protein TVP23 homolog;Golgi apparatus membrane protein TVP23 homolog C;Golgi apparatus membrane protein TVP23 homolog B	I3L376	T	I3L376_T10_M1	10	QQDSNDDTEDVSLFD	1
-0.110933	-1.90681	NaN	NaN	NaN	NaN		0	NaN	0	TVP23C-CDRT4;TVP23C;TVP23C;TVP23C-CDRT4;TVP23B;TVP23B;TVP23C;TVP23B	Golgi apparatus membrane protein TVP23 homolog;Golgi apparatus membrane protein TVP23 homolog;TVP23C-CDRT4 readthrough;TVP23C-CDRT4 readthrough;Trans-golgi network vesicle protein 23 homolog B;Golgi apparatus membrane protein TVP23 homolog;Golgi apparatus membrane protein TVP23 homolog C;Golgi apparatus membrane protein TVP23 homolog B	J3KS67	T	J3KS67_T10_M1	10	QQDSNDDTEDVSLFD	1
-0.110933	-1.90681	NaN	NaN	NaN	NaN		0	NaN	0	TVP23C-CDRT4;TVP23C;TVP23C;TVP23C-CDRT4;TVP23B;TVP23B;TVP23C;TVP23B	Golgi apparatus membrane protein TVP23 homolog;Golgi apparatus membrane protein TVP23 homolog;TVP23C-CDRT4 readthrough;TVP23C-CDRT4 readthrough;Trans-golgi network vesicle protein 23 homolog B;Golgi apparatus membrane protein TVP23 homolog;Golgi apparatus membrane protein TVP23 homolog C;Golgi apparatus membrane protein TVP23 homolog B	Q96ET8	T	Q96ET8_T10_M1	10	QQDSNDDTEDVSLFD	1
-0.110933	-1.90681	NaN	NaN	NaN	NaN		0	NaN	0	TVP23C-CDRT4;TVP23C;TVP23C;TVP23C-CDRT4;TVP23B;TVP23B;TVP23C;TVP23B	Golgi apparatus membrane protein TVP23 homolog;Golgi apparatus membrane protein TVP23 homolog;TVP23C-CDRT4 readthrough;TVP23C-CDRT4 readthrough;Trans-golgi network vesicle protein 23 homolog B;Golgi apparatus membrane protein TVP23 homolog;Golgi apparatus membrane protein TVP23 homolog C;Golgi apparatus membrane protein TVP23 homolog B	Q9NYZ1	T	Q9NYZ1_T10_M1	10	QQDSNDDTEDVSLFD	1
-0.412104	NaN	-0.421974	NaN	-0.597818	NaN		0	-0.180779	0	NCAPH2	Condensin-2 complex subunit H2;Condensin-2 complex subunit H2 (Fragment);Condensin-2 complex subunit H2	A0A0A6YYG7	S	A0A0A6YYG7_S120_M1	120	EAENEFLSLDDFPDS	1
-0.412104	NaN	-0.421974	NaN	-0.597818	NaN		0	-0.180779	0	NCAPH2	Condensin-2 complex subunit H2;Condensin-2 complex subunit H2 (Fragment);Condensin-2 complex subunit H2	E5RJN3	S	E5RJN3_S86_M1	86	EAENEFLSLDDFPDS	1
-0.412104	NaN	-0.421974	NaN	-0.597818	NaN		0	-0.180779	0	NCAPH2	Condensin-2 complex subunit H2;Condensin-2 complex subunit H2 (Fragment);Condensin-2 complex subunit H2	Q6IBW4	S	Q6IBW4_S120_M1	120	EAENEFLSLDDFPDS	1
NaN	NaN	-2.40141	-1.31781	NaN	-0.653502		0	1.41575	0	NCAPH2	Condensin-2 complex subunit H2;Condensin-2 complex subunit H2 (Fragment);Condensin-2 complex subunit H2	A0A0A6YYG7	S	A0A0A6YYG7_S108_M1	108	RANGVASSGVPQEAE	1
NaN	NaN	-2.40141	-1.31781	NaN	-0.653502		0	1.41575	0	NCAPH2	Condensin-2 complex subunit H2;Condensin-2 complex subunit H2 (Fragment);Condensin-2 complex subunit H2	E5RJN3	S	E5RJN3_S74_M1	74	RANGVASSGVPQEAE	1
NaN	NaN	-2.40141	-1.31781	NaN	-0.653502		0	1.41575	0	NCAPH2	Condensin-2 complex subunit H2;Condensin-2 complex subunit H2 (Fragment);Condensin-2 complex subunit H2	Q6IBW4	S	Q6IBW4_S108_M1	108	RANGVASSGVPQEAE	1
0.0204906	0.325126	-0.205432	-0.00849724	-0.372193	0.234985		0.152015	-0.0952965	-0.285324	NCAPH2	Condensin-2 complex subunit H2;Condensin-2 complex subunit H2 (Fragment);Condensin-2 complex subunit H2	A0A0A6YYG7	S	A0A0A6YYG7_S284_M1	284	LEPKESRSPQQSAAL	1
0.0204906	0.325126	-0.205432	-0.00849724	-0.372193	0.234985		0.152015	-0.0952965	-0.285324	NCAPH2	Condensin-2 complex subunit H2;Condensin-2 complex subunit H2 (Fragment);Condensin-2 complex subunit H2	E5RJN3	S	E5RJN3_S250_M1	250	LEPKESRSPQQSAAL	1
0.0204906	0.325126	-0.205432	-0.00849724	-0.372193	0.234985		0.152015	-0.0952965	-0.285324	NCAPH2	Condensin-2 complex subunit H2;Condensin-2 complex subunit H2 (Fragment);Condensin-2 complex subunit H2	Q6IBW4	S	Q6IBW4_S284_M1	284	LEPKESRSPQQSAAL	1
7.66929	7.48487	7.19607	0.0211573	-0.546142	NaN	+	3.9963	-7.71257	-20.4994	PPAN-P2RY11;PPAN-P2RY11;PPAN;PPAN	Protein PPAN-P2RY11;HCG2039996;HCG2033702, isoform CRA_a;Suppressor of SWI4 1 homolog	A0A0A6YYI3	S	A0A0A6YYI3_S359_M1	359	KKARVGGSDEEASGI	1
7.66929	7.48487	7.19607	0.0211573	-0.546142	NaN	+	3.9963	-7.71257	-20.4994	PPAN-P2RY11;PPAN-P2RY11;PPAN;PPAN	Protein PPAN-P2RY11;HCG2039996;HCG2033702, isoform CRA_a;Suppressor of SWI4 1 homolog	A0A0B4J1V8	S	A0A0B4J1V8_S359_M1	359	KKARVGGSDEEASGI	1
7.66929	7.48487	7.19607	0.0211573	-0.546142	NaN	+	3.9963	-7.71257	-20.4994	PPAN-P2RY11;PPAN-P2RY11;PPAN;PPAN	Protein PPAN-P2RY11;HCG2039996;HCG2033702, isoform CRA_a;Suppressor of SWI4 1 homolog	A8MV53	S	A8MV53_S306_M1	306	KKARVGGSDEEASGI	1
7.66929	7.48487	7.19607	0.0211573	-0.546142	NaN	+	3.9963	-7.71257	-20.4994	PPAN-P2RY11;PPAN-P2RY11;PPAN;PPAN	Protein PPAN-P2RY11;HCG2039996;HCG2033702, isoform CRA_a;Suppressor of SWI4 1 homolog	Q9NQ55	S	Q9NQ55_S359_M1	359	KKARVGGSDEEASGI	1
-1.50864	-1.20883	-1.67366	-1.63008	-1.8664	-1.91793		0.984758	-0.341093	-1.30004	PI4KB	Phosphatidylinositol 4-kinase beta	A0A0B4J1S8	S	A0A0B4J1S8_S523_M1	523	GDIRRRLSEQLAHTP	1
-1.50864	-1.20883	-1.67366	-1.63008	-1.8664	-1.91793		0.984758	-0.341093	-1.30004	PI4KB	Phosphatidylinositol 4-kinase beta	Q9UBF8	S	Q9UBF8_S511_M1	511	GDIRRRLSEQLAHTP	1
3.44827	3.28134	3.48923	-2.60497	NaN	1.6264		1.04429	-3.89556	-2.32007	PI4KB	Phosphatidylinositol 4-kinase beta	A0A0B4J1S8	S	A0A0B4J1S8_S440_M1	440	NRIRSTRSVENLPEC	1
3.44827	3.28134	3.48923	-2.60497	NaN	1.6264		1.04429	-3.89556	-2.32007	PI4KB	Phosphatidylinositol 4-kinase beta	Q9UBF8	S	Q9UBF8_S428_M1	428	NRIRSTRSVENLPEC	1
NaN	NaN	NaN	1.44387	NaN	NaN		0	NaN	0	PI4KB	Phosphatidylinositol 4-kinase beta	A0A0B4J1S8	T	A0A0B4J1S8_T450_M1	450	NLPECGITHEQRAGS	1
NaN	NaN	NaN	1.44387	NaN	NaN		0	NaN	0	PI4KB	Phosphatidylinositol 4-kinase beta	Q9UBF8	T	Q9UBF8_T438_M1	438	NLPECGITHEQRAGS	1
1.21291	1.37084	-0.282661	NaN	NaN	NaN		0	NaN	0	HELLS	Helicase, lymphoid specific;Lymphoid-specific helicase	A0A0B4J1V9	S	A0A0B4J1V9_S549_M1	549	EKETIELSPTGRPKR	1
1.21291	1.37084	-0.282661	NaN	NaN	NaN		0	NaN	0	HELLS	Helicase, lymphoid specific;Lymphoid-specific helicase	Q9NRZ9	S	Q9NRZ9_S503_M1	503	EKETIELSPTGRPKR	1
-1.41299	-0.708639	-0.483699	NaN	NaN	-1.52009		0	-0.651651	0	COBLL1	COBL-like 1, isoform CRA_a;Cordon-bleu WH2 repeat protein like 1;Cordon-bleu WH2 repeat protein like 1;Cordon-bleu protein-like 1	A0A0B4J1Z0	S	A0A0B4J1Z0_S339_M1	339	SCIVKSMSVDETDKS	1
-1.41299	-0.708639	-0.483699	NaN	NaN	-1.52009		0	-0.651651	0	COBLL1	COBL-like 1, isoform CRA_a;Cordon-bleu WH2 repeat protein like 1;Cordon-bleu WH2 repeat protein like 1;Cordon-bleu protein-like 1	A0A0D9SG04	S	A0A0D9SG04_S392_M1	392	SCIVKSMSVDETDKS	1
-1.41299	-0.708639	-0.483699	NaN	NaN	-1.52009		0	-0.651651	0	COBLL1	COBL-like 1, isoform CRA_a;Cordon-bleu WH2 repeat protein like 1;Cordon-bleu WH2 repeat protein like 1;Cordon-bleu protein-like 1	A0A0X1KG75	S	A0A0X1KG75_S372_M1	372	SCIVKSMSVDETDKS	1
-1.41299	-0.708639	-0.483699	NaN	NaN	-1.52009		0	-0.651651	0	COBLL1	COBL-like 1, isoform CRA_a;Cordon-bleu WH2 repeat protein like 1;Cordon-bleu WH2 repeat protein like 1;Cordon-bleu protein-like 1	Q53SF7	S	Q53SF7_S326_M1	326	SCIVKSMSVDETDKS	1
NaN	NaN	NaN	NaN	1.80232	NaN		0	NaN	0	ACAA2	Acetyl-CoA acyltransferase 2;3-ketoacyl-CoA thiolase, mitochondrial	A0A0B4J2A4	S	A0A0B4J2A4_S39_M1	39	FAAKAALSAGKVSPE	1
NaN	NaN	NaN	NaN	1.80232	NaN		0	NaN	0	ACAA2	Acetyl-CoA acyltransferase 2;3-ketoacyl-CoA thiolase, mitochondrial	P42765	S	P42765_S42_M1	42	FAAKAALSAGKVSPE	1
-3.62902	-2.72058	-2.88741	-1.0228	NaN	-1.72819	+	1.50024	1.70351	3.1193	SPRY4	Sprouty RTK signaling antagonist 4;Protein sprouty homolog 4	A0A0C4DFS6	S	A0A0C4DFS6_S303_M1	303	CRCKHTNSVICKAAS	1
-3.62902	-2.72058	-2.88741	-1.0228	NaN	-1.72819	+	1.50024	1.70351	3.1193	SPRY4	Sprouty RTK signaling antagonist 4;Protein sprouty homolog 4	Q9C004	S	Q9C004_S280_M1	280	CRCKHTNSVICKAAS	1
1.18936	1.67188	0.656494	2.24202	NaN	2.44879		1.25141	1.17283	2.41159	SPRY4	Sprouty RTK signaling antagonist 4;Protein sprouty homolog 4	A0A0C4DFS6	S	A0A0C4DFS6_S148_M1	148	PPVADQASPRAVRIQ	1
1.18936	1.67188	0.656494	2.24202	NaN	2.44879		1.25141	1.17283	2.41159	SPRY4	Sprouty RTK signaling antagonist 4;Protein sprouty homolog 4	Q9C004	S	Q9C004_S125_M1	125	PPVADQASPRAVRIQ	1
NaN	0.425975	NaN	2.15111	2.74577	2.45561		0	2.02486	0	DLG1	Disks large homolog 1	A0A0C4DFT3	S	A0A0C4DFT3_S659_M1	659	FYKNKDQSEQETSDA	1
NaN	0.425975	NaN	2.15111	2.74577	2.45561		0	2.02486	0	DLG1	Disks large homolog 1	A0A590UJD9	S	A0A590UJD9_S692_M1	692	FYKNKDQSEQETSDA	1
NaN	-2.15895	-3.54469	NaN	NaN	-0.66502		0	2.1868	0	DLG1	Disks large homolog 1	A0A0C4DFT3	T	A0A0C4DFT3_T671_M1	671	SDADQHVTSNASDSE	1
NaN	-2.15895	-3.54469	NaN	NaN	-0.66502		0	2.1868	0	DLG1	Disks large homolog 1	A0A590UJD9	T	A0A590UJD9_T704_M1	704	SDADQHVTSNASDSE	1
0.467705	0.683565	0.912075	-1.09769	-0.864124	-0.549853	+	2.76583	-1.525	-5.01504	DLG1	Disks large homolog 1	A0A0C4DFT3	S	A0A0C4DFT3_S636_M1	636	SKTRDKGSFNDKRKK	1
0.467705	0.683565	0.912075	-1.09769	-0.864124	-0.549853	+	2.76583	-1.525	-5.01504	DLG1	Disks large homolog 1	A0A590UJD9	S	A0A590UJD9_S669_M1	669	SKTRDKGSFNDKRKK	1
1.97855	1.89629	2.10353	-2.29572	NaN	NaN		0	-4.28851	0	SLC26A6	Solute carrier family 26 member 6	A0A0C4DFT5	S	A0A0C4DFT5_S731_M1	731	HPRPVPDSPVSVTRL	1
1.97855	1.89629	2.10353	-2.29572	NaN	NaN		0	-4.28851	0	SLC26A6	Solute carrier family 26 member 6	G3XAC1	S	G3XAC1_S644_M1	644	HPRPVPDSPVSVTRL	1
1.97855	1.89629	2.10353	-2.29572	NaN	NaN		0	-4.28851	0	SLC26A6	Solute carrier family 26 member 6	Q9BXS9	S	Q9BXS9_S752_M1	752	HPRPVPDSPVSVTRL	1
4.24239	2.94079	2.24968	-1.45552	-2.52808	-0.84563	+	2.46986	-4.75403	-5.50486	SET	SET nuclear proto-oncogene	A0A0C4DFV9	S	A0A0C4DFV9_S24_M1	24	HDGADETSEKEQQEA	1
1.66353	0.518692	0.699191	-0.0378742	-4.08565	-0.475911		0.872087	-2.49362	-1.74278	SET	SET nuclear proto-oncogene	A0A0C4DFV9	S	A0A0C4DFV9_S15_M1	15	VSKKELNSNHDGADE	1
2.35172	2.66872	2.48906	1.76609	-0.292385	2.08342		0.812576	-1.31746	-1.54934	SET	SET nuclear proto-oncogene	A0A0C4DFV9	S	A0A0C4DFV9_S50_M1	50	DRLNEQASEEILKVE	1
-0.173388	-0.165147	0.173581	NaN	NaN	NaN		0	NaN	0	;SRCAP	Snf2 related CREBBP activator protein (Fragment);Helicase SRCAP	A0A0C4DFX4	S	A0A0C4DFX4_S2548_M1	2548	RPPRRRTSADVEIRG	1
-0.173388	-0.165147	0.173581	NaN	NaN	NaN		0	NaN	0	;SRCAP	Snf2 related CREBBP activator protein (Fragment);Helicase SRCAP	Q6ZRS2	S	Q6ZRS2_S2725_M1	2725	RPPRRRTSADVEIRG	1
-2.89524	-1.87469	-1.62597	NaN	NaN	-1.97461		0	0.157361	0	;SRCAP	Snf2 related CREBBP activator protein (Fragment);Helicase SRCAP	A0A0C4DFX4	S	A0A0C4DFX4_S2971_M1	2971	AGAPVGGSPGLAKRG	1
-2.89524	-1.87469	-1.62597	NaN	NaN	-1.97461		0	0.157361	0	;SRCAP	Snf2 related CREBBP activator protein (Fragment);Helicase SRCAP	Q6ZRS2	S	Q6ZRS2_S3148_M1	3148	AGAPVGGSPGLAKRG	1
-3.7758	-4.8634	NaN	NaN	-3.2817	NaN		0	1.03789	0	;SRCAP	Snf2 related CREBBP activator protein (Fragment);Helicase SRCAP	A0A0C4DFX4	S	A0A0C4DFX4_S2839_M1	2839	RPPKNPPSPRPSQLP	1
-3.7758	-4.8634	NaN	NaN	-3.2817	NaN		0	1.03789	0	;SRCAP	Snf2 related CREBBP activator protein (Fragment);Helicase SRCAP	Q6ZRS2	S	Q6ZRS2_S3016_M1	3016	RPPKNPPSPRPSQLP	1
NaN	NaN	NaN	-0.916268	NaN	NaN		0	NaN	0	NELFA	Negative elongation factor complex member A;Negative elongation factor complex member A (Fragment);Negative elongation factor A	A0A0C4DFX9	T	A0A0C4DFX9_T376_M1	376	EPSAPSPTLPAQFKQ	1
NaN	NaN	NaN	-0.916268	NaN	NaN		0	NaN	0	NELFA	Negative elongation factor complex member A;Negative elongation factor complex member A (Fragment);Negative elongation factor A	H0Y3X6	T	H0Y3X6_T369_M1	369	EPSAPSPTLPAQFKQ	1
NaN	NaN	NaN	-0.916268	NaN	NaN		0	NaN	0	NELFA	Negative elongation factor complex member A;Negative elongation factor complex member A (Fragment);Negative elongation factor A	Q9H3P2	T	Q9H3P2_T365_M1	365	EPSAPSPTLPAQFKQ	1
0.187329	0.0455856	NaN	NaN	-0.913832	NaN		0	-1.03029	0	NELFA	Negative elongation factor complex member A;Negative elongation factor complex member A (Fragment);Negative elongation factor A	A0A0C4DFX9	S	A0A0C4DFX9_S374_M1	374	PEEPSAPSPTLPAQF	1
0.187329	0.0455856	NaN	NaN	-0.913832	NaN		0	-1.03029	0	NELFA	Negative elongation factor complex member A;Negative elongation factor complex member A (Fragment);Negative elongation factor A	H0Y3X6	S	H0Y3X6_S367_M1	367	PEEPSAPSPTLPAQF	1
0.187329	0.0455856	NaN	NaN	-0.913832	NaN		0	-1.03029	0	NELFA	Negative elongation factor complex member A;Negative elongation factor complex member A (Fragment);Negative elongation factor A	Q9H3P2	S	Q9H3P2_S363_M1	363	PEEPSAPSPTLPAQF	1
0.26184	0.103681	-1.145	NaN	NaN	-3.45591		0	-3.19609	0	NELFA	Negative elongation factor complex member A;Negative elongation factor complex member A (Fragment);Negative elongation factor A	A0A0C4DFX9	T	A0A0C4DFX9_T288_M1	288	EAKRRRKTLDAEVVE	1
0.26184	0.103681	-1.145	NaN	NaN	-3.45591		0	-3.19609	0	NELFA	Negative elongation factor complex member A;Negative elongation factor complex member A (Fragment);Negative elongation factor A	H0Y3X6	T	H0Y3X6_T281_M1	281	EAKRRRKTLDAEVVE	1
0.26184	0.103681	-1.145	NaN	NaN	-3.45591		0	-3.19609	0	NELFA	Negative elongation factor complex member A;Negative elongation factor complex member A (Fragment);Negative elongation factor A	Q9H3P2	T	Q9H3P2_T277_M1	277	EAKRRRKTLDAEVVE	1
2.33944	-1.16425	-0.182746	NaN	NaN	NaN		0	NaN	0	STX1A	Syntaxin-1A	A0A0C4DFZ1	S	A0A0C4DFZ1_S14_M1	14	ELRTAKDSDDDDDVA	1
0.888313	0.462263	-0.029068	2.20639	2.25492	2.09062	+	2.53152	1.74348	4.71858	ABI2	Abl interactor 2;Abl interactor 2;Abl interactor 2 (Fragment);Abl interactor 2;Abl interactor 2;Abl interactor 2 (Fragment);Abl interactor 2	A0A0C4DG21	S	A0A0C4DG21_S221_M1	221	NMAPSQQSPVRTASV	1
0.888313	0.462263	-0.029068	2.20639	2.25492	2.09062	+	2.53152	1.74348	4.71858	ABI2	Abl interactor 2;Abl interactor 2;Abl interactor 2 (Fragment);Abl interactor 2;Abl interactor 2;Abl interactor 2 (Fragment);Abl interactor 2	A0A7D9NKC8	S	A0A7D9NKC8_S227_M1	227	NMAPSQQSPVRTASV	1
0.888313	0.462263	-0.029068	2.20639	2.25492	2.09062	+	2.53152	1.74348	4.71858	ABI2	Abl interactor 2;Abl interactor 2;Abl interactor 2 (Fragment);Abl interactor 2;Abl interactor 2;Abl interactor 2 (Fragment);Abl interactor 2	E7EP65	S	E7EP65_S227_M1	227	NMAPSQQSPVRTASV	1
0.888313	0.462263	-0.029068	2.20639	2.25492	2.09062	+	2.53152	1.74348	4.71858	ABI2	Abl interactor 2;Abl interactor 2;Abl interactor 2 (Fragment);Abl interactor 2;Abl interactor 2;Abl interactor 2 (Fragment);Abl interactor 2	E7EW77	S	E7EW77_S227_M1	227	NMAPSQQSPVRTASV	1
0.888313	0.462263	-0.029068	2.20639	2.25492	2.09062	+	2.53152	1.74348	4.71858	ABI2	Abl interactor 2;Abl interactor 2;Abl interactor 2 (Fragment);Abl interactor 2;Abl interactor 2;Abl interactor 2 (Fragment);Abl interactor 2	F8WAL6	S	F8WAL6_S227_M1	227	NMAPSQQSPVRTASV	1
0.888313	0.462263	-0.029068	2.20639	2.25492	2.09062	+	2.53152	1.74348	4.71858	ABI2	Abl interactor 2;Abl interactor 2;Abl interactor 2 (Fragment);Abl interactor 2;Abl interactor 2;Abl interactor 2 (Fragment);Abl interactor 2	H0Y6B5	S	H0Y6B5_S68_M1	68	NMAPSQQSPVRTASV	1
0.888313	0.462263	-0.029068	2.20639	2.25492	2.09062	+	2.53152	1.74348	4.71858	ABI2	Abl interactor 2;Abl interactor 2;Abl interactor 2 (Fragment);Abl interactor 2;Abl interactor 2;Abl interactor 2 (Fragment);Abl interactor 2	Q9NYB9	S	Q9NYB9_S227_M1	227	NMAPSQQSPVRTASV	1
-0.2932	-1.46136	NaN	NaN	NaN	NaN		0	NaN	0	PEX1	Peroxisomal ATPase PEX1	A0A0C4DG33	S	A0A0C4DG33_S1154_M1	1154	KGRYRSQSGEDESMN	1
-0.2932	-1.46136	NaN	NaN	NaN	NaN		0	NaN	0	PEX1	Peroxisomal ATPase PEX1	O43933	S	O43933_S1211_M1	1211	KGRYRSQSGEDESMN	1
-5.20992	-4.41271	NaN	NaN	NaN	NaN		0	NaN	0	SYNE1	Spectrin repeat containing nuclear envelope protein 1	A0A0C4DG40	S	A0A0C4DG40_S8277_M1	8277	ENAIKNTSGDHSALE	1
1.88645	2.35177	2.64659	2.51315	NaN	2.09323		0.00816655	0.00825516	0.0193914	PVR	PVR cell adhesion molecule;Poliovirus receptor	A0A0C4DG49	S	A0A0C4DG49_S406_M1	406	SAVSRENSSSQDPQT	1
1.88645	2.35177	2.64659	2.51315	NaN	2.09323		0.00816655	0.00825516	0.0193914	PVR	PVR cell adhesion molecule;Poliovirus receptor	P15151	S	P15151_S406_M1	406	SAVSRENSSSQDPQT	1
-1.34192	-1.64644	-1.78207	NaN	NaN	NaN		0	NaN	0	DDX46	RNA helicase;Probable ATP-dependent RNA helicase DDX46	A0A0C4DG89	S	A0A0C4DG89_S774_M1	774	IKKSSGFSGKGFKFD	1
-1.34192	-1.64644	-1.78207	NaN	NaN	NaN		0	NaN	0	DDX46	RNA helicase;Probable ATP-dependent RNA helicase DDX46	Q7L014	S	Q7L014_S774_M1	774	IKKSSGFSGKGFKFD	1
NaN	-0.881452	NaN	NaN	NaN	NaN		0	NaN	0	THOC2	THO complex subunit 2	A0A0C4DG98	T	A0A0C4DG98_T1308_M1	1308	PSPSHSSTVKDSLIE	1
NaN	-0.881452	NaN	NaN	NaN	NaN		0	NaN	0	THOC2	THO complex subunit 2	Q8NI27	T	Q8NI27_T1423_M1	1423	PSPSHSSTVKDSLIE	1
-3.94005	-1.87381	NaN	-2.09455	NaN	NaN		0	0.812381	0	THOC2	THO complex subunit 2	A0A0C4DG98	S	A0A0C4DG98_S1302_M1	1302	RKIDTHPSPSHSSTV	1
-3.94005	-1.87381	NaN	-2.09455	NaN	NaN		0	0.812381	0	THOC2	THO complex subunit 2	Q8NI27	S	Q8NI27_S1417_M1	1417	RKIDTHPSPSHSSTV	1
NaN	NaN	NaN	NaN	NaN	NaN		NaN	0	NaN	THOC2	THO complex subunit 2	A0A0C4DG98	S	A0A0C4DG98_S1401_M1	1401	VSKHKSESPCESPYP	1
NaN	NaN	NaN	NaN	NaN	NaN		NaN	0	NaN	THOC2	THO complex subunit 2	Q8NI27	S	Q8NI27_S1516_M1	1516	VSKHKSESPCESPYP	1
-0.797506	-0.848686	-0.404907	NaN	NaN	NaN		0	NaN	0	THOC2	THO complex subunit 2	A0A0C4DG98	S	A0A0C4DG98_S1399_M1	1399	MGVSKHKSESPCESP	1
-0.797506	-0.848686	-0.404907	NaN	NaN	NaN		0	NaN	0	THOC2	THO complex subunit 2	Q8NI27	S	Q8NI27_S1514_M1	1514	MGVSKHKSESPCESP	1
NaN	NaN	-0.761295	NaN	NaN	NaN		0	NaN	0	ABLIM3	Actin binding LIM protein family member 3;Actin-binding LIM protein 3	A0A0C4DGA7	S	A0A0C4DGA7_S373_M1	373	LRQRRASSPGYIDSP	1
NaN	NaN	-0.761295	NaN	NaN	NaN		0	NaN	0	ABLIM3	Actin binding LIM protein family member 3;Actin-binding LIM protein 3	O94929	S	O94929_S373_M1	373	LRQRRASSPGYIDSP	1
0.0358973	0.211104	NaN	NaN	NaN	NaN		0	NaN	0	ABLIM3	Actin binding LIM protein family member 3;Actin-binding LIM protein 3	A0A0C4DGA7	Y	A0A0C4DGA7_Y376_M1	376	RRASSPGYIDSPTYS	1
0.0358973	0.211104	NaN	NaN	NaN	NaN		0	NaN	0	ABLIM3	Actin binding LIM protein family member 3;Actin-binding LIM protein 3	O94929	Y	O94929_Y376_M1	376	RRASSPGYIDSPTYS	1
-2.46425	-2.08446	-1.26395	0.813253	NaN	1.0076	+	2.06334	2.84798	5.05888	ABLIM3	Actin binding LIM protein family member 3;Actin-binding LIM protein 3	A0A0C4DGA7	S	A0A0C4DGA7_S388_M1	388	TYSRQGMSPTFSRSP	1
-2.46425	-2.08446	-1.26395	0.813253	NaN	1.0076	+	2.06334	2.84798	5.05888	ABLIM3	Actin binding LIM protein family member 3;Actin-binding LIM protein 3	O94929	S	O94929_S388_M1	388	TYSRQGMSPTFSRSP	1
-1.09955	-1.31569	-0.41117	NaN	NaN	NaN		0	NaN	0	ABLIM3	Actin binding LIM protein family member 3;Actin-binding LIM protein 3	A0A0C4DGA7	S	A0A0C4DGA7_S470_M1	470	VPRARRFSSGGEEDD	1
-1.09955	-1.31569	-0.41117	NaN	NaN	NaN		0	NaN	0	ABLIM3	Actin binding LIM protein family member 3;Actin-binding LIM protein 3	O94929	S	O94929_S503_M1	503	VPRARRFSSGGEEDD	1
2.57403	1.91286	2.78744	4.5865	4.49188	4.23674	+	2.68439	2.0136	5.25426	CHD4	DNA helicase;DNA helicase;DNA helicase (Fragment);DNA helicase;DNA helicase;DNA helicase;DNA helicase;DNA helicase;Chromodomain-helicase-DNA-binding protein 4	A0A0C4DGG9	S	A0A0C4DGG9_S1560_M1	1560	KKMSQPGSPSPKTPT	1
2.57403	1.91286	2.78744	4.5865	4.49188	4.23674	+	2.68439	2.0136	5.25426	CHD4	DNA helicase;DNA helicase;DNA helicase (Fragment);DNA helicase;DNA helicase;DNA helicase;DNA helicase;DNA helicase;Chromodomain-helicase-DNA-binding protein 4	A0A2R8Y212	S	A0A2R8Y212_S1535_M1	1535	KKMSQPGSPSPKTPT	1
2.57403	1.91286	2.78744	4.5865	4.49188	4.23674	+	2.68439	2.0136	5.25426	CHD4	DNA helicase;DNA helicase;DNA helicase (Fragment);DNA helicase;DNA helicase;DNA helicase;DNA helicase;DNA helicase;Chromodomain-helicase-DNA-binding protein 4	A0A2R8Y425	S	A0A2R8Y425_S1511_M1	1511	KKMSQPGSPSPKTPT	1
2.57403	1.91286	2.78744	4.5865	4.49188	4.23674	+	2.68439	2.0136	5.25426	CHD4	DNA helicase;DNA helicase;DNA helicase (Fragment);DNA helicase;DNA helicase;DNA helicase;DNA helicase;DNA helicase;Chromodomain-helicase-DNA-binding protein 4	A0A2R8Y521	S	A0A2R8Y521_S1543_M1	1543	KKMSQPGSPSPKTPT	1
2.57403	1.91286	2.78744	4.5865	4.49188	4.23674	+	2.68439	2.0136	5.25426	CHD4	DNA helicase;DNA helicase;DNA helicase (Fragment);DNA helicase;DNA helicase;DNA helicase;DNA helicase;DNA helicase;Chromodomain-helicase-DNA-binding protein 4	A0A2R8Y5J0	S	A0A2R8Y5J0_S1515_M1	1515	KKMSQPGSPSPKTPT	1
2.57403	1.91286	2.78744	4.5865	4.49188	4.23674	+	2.68439	2.0136	5.25426	CHD4	DNA helicase;DNA helicase;DNA helicase (Fragment);DNA helicase;DNA helicase;DNA helicase;DNA helicase;DNA helicase;Chromodomain-helicase-DNA-binding protein 4	A0A2R8YFK9	S	A0A2R8YFK9_S1522_M1	1522	KKMSQPGSPSPKTPT	1
2.57403	1.91286	2.78744	4.5865	4.49188	4.23674	+	2.68439	2.0136	5.25426	CHD4	DNA helicase;DNA helicase;DNA helicase (Fragment);DNA helicase;DNA helicase;DNA helicase;DNA helicase;DNA helicase;Chromodomain-helicase-DNA-binding protein 4	A0A2U3TZM0	S	A0A2U3TZM0_S1522_M1	1522	KKMSQPGSPSPKTPT	1
2.57403	1.91286	2.78744	4.5865	4.49188	4.23674	+	2.68439	2.0136	5.25426	CHD4	DNA helicase;DNA helicase;DNA helicase (Fragment);DNA helicase;DNA helicase;DNA helicase;DNA helicase;DNA helicase;Chromodomain-helicase-DNA-binding protein 4	F5GWX5	S	F5GWX5_S1528_M1	1528	KKMSQPGSPSPKTPT	1
2.57403	1.91286	2.78744	4.5865	4.49188	4.23674	+	2.68439	2.0136	5.25426	CHD4	DNA helicase;DNA helicase;DNA helicase (Fragment);DNA helicase;DNA helicase;DNA helicase;DNA helicase;DNA helicase;Chromodomain-helicase-DNA-binding protein 4	Q14839	S	Q14839_S1535_M1	1535	KKMSQPGSPSPKTPT	1
-0.123047	0.198042	-0.321649	NaN	NaN	NaN		0	NaN	0	CHD4	DNA helicase;DNA helicase;DNA helicase (Fragment);DNA helicase;DNA helicase;DNA helicase;DNA helicase;DNA helicase;Chromodomain-helicase-DNA-binding protein 4	A0A0C4DGG9	S	A0A0C4DGG9_S1562_M1	1562	MSQPGSPSPKTPTPS	1
-0.123047	0.198042	-0.321649	NaN	NaN	NaN		0	NaN	0	CHD4	DNA helicase;DNA helicase;DNA helicase (Fragment);DNA helicase;DNA helicase;DNA helicase;DNA helicase;DNA helicase;Chromodomain-helicase-DNA-binding protein 4	A0A2R8Y212	S	A0A2R8Y212_S1537_M1	1537	MSQPGSPSPKTPTPS	1
-0.123047	0.198042	-0.321649	NaN	NaN	NaN		0	NaN	0	CHD4	DNA helicase;DNA helicase;DNA helicase (Fragment);DNA helicase;DNA helicase;DNA helicase;DNA helicase;DNA helicase;Chromodomain-helicase-DNA-binding protein 4	A0A2R8Y425	S	A0A2R8Y425_S1513_M1	1513	MSQPGSPSPKTPTPS	1
-0.123047	0.198042	-0.321649	NaN	NaN	NaN		0	NaN	0	CHD4	DNA helicase;DNA helicase;DNA helicase (Fragment);DNA helicase;DNA helicase;DNA helicase;DNA helicase;DNA helicase;Chromodomain-helicase-DNA-binding protein 4	A0A2R8Y521	S	A0A2R8Y521_S1545_M1	1545	MSQPGSPSPKTPTPS	1
-0.123047	0.198042	-0.321649	NaN	NaN	NaN		0	NaN	0	CHD4	DNA helicase;DNA helicase;DNA helicase (Fragment);DNA helicase;DNA helicase;DNA helicase;DNA helicase;DNA helicase;Chromodomain-helicase-DNA-binding protein 4	A0A2R8Y5J0	S	A0A2R8Y5J0_S1517_M1	1517	MSQPGSPSPKTPTPS	1
-0.123047	0.198042	-0.321649	NaN	NaN	NaN		0	NaN	0	CHD4	DNA helicase;DNA helicase;DNA helicase (Fragment);DNA helicase;DNA helicase;DNA helicase;DNA helicase;DNA helicase;Chromodomain-helicase-DNA-binding protein 4	A0A2R8YFK9	S	A0A2R8YFK9_S1524_M1	1524	MSQPGSPSPKTPTPS	1
-0.123047	0.198042	-0.321649	NaN	NaN	NaN		0	NaN	0	CHD4	DNA helicase;DNA helicase;DNA helicase (Fragment);DNA helicase;DNA helicase;DNA helicase;DNA helicase;DNA helicase;Chromodomain-helicase-DNA-binding protein 4	A0A2U3TZM0	S	A0A2U3TZM0_S1524_M1	1524	MSQPGSPSPKTPTPS	1
-0.123047	0.198042	-0.321649	NaN	NaN	NaN		0	NaN	0	CHD4	DNA helicase;DNA helicase;DNA helicase (Fragment);DNA helicase;DNA helicase;DNA helicase;DNA helicase;DNA helicase;Chromodomain-helicase-DNA-binding protein 4	F5GWX5	S	F5GWX5_S1530_M1	1530	MSQPGSPSPKTPTPS	1
-0.123047	0.198042	-0.321649	NaN	NaN	NaN		0	NaN	0	CHD4	DNA helicase;DNA helicase;DNA helicase (Fragment);DNA helicase;DNA helicase;DNA helicase;DNA helicase;DNA helicase;Chromodomain-helicase-DNA-binding protein 4	Q14839	S	Q14839_S1537_M1	1537	MSQPGSPSPKTPTPS	1
0.4879	0.781253	1.32163	NaN	NaN	NaN		0	NaN	0	CHD4	DNA helicase;DNA helicase;DNA helicase (Fragment);DNA helicase;DNA helicase;DNA helicase;DNA helicase;DNA helicase;Chromodomain-helicase-DNA-binding protein 4	A0A0C4DGG9	S	A0A0C4DGG9_S1560_M2	1560	KKMSQPGSPSPKTPT	2
0.4879	0.781253	1.32163	NaN	NaN	NaN		0	NaN	0	CHD4	DNA helicase;DNA helicase;DNA helicase (Fragment);DNA helicase;DNA helicase;DNA helicase;DNA helicase;DNA helicase;Chromodomain-helicase-DNA-binding protein 4	A0A0C4DGG9	S	A0A0C4DGG9_S1556_M2	1556	VEENKKMSQPGSPSP	2
0.4879	0.781253	1.32163	NaN	NaN	NaN		0	NaN	0	CHD4	DNA helicase;DNA helicase;DNA helicase (Fragment);DNA helicase;DNA helicase;DNA helicase;DNA helicase;DNA helicase;Chromodomain-helicase-DNA-binding protein 4	A0A2R8Y212	S	A0A2R8Y212_S1535_M2	1535	KKMSQPGSPSPKTPT	2
0.4879	0.781253	1.32163	NaN	NaN	NaN		0	NaN	0	CHD4	DNA helicase;DNA helicase;DNA helicase (Fragment);DNA helicase;DNA helicase;DNA helicase;DNA helicase;DNA helicase;Chromodomain-helicase-DNA-binding protein 4	A0A2R8Y212	S	A0A2R8Y212_S1531_M2	1531	VEENKKMSQPGSPSP	2
0.4879	0.781253	1.32163	NaN	NaN	NaN		0	NaN	0	CHD4	DNA helicase;DNA helicase;DNA helicase (Fragment);DNA helicase;DNA helicase;DNA helicase;DNA helicase;DNA helicase;Chromodomain-helicase-DNA-binding protein 4	A0A2R8Y425	S	A0A2R8Y425_S1511_M2	1511	KKMSQPGSPSPKTPT	2
0.4879	0.781253	1.32163	NaN	NaN	NaN		0	NaN	0	CHD4	DNA helicase;DNA helicase;DNA helicase (Fragment);DNA helicase;DNA helicase;DNA helicase;DNA helicase;DNA helicase;Chromodomain-helicase-DNA-binding protein 4	A0A2R8Y425	S	A0A2R8Y425_S1507_M2	1507	VEENKKMSQPGSPSP	2
0.4879	0.781253	1.32163	NaN	NaN	NaN		0	NaN	0	CHD4	DNA helicase;DNA helicase;DNA helicase (Fragment);DNA helicase;DNA helicase;DNA helicase;DNA helicase;DNA helicase;Chromodomain-helicase-DNA-binding protein 4	A0A2R8Y521	S	A0A2R8Y521_S1543_M2	1543	KKMSQPGSPSPKTPT	2
0.4879	0.781253	1.32163	NaN	NaN	NaN		0	NaN	0	CHD4	DNA helicase;DNA helicase;DNA helicase (Fragment);DNA helicase;DNA helicase;DNA helicase;DNA helicase;DNA helicase;Chromodomain-helicase-DNA-binding protein 4	A0A2R8Y521	S	A0A2R8Y521_S1539_M2	1539	VEENKKMSQPGSPSP	2
0.4879	0.781253	1.32163	NaN	NaN	NaN		0	NaN	0	CHD4	DNA helicase;DNA helicase;DNA helicase (Fragment);DNA helicase;DNA helicase;DNA helicase;DNA helicase;DNA helicase;Chromodomain-helicase-DNA-binding protein 4	A0A2R8Y5J0	S	A0A2R8Y5J0_S1515_M2	1515	KKMSQPGSPSPKTPT	2
0.4879	0.781253	1.32163	NaN	NaN	NaN		0	NaN	0	CHD4	DNA helicase;DNA helicase;DNA helicase (Fragment);DNA helicase;DNA helicase;DNA helicase;DNA helicase;DNA helicase;Chromodomain-helicase-DNA-binding protein 4	A0A2R8Y5J0	S	A0A2R8Y5J0_S1511_M2	1511	VEENKKMSQPGSPSP	2
0.4879	0.781253	1.32163	NaN	NaN	NaN		0	NaN	0	CHD4	DNA helicase;DNA helicase;DNA helicase (Fragment);DNA helicase;DNA helicase;DNA helicase;DNA helicase;DNA helicase;Chromodomain-helicase-DNA-binding protein 4	A0A2R8YFK9	S	A0A2R8YFK9_S1522_M2	1522	KKMSQPGSPSPKTPT	2
0.4879	0.781253	1.32163	NaN	NaN	NaN		0	NaN	0	CHD4	DNA helicase;DNA helicase;DNA helicase (Fragment);DNA helicase;DNA helicase;DNA helicase;DNA helicase;DNA helicase;Chromodomain-helicase-DNA-binding protein 4	A0A2R8YFK9	S	A0A2R8YFK9_S1518_M2	1518	VEENKKMSQPGSPSP	2
0.4879	0.781253	1.32163	NaN	NaN	NaN		0	NaN	0	CHD4	DNA helicase;DNA helicase;DNA helicase (Fragment);DNA helicase;DNA helicase;DNA helicase;DNA helicase;DNA helicase;Chromodomain-helicase-DNA-binding protein 4	A0A2U3TZM0	S	A0A2U3TZM0_S1522_M2	1522	KKMSQPGSPSPKTPT	2
0.4879	0.781253	1.32163	NaN	NaN	NaN		0	NaN	0	CHD4	DNA helicase;DNA helicase;DNA helicase (Fragment);DNA helicase;DNA helicase;DNA helicase;DNA helicase;DNA helicase;Chromodomain-helicase-DNA-binding protein 4	A0A2U3TZM0	S	A0A2U3TZM0_S1518_M2	1518	VEENKKMSQPGSPSP	2
0.4879	0.781253	1.32163	NaN	NaN	NaN		0	NaN	0	CHD4	DNA helicase;DNA helicase;DNA helicase (Fragment);DNA helicase;DNA helicase;DNA helicase;DNA helicase;DNA helicase;Chromodomain-helicase-DNA-binding protein 4	F5GWX5	S	F5GWX5_S1528_M2	1528	KKMSQPGSPSPKTPT	2
0.4879	0.781253	1.32163	NaN	NaN	NaN		0	NaN	0	CHD4	DNA helicase;DNA helicase;DNA helicase (Fragment);DNA helicase;DNA helicase;DNA helicase;DNA helicase;DNA helicase;Chromodomain-helicase-DNA-binding protein 4	F5GWX5	S	F5GWX5_S1524_M2	1524	VEENKKMSQPGSPSP	2
0.4879	0.781253	1.32163	NaN	NaN	NaN		0	NaN	0	CHD4	DNA helicase;DNA helicase;DNA helicase (Fragment);DNA helicase;DNA helicase;DNA helicase;DNA helicase;DNA helicase;Chromodomain-helicase-DNA-binding protein 4	Q14839	S	Q14839_S1535_M2	1535	KKMSQPGSPSPKTPT	2
0.4879	0.781253	1.32163	NaN	NaN	NaN		0	NaN	0	CHD4	DNA helicase;DNA helicase;DNA helicase (Fragment);DNA helicase;DNA helicase;DNA helicase;DNA helicase;DNA helicase;Chromodomain-helicase-DNA-binding protein 4	Q14839	S	Q14839_S1531_M2	1531	VEENKKMSQPGSPSP	2
-1.97858	NaN	-2.11679	NaN	NaN	NaN		0	NaN	0	CHD4	DNA helicase;DNA helicase;DNA helicase (Fragment);DNA helicase;DNA helicase;DNA helicase;DNA helicase;DNA helicase;Chromodomain-helicase-DNA-binding protein 4	A0A0C4DGG9	S	A0A0C4DGG9_S1346_M1	1346	QVNYNDGSQEDRGVC	1
-1.97858	NaN	-2.11679	NaN	NaN	NaN		0	NaN	0	CHD4	DNA helicase;DNA helicase;DNA helicase (Fragment);DNA helicase;DNA helicase;DNA helicase;DNA helicase;DNA helicase;Chromodomain-helicase-DNA-binding protein 4	A0A2R8Y212	S	A0A2R8Y212_S1349_M1	1349	QVNYNDGSQEDRDWQ	1
-1.97858	NaN	-2.11679	NaN	NaN	NaN		0	NaN	0	CHD4	DNA helicase;DNA helicase;DNA helicase (Fragment);DNA helicase;DNA helicase;DNA helicase;DNA helicase;DNA helicase;Chromodomain-helicase-DNA-binding protein 4	A0A2R8Y425	S	A0A2R8Y425_S1325_M1	1325	QVNYNDGSQEDRDWQ	1
-1.97858	NaN	-2.11679	NaN	NaN	NaN		0	NaN	0	CHD4	DNA helicase;DNA helicase;DNA helicase (Fragment);DNA helicase;DNA helicase;DNA helicase;DNA helicase;DNA helicase;Chromodomain-helicase-DNA-binding protein 4	A0A2R8Y521	S	A0A2R8Y521_S1329_M1	1329	QVNYNDGSQEDRGVC	1
-1.97858	NaN	-2.11679	NaN	NaN	NaN		0	NaN	0	CHD4	DNA helicase;DNA helicase;DNA helicase (Fragment);DNA helicase;DNA helicase;DNA helicase;DNA helicase;DNA helicase;Chromodomain-helicase-DNA-binding protein 4	A0A2R8Y5J0	S	A0A2R8Y5J0_S1329_M1	1329	QVNYNDGSQEDRDWQ	1
-1.97858	NaN	-2.11679	NaN	NaN	NaN		0	NaN	0	CHD4	DNA helicase;DNA helicase;DNA helicase (Fragment);DNA helicase;DNA helicase;DNA helicase;DNA helicase;DNA helicase;Chromodomain-helicase-DNA-binding protein 4	A0A2R8YFK9	S	A0A2R8YFK9_S1336_M1	1336	QVNYNDGSQEDRDWQ	1
-1.97858	NaN	-2.11679	NaN	NaN	NaN		0	NaN	0	CHD4	DNA helicase;DNA helicase;DNA helicase (Fragment);DNA helicase;DNA helicase;DNA helicase;DNA helicase;DNA helicase;Chromodomain-helicase-DNA-binding protein 4	A0A2U3TZM0	S	A0A2U3TZM0_S1336_M1	1336	QVNYNDGSQEDRDWQ	1
-1.97858	NaN	-2.11679	NaN	NaN	NaN		0	NaN	0	CHD4	DNA helicase;DNA helicase;DNA helicase (Fragment);DNA helicase;DNA helicase;DNA helicase;DNA helicase;DNA helicase;Chromodomain-helicase-DNA-binding protein 4	F5GWX5	S	F5GWX5_S1342_M1	1342	QVNYNDGSQEDRDWQ	1
-1.97858	NaN	-2.11679	NaN	NaN	NaN		0	NaN	0	CHD4	DNA helicase;DNA helicase;DNA helicase (Fragment);DNA helicase;DNA helicase;DNA helicase;DNA helicase;DNA helicase;Chromodomain-helicase-DNA-binding protein 4	Q14839	S	Q14839_S1349_M1	1349	QVNYNDGSQEDRDWQ	1
-0.650313	NaN	-1.6389	NaN	NaN	-4.4006		0	-3.25599	0	CHD4	DNA helicase;DNA helicase;DNA helicase (Fragment);DNA helicase;DNA helicase;DNA helicase;DNA helicase;DNA helicase;Chromodomain-helicase-DNA-binding protein 4	A0A0C4DGG9	S	A0A0C4DGG9_S1595_M1	1595	GIKIEENSLKEEESI	1
-0.650313	NaN	-1.6389	NaN	NaN	-4.4006		0	-3.25599	0	CHD4	DNA helicase;DNA helicase;DNA helicase (Fragment);DNA helicase;DNA helicase;DNA helicase;DNA helicase;DNA helicase;Chromodomain-helicase-DNA-binding protein 4	A0A2R8Y212	S	A0A2R8Y212_S1570_M1	1570	GIKIEENSLKEEESI	1
-0.650313	NaN	-1.6389	NaN	NaN	-4.4006		0	-3.25599	0	CHD4	DNA helicase;DNA helicase;DNA helicase (Fragment);DNA helicase;DNA helicase;DNA helicase;DNA helicase;DNA helicase;Chromodomain-helicase-DNA-binding protein 4	A0A2R8Y425	S	A0A2R8Y425_S1546_M1	1546	GIKIEENSLKEEESI	1
-0.650313	NaN	-1.6389	NaN	NaN	-4.4006		0	-3.25599	0	CHD4	DNA helicase;DNA helicase;DNA helicase (Fragment);DNA helicase;DNA helicase;DNA helicase;DNA helicase;DNA helicase;Chromodomain-helicase-DNA-binding protein 4	A0A2R8Y521	S	A0A2R8Y521_S1578_M1	1578	GIKIEENSLKEEESI	1
-0.650313	NaN	-1.6389	NaN	NaN	-4.4006		0	-3.25599	0	CHD4	DNA helicase;DNA helicase;DNA helicase (Fragment);DNA helicase;DNA helicase;DNA helicase;DNA helicase;DNA helicase;Chromodomain-helicase-DNA-binding protein 4	A0A2R8Y5J0	S	A0A2R8Y5J0_S1550_M1	1550	GIKIEENSLKEEESI	1
-0.650313	NaN	-1.6389	NaN	NaN	-4.4006		0	-3.25599	0	CHD4	DNA helicase;DNA helicase;DNA helicase (Fragment);DNA helicase;DNA helicase;DNA helicase;DNA helicase;DNA helicase;Chromodomain-helicase-DNA-binding protein 4	A0A2R8YFK9	S	A0A2R8YFK9_S1557_M1	1557	GIKIEENSLKEEESI	1
-0.650313	NaN	-1.6389	NaN	NaN	-4.4006		0	-3.25599	0	CHD4	DNA helicase;DNA helicase;DNA helicase (Fragment);DNA helicase;DNA helicase;DNA helicase;DNA helicase;DNA helicase;Chromodomain-helicase-DNA-binding protein 4	A0A2U3TZM0	S	A0A2U3TZM0_S1557_M1	1557	GIKIEENSLKEEESI	1
-0.650313	NaN	-1.6389	NaN	NaN	-4.4006		0	-3.25599	0	CHD4	DNA helicase;DNA helicase;DNA helicase (Fragment);DNA helicase;DNA helicase;DNA helicase;DNA helicase;DNA helicase;Chromodomain-helicase-DNA-binding protein 4	F5GWX5	S	F5GWX5_S1563_M1	1563	GIKIEENSLKEEESI	1
-0.650313	NaN	-1.6389	NaN	NaN	-4.4006		0	-3.25599	0	CHD4	DNA helicase;DNA helicase;DNA helicase (Fragment);DNA helicase;DNA helicase;DNA helicase;DNA helicase;DNA helicase;Chromodomain-helicase-DNA-binding protein 4	Q14839	S	Q14839_S1570_M1	1570	GIKIEENSLKEEESI	1
2.19176	3.22999	2.61858	NaN	NaN	NaN		0	NaN	0	CD276	CD276 molecule;CD276 molecule (Fragment);CD276 molecule (Fragment);CD276 antigen	A0A0C4DGH0	S	A0A0C4DGH0_S379_M1	379	QPLKHSDSKEDDGQE	1
2.19176	3.22999	2.61858	NaN	NaN	NaN		0	NaN	0	CD276	CD276 molecule;CD276 molecule (Fragment);CD276 molecule (Fragment);CD276 antigen	H0YL10	S	H0YL10_S190_M1	190	QPLKHSDSKEDDGQE	1
2.19176	3.22999	2.61858	NaN	NaN	NaN		0	NaN	0	CD276	CD276 molecule;CD276 molecule (Fragment);CD276 molecule (Fragment);CD276 antigen	H0YN29	S	H0YN29_S161_M1	161	QPLKHSDSKEDDGQE	1
2.19176	3.22999	2.61858	NaN	NaN	NaN		0	NaN	0	CD276	CD276 molecule;CD276 molecule (Fragment);CD276 molecule (Fragment);CD276 antigen	Q5ZPR3	S	Q5ZPR3_S525_M1	525	QPLKHSDSKEDDGQE	1
-0.732525	-0.661662	-0.951892	NaN	-2.00608	-2.79174	+	1.8487	-1.61689	-3.90772	NUMBL	Numb-like protein	A0A0C4DGH3	S	A0A0C4DGH3_S370_M1	370	PGHKRTPSEAERWLE	1
-0.732525	-0.661662	-0.951892	NaN	-2.00608	-2.79174	+	1.8487	-1.61689	-3.90772	NUMBL	Numb-like protein	Q9Y6R0	S	Q9Y6R0_S411_M1	411	PGHKRTPSEAERWLE	1
0.104334	0.414557	0.131043	1.00392	-0.103201	0.456116		0.283828	0.235635	0.54211	BLTP3B	Bridge-like lipid transfer protein family member 3B	A0A0C4DGH6	S	A0A0C4DGH6_S64_M1	64	VKDHNVGSPPKSPTH	1
0.104334	0.414557	0.131043	1.00392	-0.103201	0.456116		0.283828	0.235635	0.54211	BLTP3B	Bridge-like lipid transfer protein family member 3B	A0JNW5	S	A0JNW5_S414_M1	414	VKDHNVGSPPKSPTH	1
-1.62734	-1.85565	-1.42634	NaN	NaN	NaN		0	NaN	0	BLTP3B	Bridge-like lipid transfer protein family member 3B	A0A0C4DGH6	S	A0A0C4DGH6_S639_M1	639	GLVYKSGSGEIGSET	1
-1.62734	-1.85565	-1.42634	NaN	NaN	NaN		0	NaN	0	BLTP3B	Bridge-like lipid transfer protein family member 3B	A0JNW5	S	A0JNW5_S989_M1	989	GLVYKSGSGEIGSET	1
-4.24503	-3.52206	-2.73201	NaN	NaN	NaN		0	NaN	0	BLTP3B	Bridge-like lipid transfer protein family member 3B	A0A0C4DGH6	S	A0A0C4DGH6_S603_M1	603	PLLFKSASDTNLQKG	1
-4.24503	-3.52206	-2.73201	NaN	NaN	NaN		0	NaN	0	BLTP3B	Bridge-like lipid transfer protein family member 3B	A0JNW5	S	A0JNW5_S953_M1	953	PLLFKSASDTNLQKG	1
NaN	NaN	NaN	0.238974	NaN	NaN		0	NaN	0	PRKCSH	Protein kinase C substrate 80K-H (Fragment)	A0A0C4DGP4	T	A0A0C4DGP4_T35_M1	35	MPPYDEQTQAFIDAA	1
NaN	NaN	NaN	NaN	NaN	1.97063		0	NaN	0	PRKCSH	Protein kinase C substrate 80K-H (Fragment)	A0A0C4DGP4	Y	A0A0C4DGP4_Y31_M1	31	EEDKMPPYDEQTQAF	1
-2.83593	-2.8669	NaN	-2.86583	-1.75069	-3.24542		0.144491	0.23077	0.339761	NOP16	Nucleolar protein 16	A0A0C4DGU5	S	A0A0C4DGU5_S16_M1	16	RRQKFGYSVNRKRLN	1
-2.83593	-2.8669	NaN	-2.86583	-1.75069	-3.24542		0.144491	0.23077	0.339761	NOP16	Nucleolar protein 16	D6RIC3	S	D6RIC3_S16_M1	16	RRQKFGYSVNRKRLN	1
-2.83593	-2.8669	NaN	-2.86583	-1.75069	-3.24542		0.144491	0.23077	0.339761	NOP16	Nucleolar protein 16	Q9Y3C1	S	Q9Y3C1_S16_M1	16	RRQKFGYSVNRKRLN	1
2.01768	2.08109	1.98588	0.116472	-1.94152	NaN	+	1.50362	-2.94074	-3.38866	BET1L	Bet1 golgi vesicular membrane trafficking protein like;Bet1 golgi vesicular membrane trafficking protein like;BET1-like protein;BET1-like protein	A0A0C4DH16	S	A0A0C4DH16_S9_M1	9	ADWARAQSPGAVEEI	1
2.01768	2.08109	1.98588	0.116472	-1.94152	NaN	+	1.50362	-2.94074	-3.38866	BET1L	Bet1 golgi vesicular membrane trafficking protein like;Bet1 golgi vesicular membrane trafficking protein like;BET1-like protein;BET1-like protein	B8ZZS0	S	B8ZZS0_S9_M1	9	ADWARAQSPGAVEEI	1
2.01768	2.08109	1.98588	0.116472	-1.94152	NaN	+	1.50362	-2.94074	-3.38866	BET1L	Bet1 golgi vesicular membrane trafficking protein like;Bet1 golgi vesicular membrane trafficking protein like;BET1-like protein;BET1-like protein	H7BXT7	S	H7BXT7_S9_M1	9	ADWARAQSPGAVEEI	1
2.01768	2.08109	1.98588	0.116472	-1.94152	NaN	+	1.50362	-2.94074	-3.38866	BET1L	Bet1 golgi vesicular membrane trafficking protein like;Bet1 golgi vesicular membrane trafficking protein like;BET1-like protein;BET1-like protein	Q9NYM9	S	Q9NYM9_S9_M1	9	ADWARAQSPGAVEEI	1
-1.11608	NaN	-1.56496	NaN	NaN	NaN		0	NaN	0	EPB41L1	Erythrocyte membrane protein band 4.1 like 1;Erythrocyte membrane protein band 4.1 like 1;Band 4.1-like protein 1	A0A0C4DH22	T	A0A0C4DH22_T475_M1	475	AEEGEVRTPTKIKEL	1
-1.11608	NaN	-1.56496	NaN	NaN	NaN		0	NaN	0	EPB41L1	Erythrocyte membrane protein band 4.1 like 1;Erythrocyte membrane protein band 4.1 like 1;Band 4.1-like protein 1	A0A1B0GTW6	T	A0A1B0GTW6_T475_M1	475	AEEGEVRTPTKIKEL	1
-1.11608	NaN	-1.56496	NaN	NaN	NaN		0	NaN	0	EPB41L1	Erythrocyte membrane protein band 4.1 like 1;Erythrocyte membrane protein band 4.1 like 1;Band 4.1-like protein 1	Q9H4G0	T	Q9H4G0_T475_M1	475	AEEGEVRTPTKIKEL	1
-1.51403	-1.32996	-1.79329	-4.01833	NaN	-2.15867		0.921982	-1.54274	-1.89401	EPB41L1	Erythrocyte membrane protein band 4.1 like 1;Erythrocyte membrane protein band 4.1 like 1;Band 4.1-like protein 1	A0A0C4DH22	S	A0A0C4DH22_S510_M1	510	VLLKHQASINELKRT	1
-1.51403	-1.32996	-1.79329	-4.01833	NaN	-2.15867		0.921982	-1.54274	-1.89401	EPB41L1	Erythrocyte membrane protein band 4.1 like 1;Erythrocyte membrane protein band 4.1 like 1;Band 4.1-like protein 1	A0A1B0GTW6	S	A0A1B0GTW6_S510_M1	510	VLLKHQASINELKRT	1
-1.51403	-1.32996	-1.79329	-4.01833	NaN	-2.15867		0.921982	-1.54274	-1.89401	EPB41L1	Erythrocyte membrane protein band 4.1 like 1;Erythrocyte membrane protein band 4.1 like 1;Band 4.1-like protein 1	Q9H4G0	S	Q9H4G0_S510_M1	510	VLLKHQASINELKRT	1
NaN	NaN	NaN	-3.36848	NaN	NaN		0	NaN	0	EPB41L1	Erythrocyte membrane protein band 4.1 like 1;Erythrocyte membrane protein band 4.1 like 1;Band 4.1-like protein 1	A0A0C4DH22	S	A0A0C4DH22_S578_M1	578	PRPRAPESDTGDEDQ	1
NaN	NaN	NaN	-3.36848	NaN	NaN		0	NaN	0	EPB41L1	Erythrocyte membrane protein band 4.1 like 1;Erythrocyte membrane protein band 4.1 like 1;Band 4.1-like protein 1	A0A1B0GTW6	S	A0A1B0GTW6_S1293_M1	1293	PRPRAPESDTGDEDQ	1
NaN	NaN	NaN	-3.36848	NaN	NaN		0	NaN	0	EPB41L1	Erythrocyte membrane protein band 4.1 like 1;Erythrocyte membrane protein band 4.1 like 1;Band 4.1-like protein 1	Q9H4G0	S	Q9H4G0_S578_M1	578	PRPRAPESDTGDEDQ	1
-2.45751	-1.24872	-1.64209	NaN	NaN	NaN		0	NaN	0	EPB41L1	Erythrocyte membrane protein band 4.1 like 1;Erythrocyte membrane protein band 4.1 like 1;Band 4.1-like protein 1	A0A0C4DH22	S	A0A0C4DH22_S639_M1	639	AFEDFSRSLPELDRD	1
-2.45751	-1.24872	-1.64209	NaN	NaN	NaN		0	NaN	0	EPB41L1	Erythrocyte membrane protein band 4.1 like 1;Erythrocyte membrane protein band 4.1 like 1;Band 4.1-like protein 1	A0A1B0GTW6	S	A0A1B0GTW6_S1354_M1	1354	AFEDFSRSLPELDRD	1
-2.45751	-1.24872	-1.64209	NaN	NaN	NaN		0	NaN	0	EPB41L1	Erythrocyte membrane protein band 4.1 like 1;Erythrocyte membrane protein band 4.1 like 1;Band 4.1-like protein 1	Q9H4G0	S	Q9H4G0_S639_M1	639	AFEDFSRSLPELDRD	1
-4.60389	-4.0158	-2.88095	NaN	NaN	NaN		0	NaN	0	EPB41L1	Erythrocyte membrane protein band 4.1 like 1;Erythrocyte membrane protein band 4.1 like 1;Band 4.1-like protein 1	A0A0C4DH22	S	A0A0C4DH22_S430_M1	430	KRYTMSRSLDGAEFS	1
-4.60389	-4.0158	-2.88095	NaN	NaN	NaN		0	NaN	0	EPB41L1	Erythrocyte membrane protein band 4.1 like 1;Erythrocyte membrane protein band 4.1 like 1;Band 4.1-like protein 1	A0A1B0GTW6	S	A0A1B0GTW6_S430_M1	430	KRYTMSRSLDGAEFS	1
-4.60389	-4.0158	-2.88095	NaN	NaN	NaN		0	NaN	0	EPB41L1	Erythrocyte membrane protein band 4.1 like 1;Erythrocyte membrane protein band 4.1 like 1;Band 4.1-like protein 1	Q9H4G0	S	Q9H4G0_S430_M1	430	KRYTMSRSLDGAEFS	1
7.21234	7.26569	NaN	NaN	3.98635	NaN		0	-3.25267	0	IGHV4-61	Immunoglobulin heavy variable 4-61	A0A0C4DH41	Y	A0A0C4DH41_Y54_M1	54	SVSSGSYYWSWIRQP	1
-2.79485	-2.81052	-1.41545	NaN	NaN	NaN		0	NaN	0	RUNX2	Runt-related transcription factor	A0A0D9SEN7	S	A0A0D9SEN7_S326_M1	326	TDVPRRISGASELGP	1
NaN	NaN	NaN	-1.53904	NaN	NaN		0	NaN	0	CLN3;CLN3;CLN3;CLN3;;CLN3;CLN3;CLN3;CLN3;CLN3;CLN3;CLN3;CLN3;CLN3;CLN3	CLN3 lysosomal/endosomal transmembrane protein, battenin;Battenin (Fragment);Battenin;Battenin;Battenin;CLN3 lysosomal/endosomal transmembrane protein, battenin;CLN3 lysosomal/endosomal transmembrane protein, battenin (Fragment);CLN3 lysosomal/endosomal transmembrane protein, battenin (Fragment);Battenin;Battenin (Fragment);CLN3 lysosomal/endosomal transmembrane protein, battenin (Fragment);Batte…	A0A0D9SF04	T	A0A0D9SF04_T19_M1	19	SDSEGEETVPEPRLP	1
NaN	NaN	NaN	-1.53904	NaN	NaN		0	NaN	0	CLN3;CLN3;CLN3;CLN3;;CLN3;CLN3;CLN3;CLN3;CLN3;CLN3;CLN3;CLN3;CLN3;CLN3	CLN3 lysosomal/endosomal transmembrane protein, battenin;Battenin (Fragment);Battenin;Battenin;Battenin;CLN3 lysosomal/endosomal transmembrane protein, battenin;CLN3 lysosomal/endosomal transmembrane protein, battenin (Fragment);CLN3 lysosomal/endosomal transmembrane protein, battenin (Fragment);Battenin;Battenin (Fragment);CLN3 lysosomal/endosomal transmembrane protein, battenin (Fragment);Batte…	A0A1B0GV41	T	A0A1B0GV41_T19_M1	19	SDSEGEETVPEPRLP	1
NaN	NaN	NaN	-1.53904	NaN	NaN		0	NaN	0	CLN3;CLN3;CLN3;CLN3;;CLN3;CLN3;CLN3;CLN3;CLN3;CLN3;CLN3;CLN3;CLN3;CLN3	CLN3 lysosomal/endosomal transmembrane protein, battenin;Battenin (Fragment);Battenin;Battenin;Battenin;CLN3 lysosomal/endosomal transmembrane protein, battenin;CLN3 lysosomal/endosomal transmembrane protein, battenin (Fragment);CLN3 lysosomal/endosomal transmembrane protein, battenin (Fragment);Battenin;Battenin (Fragment);CLN3 lysosomal/endosomal transmembrane protein, battenin (Fragment);Batte…	A0A1B0GV71	T	A0A1B0GV71_T19_M1	19	SDSEGEETVPEPRLP	1
NaN	NaN	NaN	-1.53904	NaN	NaN		0	NaN	0	CLN3;CLN3;CLN3;CLN3;;CLN3;CLN3;CLN3;CLN3;CLN3;CLN3;CLN3;CLN3;CLN3;CLN3	CLN3 lysosomal/endosomal transmembrane protein, battenin;Battenin (Fragment);Battenin;Battenin;Battenin;CLN3 lysosomal/endosomal transmembrane protein, battenin;CLN3 lysosomal/endosomal transmembrane protein, battenin (Fragment);CLN3 lysosomal/endosomal transmembrane protein, battenin (Fragment);Battenin;Battenin (Fragment);CLN3 lysosomal/endosomal transmembrane protein, battenin (Fragment);Batte…	A0A1B0GW34	T	A0A1B0GW34_T19_M1	19	SDSEGEETVPEPRLP	1
NaN	NaN	NaN	-1.53904	NaN	NaN		0	NaN	0	CLN3;CLN3;CLN3;CLN3;;CLN3;CLN3;CLN3;CLN3;CLN3;CLN3;CLN3;CLN3;CLN3;CLN3	CLN3 lysosomal/endosomal transmembrane protein, battenin;Battenin (Fragment);Battenin;Battenin;Battenin;CLN3 lysosomal/endosomal transmembrane protein, battenin;CLN3 lysosomal/endosomal transmembrane protein, battenin (Fragment);CLN3 lysosomal/endosomal transmembrane protein, battenin (Fragment);Battenin;Battenin (Fragment);CLN3 lysosomal/endosomal transmembrane protein, battenin (Fragment);Batte…	A0A1B0GWD3	T	A0A1B0GWD3_T19_M1	19	SDSEGEETVPEPRLP	1
NaN	NaN	NaN	-1.53904	NaN	NaN		0	NaN	0	CLN3;CLN3;CLN3;CLN3;;CLN3;CLN3;CLN3;CLN3;CLN3;CLN3;CLN3;CLN3;CLN3;CLN3	CLN3 lysosomal/endosomal transmembrane protein, battenin;Battenin (Fragment);Battenin;Battenin;Battenin;CLN3 lysosomal/endosomal transmembrane protein, battenin;CLN3 lysosomal/endosomal transmembrane protein, battenin (Fragment);CLN3 lysosomal/endosomal transmembrane protein, battenin (Fragment);Battenin;Battenin (Fragment);CLN3 lysosomal/endosomal transmembrane protein, battenin (Fragment);Batte…	A0A1B0GWH8	T	A0A1B0GWH8_T19_M1	19	SDSEGEETVPEPRLP	1
NaN	NaN	NaN	-1.53904	NaN	NaN		0	NaN	0	CLN3;CLN3;CLN3;CLN3;;CLN3;CLN3;CLN3;CLN3;CLN3;CLN3;CLN3;CLN3;CLN3;CLN3	CLN3 lysosomal/endosomal transmembrane protein, battenin;Battenin (Fragment);Battenin;Battenin;Battenin;CLN3 lysosomal/endosomal transmembrane protein, battenin;CLN3 lysosomal/endosomal transmembrane protein, battenin (Fragment);CLN3 lysosomal/endosomal transmembrane protein, battenin (Fragment);Battenin;Battenin (Fragment);CLN3 lysosomal/endosomal transmembrane protein, battenin (Fragment);Batte…	H3BPL0	T	H3BPL0_T19_M1	19	SDSEGEETVPEPRLP	1
NaN	NaN	NaN	-1.53904	NaN	NaN		0	NaN	0	CLN3;CLN3;CLN3;CLN3;;CLN3;CLN3;CLN3;CLN3;CLN3;CLN3;CLN3;CLN3;CLN3;CLN3	CLN3 lysosomal/endosomal transmembrane protein, battenin;Battenin (Fragment);Battenin;Battenin;Battenin;CLN3 lysosomal/endosomal transmembrane protein, battenin;CLN3 lysosomal/endosomal transmembrane protein, battenin (Fragment);CLN3 lysosomal/endosomal transmembrane protein, battenin (Fragment);Battenin;Battenin (Fragment);CLN3 lysosomal/endosomal transmembrane protein, battenin (Fragment);Batte…	H3BQ48	T	H3BQ48_T19_M1	19	SDSEGEETVPEPRLP	1
NaN	NaN	NaN	-1.53904	NaN	NaN		0	NaN	0	CLN3;CLN3;CLN3;CLN3;;CLN3;CLN3;CLN3;CLN3;CLN3;CLN3;CLN3;CLN3;CLN3;CLN3	CLN3 lysosomal/endosomal transmembrane protein, battenin;Battenin (Fragment);Battenin;Battenin;Battenin;CLN3 lysosomal/endosomal transmembrane protein, battenin;CLN3 lysosomal/endosomal transmembrane protein, battenin (Fragment);CLN3 lysosomal/endosomal transmembrane protein, battenin (Fragment);Battenin;Battenin (Fragment);CLN3 lysosomal/endosomal transmembrane protein, battenin (Fragment);Batte…	H3BR00	T	H3BR00_T19_M1	19	SDSEGEETVPEPRLP	1
NaN	NaN	NaN	-1.53904	NaN	NaN		0	NaN	0	CLN3;CLN3;CLN3;CLN3;;CLN3;CLN3;CLN3;CLN3;CLN3;CLN3;CLN3;CLN3;CLN3;CLN3	CLN3 lysosomal/endosomal transmembrane protein, battenin;Battenin (Fragment);Battenin;Battenin;Battenin;CLN3 lysosomal/endosomal transmembrane protein, battenin;CLN3 lysosomal/endosomal transmembrane protein, battenin (Fragment);CLN3 lysosomal/endosomal transmembrane protein, battenin (Fragment);Battenin;Battenin (Fragment);CLN3 lysosomal/endosomal transmembrane protein, battenin (Fragment);Batte…	H3BR84	T	H3BR84_T19_M1	19	SDSEGEETVPEPRLP	1
NaN	NaN	NaN	-1.53904	NaN	NaN		0	NaN	0	CLN3;CLN3;CLN3;CLN3;;CLN3;CLN3;CLN3;CLN3;CLN3;CLN3;CLN3;CLN3;CLN3;CLN3	CLN3 lysosomal/endosomal transmembrane protein, battenin;Battenin (Fragment);Battenin;Battenin;Battenin;CLN3 lysosomal/endosomal transmembrane protein, battenin;CLN3 lysosomal/endosomal transmembrane protein, battenin (Fragment);CLN3 lysosomal/endosomal transmembrane protein, battenin (Fragment);Battenin;Battenin (Fragment);CLN3 lysosomal/endosomal transmembrane protein, battenin (Fragment);Batte…	O95090	T	O95090_T19_M1	19	SDSEGEETVPEPRLP	1
NaN	NaN	NaN	-1.53904	NaN	NaN		0	NaN	0	CLN3;CLN3;CLN3;CLN3;;CLN3;CLN3;CLN3;CLN3;CLN3;CLN3;CLN3;CLN3;CLN3;CLN3	CLN3 lysosomal/endosomal transmembrane protein, battenin;Battenin (Fragment);Battenin;Battenin;Battenin;CLN3 lysosomal/endosomal transmembrane protein, battenin;CLN3 lysosomal/endosomal transmembrane protein, battenin (Fragment);CLN3 lysosomal/endosomal transmembrane protein, battenin (Fragment);Battenin;Battenin (Fragment);CLN3 lysosomal/endosomal transmembrane protein, battenin (Fragment);Batte…	Q13286	T	Q13286_T19_M1	19	SDSEGEETVPEPRLP	1
NaN	NaN	NaN	-1.53904	NaN	NaN		0	NaN	0	CLN3;CLN3;CLN3;CLN3;;CLN3;CLN3;CLN3;CLN3;CLN3;CLN3;CLN3;CLN3;CLN3;CLN3	CLN3 lysosomal/endosomal transmembrane protein, battenin;Battenin (Fragment);Battenin;Battenin;Battenin;CLN3 lysosomal/endosomal transmembrane protein, battenin;CLN3 lysosomal/endosomal transmembrane protein, battenin (Fragment);CLN3 lysosomal/endosomal transmembrane protein, battenin (Fragment);Battenin;Battenin (Fragment);CLN3 lysosomal/endosomal transmembrane protein, battenin (Fragment);Batte…	Q9UBD8	T	Q9UBD8_T19_M1	19	SDSEGEETVPEPRLP	1
NaN	NaN	NaN	-1.53904	NaN	NaN		0	NaN	0	CLN3;CLN3;CLN3;CLN3;;CLN3;CLN3;CLN3;CLN3;CLN3;CLN3;CLN3;CLN3;CLN3;CLN3	CLN3 lysosomal/endosomal transmembrane protein, battenin;Battenin (Fragment);Battenin;Battenin;Battenin;CLN3 lysosomal/endosomal transmembrane protein, battenin;CLN3 lysosomal/endosomal transmembrane protein, battenin (Fragment);CLN3 lysosomal/endosomal transmembrane protein, battenin (Fragment);Battenin;Battenin (Fragment);CLN3 lysosomal/endosomal transmembrane protein, battenin (Fragment);Batte…	Q9UBH5	T	Q9UBH5_T19_M1	19	SDSEGEETVPEPRLP	1
NaN	NaN	NaN	-1.53904	NaN	NaN		0	NaN	0	CLN3;CLN3;CLN3;CLN3;;CLN3;CLN3;CLN3;CLN3;CLN3;CLN3;CLN3;CLN3;CLN3;CLN3	CLN3 lysosomal/endosomal transmembrane protein, battenin;Battenin (Fragment);Battenin;Battenin;Battenin;CLN3 lysosomal/endosomal transmembrane protein, battenin;CLN3 lysosomal/endosomal transmembrane protein, battenin (Fragment);CLN3 lysosomal/endosomal transmembrane protein, battenin (Fragment);Battenin;Battenin (Fragment);CLN3 lysosomal/endosomal transmembrane protein, battenin (Fragment);Batte…	Q9UP10	T	Q9UP10_T19_M1	19	SDSEGEETVPEPRLP	1
0.757546	0.570098	-0.463751	NaN	NaN	NaN		0	NaN	0	CLN3;CLN3;CLN3;CLN3;;CLN3;CLN3;CLN3;CLN3;CLN3;CLN3;CLN3;CLN3;CLN3;CLN3	CLN3 lysosomal/endosomal transmembrane protein, battenin;Battenin (Fragment);Battenin;Battenin;Battenin;CLN3 lysosomal/endosomal transmembrane protein, battenin;CLN3 lysosomal/endosomal transmembrane protein, battenin (Fragment);CLN3 lysosomal/endosomal transmembrane protein, battenin (Fragment);Battenin;Battenin (Fragment);CLN3 lysosomal/endosomal transmembrane protein, battenin (Fragment);Batte…	A0A0D9SF04	S	A0A0D9SF04_S12_M1	12	AGSRRRFSDSEGEET	1
0.757546	0.570098	-0.463751	NaN	NaN	NaN		0	NaN	0	CLN3;CLN3;CLN3;CLN3;;CLN3;CLN3;CLN3;CLN3;CLN3;CLN3;CLN3;CLN3;CLN3;CLN3	CLN3 lysosomal/endosomal transmembrane protein, battenin;Battenin (Fragment);Battenin;Battenin;Battenin;CLN3 lysosomal/endosomal transmembrane protein, battenin;CLN3 lysosomal/endosomal transmembrane protein, battenin (Fragment);CLN3 lysosomal/endosomal transmembrane protein, battenin (Fragment);Battenin;Battenin (Fragment);CLN3 lysosomal/endosomal transmembrane protein, battenin (Fragment);Batte…	A0A1B0GV41	S	A0A1B0GV41_S12_M1	12	AGSRRRFSDSEGEET	1
0.757546	0.570098	-0.463751	NaN	NaN	NaN		0	NaN	0	CLN3;CLN3;CLN3;CLN3;;CLN3;CLN3;CLN3;CLN3;CLN3;CLN3;CLN3;CLN3;CLN3;CLN3	CLN3 lysosomal/endosomal transmembrane protein, battenin;Battenin (Fragment);Battenin;Battenin;Battenin;CLN3 lysosomal/endosomal transmembrane protein, battenin;CLN3 lysosomal/endosomal transmembrane protein, battenin (Fragment);CLN3 lysosomal/endosomal transmembrane protein, battenin (Fragment);Battenin;Battenin (Fragment);CLN3 lysosomal/endosomal transmembrane protein, battenin (Fragment);Batte…	A0A1B0GV71	S	A0A1B0GV71_S12_M1	12	AGSRRRFSDSEGEET	1
0.757546	0.570098	-0.463751	NaN	NaN	NaN		0	NaN	0	CLN3;CLN3;CLN3;CLN3;;CLN3;CLN3;CLN3;CLN3;CLN3;CLN3;CLN3;CLN3;CLN3;CLN3	CLN3 lysosomal/endosomal transmembrane protein, battenin;Battenin (Fragment);Battenin;Battenin;Battenin;CLN3 lysosomal/endosomal transmembrane protein, battenin;CLN3 lysosomal/endosomal transmembrane protein, battenin (Fragment);CLN3 lysosomal/endosomal transmembrane protein, battenin (Fragment);Battenin;Battenin (Fragment);CLN3 lysosomal/endosomal transmembrane protein, battenin (Fragment);Batte…	A0A1B0GW34	S	A0A1B0GW34_S12_M1	12	AGSRRRFSDSEGEET	1
0.757546	0.570098	-0.463751	NaN	NaN	NaN		0	NaN	0	CLN3;CLN3;CLN3;CLN3;;CLN3;CLN3;CLN3;CLN3;CLN3;CLN3;CLN3;CLN3;CLN3;CLN3	CLN3 lysosomal/endosomal transmembrane protein, battenin;Battenin (Fragment);Battenin;Battenin;Battenin;CLN3 lysosomal/endosomal transmembrane protein, battenin;CLN3 lysosomal/endosomal transmembrane protein, battenin (Fragment);CLN3 lysosomal/endosomal transmembrane protein, battenin (Fragment);Battenin;Battenin (Fragment);CLN3 lysosomal/endosomal transmembrane protein, battenin (Fragment);Batte…	A0A1B0GWD3	S	A0A1B0GWD3_S12_M1	12	AGSRRRFSDSEGEET	1
0.757546	0.570098	-0.463751	NaN	NaN	NaN		0	NaN	0	CLN3;CLN3;CLN3;CLN3;;CLN3;CLN3;CLN3;CLN3;CLN3;CLN3;CLN3;CLN3;CLN3;CLN3	CLN3 lysosomal/endosomal transmembrane protein, battenin;Battenin (Fragment);Battenin;Battenin;Battenin;CLN3 lysosomal/endosomal transmembrane protein, battenin;CLN3 lysosomal/endosomal transmembrane protein, battenin (Fragment);CLN3 lysosomal/endosomal transmembrane protein, battenin (Fragment);Battenin;Battenin (Fragment);CLN3 lysosomal/endosomal transmembrane protein, battenin (Fragment);Batte…	A0A1B0GWH8	S	A0A1B0GWH8_S12_M1	12	AGSRRRFSDSEGEET	1
0.757546	0.570098	-0.463751	NaN	NaN	NaN		0	NaN	0	CLN3;CLN3;CLN3;CLN3;;CLN3;CLN3;CLN3;CLN3;CLN3;CLN3;CLN3;CLN3;CLN3;CLN3	CLN3 lysosomal/endosomal transmembrane protein, battenin;Battenin (Fragment);Battenin;Battenin;Battenin;CLN3 lysosomal/endosomal transmembrane protein, battenin;CLN3 lysosomal/endosomal transmembrane protein, battenin (Fragment);CLN3 lysosomal/endosomal transmembrane protein, battenin (Fragment);Battenin;Battenin (Fragment);CLN3 lysosomal/endosomal transmembrane protein, battenin (Fragment);Batte…	H3BPL0	S	H3BPL0_S12_M1	12	AGSRRRFSDSEGEET	1
0.757546	0.570098	-0.463751	NaN	NaN	NaN		0	NaN	0	CLN3;CLN3;CLN3;CLN3;;CLN3;CLN3;CLN3;CLN3;CLN3;CLN3;CLN3;CLN3;CLN3;CLN3	CLN3 lysosomal/endosomal transmembrane protein, battenin;Battenin (Fragment);Battenin;Battenin;Battenin;CLN3 lysosomal/endosomal transmembrane protein, battenin;CLN3 lysosomal/endosomal transmembrane protein, battenin (Fragment);CLN3 lysosomal/endosomal transmembrane protein, battenin (Fragment);Battenin;Battenin (Fragment);CLN3 lysosomal/endosomal transmembrane protein, battenin (Fragment);Batte…	H3BQ48	S	H3BQ48_S12_M1	12	AGSRRRFSDSEGEET	1
0.757546	0.570098	-0.463751	NaN	NaN	NaN		0	NaN	0	CLN3;CLN3;CLN3;CLN3;;CLN3;CLN3;CLN3;CLN3;CLN3;CLN3;CLN3;CLN3;CLN3;CLN3	CLN3 lysosomal/endosomal transmembrane protein, battenin;Battenin (Fragment);Battenin;Battenin;Battenin;CLN3 lysosomal/endosomal transmembrane protein, battenin;CLN3 lysosomal/endosomal transmembrane protein, battenin (Fragment);CLN3 lysosomal/endosomal transmembrane protein, battenin (Fragment);Battenin;Battenin (Fragment);CLN3 lysosomal/endosomal transmembrane protein, battenin (Fragment);Batte…	H3BR00	S	H3BR00_S12_M1	12	AGSRRRFSDSEGEET	1
0.757546	0.570098	-0.463751	NaN	NaN	NaN		0	NaN	0	CLN3;CLN3;CLN3;CLN3;;CLN3;CLN3;CLN3;CLN3;CLN3;CLN3;CLN3;CLN3;CLN3;CLN3	CLN3 lysosomal/endosomal transmembrane protein, battenin;Battenin (Fragment);Battenin;Battenin;Battenin;CLN3 lysosomal/endosomal transmembrane protein, battenin;CLN3 lysosomal/endosomal transmembrane protein, battenin (Fragment);CLN3 lysosomal/endosomal transmembrane protein, battenin (Fragment);Battenin;Battenin (Fragment);CLN3 lysosomal/endosomal transmembrane protein, battenin (Fragment);Batte…	H3BR84	S	H3BR84_S12_M1	12	AGSRRRFSDSEGEET	1
0.757546	0.570098	-0.463751	NaN	NaN	NaN		0	NaN	0	CLN3;CLN3;CLN3;CLN3;;CLN3;CLN3;CLN3;CLN3;CLN3;CLN3;CLN3;CLN3;CLN3;CLN3	CLN3 lysosomal/endosomal transmembrane protein, battenin;Battenin (Fragment);Battenin;Battenin;Battenin;CLN3 lysosomal/endosomal transmembrane protein, battenin;CLN3 lysosomal/endosomal transmembrane protein, battenin (Fragment);CLN3 lysosomal/endosomal transmembrane protein, battenin (Fragment);Battenin;Battenin (Fragment);CLN3 lysosomal/endosomal transmembrane protein, battenin (Fragment);Batte…	O95090	S	O95090_S12_M1	12	AGSRRRFSDSEGEET	1
0.757546	0.570098	-0.463751	NaN	NaN	NaN		0	NaN	0	CLN3;CLN3;CLN3;CLN3;;CLN3;CLN3;CLN3;CLN3;CLN3;CLN3;CLN3;CLN3;CLN3;CLN3	CLN3 lysosomal/endosomal transmembrane protein, battenin;Battenin (Fragment);Battenin;Battenin;Battenin;CLN3 lysosomal/endosomal transmembrane protein, battenin;CLN3 lysosomal/endosomal transmembrane protein, battenin (Fragment);CLN3 lysosomal/endosomal transmembrane protein, battenin (Fragment);Battenin;Battenin (Fragment);CLN3 lysosomal/endosomal transmembrane protein, battenin (Fragment);Batte…	Q13286	S	Q13286_S12_M1	12	AGSRRRFSDSEGEET	1
0.757546	0.570098	-0.463751	NaN	NaN	NaN		0	NaN	0	CLN3;CLN3;CLN3;CLN3;;CLN3;CLN3;CLN3;CLN3;CLN3;CLN3;CLN3;CLN3;CLN3;CLN3	CLN3 lysosomal/endosomal transmembrane protein, battenin;Battenin (Fragment);Battenin;Battenin;Battenin;CLN3 lysosomal/endosomal transmembrane protein, battenin;CLN3 lysosomal/endosomal transmembrane protein, battenin (Fragment);CLN3 lysosomal/endosomal transmembrane protein, battenin (Fragment);Battenin;Battenin (Fragment);CLN3 lysosomal/endosomal transmembrane protein, battenin (Fragment);Batte…	Q9UBD8	S	Q9UBD8_S12_M1	12	AGSRRRFSDSEGEET	1
0.757546	0.570098	-0.463751	NaN	NaN	NaN		0	NaN	0	CLN3;CLN3;CLN3;CLN3;;CLN3;CLN3;CLN3;CLN3;CLN3;CLN3;CLN3;CLN3;CLN3;CLN3	CLN3 lysosomal/endosomal transmembrane protein, battenin;Battenin (Fragment);Battenin;Battenin;Battenin;CLN3 lysosomal/endosomal transmembrane protein, battenin;CLN3 lysosomal/endosomal transmembrane protein, battenin (Fragment);CLN3 lysosomal/endosomal transmembrane protein, battenin (Fragment);Battenin;Battenin (Fragment);CLN3 lysosomal/endosomal transmembrane protein, battenin (Fragment);Batte…	Q9UBH5	S	Q9UBH5_S12_M1	12	AGSRRRFSDSEGEET	1
0.757546	0.570098	-0.463751	NaN	NaN	NaN		0	NaN	0	CLN3;CLN3;CLN3;CLN3;;CLN3;CLN3;CLN3;CLN3;CLN3;CLN3;CLN3;CLN3;CLN3;CLN3	CLN3 lysosomal/endosomal transmembrane protein, battenin;Battenin (Fragment);Battenin;Battenin;Battenin;CLN3 lysosomal/endosomal transmembrane protein, battenin;CLN3 lysosomal/endosomal transmembrane protein, battenin (Fragment);CLN3 lysosomal/endosomal transmembrane protein, battenin (Fragment);Battenin;Battenin (Fragment);CLN3 lysosomal/endosomal transmembrane protein, battenin (Fragment);Batte…	Q9UP10	S	Q9UP10_S12_M1	12	AGSRRRFSDSEGEET	1
-2.11658	-1.23951	-1.34532	NaN	NaN	NaN		0	NaN	0	POU2F2	POU class 2 homeobox 2;POU class 2 homeobox 2 (Fragment);POU class 2 homeobox 2 (Fragment);POU class 2 homeobox 2 (Fragment);POU domain protein;POU domain protein;POU class 2 homeobox 2;POU domain protein (Fragment);POU domain protein;POU domain protein;POU domain, class 2, transcription factor 2;POU class 2 homeobox 2 (Fragment)	A0A0D9SF23	S	A0A0D9SF23_S21_M1	21	AEKQGLDSPSEHTDT	1
-2.11658	-1.23951	-1.34532	NaN	NaN	NaN		0	NaN	0	POU2F2	POU class 2 homeobox 2;POU class 2 homeobox 2 (Fragment);POU class 2 homeobox 2 (Fragment);POU class 2 homeobox 2 (Fragment);POU domain protein;POU domain protein;POU class 2 homeobox 2;POU domain protein (Fragment);POU domain protein;POU domain protein;POU domain, class 2, transcription factor 2;POU class 2 homeobox 2 (Fragment)	A0A1B0GUT9	S	A0A1B0GUT9_S14_M1	14	AEKQGLDSPSEHTDT	1
-2.11658	-1.23951	-1.34532	NaN	NaN	NaN		0	NaN	0	POU2F2	POU class 2 homeobox 2;POU class 2 homeobox 2 (Fragment);POU class 2 homeobox 2 (Fragment);POU class 2 homeobox 2 (Fragment);POU domain protein;POU domain protein;POU class 2 homeobox 2;POU domain protein (Fragment);POU domain protein;POU domain protein;POU domain, class 2, transcription factor 2;POU class 2 homeobox 2 (Fragment)	A0A1B0GV81	S	A0A1B0GV81_S14_M1	14	AEKQGLDSPSEHTDT	1
-2.11658	-1.23951	-1.34532	NaN	NaN	NaN		0	NaN	0	POU2F2	POU class 2 homeobox 2;POU class 2 homeobox 2 (Fragment);POU class 2 homeobox 2 (Fragment);POU class 2 homeobox 2 (Fragment);POU domain protein;POU domain protein;POU class 2 homeobox 2;POU domain protein (Fragment);POU domain protein;POU domain protein;POU domain, class 2, transcription factor 2;POU class 2 homeobox 2 (Fragment)	A0A1B0GW97	S	A0A1B0GW97_S14_M1	14	AEKQGLDSPSEHTDT	1
-2.11658	-1.23951	-1.34532	NaN	NaN	NaN		0	NaN	0	POU2F2	POU class 2 homeobox 2;POU class 2 homeobox 2 (Fragment);POU class 2 homeobox 2 (Fragment);POU class 2 homeobox 2 (Fragment);POU domain protein;POU domain protein;POU class 2 homeobox 2;POU domain protein (Fragment);POU domain protein;POU domain protein;POU domain, class 2, transcription factor 2;POU class 2 homeobox 2 (Fragment)	A0A8I5KYI8	S	A0A8I5KYI8_S26_M1	26	AEKQGLDSPSEHTDT	1
-2.11658	-1.23951	-1.34532	NaN	NaN	NaN		0	NaN	0	POU2F2	POU class 2 homeobox 2;POU class 2 homeobox 2 (Fragment);POU class 2 homeobox 2 (Fragment);POU class 2 homeobox 2 (Fragment);POU domain protein;POU domain protein;POU class 2 homeobox 2;POU domain protein (Fragment);POU domain protein;POU domain protein;POU domain, class 2, transcription factor 2;POU class 2 homeobox 2 (Fragment)	B5ME60	S	B5ME60_S26_M1	26	AEKQGLDSPSEHTDT	1
-2.11658	-1.23951	-1.34532	NaN	NaN	NaN		0	NaN	0	POU2F2	POU class 2 homeobox 2;POU class 2 homeobox 2 (Fragment);POU class 2 homeobox 2 (Fragment);POU class 2 homeobox 2 (Fragment);POU domain protein;POU domain protein;POU class 2 homeobox 2;POU domain protein (Fragment);POU domain protein;POU domain protein;POU domain, class 2, transcription factor 2;POU class 2 homeobox 2 (Fragment)	E9PR37	S	E9PR37_S26_M1	26	AEKQGLDSPSEHTDT	1
-2.11658	-1.23951	-1.34532	NaN	NaN	NaN		0	NaN	0	POU2F2	POU class 2 homeobox 2;POU class 2 homeobox 2 (Fragment);POU class 2 homeobox 2 (Fragment);POU class 2 homeobox 2 (Fragment);POU domain protein;POU domain protein;POU class 2 homeobox 2;POU domain protein (Fragment);POU domain protein;POU domain protein;POU domain, class 2, transcription factor 2;POU class 2 homeobox 2 (Fragment)	H0YKT2	S	H0YKT2_S22_M1	22	AEKQGLDSPSEHTDT	1
-2.11658	-1.23951	-1.34532	NaN	NaN	NaN		0	NaN	0	POU2F2	POU class 2 homeobox 2;POU class 2 homeobox 2 (Fragment);POU class 2 homeobox 2 (Fragment);POU class 2 homeobox 2 (Fragment);POU domain protein;POU domain protein;POU class 2 homeobox 2;POU domain protein (Fragment);POU domain protein;POU domain protein;POU domain, class 2, transcription factor 2;POU class 2 homeobox 2 (Fragment)	H0YLL6	S	H0YLL6_S26_M1	26	AEKQGLDSPSEHTDT	1
-2.11658	-1.23951	-1.34532	NaN	NaN	NaN		0	NaN	0	POU2F2	POU class 2 homeobox 2;POU class 2 homeobox 2 (Fragment);POU class 2 homeobox 2 (Fragment);POU class 2 homeobox 2 (Fragment);POU domain protein;POU domain protein;POU class 2 homeobox 2;POU domain protein (Fragment);POU domain protein;POU domain protein;POU domain, class 2, transcription factor 2;POU class 2 homeobox 2 (Fragment)	H0YNW1	S	H0YNW1_S26_M1	26	AEKQGLDSPSEHTDT	1
-2.11658	-1.23951	-1.34532	NaN	NaN	NaN		0	NaN	0	POU2F2	POU class 2 homeobox 2;POU class 2 homeobox 2 (Fragment);POU class 2 homeobox 2 (Fragment);POU class 2 homeobox 2 (Fragment);POU domain protein;POU domain protein;POU class 2 homeobox 2;POU domain protein (Fragment);POU domain protein;POU domain protein;POU domain, class 2, transcription factor 2;POU class 2 homeobox 2 (Fragment)	P09086	S	P09086_S26_M1	26	AEKQGLDSPSEHTDT	1
-2.11658	-1.23951	-1.34532	NaN	NaN	NaN		0	NaN	0	POU2F2	POU class 2 homeobox 2;POU class 2 homeobox 2 (Fragment);POU class 2 homeobox 2 (Fragment);POU class 2 homeobox 2 (Fragment);POU domain protein;POU domain protein;POU class 2 homeobox 2;POU domain protein (Fragment);POU domain protein;POU domain protein;POU domain, class 2, transcription factor 2;POU class 2 homeobox 2 (Fragment)	U3KQ96	S	U3KQ96_S20_M1	20	AEKQGLDSPSEHTDT	1
-0.642119	-0.849955	-1.50705	-1.68522	-2.33574	-1.62051		1.19461	-0.880783	-1.97233	DDX3X	RNA helicase;RNA helicase;RNA helicase;RNA helicase;RNA helicase;RNA helicase;ATP-dependent RNA helicase DDX3X	A0A0D9SF53	S	A0A0D9SF53_S594_M1	594	RSKSSRFSGGFGARD	1
-0.642119	-0.849955	-1.50705	-1.68522	-2.33574	-1.62051		1.19461	-0.880783	-1.97233	DDX3X	RNA helicase;RNA helicase;RNA helicase;RNA helicase;RNA helicase;RNA helicase;ATP-dependent RNA helicase DDX3X	A0A0D9SFB3	S	A0A0D9SFB3_S594_M1	594	RSKSSRFSGGFGARD	1
-0.642119	-0.849955	-1.50705	-1.68522	-2.33574	-1.62051		1.19461	-0.880783	-1.97233	DDX3X	RNA helicase;RNA helicase;RNA helicase;RNA helicase;RNA helicase;RNA helicase;ATP-dependent RNA helicase DDX3X	A0A0D9SG12	S	A0A0D9SG12_S594_M1	594	RSKSSRFSGGFGARD	1
-0.642119	-0.849955	-1.50705	-1.68522	-2.33574	-1.62051		1.19461	-0.880783	-1.97233	DDX3X	RNA helicase;RNA helicase;RNA helicase;RNA helicase;RNA helicase;RNA helicase;ATP-dependent RNA helicase DDX3X	A0A2R8Y4A4	S	A0A2R8Y4A4_S593_M1	593	GRSKSRFSGGFGARD	1
-0.642119	-0.849955	-1.50705	-1.68522	-2.33574	-1.62051		1.19461	-0.880783	-1.97233	DDX3X	RNA helicase;RNA helicase;RNA helicase;RNA helicase;RNA helicase;RNA helicase;ATP-dependent RNA helicase DDX3X	A0A2R8YF78	S	A0A2R8YF78_S594_M1	594	RSKSSRFSGGFGARD	1
-0.642119	-0.849955	-1.50705	-1.68522	-2.33574	-1.62051		1.19461	-0.880783	-1.97233	DDX3X	RNA helicase;RNA helicase;RNA helicase;RNA helicase;RNA helicase;RNA helicase;ATP-dependent RNA helicase DDX3X	A0A2R8YFS5	S	A0A2R8YFS5_S593_M1	593	GRSKSRFSGGFGARD	1
-0.642119	-0.849955	-1.50705	-1.68522	-2.33574	-1.62051		1.19461	-0.880783	-1.97233	DDX3X	RNA helicase;RNA helicase;RNA helicase;RNA helicase;RNA helicase;RNA helicase;ATP-dependent RNA helicase DDX3X	O00571	S	O00571_S594_M1	594	RSKSSRFSGGFGARD	1
-0.625813	-0.727154	-0.0173893	NaN	NaN	NaN		0	NaN	0	DDX3X	RNA helicase;RNA helicase;RNA helicase;RNA helicase;RNA helicase;RNA helicase;ATP-dependent RNA helicase DDX3X	A0A0D9SF53	S	A0A0D9SF53_S612_M1	612	SSGASSSSFSSSRAS	1
-0.625813	-0.727154	-0.0173893	NaN	NaN	NaN		0	NaN	0	DDX3X	RNA helicase;RNA helicase;RNA helicase;RNA helicase;RNA helicase;RNA helicase;ATP-dependent RNA helicase DDX3X	A0A0D9SFB3	S	A0A0D9SFB3_S612_M1	612	SSGASSSSFSSSRAS	1
-0.625813	-0.727154	-0.0173893	NaN	NaN	NaN		0	NaN	0	DDX3X	RNA helicase;RNA helicase;RNA helicase;RNA helicase;RNA helicase;RNA helicase;ATP-dependent RNA helicase DDX3X	A0A0D9SG12	S	A0A0D9SG12_S612_M1	612	SSGASSSSFSSSRAS	1
-0.625813	-0.727154	-0.0173893	NaN	NaN	NaN		0	NaN	0	DDX3X	RNA helicase;RNA helicase;RNA helicase;RNA helicase;RNA helicase;RNA helicase;ATP-dependent RNA helicase DDX3X	A0A2R8Y4A4	S	A0A2R8Y4A4_S611_M1	611	SSGASSSSFSSSRAS	1
-0.625813	-0.727154	-0.0173893	NaN	NaN	NaN		0	NaN	0	DDX3X	RNA helicase;RNA helicase;RNA helicase;RNA helicase;RNA helicase;RNA helicase;ATP-dependent RNA helicase DDX3X	A0A2R8YF78	S	A0A2R8YF78_S612_M1	612	SSGASSSSFSSSRAS	1
-0.625813	-0.727154	-0.0173893	NaN	NaN	NaN		0	NaN	0	DDX3X	RNA helicase;RNA helicase;RNA helicase;RNA helicase;RNA helicase;RNA helicase;ATP-dependent RNA helicase DDX3X	A0A2R8YFS5	S	A0A2R8YFS5_S611_M1	611	SSGASSSSFSSSRAS	1
-0.625813	-0.727154	-0.0173893	NaN	NaN	NaN		0	NaN	0	DDX3X	RNA helicase;RNA helicase;RNA helicase;RNA helicase;RNA helicase;RNA helicase;ATP-dependent RNA helicase DDX3X	O00571	S	O00571_S612_M1	612	SSGASSSSFSSSRAS	1
-2.42615	-2.44563	-1.65062	NaN	NaN	NaN		0	NaN	0	DDX3X	RNA helicase;RNA helicase;RNA helicase;RNA helicase;RNA helicase;RNA helicase;ATP-dependent RNA helicase DDX3X	A0A0D9SF53	S	A0A0D9SF53_S606_M1	606	ARDYRQSSGASSSSF	1
-2.42615	-2.44563	-1.65062	NaN	NaN	NaN		0	NaN	0	DDX3X	RNA helicase;RNA helicase;RNA helicase;RNA helicase;RNA helicase;RNA helicase;ATP-dependent RNA helicase DDX3X	A0A0D9SFB3	S	A0A0D9SFB3_S606_M1	606	ARDYRQSSGASSSSF	1
-2.42615	-2.44563	-1.65062	NaN	NaN	NaN		0	NaN	0	DDX3X	RNA helicase;RNA helicase;RNA helicase;RNA helicase;RNA helicase;RNA helicase;ATP-dependent RNA helicase DDX3X	A0A0D9SG12	S	A0A0D9SG12_S606_M1	606	ARDYRQSSGASSSSF	1
-2.42615	-2.44563	-1.65062	NaN	NaN	NaN		0	NaN	0	DDX3X	RNA helicase;RNA helicase;RNA helicase;RNA helicase;RNA helicase;RNA helicase;ATP-dependent RNA helicase DDX3X	A0A2R8Y4A4	S	A0A2R8Y4A4_S605_M1	605	ARDYRQSSGASSSSF	1
-2.42615	-2.44563	-1.65062	NaN	NaN	NaN		0	NaN	0	DDX3X	RNA helicase;RNA helicase;RNA helicase;RNA helicase;RNA helicase;RNA helicase;ATP-dependent RNA helicase DDX3X	A0A2R8YF78	S	A0A2R8YF78_S606_M1	606	ARDYRQSSGASSSSF	1
-2.42615	-2.44563	-1.65062	NaN	NaN	NaN		0	NaN	0	DDX3X	RNA helicase;RNA helicase;RNA helicase;RNA helicase;RNA helicase;RNA helicase;ATP-dependent RNA helicase DDX3X	A0A2R8YFS5	S	A0A2R8YFS5_S605_M1	605	ARDYRQSSGASSSSF	1
-2.42615	-2.44563	-1.65062	NaN	NaN	NaN		0	NaN	0	DDX3X	RNA helicase;RNA helicase;RNA helicase;RNA helicase;RNA helicase;RNA helicase;ATP-dependent RNA helicase DDX3X	O00571	S	O00571_S606_M1	606	ARDYRQSSGASSSSF	1
NaN	-3.11447	-1.84319	NaN	NaN	-2.99503		0	-0.516202	0	DDX3X	RNA helicase;RNA helicase;RNA helicase;RNA helicase;RNA helicase;RNA helicase;ATP-dependent RNA helicase DDX3X	A0A0D9SF53	S	A0A0D9SF53_S90_M1	90	SFFSDRGSGSRGRFD	1
NaN	-3.11447	-1.84319	NaN	NaN	-2.99503		0	-0.516202	0	DDX3X	RNA helicase;RNA helicase;RNA helicase;RNA helicase;RNA helicase;RNA helicase;ATP-dependent RNA helicase DDX3X	A0A0D9SFB3	S	A0A0D9SFB3_S90_M1	90	SFFSDRGSGSRGRFD	1
NaN	-3.11447	-1.84319	NaN	NaN	-2.99503		0	-0.516202	0	DDX3X	RNA helicase;RNA helicase;RNA helicase;RNA helicase;RNA helicase;RNA helicase;ATP-dependent RNA helicase DDX3X	A0A0D9SG12	S	A0A0D9SG12_S90_M1	90	SFFSDRGSGSRGRFD	1
NaN	-3.11447	-1.84319	NaN	NaN	-2.99503		0	-0.516202	0	DDX3X	RNA helicase;RNA helicase;RNA helicase;RNA helicase;RNA helicase;RNA helicase;ATP-dependent RNA helicase DDX3X	A0A2R8Y4A4	S	A0A2R8Y4A4_S90_M1	90	SFFSDRGSGSRGRFD	1
NaN	-3.11447	-1.84319	NaN	NaN	-2.99503		0	-0.516202	0	DDX3X	RNA helicase;RNA helicase;RNA helicase;RNA helicase;RNA helicase;RNA helicase;ATP-dependent RNA helicase DDX3X	A0A2R8YF78	S	A0A2R8YF78_S90_M1	90	SFFSDRGSGSRGRFD	1
NaN	-3.11447	-1.84319	NaN	NaN	-2.99503		0	-0.516202	0	DDX3X	RNA helicase;RNA helicase;RNA helicase;RNA helicase;RNA helicase;RNA helicase;ATP-dependent RNA helicase DDX3X	A0A2R8YFS5	S	A0A2R8YFS5_S90_M1	90	SFFSDRGSGSRGRFD	1
NaN	-3.11447	-1.84319	NaN	NaN	-2.99503		0	-0.516202	0	DDX3X	RNA helicase;RNA helicase;RNA helicase;RNA helicase;RNA helicase;RNA helicase;ATP-dependent RNA helicase DDX3X	O00571	S	O00571_S90_M1	90	SFFSDRGSGSRGRFD	1
1.87238	1.77783	2.35937	1.89846	1.64761	2.1176		0.19641	-0.115306	-0.354133	DNM1	dynamin GTPase;dynamin GTPase;dynamin GTPase;Dynamin-1	A0A0D9SFE4	S	A0A0D9SFE4_S770_M1	770	SVPAGRRSPTSSPTP	1
1.87238	1.77783	2.35937	1.89846	1.64761	2.1176		0.19641	-0.115306	-0.354133	DNM1	dynamin GTPase;dynamin GTPase;dynamin GTPase;Dynamin-1	A0A0U1RQP1	S	A0A0U1RQP1_S774_M1	774	SVPAGRRSPTSSPTP	1
1.87238	1.77783	2.35937	1.89846	1.64761	2.1176		0.19641	-0.115306	-0.354133	DNM1	dynamin GTPase;dynamin GTPase;dynamin GTPase;Dynamin-1	A0A994J7J4	S	A0A994J7J4_S774_M1	774	SVPAGRRSPTSSPTP	1
1.87238	1.77783	2.35937	1.89846	1.64761	2.1176		0.19641	-0.115306	-0.354133	DNM1	dynamin GTPase;dynamin GTPase;dynamin GTPase;Dynamin-1	Q05193	S	Q05193_S774_M1	774	SVPAGRRSPTSSPTP	1
1.78179	0.148278	0.257915	NaN	NaN	NaN		0	NaN	0	DNM1	dynamin GTPase;dynamin GTPase;dynamin GTPase;Dynamin-1	A0A0D9SFE4	S	A0A0D9SFE4_S774_M2	774	GRRSPTSSPTPQRRA	2
1.78179	0.737328	0.257915	NaN	NaN	NaN		0	NaN	0	DNM1	dynamin GTPase;dynamin GTPase;dynamin GTPase;Dynamin-1	A0A0D9SFE4	S	A0A0D9SFE4_S770_M2	770	SVPAGRRSPTSSPTP	2
1.78179	0.148278	0.257915	NaN	NaN	NaN		0	NaN	0	DNM1	dynamin GTPase;dynamin GTPase;dynamin GTPase;Dynamin-1	A0A0U1RQP1	S	A0A0U1RQP1_S778_M2	778	GRRSPTSSPTPQRRA	2
1.78179	0.737328	0.257915	NaN	NaN	NaN		0	NaN	0	DNM1	dynamin GTPase;dynamin GTPase;dynamin GTPase;Dynamin-1	A0A0U1RQP1	S	A0A0U1RQP1_S774_M2	774	SVPAGRRSPTSSPTP	2
1.78179	0.148278	0.257915	NaN	NaN	NaN		0	NaN	0	DNM1	dynamin GTPase;dynamin GTPase;dynamin GTPase;Dynamin-1	A0A994J7J4	S	A0A994J7J4_S778_M2	778	GRRSPTSSPTPQRRA	2
1.78179	0.737328	0.257915	NaN	NaN	NaN		0	NaN	0	DNM1	dynamin GTPase;dynamin GTPase;dynamin GTPase;Dynamin-1	A0A994J7J4	S	A0A994J7J4_S774_M2	774	SVPAGRRSPTSSPTP	2
1.78179	0.148278	0.257915	NaN	NaN	NaN		0	NaN	0	DNM1	dynamin GTPase;dynamin GTPase;dynamin GTPase;Dynamin-1	Q05193	S	Q05193_S778_M2	778	GRRSPTSSPTPQRRA	2
1.78179	0.737328	0.257915	NaN	NaN	NaN		0	NaN	0	DNM1	dynamin GTPase;dynamin GTPase;dynamin GTPase;Dynamin-1	Q05193	S	Q05193_S774_M2	774	SVPAGRRSPTSSPTP	2
NaN	NaN	NaN	0.0526962	NaN	NaN		0	NaN	0	DNM1	dynamin GTPase;dynamin GTPase;dynamin GTPase;Dynamin-1	A0A0D9SFE4	Y	A0A0D9SFE4_Y354_M1	354	SGDQIDTYELSGGAR	1
NaN	NaN	NaN	0.0526962	NaN	NaN		0	NaN	0	DNM1	dynamin GTPase;dynamin GTPase;dynamin GTPase;Dynamin-1	A0A0U1RQP1	Y	A0A0U1RQP1_Y354_M1	354	SGDQIDTYELSGGAR	1
NaN	NaN	NaN	0.0526962	NaN	NaN		0	NaN	0	DNM1	dynamin GTPase;dynamin GTPase;dynamin GTPase;Dynamin-1	A0A994J7J4	Y	A0A994J7J4_Y354_M1	354	SGDQIDTYELSGGAR	1
NaN	NaN	NaN	0.0526962	NaN	NaN		0	NaN	0	DNM1	dynamin GTPase;dynamin GTPase;dynamin GTPase;Dynamin-1	Q05193	Y	Q05193_Y354_M1	354	SGDQIDTYELSGGAR	1
NaN	-0.839497	NaN	NaN	NaN	NaN		0	NaN	0	DNM1	dynamin GTPase;dynamin GTPase;dynamin GTPase;Dynamin-1	A0A0D9SFE4	T	A0A0D9SFE4_T772_M2	772	PAGRRSPTSSPTPQR	2
NaN	-0.839497	NaN	NaN	NaN	NaN		0	NaN	0	DNM1	dynamin GTPase;dynamin GTPase;dynamin GTPase;Dynamin-1	A0A0U1RQP1	T	A0A0U1RQP1_T776_M2	776	PAGRRSPTSSPTPQR	2
NaN	-0.839497	NaN	NaN	NaN	NaN		0	NaN	0	DNM1	dynamin GTPase;dynamin GTPase;dynamin GTPase;Dynamin-1	A0A994J7J4	T	A0A994J7J4_T776_M2	776	PAGRRSPTSSPTPQR	2
NaN	-0.839497	NaN	NaN	NaN	NaN		0	NaN	0	DNM1	dynamin GTPase;dynamin GTPase;dynamin GTPase;Dynamin-1	Q05193	T	Q05193_T776_M2	776	PAGRRSPTSSPTPQR	2
-0.770386	-0.611305	0.0427275	NaN	NaN	NaN		0	NaN	0	STXBP1	Syntaxin-binding protein 1;Syntaxin-binding protein 1;Syntaxin-binding protein 1;Syntaxin-binding protein 1;Syntaxin-binding protein 1 (Fragment);Syntaxin-binding protein 1	A0A0D9SG72	S	A0A0D9SG72_S502_M1	502	SFSTTAVSARYGHWH	1
-0.770386	-0.611305	0.0427275	NaN	NaN	NaN		0	NaN	0	STXBP1	Syntaxin-binding protein 1;Syntaxin-binding protein 1;Syntaxin-binding protein 1;Syntaxin-binding protein 1;Syntaxin-binding protein 1 (Fragment);Syntaxin-binding protein 1	A0A1B0GTP9	S	A0A1B0GTP9_S502_M1	502	SFSTTAVSARYGHWH	1
-0.770386	-0.611305	0.0427275	NaN	NaN	NaN		0	NaN	0	STXBP1	Syntaxin-binding protein 1;Syntaxin-binding protein 1;Syntaxin-binding protein 1;Syntaxin-binding protein 1;Syntaxin-binding protein 1 (Fragment);Syntaxin-binding protein 1	A0A1B0GVQ5	S	A0A1B0GVQ5_S516_M1	516	SFSTTAVSARYGHWH	1
-0.770386	-0.611305	0.0427275	NaN	NaN	NaN		0	NaN	0	STXBP1	Syntaxin-binding protein 1;Syntaxin-binding protein 1;Syntaxin-binding protein 1;Syntaxin-binding protein 1;Syntaxin-binding protein 1 (Fragment);Syntaxin-binding protein 1	A0A1B0GWF2	S	A0A1B0GWF2_S516_M1	516	SFSTTAVSARYGHWH	1
-0.770386	-0.611305	0.0427275	NaN	NaN	NaN		0	NaN	0	STXBP1	Syntaxin-binding protein 1;Syntaxin-binding protein 1;Syntaxin-binding protein 1;Syntaxin-binding protein 1;Syntaxin-binding protein 1 (Fragment);Syntaxin-binding protein 1	A0A2R8Y5D4	S	A0A2R8Y5D4_S497_M1	497	SFSTTAVSARYGHWH	1
-0.770386	-0.611305	0.0427275	NaN	NaN	NaN		0	NaN	0	STXBP1	Syntaxin-binding protein 1;Syntaxin-binding protein 1;Syntaxin-binding protein 1;Syntaxin-binding protein 1;Syntaxin-binding protein 1 (Fragment);Syntaxin-binding protein 1	P61764	S	P61764_S516_M1	516	SFSTTAVSARYGHWH	1
-0.484295	0.0144787	-0.644351	0.728086	-0.446872	0.467133		0.693555	0.620838	1.22276	SYNJ1	phosphoinositide 5-phosphatase;phosphoinositide 5-phosphatase;Synaptojanin-1	A0A0D9SGJ6	T	A0A0D9SGJ6_T1173_M1	1173	RASAGRLTPESQSKT	1
-0.484295	0.0144787	-0.644351	0.728086	-0.446872	0.467133		0.693555	0.620838	1.22276	SYNJ1	phosphoinositide 5-phosphatase;phosphoinositide 5-phosphatase;Synaptojanin-1	J3KQV8	T	J3KQV8_T1259_M1	1259	RASAGRLTPESQSKT	1
-0.484295	0.0144787	-0.644351	0.728086	-0.446872	0.467133		0.693555	0.620838	1.22276	SYNJ1	phosphoinositide 5-phosphatase;phosphoinositide 5-phosphatase;Synaptojanin-1	O43426	T	O43426_T1220_M1	1220	RASAGRLTPESQSKT	1
0.559213	-0.228103	NaN	-2.68757	NaN	NaN		0	-2.85312	0	SYNJ1	phosphoinositide 5-phosphatase;phosphoinositide 5-phosphatase;Synaptojanin-1	A0A0D9SGJ6	S	A0A0D9SGJ6_S1518_M1	1518	TTLASKASPTLDFTE	1
0.559213	-0.228103	NaN	-2.68757	NaN	NaN		0	-2.85312	0	SYNJ1	phosphoinositide 5-phosphatase;phosphoinositide 5-phosphatase;Synaptojanin-1	J3KQV8	S	J3KQV8_S1604_M1	1604	TTLASKASPTLDFTE	1
0.559213	-0.228103	NaN	-2.68757	NaN	NaN		0	-2.85312	0	SYNJ1	phosphoinositide 5-phosphatase;phosphoinositide 5-phosphatase;Synaptojanin-1	O43426	S	O43426_S1565_M1	1565	TTLASKASPTLDFTE	1
-1.60218	-2.07334	NaN	-0.789753	NaN	-3.60631		0.0838837	-0.360269	-0.235802	HLA-C	HLA class I histocompatibility antigen, C alpha chain;HLA class I histocompatibility antigen, C alpha chain;HLA class I antigen;HLA class I histocompatibility antigen C alpha chain	A0A0G2JH50	S	A0A0G2JH50_S366_M1	366	SAQGSDESLIACKA_	1
-1.60218	-2.07334	NaN	-0.789753	NaN	-3.60631		0.0838837	-0.360269	-0.235802	HLA-C	HLA class I histocompatibility antigen, C alpha chain;HLA class I histocompatibility antigen, C alpha chain;HLA class I antigen;HLA class I histocompatibility antigen C alpha chain	A0A140T9J9	S	A0A140T9J9_S366_M1	366	SAQGSDESLIACKA_	1
-1.60218	-2.07334	NaN	-0.789753	NaN	-3.60631		0.0838837	-0.360269	-0.235802	HLA-C	HLA class I histocompatibility antigen, C alpha chain;HLA class I histocompatibility antigen, C alpha chain;HLA class I antigen;HLA class I histocompatibility antigen C alpha chain	Q5QT33	S	Q5QT33_S360_M1	360	SAQGSDESLIACKA_	1
-1.60218	-2.07334	NaN	-0.789753	NaN	-3.60631		0.0838837	-0.360269	-0.235802	HLA-C	HLA class I histocompatibility antigen, C alpha chain;HLA class I histocompatibility antigen, C alpha chain;HLA class I antigen;HLA class I histocompatibility antigen C alpha chain	Q5RIP0	S	Q5RIP0_S360_M1	360	SAQGSDESLIACKA_	1
-3.52786	-1.96497	-0.870973	NaN	NaN	NaN		0	NaN	0	PPP1R18	PPP1R18;Phostensin	A0A0G2JHC2	S	A0A0G2JHC2_S368_M1	368	SAEKLLESPGVEAGE	1
-3.52786	-1.96497	-0.870973	NaN	NaN	NaN		0	NaN	0	PPP1R18	PPP1R18;Phostensin	Q6NYC8	S	Q6NYC8_S368_M1	368	SAEKLLESPGVEAGE	1
1.97995	2.13925	2.04365	NaN	NaN	NaN		0	NaN	0	PPP1R18	PPP1R18;Phostensin	A0A0G2JHC2	S	A0A0G2JHC2_S224_M1	224	KEVESRLSPGESAYQ	1
1.97995	2.13925	2.04365	NaN	NaN	NaN		0	NaN	0	PPP1R18	PPP1R18;Phostensin	Q6NYC8	S	Q6NYC8_S224_M1	224	KEVESRLSPGESAYQ	1
-1.09725	-1.05684	-1.84465	NaN	NaN	NaN		0	NaN	0	PPP1R18	PPP1R18;Phostensin	A0A0G2JHC2	S	A0A0G2JHC2_S195_M1	195	EAWKWRLSPGETPER	1
-1.09725	-1.05684	-1.84465	NaN	NaN	NaN		0	NaN	0	PPP1R18	PPP1R18;Phostensin	Q6NYC8	S	Q6NYC8_S195_M1	195	EAWKWRLSPGETPER	1
-2.38893	-1.55451	-2.02346	NaN	NaN	NaN		0	NaN	0	PPP1R18	PPP1R18;Phostensin	A0A0G2JHC2	S	A0A0G2JHC2_S145_M1	145	ESREERLSPRETRER	1
-2.38893	-1.55451	-2.02346	NaN	NaN	NaN		0	NaN	0	PPP1R18	PPP1R18;Phostensin	Q6NYC8	S	Q6NYC8_S145_M1	145	ESREERLSPRETRER	1
3.02438	3.22904	2.25508	2.02831	3.07765	2.64751		0.232389	-0.251679	-0.479352	SCRIB	Protein scribble homolog;Protein scribble homolog;Scribble planar cell polarity protein;Protein scribble homolog	A0A0G2JMS7	S	A0A0G2JMS7_S1394_M1	1394	QERLRVQSPEPPAPE	1
3.02438	3.22904	2.25508	2.02831	3.07765	2.64751		0.232389	-0.251679	-0.479352	SCRIB	Protein scribble homolog;Protein scribble homolog;Scribble planar cell polarity protein;Protein scribble homolog	A0A0G2JNZ2	S	A0A0G2JNZ2_S1475_M1	1475	QERLRVQSPEPPAPE	1
3.02438	3.22904	2.25508	2.02831	3.07765	2.64751		0.232389	-0.251679	-0.479352	SCRIB	Protein scribble homolog;Protein scribble homolog;Scribble planar cell polarity protein;Protein scribble homolog	A0A669KB89	S	A0A669KB89_S1503_M1	1503	QERLRVQSPEPPAPE	1
3.02438	3.22904	2.25508	2.02831	3.07765	2.64751		0.232389	-0.251679	-0.479352	SCRIB	Protein scribble homolog;Protein scribble homolog;Scribble planar cell polarity protein;Protein scribble homolog	Q14160	S	Q14160_S1475_M1	1475	QERLRVQSPEPPAPE	1
NaN	1.77896	2.12155	-0.303825	NaN	NaN		0	-2.25408	0	SCRIB	Protein scribble homolog;Protein scribble homolog;Scribble planar cell polarity protein;Protein scribble homolog	A0A0G2JMS7	T	A0A0G2JMS7_T1341_M1	1341	RLALDGETLGEEEQE	1
NaN	1.77896	2.12155	-0.303825	NaN	NaN		0	-2.25408	0	SCRIB	Protein scribble homolog;Protein scribble homolog;Scribble planar cell polarity protein;Protein scribble homolog	A0A0G2JNZ2	T	A0A0G2JNZ2_T1422_M1	1422	RLALDGETLGEEEQE	1
NaN	1.77896	2.12155	-0.303825	NaN	NaN		0	-2.25408	0	SCRIB	Protein scribble homolog;Protein scribble homolog;Scribble planar cell polarity protein;Protein scribble homolog	A0A669KB89	T	A0A669KB89_T1450_M1	1450	RLALDGETLGEEEQE	1
NaN	1.77896	2.12155	-0.303825	NaN	NaN		0	-2.25408	0	SCRIB	Protein scribble homolog;Protein scribble homolog;Scribble planar cell polarity protein;Protein scribble homolog	Q14160	T	Q14160_T1422_M1	1422	RLALDGETLGEEEQE	1
2.04276	NaN	-2.06342	NaN	NaN	-2.02276		0	-2.01243	0	SCRIB	Protein scribble homolog;Protein scribble homolog;Scribble planar cell polarity protein;Protein scribble homolog	A0A0G2JMS7	S	A0A0G2JMS7_S423_M1	423	PCQPDSGSPLPAEEE	1
2.04276	NaN	-2.06342	NaN	NaN	-2.02276		0	-2.01243	0	SCRIB	Protein scribble homolog;Protein scribble homolog;Scribble planar cell polarity protein;Protein scribble homolog	A0A0G2JNZ2	S	A0A0G2JNZ2_S504_M1	504	PCQPDSGSPLPAEEE	1
2.04276	NaN	-2.06342	NaN	NaN	-2.02276		0	-2.01243	0	SCRIB	Protein scribble homolog;Protein scribble homolog;Scribble planar cell polarity protein;Protein scribble homolog	A0A669KB89	S	A0A669KB89_S504_M1	504	PCQPDSGSPLPAEEE	1
2.04276	NaN	-2.06342	NaN	NaN	-2.02276		0	-2.01243	0	SCRIB	Protein scribble homolog;Protein scribble homolog;Scribble planar cell polarity protein;Protein scribble homolog	Q14160	S	Q14160_S504_M1	504	PCQPDSGSPLPAEEE	1
0.806331	1.37198	1.34268	-0.564032	NaN	NaN		0	-1.73769	0	SCRIB	Protein scribble homolog;Protein scribble homolog;Scribble planar cell polarity protein;Protein scribble homolog	A0A0G2JMS7	S	A0A0G2JMS7_S772_M1	772	LPLLPPESPGPLRQR	1
0.806331	1.37198	1.34268	-0.564032	NaN	NaN		0	-1.73769	0	SCRIB	Protein scribble homolog;Protein scribble homolog;Scribble planar cell polarity protein;Protein scribble homolog	A0A0G2JNZ2	S	A0A0G2JNZ2_S853_M1	853	LPLLPPESPGPLRQR	1
0.806331	1.37198	1.34268	-0.564032	NaN	NaN		0	-1.73769	0	SCRIB	Protein scribble homolog;Protein scribble homolog;Scribble planar cell polarity protein;Protein scribble homolog	A0A669KB89	S	A0A669KB89_S853_M1	853	LPLLPPESPGPLRQR	1
0.806331	1.37198	1.34268	-0.564032	NaN	NaN		0	-1.73769	0	SCRIB	Protein scribble homolog;Protein scribble homolog;Scribble planar cell polarity protein;Protein scribble homolog	Q14160	S	Q14160_S853_M1	853	LPLLPPESPGPLRQR	1
NaN	NaN	1.51466	NaN	NaN	NaN		0	NaN	0	SCRIB	Protein scribble homolog;Protein scribble homolog;Scribble planar cell polarity protein;Protein scribble homolog	A0A0G2JMS7	S	A0A0G2JMS7_S1272_M1	1272	AASPEQLSFRERQKY	1
NaN	NaN	1.51466	NaN	NaN	NaN		0	NaN	0	SCRIB	Protein scribble homolog;Protein scribble homolog;Scribble planar cell polarity protein;Protein scribble homolog	A0A0G2JNZ2	S	A0A0G2JNZ2_S1353_M1	1353	AASPEQLSFRERQKY	1
NaN	NaN	1.51466	NaN	NaN	NaN		0	NaN	0	SCRIB	Protein scribble homolog;Protein scribble homolog;Scribble planar cell polarity protein;Protein scribble homolog	A0A669KB89	S	A0A669KB89_S1381_M1	1381	AASPEQLSFRERQKY	1
NaN	NaN	1.51466	NaN	NaN	NaN		0	NaN	0	SCRIB	Protein scribble homolog;Protein scribble homolog;Scribble planar cell polarity protein;Protein scribble homolog	Q14160	S	Q14160_S1353_M1	1353	AASPEQLSFRERQKY	1
NaN	1.91851	2.53326	NaN	NaN	NaN		0	NaN	0	SCRIB	Protein scribble homolog;Protein scribble homolog;Scribble planar cell polarity protein;Protein scribble homolog	A0A0G2JMS7	S	A0A0G2JMS7_S1267_M1	1267	PTPGPAASPEQLSFR	1
NaN	1.91851	2.53326	NaN	NaN	NaN		0	NaN	0	SCRIB	Protein scribble homolog;Protein scribble homolog;Scribble planar cell polarity protein;Protein scribble homolog	A0A0G2JNZ2	S	A0A0G2JNZ2_S1348_M1	1348	PTPGPAASPEQLSFR	1
NaN	1.91851	2.53326	NaN	NaN	NaN		0	NaN	0	SCRIB	Protein scribble homolog;Protein scribble homolog;Scribble planar cell polarity protein;Protein scribble homolog	A0A669KB89	S	A0A669KB89_S1376_M1	1376	PTPGPAASPEQLSFR	1
NaN	1.91851	2.53326	NaN	NaN	NaN		0	NaN	0	SCRIB	Protein scribble homolog;Protein scribble homolog;Scribble planar cell polarity protein;Protein scribble homolog	Q14160	S	Q14160_S1348_M1	1348	PTPGPAASPEQLSFR	1
2.03131	1.59227	1.59537	-2.85265	NaN	NaN		0	-4.5923	0	SCRIB	Protein scribble homolog;Protein scribble homolog;Scribble planar cell polarity protein;Protein scribble homolog	A0A0G2JMS7	S	A0A0G2JMS7_S1427_M1	1427	WRAARMKSLEQDALR	1
2.03131	1.59227	1.59537	-2.85265	NaN	NaN		0	-4.5923	0	SCRIB	Protein scribble homolog;Protein scribble homolog;Scribble planar cell polarity protein;Protein scribble homolog	A0A0G2JNZ2	S	A0A0G2JNZ2_S1508_M1	1508	WRAARMKSLEQDALR	1
2.03131	1.59227	1.59537	-2.85265	NaN	NaN		0	-4.5923	0	SCRIB	Protein scribble homolog;Protein scribble homolog;Scribble planar cell polarity protein;Protein scribble homolog	A0A669KB89	S	A0A669KB89_S1536_M1	1536	WRAARMKSLEQDALR	1
2.03131	1.59227	1.59537	-2.85265	NaN	NaN		0	-4.5923	0	SCRIB	Protein scribble homolog;Protein scribble homolog;Scribble planar cell polarity protein;Protein scribble homolog	Q14160	S	Q14160_S1508_M1	1508	WRAARMKSLEQDALR	1
-3.28778	-3.60793	-4.47757	-2.09086	NaN	-3.85416		0.417608	0.818587	0.908011	SCRIB	Protein scribble homolog;Protein scribble homolog;Scribble planar cell polarity protein;Protein scribble homolog	A0A0G2JMS7	S	A0A0G2JMS7_S622_M1	622	GAVVSAPSVKGVSFD	1
-3.28778	-3.60793	-4.47757	-2.09086	NaN	-3.85416		0.417608	0.818587	0.908011	SCRIB	Protein scribble homolog;Protein scribble homolog;Scribble planar cell polarity protein;Protein scribble homolog	A0A0G2JNZ2	S	A0A0G2JNZ2_S703_M1	703	GAVVSAPSVKGVSFD	1
-3.28778	-3.60793	-4.47757	-2.09086	NaN	-3.85416		0.417608	0.818587	0.908011	SCRIB	Protein scribble homolog;Protein scribble homolog;Scribble planar cell polarity protein;Protein scribble homolog	A0A669KB89	S	A0A669KB89_S703_M1	703	GAVVSAPSVKGVSFD	1
-3.28778	-3.60793	-4.47757	-2.09086	NaN	-3.85416		0.417608	0.818587	0.908011	SCRIB	Protein scribble homolog;Protein scribble homolog;Scribble planar cell polarity protein;Protein scribble homolog	Q14160	S	Q14160_S703_M1	703	GAVVSAPSVKGVSFD	1
-0.334834	-0.230246	0.171538	NaN	NaN	-1.54244		0	-1.41126	0	SCRIB	Protein scribble homolog;Protein scribble homolog;Scribble planar cell polarity protein;Protein scribble homolog	A0A0G2JMS7	S	A0A0G2JMS7_S1151_M1	1151	SSIDRELSPEGPGKE	1
-0.334834	-0.230246	0.171538	NaN	NaN	-1.54244		0	-1.41126	0	SCRIB	Protein scribble homolog;Protein scribble homolog;Scribble planar cell polarity protein;Protein scribble homolog	A0A0G2JNZ2	S	A0A0G2JNZ2_S1232_M1	1232	SSIDRELSPEGPGKE	1
-0.334834	-0.230246	0.171538	NaN	NaN	-1.54244		0	-1.41126	0	SCRIB	Protein scribble homolog;Protein scribble homolog;Scribble planar cell polarity protein;Protein scribble homolog	A0A669KB89	S	A0A669KB89_S1232_M1	1232	SSIDRELSPEGPGKE	1
-0.334834	-0.230246	0.171538	NaN	NaN	-1.54244		0	-1.41126	0	SCRIB	Protein scribble homolog;Protein scribble homolog;Scribble planar cell polarity protein;Protein scribble homolog	Q14160	S	Q14160_S1232_M1	1232	SSIDRELSPEGPGKE	1
NaN	-3.61143	-3.35007	NaN	-4.3034	-3.01038		0.0891348	-0.176137	-0.231886	SCRIB	Protein scribble homolog;Protein scribble homolog;Scribble planar cell polarity protein;Protein scribble homolog	A0A0G2JMS7	S	A0A0G2JMS7_S1059_M1	1059	GIFISKVSPTGAAGR	1
NaN	-3.61143	-3.35007	NaN	-4.3034	-3.01038		0.0891348	-0.176137	-0.231886	SCRIB	Protein scribble homolog;Protein scribble homolog;Scribble planar cell polarity protein;Protein scribble homolog	A0A0G2JNZ2	S	A0A0G2JNZ2_S1140_M1	1140	GIFISKVSPTGAAGR	1
NaN	-3.61143	-3.35007	NaN	-4.3034	-3.01038		0.0891348	-0.176137	-0.231886	SCRIB	Protein scribble homolog;Protein scribble homolog;Scribble planar cell polarity protein;Protein scribble homolog	A0A669KB89	S	A0A669KB89_S1140_M1	1140	GIFISKVSPTGAAGR	1
NaN	-3.61143	-3.35007	NaN	-4.3034	-3.01038		0.0891348	-0.176137	-0.231886	SCRIB	Protein scribble homolog;Protein scribble homolog;Scribble planar cell polarity protein;Protein scribble homolog	Q14160	S	Q14160_S1140_M1	1140	GIFISKVSPTGAAGR	1
0.835615	-0.236857	1.15686	NaN	NaN	NaN		0	NaN	0	SCRIB	Protein scribble homolog;Protein scribble homolog;Scribble planar cell polarity protein;Protein scribble homolog	A0A0G2JMS7	S	A0A0G2JMS7_S1139_M1	1139	AGIGHRNSLESISSI	1
0.835615	-0.236857	1.15686	NaN	NaN	NaN		0	NaN	0	SCRIB	Protein scribble homolog;Protein scribble homolog;Scribble planar cell polarity protein;Protein scribble homolog	A0A0G2JNZ2	S	A0A0G2JNZ2_S1220_M1	1220	AGIGHRNSLESISSI	1
0.835615	-0.236857	1.15686	NaN	NaN	NaN		0	NaN	0	SCRIB	Protein scribble homolog;Protein scribble homolog;Scribble planar cell polarity protein;Protein scribble homolog	A0A669KB89	S	A0A669KB89_S1220_M1	1220	AGIGHRNSLESISSI	1
0.835615	-0.236857	1.15686	NaN	NaN	NaN		0	NaN	0	SCRIB	Protein scribble homolog;Protein scribble homolog;Scribble planar cell polarity protein;Protein scribble homolog	Q14160	S	Q14160_S1220_M1	1220	AGIGHRNSLESISSI	1
-0.348697	-0.997285	-0.958748	NaN	NaN	NaN		0	NaN	0	SCRIB	Protein scribble homolog;Protein scribble homolog;Scribble planar cell polarity protein;Protein scribble homolog	A0A0G2JMS7	S	A0A0G2JMS7_S1485_M1	1485	STSPGRLSPDFAEEL	1
-0.348697	-0.997285	-0.958748	NaN	NaN	NaN		0	NaN	0	SCRIB	Protein scribble homolog;Protein scribble homolog;Scribble planar cell polarity protein;Protein scribble homolog	A0A0G2JNZ2	S	A0A0G2JNZ2_S1566_M1	1566	STSPGRLSPDFAEEL	1
-0.348697	-0.997285	-0.958748	NaN	NaN	NaN		0	NaN	0	SCRIB	Protein scribble homolog;Protein scribble homolog;Scribble planar cell polarity protein;Protein scribble homolog	A0A669KB89	S	A0A669KB89_S1594_M1	1594	STSPGRLSPDFAEEL	1
-0.348697	-0.997285	-0.958748	NaN	NaN	NaN		0	NaN	0	SCRIB	Protein scribble homolog;Protein scribble homolog;Scribble planar cell polarity protein;Protein scribble homolog	Q14160	S	Q14160_S1566_M1	1566	STSPGRLSPDFAEEL	1
-1.60864	-1.13906	-1.56519	NaN	NaN	NaN		0	NaN	0	SCRIB	Protein scribble homolog;Protein scribble homolog;Scribble planar cell polarity protein;Protein scribble homolog	A0A0G2JMS7	S	A0A0G2JMS7_S1405_M1	1405	PAPERALSPAELRAL	1
-1.60864	-1.13906	-1.56519	NaN	NaN	NaN		0	NaN	0	SCRIB	Protein scribble homolog;Protein scribble homolog;Scribble planar cell polarity protein;Protein scribble homolog	A0A0G2JNZ2	S	A0A0G2JNZ2_S1486_M1	1486	PAPERALSPAELRAL	1
-1.60864	-1.13906	-1.56519	NaN	NaN	NaN		0	NaN	0	SCRIB	Protein scribble homolog;Protein scribble homolog;Scribble planar cell polarity protein;Protein scribble homolog	A0A669KB89	S	A0A669KB89_S1514_M1	1514	PAPERALSPAELRAL	1
-1.60864	-1.13906	-1.56519	NaN	NaN	NaN		0	NaN	0	SCRIB	Protein scribble homolog;Protein scribble homolog;Scribble planar cell polarity protein;Protein scribble homolog	Q14160	S	Q14160_S1486_M1	1486	PAPERALSPAELRAL	1
-0.707108	-1.10483	-1.00644	NaN	NaN	NaN		0	NaN	0	SCRIB	Protein scribble homolog;Protein scribble homolog;Scribble planar cell polarity protein;Protein scribble homolog	A0A0G2JMS7	S	A0A0G2JMS7_S1297_M1	1297	EGPPKRVSLVGADDL	1
-0.707108	-1.10483	-1.00644	NaN	NaN	NaN		0	NaN	0	SCRIB	Protein scribble homolog;Protein scribble homolog;Scribble planar cell polarity protein;Protein scribble homolog	A0A0G2JNZ2	S	A0A0G2JNZ2_S1378_M1	1378	EGPPKRVSLVGADDL	1
-0.707108	-1.10483	-1.00644	NaN	NaN	NaN		0	NaN	0	SCRIB	Protein scribble homolog;Protein scribble homolog;Scribble planar cell polarity protein;Protein scribble homolog	A0A669KB89	S	A0A669KB89_S1406_M1	1406	EGPPKRVSLVGADDL	1
-0.707108	-1.10483	-1.00644	NaN	NaN	NaN		0	NaN	0	SCRIB	Protein scribble homolog;Protein scribble homolog;Scribble planar cell polarity protein;Protein scribble homolog	Q14160	S	Q14160_S1378_M1	1378	EGPPKRVSLVGADDL	1
-0.947994	-0.641637	-0.520046	-1.16245	NaN	-1.50416		1.24949	-0.630079	-2.04618	KANSL1	KAT8 regulatory NSL complex subunit 1	A0A0G2JNB1	S	A0A0G2JNB1_S249_M1	249	LQGSSRLSPGTDSSS	1
-0.947994	-0.641637	-0.520046	-1.16245	NaN	-1.50416		1.24949	-0.630079	-2.04618	KANSL1	KAT8 regulatory NSL complex subunit 1	A0A0G2JNT7	S	A0A0G2JNT7_S249_M1	249	LQGSSRLSPGTDSSS	1
-0.947994	-0.641637	-0.520046	-1.16245	NaN	-1.50416		1.24949	-0.630079	-2.04618	KANSL1	KAT8 regulatory NSL complex subunit 1	A0A0G2JQF4	S	A0A0G2JQF4_S249_M1	249	LQGSSRLSPGTDSSS	1
-0.947994	-0.641637	-0.520046	-1.16245	NaN	-1.50416		1.24949	-0.630079	-2.04618	KANSL1	KAT8 regulatory NSL complex subunit 1	A0A0G2JQF5	S	A0A0G2JQF5_S249_M1	249	LQGSSRLSPGTDSSS	1
-0.947994	-0.641637	-0.520046	-1.16245	NaN	-1.50416		1.24949	-0.630079	-2.04618	KANSL1	KAT8 regulatory NSL complex subunit 1	A0A0J9YVS1	S	A0A0J9YVS1_S249_M1	249	LQGSSRLSPGTDSSS	1
-0.947994	-0.641637	-0.520046	-1.16245	NaN	-1.50416		1.24949	-0.630079	-2.04618	KANSL1	KAT8 regulatory NSL complex subunit 1	A0A1W2PRB5	S	A0A1W2PRB5_S249_M1	249	LQGSSRLSPGTDSSS	1
-0.947994	-0.641637	-0.520046	-1.16245	NaN	-1.50416		1.24949	-0.630079	-2.04618	KANSL1	KAT8 regulatory NSL complex subunit 1	A0A3B3IT55	S	A0A3B3IT55_S249_M1	249	LQGSSRLSPGTDSSS	1
-0.947994	-0.641637	-0.520046	-1.16245	NaN	-1.50416		1.24949	-0.630079	-2.04618	KANSL1	KAT8 regulatory NSL complex subunit 1	A0A9S7M8F4	S	A0A9S7M8F4_S249_M1	249	LQGSSRLSPGTDSSS	1
-0.947994	-0.641637	-0.520046	-1.16245	NaN	-1.50416		1.24949	-0.630079	-2.04618	KANSL1	KAT8 regulatory NSL complex subunit 1	Q7Z3B3	S	Q7Z3B3_S249_M1	249	LQGSSRLSPGTDSSS	1
-3.08822	-1.08123	-0.787374	NaN	NaN	NaN		0	NaN	0	KANSL1	KAT8 regulatory NSL complex subunit 1	A0A0G2JNB1	S	A0A0G2JNB1_S912_M1	912	NEEIEDLSDAAFAAL	1
-3.08822	-1.08123	-0.787374	NaN	NaN	NaN		0	NaN	0	KANSL1	KAT8 regulatory NSL complex subunit 1	A0A0G2JNT7	S	A0A0G2JNT7_S913_M1	913	NEEIEDLSDAAFAAL	1
-3.08822	-1.08123	-0.787374	NaN	NaN	NaN		0	NaN	0	KANSL1	KAT8 regulatory NSL complex subunit 1	A0A0G2JQF4	S	A0A0G2JQF4_S913_M1	913	NEEIEDLSDAAFAAL	1
-3.08822	-1.08123	-0.787374	NaN	NaN	NaN		0	NaN	0	KANSL1	KAT8 regulatory NSL complex subunit 1	A0A0G2JQF5	S	A0A0G2JQF5_S849_M1	849	NEEIEDLSDAAFAAL	1
-3.08822	-1.08123	-0.787374	NaN	NaN	NaN		0	NaN	0	KANSL1	KAT8 regulatory NSL complex subunit 1	A0A0J9YVS1	S	A0A0J9YVS1_S849_M1	849	NEEIEDLSDAAFAAL	1
-3.08822	-1.08123	-0.787374	NaN	NaN	NaN		0	NaN	0	KANSL1	KAT8 regulatory NSL complex subunit 1	A0A1W2PRB5	S	A0A1W2PRB5_S849_M1	849	NEEIEDLSDAAFAAL	1
-3.08822	-1.08123	-0.787374	NaN	NaN	NaN		0	NaN	0	KANSL1	KAT8 regulatory NSL complex subunit 1	A0A3B3IT55	S	A0A3B3IT55_S913_M1	913	NEEIEDLSDAAFAAL	1
-3.08822	-1.08123	-0.787374	NaN	NaN	NaN		0	NaN	0	KANSL1	KAT8 regulatory NSL complex subunit 1	A0A9S7M8F4	S	A0A9S7M8F4_S912_M1	912	NEEIEDLSDAAFAAL	1
-3.08822	-1.08123	-0.787374	NaN	NaN	NaN		0	NaN	0	KANSL1	KAT8 regulatory NSL complex subunit 1	Q7Z3B3	S	Q7Z3B3_S913_M1	913	NEEIEDLSDAAFAAL	1
NaN	NaN	-0.705237	NaN	NaN	-1.32814		0	-0.622907	0	TSEN34	tRNA-intron lyase (Fragment);tRNA-intron lyase (Fragment);tRNA-splicing endonuclease subunit Sen34;tRNA-splicing endonuclease subunit Sen34;tRNA-splicing endonuclease subunit Sen34 (Fragment);tRNA-splicing endonuclease subunit Sen34;tRNA-splicing endonuclease subunit Sen34	A0A0G2JNK5	S	A0A0G2JNK5_S139_M1	139	QASGASSSQEAGSSQ	1
NaN	NaN	-0.705237	NaN	NaN	-1.32814		0	-0.622907	0	TSEN34	tRNA-intron lyase (Fragment);tRNA-intron lyase (Fragment);tRNA-splicing endonuclease subunit Sen34;tRNA-splicing endonuclease subunit Sen34;tRNA-splicing endonuclease subunit Sen34 (Fragment);tRNA-splicing endonuclease subunit Sen34;tRNA-splicing endonuclease subunit Sen34	A0A0G2JNL0	S	A0A0G2JNL0_S139_M1	139	QASGASSSQEAGSSQ	1
NaN	NaN	-0.705237	NaN	NaN	-1.32814		0	-0.622907	0	TSEN34	tRNA-intron lyase (Fragment);tRNA-intron lyase (Fragment);tRNA-splicing endonuclease subunit Sen34;tRNA-splicing endonuclease subunit Sen34;tRNA-splicing endonuclease subunit Sen34 (Fragment);tRNA-splicing endonuclease subunit Sen34;tRNA-splicing endonuclease subunit Sen34	A0A590UJ73	S	A0A590UJ73_S136_M1	136	QASGASSSQEAGSSQ	1
NaN	NaN	-0.705237	NaN	NaN	-1.32814		0	-0.622907	0	TSEN34	tRNA-intron lyase (Fragment);tRNA-intron lyase (Fragment);tRNA-splicing endonuclease subunit Sen34;tRNA-splicing endonuclease subunit Sen34;tRNA-splicing endonuclease subunit Sen34 (Fragment);tRNA-splicing endonuclease subunit Sen34;tRNA-splicing endonuclease subunit Sen34	A0A590UJW4	S	A0A590UJW4_S136_M1	136	QASGASSSQEAGSSQ	1
NaN	NaN	-0.705237	NaN	NaN	-1.32814		0	-0.622907	0	TSEN34	tRNA-intron lyase (Fragment);tRNA-intron lyase (Fragment);tRNA-splicing endonuclease subunit Sen34;tRNA-splicing endonuclease subunit Sen34;tRNA-splicing endonuclease subunit Sen34 (Fragment);tRNA-splicing endonuclease subunit Sen34;tRNA-splicing endonuclease subunit Sen34	B0V3J0	S	B0V3J0_S136_M1	136	QASGASSSQEAGSSQ	1
NaN	NaN	-0.705237	NaN	NaN	-1.32814		0	-0.622907	0	TSEN34	tRNA-intron lyase (Fragment);tRNA-intron lyase (Fragment);tRNA-splicing endonuclease subunit Sen34;tRNA-splicing endonuclease subunit Sen34;tRNA-splicing endonuclease subunit Sen34 (Fragment);tRNA-splicing endonuclease subunit Sen34;tRNA-splicing endonuclease subunit Sen34	E7EQB3	S	E7EQB3_S139_M1	139	QASGASSSQEAGSSQ	1
NaN	NaN	-0.705237	NaN	NaN	-1.32814		0	-0.622907	0	TSEN34	tRNA-intron lyase (Fragment);tRNA-intron lyase (Fragment);tRNA-splicing endonuclease subunit Sen34;tRNA-splicing endonuclease subunit Sen34;tRNA-splicing endonuclease subunit Sen34 (Fragment);tRNA-splicing endonuclease subunit Sen34;tRNA-splicing endonuclease subunit Sen34	Q9BSV6	S	Q9BSV6_S136_M1	136	QASGASSSQEAGSSQ	1
-2.61894	NaN	-2.63296	NaN	NaN	NaN		0	NaN	0	KIF26B	Kinesin-like protein KIF26B (Fragment);Kinesin family member 26B;Kinesin-like protein KIF26B	A0A0G2JR66	S	A0A0G2JR66_S1533_M1	1533	LSLERAESLSSVSSR	1
-2.61894	NaN	-2.63296	NaN	NaN	NaN		0	NaN	0	KIF26B	Kinesin-like protein KIF26B (Fragment);Kinesin family member 26B;Kinesin-like protein KIF26B	B7WPD9	S	B7WPD9_S1306_M1	1306	LSLERAESLSSVSSR	1
-2.61894	NaN	-2.63296	NaN	NaN	NaN		0	NaN	0	KIF26B	Kinesin-like protein KIF26B (Fragment);Kinesin family member 26B;Kinesin-like protein KIF26B	Q2KJY2	S	Q2KJY2_S1687_M1	1687	LSLERAESLSSVSSR	1
0.150583	0.485914	0.647036	NaN	-2.48276	NaN		0	-2.9106	0	BNIP3	BCL2 interacting protein 3;BCL2 interacting protein 3;BCL2/adenovirus E1B 19 kDa protein-interacting protein 3	A0A0J9YW18	S	A0A0J9YW18_S66_M1	66	SKSSHCDSPPRSQTP	1
0.150583	0.485914	0.647036	NaN	-2.48276	NaN		0	-2.9106	0	BNIP3	BCL2 interacting protein 3;BCL2 interacting protein 3;BCL2/adenovirus E1B 19 kDa protein-interacting protein 3	B4DHJ7	S	B4DHJ7_S66_M1	66	SKSSHCDSPPRSQTP	1
0.150583	0.485914	0.647036	NaN	-2.48276	NaN		0	-2.9106	0	BNIP3	BCL2 interacting protein 3;BCL2 interacting protein 3;BCL2/adenovirus E1B 19 kDa protein-interacting protein 3	Q12983	S	Q12983_S66_M1	66	SKSSHCDSPPRSQTP	1
2.13695	1.95294	-0.0317554	NaN	NaN	-2.19565		0	-3.54836	0	BNIP3	BCL2 interacting protein 3;BCL2 interacting protein 3;BCL2/adenovirus E1B 19 kDa protein-interacting protein 3	A0A0J9YW18	S	A0A0J9YW18_S86_M1	86	ASETDTHSIGEKNSS	1
2.13695	1.95294	-0.0317554	NaN	NaN	-2.19565		0	-3.54836	0	BNIP3	BCL2 interacting protein 3;BCL2 interacting protein 3;BCL2/adenovirus E1B 19 kDa protein-interacting protein 3	B4DHJ7	S	B4DHJ7_S86_M1	86	ASETDTHSIGEKNSS	1
2.13695	1.95294	-0.0317554	NaN	NaN	-2.19565		0	-3.54836	0	BNIP3	BCL2 interacting protein 3;BCL2 interacting protein 3;BCL2/adenovirus E1B 19 kDa protein-interacting protein 3	Q12983	S	Q12983_S86_M1	86	ASETDTHSIGEKNSS	1
-1.62651	-5.5018	-0.278635	-2.71082	NaN	-3.27133		0.0894653	-0.522088	-0.244898	BNIP3	BCL2 interacting protein 3;BCL2 interacting protein 3;BCL2/adenovirus E1B 19 kDa protein-interacting protein 3	A0A0J9YW18	T	A0A0J9YW18_T72_M1	72	DSPPRSQTPQDTNRA	1
-1.62651	-5.5018	-0.278635	-2.71082	NaN	-3.27133		0.0894653	-0.522088	-0.244898	BNIP3	BCL2 interacting protein 3;BCL2 interacting protein 3;BCL2/adenovirus E1B 19 kDa protein-interacting protein 3	B4DHJ7	T	B4DHJ7_T72_M1	72	DSPPRSQTPQDTNRA	1
-1.62651	-5.5018	-0.278635	-2.71082	NaN	-3.27133		0.0894653	-0.522088	-0.244898	BNIP3	BCL2 interacting protein 3;BCL2 interacting protein 3;BCL2/adenovirus E1B 19 kDa protein-interacting protein 3	Q12983	T	Q12983_T72_M1	72	DSPPRSQTPQDTNRA	1
-1.77996	-1.56876	-1.19441	NaN	NaN	NaN		0	NaN	0	BNIP3	BCL2 interacting protein 3;BCL2 interacting protein 3;BCL2/adenovirus E1B 19 kDa protein-interacting protein 3	A0A0J9YW18	S	A0A0J9YW18_S95_M1	95	GEKNSSQSEEDDIER	1
-1.77996	-1.56876	-1.19441	NaN	NaN	NaN		0	NaN	0	BNIP3	BCL2 interacting protein 3;BCL2 interacting protein 3;BCL2/adenovirus E1B 19 kDa protein-interacting protein 3	B4DHJ7	S	B4DHJ7_S95_M1	95	GEKNSSQSEEDDIER	1
-1.77996	-1.56876	-1.19441	NaN	NaN	NaN		0	NaN	0	BNIP3	BCL2 interacting protein 3;BCL2 interacting protein 3;BCL2/adenovirus E1B 19 kDa protein-interacting protein 3	Q12983	S	Q12983_S95_M1	95	GEKNSSQSEEDDIER	1
-1.80544	-1.72892	NaN	NaN	NaN	NaN		0	NaN	0	BNIP3	BCL2 interacting protein 3;BCL2 interacting protein 3;BCL2/adenovirus E1B 19 kDa protein-interacting protein 3	A0A0J9YW18	S	A0A0J9YW18_S93_M1	93	SIGEKNSSQSEEDDI	1
-1.80544	-1.72892	NaN	NaN	NaN	NaN		0	NaN	0	BNIP3	BCL2 interacting protein 3;BCL2 interacting protein 3;BCL2/adenovirus E1B 19 kDa protein-interacting protein 3	B4DHJ7	S	B4DHJ7_S93_M1	93	SIGEKNSSQSEEDDI	1
-1.80544	-1.72892	NaN	NaN	NaN	NaN		0	NaN	0	BNIP3	BCL2 interacting protein 3;BCL2 interacting protein 3;BCL2/adenovirus E1B 19 kDa protein-interacting protein 3	Q12983	S	Q12983_S93_M1	93	SIGEKNSSQSEEDDI	1
2.94086	2.54661	2.66042	1.71761	1.16407	1.4644	+	2.51187	-1.26727	-4.24843	PHRF1	PHD and RING finger domain-containing protein 1;PHD and RING finger domain-containing protein 1;PHD and RING finger domain-containing protein 1;PHD and ring finger domains 1;PHD and ring finger domains 1;PHD and RING finger domain-containing protein 1	A0A0J9YWD5	S	A0A0J9YWD5_S1123_M1	1123	RPRGRECSPTSSLER	1
2.94086	2.54661	2.66042	1.71761	1.16407	1.4644	+	2.51187	-1.26727	-4.24843	PHRF1	PHD and RING finger domain-containing protein 1;PHD and RING finger domain-containing protein 1;PHD and RING finger domain-containing protein 1;PHD and ring finger domains 1;PHD and ring finger domains 1;PHD and RING finger domain-containing protein 1	A0A0J9YYB5	S	A0A0J9YYB5_S1122_M1	1122	RPRGRECSPTSSLER	1
2.94086	2.54661	2.66042	1.71761	1.16407	1.4644	+	2.51187	-1.26727	-4.24843	PHRF1	PHD and RING finger domain-containing protein 1;PHD and RING finger domain-containing protein 1;PHD and RING finger domain-containing protein 1;PHD and ring finger domains 1;PHD and ring finger domains 1;PHD and RING finger domain-containing protein 1	B7ZM65	S	B7ZM65_S1120_M1	1120	RPRGRECSPTSSLER	1
2.94086	2.54661	2.66042	1.71761	1.16407	1.4644	+	2.51187	-1.26727	-4.24843	PHRF1	PHD and RING finger domain-containing protein 1;PHD and RING finger domain-containing protein 1;PHD and RING finger domain-containing protein 1;PHD and ring finger domains 1;PHD and ring finger domains 1;PHD and RING finger domain-containing protein 1	E9PJ24	S	E9PJ24_S1120_M1	1120	RPRGRECSPTSSLER	1
2.94086	2.54661	2.66042	1.71761	1.16407	1.4644	+	2.51187	-1.26727	-4.24843	PHRF1	PHD and RING finger domain-containing protein 1;PHD and RING finger domain-containing protein 1;PHD and RING finger domain-containing protein 1;PHD and ring finger domains 1;PHD and ring finger domains 1;PHD and RING finger domain-containing protein 1	F8WEF5	S	F8WEF5_S1122_M1	1122	RPRGRECSPTSSLER	1
2.94086	2.54661	2.66042	1.71761	1.16407	1.4644	+	2.51187	-1.26727	-4.24843	PHRF1	PHD and RING finger domain-containing protein 1;PHD and RING finger domain-containing protein 1;PHD and RING finger domain-containing protein 1;PHD and ring finger domains 1;PHD and ring finger domains 1;PHD and RING finger domain-containing protein 1	Q9P1Y6	S	Q9P1Y6_S1124_M1	1124	RPRGRECSPTSSLER	1
4.08559	3.95055	4.2016	1.88463	-0.991492	1.28074	+	1.72567	-3.35462	-3.42802	PHRF1	PHD and RING finger domain-containing protein 1;PHD and RING finger domain-containing protein 1;PHD and RING finger domain-containing protein 1;PHD and ring finger domains 1;PHD and ring finger domains 1;PHD and RING finger domain-containing protein 1	A0A0J9YWD5	S	A0A0J9YWD5_S1201_M1	1201	KGAVREASPAPLAQG	1
4.08559	3.95055	4.2016	1.88463	-0.991492	1.28074	+	1.72567	-3.35462	-3.42802	PHRF1	PHD and RING finger domain-containing protein 1;PHD and RING finger domain-containing protein 1;PHD and RING finger domain-containing protein 1;PHD and ring finger domains 1;PHD and ring finger domains 1;PHD and RING finger domain-containing protein 1	A0A0J9YYB5	S	A0A0J9YYB5_S1200_M1	1200	KGAVREASPAPLAQG	1
4.08559	3.95055	4.2016	1.88463	-0.991492	1.28074	+	1.72567	-3.35462	-3.42802	PHRF1	PHD and RING finger domain-containing protein 1;PHD and RING finger domain-containing protein 1;PHD and RING finger domain-containing protein 1;PHD and ring finger domains 1;PHD and ring finger domains 1;PHD and RING finger domain-containing protein 1	B7ZM65	S	B7ZM65_S1198_M1	1198	KGAVREASPAPLAQG	1
4.08559	3.95055	4.2016	1.88463	-0.991492	1.28074	+	1.72567	-3.35462	-3.42802	PHRF1	PHD and RING finger domain-containing protein 1;PHD and RING finger domain-containing protein 1;PHD and RING finger domain-containing protein 1;PHD and ring finger domains 1;PHD and ring finger domains 1;PHD and RING finger domain-containing protein 1	E9PJ24	S	E9PJ24_S1198_M1	1198	KGAVREASPAPLAQG	1
4.08559	3.95055	4.2016	1.88463	-0.991492	1.28074	+	1.72567	-3.35462	-3.42802	PHRF1	PHD and RING finger domain-containing protein 1;PHD and RING finger domain-containing protein 1;PHD and RING finger domain-containing protein 1;PHD and ring finger domains 1;PHD and ring finger domains 1;PHD and RING finger domain-containing protein 1	F8WEF5	S	F8WEF5_S1200_M1	1200	KGAVREASPAPLAQG	1
4.08559	3.95055	4.2016	1.88463	-0.991492	1.28074	+	1.72567	-3.35462	-3.42802	PHRF1	PHD and RING finger domain-containing protein 1;PHD and RING finger domain-containing protein 1;PHD and RING finger domain-containing protein 1;PHD and ring finger domains 1;PHD and ring finger domains 1;PHD and RING finger domain-containing protein 1	Q9P1Y6	S	Q9P1Y6_S1202_M1	1202	KGAVREASPAPLAQG	1
1.59541	1.64009	1.32039	0.938688	1.07224	0.898718	+	2.08233	-0.548745	-2.57765	PHRF1	PHD and RING finger domain-containing protein 1;PHD and RING finger domain-containing protein 1;PHD and RING finger domain-containing protein 1;PHD and ring finger domains 1;PHD and ring finger domains 1;PHD and RING finger domain-containing protein 1	A0A0J9YWD5	S	A0A0J9YWD5_S990_M1	990	VVELRPPSRSRSTSS	1
1.59541	1.64009	1.32039	0.938688	1.07224	0.898718	+	2.08233	-0.548745	-2.57765	PHRF1	PHD and RING finger domain-containing protein 1;PHD and RING finger domain-containing protein 1;PHD and RING finger domain-containing protein 1;PHD and ring finger domains 1;PHD and ring finger domains 1;PHD and RING finger domain-containing protein 1	A0A0J9YYB5	S	A0A0J9YYB5_S989_M1	989	VVELRPPSRSRSTSS	1
1.59541	1.64009	1.32039	0.938688	1.07224	0.898718	+	2.08233	-0.548745	-2.57765	PHRF1	PHD and RING finger domain-containing protein 1;PHD and RING finger domain-containing protein 1;PHD and RING finger domain-containing protein 1;PHD and ring finger domains 1;PHD and ring finger domains 1;PHD and RING finger domain-containing protein 1	B7ZM65	S	B7ZM65_S987_M1	987	VVELRPPSRSRSTSS	1
1.59541	1.64009	1.32039	0.938688	1.07224	0.898718	+	2.08233	-0.548745	-2.57765	PHRF1	PHD and RING finger domain-containing protein 1;PHD and RING finger domain-containing protein 1;PHD and RING finger domain-containing protein 1;PHD and ring finger domains 1;PHD and ring finger domains 1;PHD and RING finger domain-containing protein 1	E9PJ24	S	E9PJ24_S987_M1	987	VVELRPPSRSRSTSS	1
1.59541	1.64009	1.32039	0.938688	1.07224	0.898718	+	2.08233	-0.548745	-2.57765	PHRF1	PHD and RING finger domain-containing protein 1;PHD and RING finger domain-containing protein 1;PHD and RING finger domain-containing protein 1;PHD and ring finger domains 1;PHD and ring finger domains 1;PHD and RING finger domain-containing protein 1	F8WEF5	S	F8WEF5_S989_M1	989	VVELRPPSRSRSTSS	1
1.59541	1.64009	1.32039	0.938688	1.07224	0.898718	+	2.08233	-0.548745	-2.57765	PHRF1	PHD and RING finger domain-containing protein 1;PHD and RING finger domain-containing protein 1;PHD and RING finger domain-containing protein 1;PHD and ring finger domains 1;PHD and ring finger domains 1;PHD and RING finger domain-containing protein 1	Q9P1Y6	S	Q9P1Y6_S991_M1	991	VVELRPPSRSRSTSS	1
-0.648425	-0.591782	-0.20542	-2.31244	NaN	-3.72293	+	1.70514	-2.53581	-3.86837	PHRF1	PHD and RING finger domain-containing protein 1;PHD and RING finger domain-containing protein 1;PHD and RING finger domain-containing protein 1;PHD and ring finger domains 1;PHD and ring finger domains 1;PHD and RING finger domain-containing protein 1	A0A0J9YWD5	S	A0A0J9YWD5_S1370_M1	1370	APAGKEDSPSASGRV	1
-0.648425	-0.591782	-0.20542	-2.31244	NaN	-3.72293	+	1.70514	-2.53581	-3.86837	PHRF1	PHD and RING finger domain-containing protein 1;PHD and RING finger domain-containing protein 1;PHD and RING finger domain-containing protein 1;PHD and ring finger domains 1;PHD and ring finger domains 1;PHD and RING finger domain-containing protein 1	A0A0J9YYB5	S	A0A0J9YYB5_S1369_M1	1369	APAGKEDSPSASGRV	1
-0.648425	-0.591782	-0.20542	-2.31244	NaN	-3.72293	+	1.70514	-2.53581	-3.86837	PHRF1	PHD and RING finger domain-containing protein 1;PHD and RING finger domain-containing protein 1;PHD and RING finger domain-containing protein 1;PHD and ring finger domains 1;PHD and ring finger domains 1;PHD and RING finger domain-containing protein 1	B7ZM65	S	B7ZM65_S1367_M1	1367	APAGKEDSPSASGRV	1
-0.648425	-0.591782	-0.20542	-2.31244	NaN	-3.72293	+	1.70514	-2.53581	-3.86837	PHRF1	PHD and RING finger domain-containing protein 1;PHD and RING finger domain-containing protein 1;PHD and RING finger domain-containing protein 1;PHD and ring finger domains 1;PHD and ring finger domains 1;PHD and RING finger domain-containing protein 1	E9PJ24	S	E9PJ24_S1367_M1	1367	APAGKEDSPSASGRV	1
-0.648425	-0.591782	-0.20542	-2.31244	NaN	-3.72293	+	1.70514	-2.53581	-3.86837	PHRF1	PHD and RING finger domain-containing protein 1;PHD and RING finger domain-containing protein 1;PHD and RING finger domain-containing protein 1;PHD and ring finger domains 1;PHD and ring finger domains 1;PHD and RING finger domain-containing protein 1	F8WEF5	S	F8WEF5_S1369_M1	1369	APAGKEDSPSASGRV	1
-0.648425	-0.591782	-0.20542	-2.31244	NaN	-3.72293	+	1.70514	-2.53581	-3.86837	PHRF1	PHD and RING finger domain-containing protein 1;PHD and RING finger domain-containing protein 1;PHD and RING finger domain-containing protein 1;PHD and ring finger domains 1;PHD and ring finger domains 1;PHD and RING finger domain-containing protein 1	Q9P1Y6	S	Q9P1Y6_S1371_M1	1371	APAGKEDSPSASGRV	1
2.68267	2.96661	3.15983	2.86896	0.98334	NaN		0.588614	-1.01022	-1.2243	PHRF1	PHD and RING finger domain-containing protein 1;PHD and RING finger domain-containing protein 1;PHD and RING finger domain-containing protein 1;PHD and ring finger domains 1;PHD and ring finger domains 1;PHD and RING finger domain-containing protein 1	A0A0J9YWD5	S	A0A0J9YWD5_S1359_M1	1359	EKAEAPSSPDVAPAG	1
2.68267	2.96661	3.15983	2.86896	0.98334	NaN		0.588614	-1.01022	-1.2243	PHRF1	PHD and RING finger domain-containing protein 1;PHD and RING finger domain-containing protein 1;PHD and RING finger domain-containing protein 1;PHD and ring finger domains 1;PHD and ring finger domains 1;PHD and RING finger domain-containing protein 1	A0A0J9YYB5	S	A0A0J9YYB5_S1358_M1	1358	EKAEAPSSPDVAPAG	1
2.68267	2.96661	3.15983	2.86896	0.98334	NaN		0.588614	-1.01022	-1.2243	PHRF1	PHD and RING finger domain-containing protein 1;PHD and RING finger domain-containing protein 1;PHD and RING finger domain-containing protein 1;PHD and ring finger domains 1;PHD and ring finger domains 1;PHD and RING finger domain-containing protein 1	B7ZM65	S	B7ZM65_S1356_M1	1356	EKAEAPSSPDVAPAG	1
2.68267	2.96661	3.15983	2.86896	0.98334	NaN		0.588614	-1.01022	-1.2243	PHRF1	PHD and RING finger domain-containing protein 1;PHD and RING finger domain-containing protein 1;PHD and RING finger domain-containing protein 1;PHD and ring finger domains 1;PHD and ring finger domains 1;PHD and RING finger domain-containing protein 1	E9PJ24	S	E9PJ24_S1356_M1	1356	EKAEAPSSPDVAPAG	1
2.68267	2.96661	3.15983	2.86896	0.98334	NaN		0.588614	-1.01022	-1.2243	PHRF1	PHD and RING finger domain-containing protein 1;PHD and RING finger domain-containing protein 1;PHD and RING finger domain-containing protein 1;PHD and ring finger domains 1;PHD and ring finger domains 1;PHD and RING finger domain-containing protein 1	F8WEF5	S	F8WEF5_S1358_M1	1358	EKAEAPSSPDVAPAG	1
2.68267	2.96661	3.15983	2.86896	0.98334	NaN		0.588614	-1.01022	-1.2243	PHRF1	PHD and RING finger domain-containing protein 1;PHD and RING finger domain-containing protein 1;PHD and RING finger domain-containing protein 1;PHD and ring finger domains 1;PHD and ring finger domains 1;PHD and RING finger domain-containing protein 1	Q9P1Y6	S	Q9P1Y6_S1360_M1	1360	EKAEAPSSPDVAPAG	1
-0.782994	-0.312017	-0.00113869	-1.44859	-1.70794	NaN	+	1.5316	-1.21288	-2.96607	PHRF1	PHD and RING finger domain-containing protein 1;PHD and RING finger domain-containing protein 1;PHD and RING finger domain-containing protein 1;PHD and ring finger domains 1;PHD and ring finger domains 1;PHD and RING finger domain-containing protein 1	A0A0J9YWD5	S	A0A0J9YWD5_S866_M1	866	TRTISINSPKAQTVQ	1
-0.782994	-0.312017	-0.00113869	-1.44859	-1.70794	NaN	+	1.5316	-1.21288	-2.96607	PHRF1	PHD and RING finger domain-containing protein 1;PHD and RING finger domain-containing protein 1;PHD and RING finger domain-containing protein 1;PHD and ring finger domains 1;PHD and ring finger domains 1;PHD and RING finger domain-containing protein 1	A0A0J9YYB5	S	A0A0J9YYB5_S865_M1	865	TRTISINSPKAQTVQ	1
-0.782994	-0.312017	-0.00113869	-1.44859	-1.70794	NaN	+	1.5316	-1.21288	-2.96607	PHRF1	PHD and RING finger domain-containing protein 1;PHD and RING finger domain-containing protein 1;PHD and RING finger domain-containing protein 1;PHD and ring finger domains 1;PHD and ring finger domains 1;PHD and RING finger domain-containing protein 1	B7ZM65	S	B7ZM65_S863_M1	863	TRTISINSPKAQTVQ	1
-0.782994	-0.312017	-0.00113869	-1.44859	-1.70794	NaN	+	1.5316	-1.21288	-2.96607	PHRF1	PHD and RING finger domain-containing protein 1;PHD and RING finger domain-containing protein 1;PHD and RING finger domain-containing protein 1;PHD and ring finger domains 1;PHD and ring finger domains 1;PHD and RING finger domain-containing protein 1	E9PJ24	S	E9PJ24_S863_M1	863	TRTISINSPKAQTVQ	1
-0.782994	-0.312017	-0.00113869	-1.44859	-1.70794	NaN	+	1.5316	-1.21288	-2.96607	PHRF1	PHD and RING finger domain-containing protein 1;PHD and RING finger domain-containing protein 1;PHD and RING finger domain-containing protein 1;PHD and ring finger domains 1;PHD and ring finger domains 1;PHD and RING finger domain-containing protein 1	F8WEF5	S	F8WEF5_S865_M1	865	TRTISINSPKAQTVQ	1
-0.782994	-0.312017	-0.00113869	-1.44859	-1.70794	NaN	+	1.5316	-1.21288	-2.96607	PHRF1	PHD and RING finger domain-containing protein 1;PHD and RING finger domain-containing protein 1;PHD and RING finger domain-containing protein 1;PHD and ring finger domains 1;PHD and ring finger domains 1;PHD and RING finger domain-containing protein 1	Q9P1Y6	S	Q9P1Y6_S867_M1	867	TRTISINSPKAQTVQ	1
2.31954	2.60937	2.71142	0.49713	-1.31422	-1.31573	+	2.21389	-3.25771	-4.55412	PHRF1	PHD and RING finger domain-containing protein 1;PHD and RING finger domain-containing protein 1;PHD and RING finger domain-containing protein 1;PHD and ring finger domains 1;PHD and ring finger domains 1;PHD and RING finger domain-containing protein 1	A0A0J9YWD5	S	A0A0J9YWD5_S972_M1	972	VEPEAPPSPDVLQAA	1
2.31954	2.60937	2.71142	0.49713	-1.31422	-1.31573	+	2.21389	-3.25771	-4.55412	PHRF1	PHD and RING finger domain-containing protein 1;PHD and RING finger domain-containing protein 1;PHD and RING finger domain-containing protein 1;PHD and ring finger domains 1;PHD and ring finger domains 1;PHD and RING finger domain-containing protein 1	A0A0J9YYB5	S	A0A0J9YYB5_S971_M1	971	VEPEAPPSPDVLQAA	1
2.31954	2.60937	2.71142	0.49713	-1.31422	-1.31573	+	2.21389	-3.25771	-4.55412	PHRF1	PHD and RING finger domain-containing protein 1;PHD and RING finger domain-containing protein 1;PHD and RING finger domain-containing protein 1;PHD and ring finger domains 1;PHD and ring finger domains 1;PHD and RING finger domain-containing protein 1	B7ZM65	S	B7ZM65_S969_M1	969	VEPEAPPSPDVLQAA	1
2.31954	2.60937	2.71142	0.49713	-1.31422	-1.31573	+	2.21389	-3.25771	-4.55412	PHRF1	PHD and RING finger domain-containing protein 1;PHD and RING finger domain-containing protein 1;PHD and RING finger domain-containing protein 1;PHD and ring finger domains 1;PHD and ring finger domains 1;PHD and RING finger domain-containing protein 1	E9PJ24	S	E9PJ24_S969_M1	969	VEPEAPPSPDVLQAA	1
2.31954	2.60937	2.71142	0.49713	-1.31422	-1.31573	+	2.21389	-3.25771	-4.55412	PHRF1	PHD and RING finger domain-containing protein 1;PHD and RING finger domain-containing protein 1;PHD and RING finger domain-containing protein 1;PHD and ring finger domains 1;PHD and ring finger domains 1;PHD and RING finger domain-containing protein 1	F8WEF5	S	F8WEF5_S971_M1	971	VEPEAPPSPDVLQAA	1
2.31954	2.60937	2.71142	0.49713	-1.31422	-1.31573	+	2.21389	-3.25771	-4.55412	PHRF1	PHD and RING finger domain-containing protein 1;PHD and RING finger domain-containing protein 1;PHD and RING finger domain-containing protein 1;PHD and ring finger domains 1;PHD and ring finger domains 1;PHD and RING finger domain-containing protein 1	Q9P1Y6	S	Q9P1Y6_S973_M1	973	VEPEAPPSPDVLQAA	1
NaN	NaN	NaN	NaN	NaN	2.71613		0	NaN	0	PHRF1	PHD and RING finger domain-containing protein 1;PHD and RING finger domain-containing protein 1;PHD and RING finger domain-containing protein 1;PHD and ring finger domains 1;PHD and ring finger domains 1;PHD and RING finger domain-containing protein 1	A0A0J9YWD5	T	A0A0J9YWD5_T980_M1	980	PDVLQAATHRVVELR	1
NaN	NaN	NaN	NaN	NaN	2.71613		0	NaN	0	PHRF1	PHD and RING finger domain-containing protein 1;PHD and RING finger domain-containing protein 1;PHD and RING finger domain-containing protein 1;PHD and ring finger domains 1;PHD and ring finger domains 1;PHD and RING finger domain-containing protein 1	A0A0J9YYB5	T	A0A0J9YYB5_T979_M1	979	PDVLQAATHRVVELR	1
NaN	NaN	NaN	NaN	NaN	2.71613		0	NaN	0	PHRF1	PHD and RING finger domain-containing protein 1;PHD and RING finger domain-containing protein 1;PHD and RING finger domain-containing protein 1;PHD and ring finger domains 1;PHD and ring finger domains 1;PHD and RING finger domain-containing protein 1	B7ZM65	T	B7ZM65_T977_M1	977	PDVLQAATHRVVELR	1
NaN	NaN	NaN	NaN	NaN	2.71613		0	NaN	0	PHRF1	PHD and RING finger domain-containing protein 1;PHD and RING finger domain-containing protein 1;PHD and RING finger domain-containing protein 1;PHD and ring finger domains 1;PHD and ring finger domains 1;PHD and RING finger domain-containing protein 1	E9PJ24	T	E9PJ24_T977_M1	977	PDVLQAATHRVVELR	1
NaN	NaN	NaN	NaN	NaN	2.71613		0	NaN	0	PHRF1	PHD and RING finger domain-containing protein 1;PHD and RING finger domain-containing protein 1;PHD and RING finger domain-containing protein 1;PHD and ring finger domains 1;PHD and ring finger domains 1;PHD and RING finger domain-containing protein 1	F8WEF5	T	F8WEF5_T979_M1	979	PDVLQAATHRVVELR	1
NaN	NaN	NaN	NaN	NaN	2.71613		0	NaN	0	PHRF1	PHD and RING finger domain-containing protein 1;PHD and RING finger domain-containing protein 1;PHD and RING finger domain-containing protein 1;PHD and ring finger domains 1;PHD and ring finger domains 1;PHD and RING finger domain-containing protein 1	Q9P1Y6	T	Q9P1Y6_T981_M1	981	PDVLQAATHRVVELR	1
-4.27736	NaN	-4.08329	NaN	NaN	NaN		0	NaN	0	PHRF1	PHD and RING finger domain-containing protein 1;PHD and RING finger domain-containing protein 1;PHD and RING finger domain-containing protein 1;PHD and ring finger domains 1;PHD and ring finger domains 1;PHD and RING finger domain-containing protein 1	A0A0J9YWD5	S	A0A0J9YWD5_S1190_M1	1190	WPQTRSHSPERKGAV	1
-4.27736	NaN	-4.08329	NaN	NaN	NaN		0	NaN	0	PHRF1	PHD and RING finger domain-containing protein 1;PHD and RING finger domain-containing protein 1;PHD and RING finger domain-containing protein 1;PHD and ring finger domains 1;PHD and ring finger domains 1;PHD and RING finger domain-containing protein 1	A0A0J9YYB5	S	A0A0J9YYB5_S1189_M1	1189	WPQTRSHSPERKGAV	1
-4.27736	NaN	-4.08329	NaN	NaN	NaN		0	NaN	0	PHRF1	PHD and RING finger domain-containing protein 1;PHD and RING finger domain-containing protein 1;PHD and RING finger domain-containing protein 1;PHD and ring finger domains 1;PHD and ring finger domains 1;PHD and RING finger domain-containing protein 1	B7ZM65	S	B7ZM65_S1187_M1	1187	WPQTRSHSPERKGAV	1
-4.27736	NaN	-4.08329	NaN	NaN	NaN		0	NaN	0	PHRF1	PHD and RING finger domain-containing protein 1;PHD and RING finger domain-containing protein 1;PHD and RING finger domain-containing protein 1;PHD and ring finger domains 1;PHD and ring finger domains 1;PHD and RING finger domain-containing protein 1	E9PJ24	S	E9PJ24_S1187_M1	1187	WPQTRSHSPERKGAV	1
-4.27736	NaN	-4.08329	NaN	NaN	NaN		0	NaN	0	PHRF1	PHD and RING finger domain-containing protein 1;PHD and RING finger domain-containing protein 1;PHD and RING finger domain-containing protein 1;PHD and ring finger domains 1;PHD and ring finger domains 1;PHD and RING finger domain-containing protein 1	F8WEF5	S	F8WEF5_S1189_M1	1189	WPQTRSHSPERKGAV	1
-4.27736	NaN	-4.08329	NaN	NaN	NaN		0	NaN	0	PHRF1	PHD and RING finger domain-containing protein 1;PHD and RING finger domain-containing protein 1;PHD and RING finger domain-containing protein 1;PHD and ring finger domains 1;PHD and ring finger domains 1;PHD and RING finger domain-containing protein 1	Q9P1Y6	S	Q9P1Y6_S1191_M1	1191	WPQTRSHSPERKGAV	1
0.812877	1.28998	0.593097	NaN	NaN	NaN		0	NaN	0	PHRF1	PHD and RING finger domain-containing protein 1;PHD and RING finger domain-containing protein 1;PHD and RING finger domain-containing protein 1;PHD and ring finger domains 1;PHD and ring finger domains 1;PHD and RING finger domain-containing protein 1	A0A0J9YWD5	S	A0A0J9YWD5_S1228_M1	1228	ALGEAHVSPEVATAD	1
0.812877	1.28998	0.593097	NaN	NaN	NaN		0	NaN	0	PHRF1	PHD and RING finger domain-containing protein 1;PHD and RING finger domain-containing protein 1;PHD and RING finger domain-containing protein 1;PHD and ring finger domains 1;PHD and ring finger domains 1;PHD and RING finger domain-containing protein 1	A0A0J9YYB5	S	A0A0J9YYB5_S1227_M1	1227	ALGEAHVSPEVATAD	1
0.812877	1.28998	0.593097	NaN	NaN	NaN		0	NaN	0	PHRF1	PHD and RING finger domain-containing protein 1;PHD and RING finger domain-containing protein 1;PHD and RING finger domain-containing protein 1;PHD and ring finger domains 1;PHD and ring finger domains 1;PHD and RING finger domain-containing protein 1	B7ZM65	S	B7ZM65_S1225_M1	1225	ALGEAHVSPEVATAD	1
0.812877	1.28998	0.593097	NaN	NaN	NaN		0	NaN	0	PHRF1	PHD and RING finger domain-containing protein 1;PHD and RING finger domain-containing protein 1;PHD and RING finger domain-containing protein 1;PHD and ring finger domains 1;PHD and ring finger domains 1;PHD and RING finger domain-containing protein 1	E9PJ24	S	E9PJ24_S1225_M1	1225	ALGEAHVSPEVATAD	1
0.812877	1.28998	0.593097	NaN	NaN	NaN		0	NaN	0	PHRF1	PHD and RING finger domain-containing protein 1;PHD and RING finger domain-containing protein 1;PHD and RING finger domain-containing protein 1;PHD and ring finger domains 1;PHD and ring finger domains 1;PHD and RING finger domain-containing protein 1	F8WEF5	S	F8WEF5_S1227_M1	1227	ALGEAHVSPEVATAD	1
0.812877	1.28998	0.593097	NaN	NaN	NaN		0	NaN	0	PHRF1	PHD and RING finger domain-containing protein 1;PHD and RING finger domain-containing protein 1;PHD and RING finger domain-containing protein 1;PHD and ring finger domains 1;PHD and ring finger domains 1;PHD and RING finger domain-containing protein 1	Q9P1Y6	S	Q9P1Y6_S1229_M1	1229	ALGEAHVSPEVATAD	1
NaN	1.39909	1.90075	NaN	NaN	NaN		0	NaN	0	PHRF1	PHD and RING finger domain-containing protein 1;PHD and RING finger domain-containing protein 1;PHD and RING finger domain-containing protein 1;PHD and ring finger domains 1;PHD and ring finger domains 1;PHD and RING finger domain-containing protein 1	A0A0J9YWD5	S	A0A0J9YWD5_S914_M1	914	AVAAEGASDTEREEP	1
NaN	1.39909	1.90075	NaN	NaN	NaN		0	NaN	0	PHRF1	PHD and RING finger domain-containing protein 1;PHD and RING finger domain-containing protein 1;PHD and RING finger domain-containing protein 1;PHD and ring finger domains 1;PHD and ring finger domains 1;PHD and RING finger domain-containing protein 1	A0A0J9YYB5	S	A0A0J9YYB5_S913_M1	913	AVAAEGASDTEREEP	1
NaN	1.39909	1.90075	NaN	NaN	NaN		0	NaN	0	PHRF1	PHD and RING finger domain-containing protein 1;PHD and RING finger domain-containing protein 1;PHD and RING finger domain-containing protein 1;PHD and ring finger domains 1;PHD and ring finger domains 1;PHD and RING finger domain-containing protein 1	B7ZM65	S	B7ZM65_S911_M1	911	AVAAEGASDTEREEP	1
NaN	1.39909	1.90075	NaN	NaN	NaN		0	NaN	0	PHRF1	PHD and RING finger domain-containing protein 1;PHD and RING finger domain-containing protein 1;PHD and RING finger domain-containing protein 1;PHD and ring finger domains 1;PHD and ring finger domains 1;PHD and RING finger domain-containing protein 1	E9PJ24	S	E9PJ24_S911_M1	911	AVAAEGASDTEREEP	1
NaN	1.39909	1.90075	NaN	NaN	NaN		0	NaN	0	PHRF1	PHD and RING finger domain-containing protein 1;PHD and RING finger domain-containing protein 1;PHD and RING finger domain-containing protein 1;PHD and ring finger domains 1;PHD and ring finger domains 1;PHD and RING finger domain-containing protein 1	F8WEF5	S	F8WEF5_S913_M1	913	AVAAEGASDTEREEP	1
NaN	1.39909	1.90075	NaN	NaN	NaN		0	NaN	0	PHRF1	PHD and RING finger domain-containing protein 1;PHD and RING finger domain-containing protein 1;PHD and RING finger domain-containing protein 1;PHD and ring finger domains 1;PHD and ring finger domains 1;PHD and RING finger domain-containing protein 1	Q9P1Y6	S	Q9P1Y6_S915_M1	915	AVAAEGASDTEREEP	1
NaN	0.781817	NaN	NaN	NaN	NaN		0	NaN	0	PHRF1	PHD and RING finger domain-containing protein 1;PHD and RING finger domain-containing protein 1;PHD and RING finger domain-containing protein 1;PHD and ring finger domains 1;PHD and ring finger domains 1;PHD and RING finger domain-containing protein 1	A0A0J9YWD5	T	A0A0J9YWD5_T916_M1	916	AAEGASDTEREEPTE	1
NaN	0.781817	NaN	NaN	NaN	NaN		0	NaN	0	PHRF1	PHD and RING finger domain-containing protein 1;PHD and RING finger domain-containing protein 1;PHD and RING finger domain-containing protein 1;PHD and ring finger domains 1;PHD and ring finger domains 1;PHD and RING finger domain-containing protein 1	A0A0J9YYB5	T	A0A0J9YYB5_T915_M1	915	AAEGASDTEREEPTE	1
NaN	0.781817	NaN	NaN	NaN	NaN		0	NaN	0	PHRF1	PHD and RING finger domain-containing protein 1;PHD and RING finger domain-containing protein 1;PHD and RING finger domain-containing protein 1;PHD and ring finger domains 1;PHD and ring finger domains 1;PHD and RING finger domain-containing protein 1	B7ZM65	T	B7ZM65_T913_M1	913	AAEGASDTEREEPTE	1
NaN	0.781817	NaN	NaN	NaN	NaN		0	NaN	0	PHRF1	PHD and RING finger domain-containing protein 1;PHD and RING finger domain-containing protein 1;PHD and RING finger domain-containing protein 1;PHD and ring finger domains 1;PHD and ring finger domains 1;PHD and RING finger domain-containing protein 1	E9PJ24	T	E9PJ24_T913_M1	913	AAEGASDTEREEPTE	1
NaN	0.781817	NaN	NaN	NaN	NaN		0	NaN	0	PHRF1	PHD and RING finger domain-containing protein 1;PHD and RING finger domain-containing protein 1;PHD and RING finger domain-containing protein 1;PHD and ring finger domains 1;PHD and ring finger domains 1;PHD and RING finger domain-containing protein 1	F8WEF5	T	F8WEF5_T915_M1	915	AAEGASDTEREEPTE	1
NaN	0.781817	NaN	NaN	NaN	NaN		0	NaN	0	PHRF1	PHD and RING finger domain-containing protein 1;PHD and RING finger domain-containing protein 1;PHD and RING finger domain-containing protein 1;PHD and ring finger domains 1;PHD and ring finger domains 1;PHD and RING finger domain-containing protein 1	Q9P1Y6	T	Q9P1Y6_T917_M1	917	AAEGASDTEREEPTE	1
2.49445	2.98155	2.59472	0.727549	0.932818	1.00775	+	3.34247	-1.80087	-6.65774	CRYBG1	Crystallin beta-gamma domain containing 1	A0A0J9YWL0	S	A0A0J9YWL0_S540_M1	540	PRAPAKESPPKRVPD	1
2.39394	2.37321	2.71418	-0.211721	-0.519828	-0.0222931	+	3.94642	-2.74506	-9.72704	CRYBG1	Crystallin beta-gamma domain containing 1	A0A0J9YWL0	S	A0A0J9YWL0_S941_M1	941	PPLSTERSPEAVGSE	1
4.42266	4.48317	4.46413	NaN	NaN	NaN		0	NaN	0	CRYBG1	Crystallin beta-gamma domain containing 1	A0A0J9YWL0	S	A0A0J9YWL0_S892_M1	892	PKDTCVQSPISSFPC	1
1.67461	2.38298	2.24482	-0.726257	-1.11454	NaN	+	2.61857	-3.02121	-7.27865	CRYBG1	Crystallin beta-gamma domain containing 1	A0A0J9YWL0	S	A0A0J9YWL0_S483_M1	483	GGVASAASPESKPSP	1
-1.11664	NaN	NaN	NaN	NaN	NaN		0	NaN	0	CRYBG1	Crystallin beta-gamma domain containing 1	A0A0J9YWL0	S	A0A0J9YWL0_S559_M1	559	TKGTAAESGEEAARA	1
NaN	0.316889	NaN	NaN	NaN	NaN		0	NaN	0	CRYBG1	Crystallin beta-gamma domain containing 1	A0A0J9YWL0	S	A0A0J9YWL0_S430_M1	430	GSQKSTDSPGADAEL	1
1.65083	NaN	2.23341	NaN	NaN	NaN		0	NaN	0	CRYBG1	Crystallin beta-gamma domain containing 1	A0A0J9YWL0	T	A0A0J9YWL0_T932_M1	932	LLELGGETTPPLSTE	1
-2.05142	2.85019	1.70883	NaN	NaN	NaN		0	NaN	0	CRYBG1	Crystallin beta-gamma domain containing 1	A0A0J9YWL0	T	A0A0J9YWL0_T933_M1	933	LELGGETTPPLSTER	1
NaN	NaN	NaN	NaN	NaN	NaN		NaN	0	NaN	CRYBG1	Crystallin beta-gamma domain containing 1	A0A0J9YWL0	S	A0A0J9YWL0_S877_M1	877	PGPSLSLSAPAPGDV	1
-0.900212	-1.59565	-4.15498	NaN	NaN	NaN		0	NaN	0	CRYBG1	Crystallin beta-gamma domain containing 1	A0A0J9YWL0	S	A0A0J9YWL0_S818_M1	818	KLLEKEDSEAADSKS	1
2.08064	1.67057	1.89716	NaN	NaN	-4.56064		0	-6.44343	0	DNAJB6	DnaJ heat shock protein family (Hsp40) member B6;DnaJ homolog subfamily B member 6	A0A0J9YX62	S	A0A0J9YX62_S277_M1	277	RHAPHCLSEEEGEQD	1
2.08064	1.67057	1.89716	NaN	NaN	-4.56064		0	-6.44343	0	DNAJB6	DnaJ heat shock protein family (Hsp40) member B6;DnaJ homolog subfamily B member 6	O75190	S	O75190_S277_M1	277	RHAPHCLSEEEGEQD	1
-0.6359	-0.334348	-0.530172	NaN	NaN	NaN		0	NaN	0	FRMD4A	FERM domain containing 4A;FERM domain-containing protein 4A	A0A0J9YYA7	S	A0A0J9YYA7_S711_M1	711	HFRHRSSSLESQGKL	1
-0.6359	-0.334348	-0.530172	NaN	NaN	NaN		0	NaN	0	FRMD4A	FERM domain containing 4A;FERM domain-containing protein 4A	Q9P2Q2	S	Q9P2Q2_S711_M1	711	HFRHRSSSLESQGKL	1
-0.445762	-1.09135	-0.085331	NaN	NaN	NaN		0	NaN	0	FRMD4A	FERM domain containing 4A;FERM domain-containing protein 4A	A0A0J9YYA7	S	A0A0J9YYA7_S690_M1	690	HYVHSTRSVDISPTR	1
-0.445762	-1.09135	-0.085331	NaN	NaN	NaN		0	NaN	0	FRMD4A	FERM domain containing 4A;FERM domain-containing protein 4A	Q9P2Q2	S	Q9P2Q2_S690_M1	690	HYVHSTRSVDISPTR	1
-0.343734	0.279226	NaN	NaN	NaN	NaN		0	NaN	0	FRMD4A	FERM domain containing 4A;FERM domain-containing protein 4A	A0A0J9YYA7	S	A0A0J9YYA7_S694_M1	694	STRSVDISPTRLHSL	1
-0.343734	0.279226	NaN	NaN	NaN	NaN		0	NaN	0	FRMD4A	FERM domain containing 4A;FERM domain-containing protein 4A	Q9P2Q2	S	Q9P2Q2_S694_M1	694	STRSVDISPTRLHSL	1
0.951422	NaN	1.18662	NaN	1.09537	NaN		0	0.0263486	0	TMEM184B	Transmembrane protein 184B (Fragment);Transmembrane protein 184B	A0A0J9YYJ3	S	A0A0J9YYJ3_S327_M1	327	GAHGLSRSHSLSGAR	1
0.951422	NaN	1.18662	NaN	1.09537	NaN		0	0.0263486	0	TMEM184B	Transmembrane protein 184B (Fragment);Transmembrane protein 184B	Q9Y519	S	Q9Y519_S386_M1	386	GAHGLSRSHSLSGAR	1
NaN	0.352843	NaN	-0.447316	NaN	0.235357		0	-0.458823	0	TMEM184B	Transmembrane protein 184B (Fragment);Transmembrane protein 184B	A0A0J9YYJ3	S	A0A0J9YYJ3_S329_M1	329	HGLSRSHSLSGARDN	1
NaN	0.352843	NaN	-0.447316	NaN	0.235357		0	-0.458823	0	TMEM184B	Transmembrane protein 184B (Fragment);Transmembrane protein 184B	Q9Y519	S	Q9Y519_S388_M1	388	HGLSRSHSLSGARDN	1
5.63287	5.51538	6.09118	2.26395	3.18187	2.07953	+	2.96753	-3.23803	-6.69725	MATR3	Matrin-3	A0A0R4J2E8	S	A0A0R4J2E8_S598_M1	598	KSRKRSYSPDGKESP	1
5.63287	5.51538	6.09118	2.26395	3.18187	2.07953	+	2.96753	-3.23803	-6.69725	MATR3	Matrin-3	P43243	S	P43243_S598_M1	598	KSRKRSYSPDGKESP	1
2.00785	2.10893	1.43495	-1.53903	0.415548	0.0527411	+	1.59263	-2.20749	-2.99976	MATR3	Matrin-3	A0A0R4J2E8	S	A0A0R4J2E8_S9_M1	9	SKSFQQSSLSRDSQG	1
2.00785	2.10893	1.43495	-1.53903	0.415548	0.0527411	+	1.59263	-2.20749	-2.99976	MATR3	Matrin-3	P43243	S	P43243_S9_M1	9	SKSFQQSSLSRDSQG	1
-2.64161	NaN	NaN	NaN	NaN	-3.73558		0	-1.09397	0	MATR3	Matrin-3	A0A0R4J2E8	S	A0A0R4J2E8_S4_M1	4	____MSKSFQQSSLS	1
-2.64161	NaN	NaN	NaN	NaN	-3.73558		0	-1.09397	0	MATR3	Matrin-3	P43243	S	P43243_S4_M1	4	____MSKSFQQSSLS	1
6.72951	4.87637	5.13983	NaN	NaN	NaN		0	NaN	0	MATR3	Matrin-3	A0A0R4J2E8	S	A0A0R4J2E8_S188_M1	188	KRHFRRDSFDDRGPS	1
6.72951	4.87637	5.13983	NaN	NaN	NaN		0	NaN	0	MATR3	Matrin-3	P43243	S	P43243_S188_M1	188	KRHFRRDSFDDRGPS	1
-0.158356	-1.09453	-1.26626	NaN	NaN	NaN		0	NaN	0	MATR3	Matrin-3	A0A0R4J2E8	S	A0A0R4J2E8_S208_M1	208	DYDHGSRSQESGYYD	1
-0.158356	-1.09453	-1.26626	NaN	NaN	NaN		0	NaN	0	MATR3	Matrin-3	P43243	S	P43243_S208_M1	208	DYDHGSRSQESGYYD	1
3.72504	1.71251	3.2042	-3.32161	NaN	NaN		0	-6.2022	0	MATR3	Matrin-3	A0A0R4J2E8	S	A0A0R4J2E8_S195_M1	195	SFDDRGPSLNPVLDY	1
3.72504	1.71251	3.2042	-3.32161	NaN	NaN		0	-6.2022	0	MATR3	Matrin-3	P43243	S	P43243_S195_M1	195	SFDDRGPSLNPVLDY	1
0.40112	0.0462437	-0.951353	NaN	NaN	NaN		0	NaN	0	MATR3	Matrin-3	A0A0R4J2E8	S	A0A0R4J2E8_S604_M1	604	YSPDGKESPSDKKSK	1
0.40112	0.0462437	-0.951353	NaN	NaN	NaN		0	NaN	0	MATR3	Matrin-3	P43243	S	P43243_S604_M1	604	YSPDGKESPSDKKSK	1
-0.575365	NaN	NaN	NaN	NaN	-1.07287		0	-0.497505	0	RAF1	RAF proto-oncogene serine/threonine-protein kinase (Fragment);RAF proto-oncogene serine/threonine-protein kinase;RAF proto-oncogene serine/threonine-protein kinase;RAF proto-oncogene serine/threonine-protein kinase;non-specific serine/threonine protein kinase;RAF proto-oncogene serine/threonine-protein kinase	A0A0S2Z4L5	T	A0A0S2Z4L5_T607_M1	607	DINACTLTTSPRLPV	1
-0.575365	NaN	NaN	NaN	NaN	-1.07287		0	-0.497505	0	RAF1	RAF proto-oncogene serine/threonine-protein kinase (Fragment);RAF proto-oncogene serine/threonine-protein kinase;RAF proto-oncogene serine/threonine-protein kinase;RAF proto-oncogene serine/threonine-protein kinase;non-specific serine/threonine protein kinase;RAF proto-oncogene serine/threonine-protein kinase	A0A8I5KQV4	T	A0A8I5KQV4_T603_M1	603	DINACTLTTSPRLPV	1
-0.575365	NaN	NaN	NaN	NaN	-1.07287		0	-0.497505	0	RAF1	RAF proto-oncogene serine/threonine-protein kinase (Fragment);RAF proto-oncogene serine/threonine-protein kinase;RAF proto-oncogene serine/threonine-protein kinase;RAF proto-oncogene serine/threonine-protein kinase;non-specific serine/threonine protein kinase;RAF proto-oncogene serine/threonine-protein kinase	A0A8I5KSV6	T	A0A8I5KSV6_T636_M1	636	DINACTLTTSPRLPV	1
-0.575365	NaN	NaN	NaN	NaN	-1.07287		0	-0.497505	0	RAF1	RAF proto-oncogene serine/threonine-protein kinase (Fragment);RAF proto-oncogene serine/threonine-protein kinase;RAF proto-oncogene serine/threonine-protein kinase;RAF proto-oncogene serine/threonine-protein kinase;non-specific serine/threonine protein kinase;RAF proto-oncogene serine/threonine-protein kinase	A0A8I5KTA5	T	A0A8I5KTA5_T603_M1	603	DINACTLTTSPRLPV	1
-0.575365	NaN	NaN	NaN	NaN	-1.07287		0	-0.497505	0	RAF1	RAF proto-oncogene serine/threonine-protein kinase (Fragment);RAF proto-oncogene serine/threonine-protein kinase;RAF proto-oncogene serine/threonine-protein kinase;RAF proto-oncogene serine/threonine-protein kinase;non-specific serine/threonine protein kinase;RAF proto-oncogene serine/threonine-protein kinase	A0A8I5QKZ6	T	A0A8I5QKZ6_T581_M1	581	DINACTLTTSPRLPV	1
-0.575365	NaN	NaN	NaN	NaN	-1.07287		0	-0.497505	0	RAF1	RAF proto-oncogene serine/threonine-protein kinase (Fragment);RAF proto-oncogene serine/threonine-protein kinase;RAF proto-oncogene serine/threonine-protein kinase;RAF proto-oncogene serine/threonine-protein kinase;non-specific serine/threonine protein kinase;RAF proto-oncogene serine/threonine-protein kinase	P04049	T	P04049_T640_M1	640	DINACTLTTSPRLPV	1
4.69863	4.99619	4.91822	2.89379	3.97554	3.39752	+	1.95167	-1.44873	-3.40901	RAF1	RAF proto-oncogene serine/threonine-protein kinase (Fragment);RAF proto-oncogene serine/threonine-protein kinase;RAF proto-oncogene serine/threonine-protein kinase;RAF proto-oncogene serine/threonine-protein kinase;non-specific serine/threonine protein kinase;RAF proto-oncogene serine/threonine-protein kinase	A0A0S2Z4L5	S	A0A0S2Z4L5_S588_M1	588	PKINRSASEPSLHRA	1
4.69863	4.99619	4.91822	2.89379	3.97554	3.39752	+	1.95167	-1.44873	-3.40901	RAF1	RAF proto-oncogene serine/threonine-protein kinase (Fragment);RAF proto-oncogene serine/threonine-protein kinase;RAF proto-oncogene serine/threonine-protein kinase;RAF proto-oncogene serine/threonine-protein kinase;non-specific serine/threonine protein kinase;RAF proto-oncogene serine/threonine-protein kinase	A0A8I5KQV4	S	A0A8I5KQV4_S584_M1	584	PKINRSASEPSLHRA	1
4.69863	4.99619	4.91822	2.89379	3.97554	3.39752	+	1.95167	-1.44873	-3.40901	RAF1	RAF proto-oncogene serine/threonine-protein kinase (Fragment);RAF proto-oncogene serine/threonine-protein kinase;RAF proto-oncogene serine/threonine-protein kinase;RAF proto-oncogene serine/threonine-protein kinase;non-specific serine/threonine protein kinase;RAF proto-oncogene serine/threonine-protein kinase	A0A8I5KSV6	S	A0A8I5KSV6_S617_M1	617	PKINRSASEPSLHRA	1
4.69863	4.99619	4.91822	2.89379	3.97554	3.39752	+	1.95167	-1.44873	-3.40901	RAF1	RAF proto-oncogene serine/threonine-protein kinase (Fragment);RAF proto-oncogene serine/threonine-protein kinase;RAF proto-oncogene serine/threonine-protein kinase;RAF proto-oncogene serine/threonine-protein kinase;non-specific serine/threonine protein kinase;RAF proto-oncogene serine/threonine-protein kinase	A0A8I5KTA5	S	A0A8I5KTA5_S584_M1	584	PKINRSASEPSLHRA	1
4.69863	4.99619	4.91822	2.89379	3.97554	3.39752	+	1.95167	-1.44873	-3.40901	RAF1	RAF proto-oncogene serine/threonine-protein kinase (Fragment);RAF proto-oncogene serine/threonine-protein kinase;RAF proto-oncogene serine/threonine-protein kinase;RAF proto-oncogene serine/threonine-protein kinase;non-specific serine/threonine protein kinase;RAF proto-oncogene serine/threonine-protein kinase	A0A8I5QKZ6	S	A0A8I5QKZ6_S562_M1	562	PKINRSASEPSLHRA	1
4.69863	4.99619	4.91822	2.89379	3.97554	3.39752	+	1.95167	-1.44873	-3.40901	RAF1	RAF proto-oncogene serine/threonine-protein kinase (Fragment);RAF proto-oncogene serine/threonine-protein kinase;RAF proto-oncogene serine/threonine-protein kinase;RAF proto-oncogene serine/threonine-protein kinase;non-specific serine/threonine protein kinase;RAF proto-oncogene serine/threonine-protein kinase	P04049	S	P04049_S621_M1	621	PKINRSASEPSLHRA	1
NaN	NaN	NaN	NaN	NaN	NaN		NaN	0	NaN	RAF1	RAF proto-oncogene serine/threonine-protein kinase (Fragment);RAF proto-oncogene serine/threonine-protein kinase;RAF proto-oncogene serine/threonine-protein kinase;RAF proto-oncogene serine/threonine-protein kinase;non-specific serine/threonine protein kinase;RAF proto-oncogene serine/threonine-protein kinase	A0A0S2Z4L5	T	A0A0S2Z4L5_T236_M1	236	NVHMVSTTLPVDSRM	1
NaN	NaN	NaN	NaN	NaN	NaN		NaN	0	NaN	RAF1	RAF proto-oncogene serine/threonine-protein kinase (Fragment);RAF proto-oncogene serine/threonine-protein kinase;RAF proto-oncogene serine/threonine-protein kinase;RAF proto-oncogene serine/threonine-protein kinase;non-specific serine/threonine protein kinase;RAF proto-oncogene serine/threonine-protein kinase	A0A8I5KQV4	T	A0A8I5KQV4_T236_M1	236	NVHMVSTTLPVDSRM	1
NaN	NaN	NaN	NaN	NaN	NaN		NaN	0	NaN	RAF1	RAF proto-oncogene serine/threonine-protein kinase (Fragment);RAF proto-oncogene serine/threonine-protein kinase;RAF proto-oncogene serine/threonine-protein kinase;RAF proto-oncogene serine/threonine-protein kinase;non-specific serine/threonine protein kinase;RAF proto-oncogene serine/threonine-protein kinase	A0A8I5KSV6	T	A0A8I5KSV6_T269_M1	269	NVHMVSTTLPVDSRM	1
NaN	NaN	NaN	NaN	NaN	NaN		NaN	0	NaN	RAF1	RAF proto-oncogene serine/threonine-protein kinase (Fragment);RAF proto-oncogene serine/threonine-protein kinase;RAF proto-oncogene serine/threonine-protein kinase;RAF proto-oncogene serine/threonine-protein kinase;non-specific serine/threonine protein kinase;RAF proto-oncogene serine/threonine-protein kinase	A0A8I5KTA5	T	A0A8I5KTA5_T236_M1	236	NVHMVSTTLPVDSRM	1
NaN	NaN	NaN	NaN	NaN	NaN		NaN	0	NaN	RAF1	RAF proto-oncogene serine/threonine-protein kinase (Fragment);RAF proto-oncogene serine/threonine-protein kinase;RAF proto-oncogene serine/threonine-protein kinase;RAF proto-oncogene serine/threonine-protein kinase;non-specific serine/threonine protein kinase;RAF proto-oncogene serine/threonine-protein kinase	A0A8I5QKZ6	T	A0A8I5QKZ6_T269_M1	269	NVHMVSTTLPVDSRM	1
NaN	NaN	NaN	NaN	NaN	NaN		NaN	0	NaN	RAF1	RAF proto-oncogene serine/threonine-protein kinase (Fragment);RAF proto-oncogene serine/threonine-protein kinase;RAF proto-oncogene serine/threonine-protein kinase;RAF proto-oncogene serine/threonine-protein kinase;non-specific serine/threonine protein kinase;RAF proto-oncogene serine/threonine-protein kinase	P04049	T	P04049_T269_M1	269	NVHMVSTTLPVDSRM	1
-2.5344	0.186239	-0.939175	NaN	NaN	-14.8585		0	-13.7627	0	RAF1	RAF proto-oncogene serine/threonine-protein kinase (Fragment);RAF proto-oncogene serine/threonine-protein kinase;RAF proto-oncogene serine/threonine-protein kinase;RAF proto-oncogene serine/threonine-protein kinase;non-specific serine/threonine protein kinase;RAF proto-oncogene serine/threonine-protein kinase	A0A0S2Z4L5	S	A0A0S2Z4L5_S43_M1	43	FGYQRRASDDGKLTD	1
-2.5344	0.186239	-0.939175	NaN	NaN	-14.8585		0	-13.7627	0	RAF1	RAF proto-oncogene serine/threonine-protein kinase (Fragment);RAF proto-oncogene serine/threonine-protein kinase;RAF proto-oncogene serine/threonine-protein kinase;RAF proto-oncogene serine/threonine-protein kinase;non-specific serine/threonine protein kinase;RAF proto-oncogene serine/threonine-protein kinase	A0A8I5KQV4	S	A0A8I5KQV4_S43_M1	43	FGYQRRASDDGKLTD	1
-2.5344	0.186239	-0.939175	NaN	NaN	-14.8585		0	-13.7627	0	RAF1	RAF proto-oncogene serine/threonine-protein kinase (Fragment);RAF proto-oncogene serine/threonine-protein kinase;RAF proto-oncogene serine/threonine-protein kinase;RAF proto-oncogene serine/threonine-protein kinase;non-specific serine/threonine protein kinase;RAF proto-oncogene serine/threonine-protein kinase	A0A8I5KSV6	S	A0A8I5KSV6_S43_M1	43	FGYQRRASDDGKLTD	1
-2.5344	0.186239	-0.939175	NaN	NaN	-14.8585		0	-13.7627	0	RAF1	RAF proto-oncogene serine/threonine-protein kinase (Fragment);RAF proto-oncogene serine/threonine-protein kinase;RAF proto-oncogene serine/threonine-protein kinase;RAF proto-oncogene serine/threonine-protein kinase;non-specific serine/threonine protein kinase;RAF proto-oncogene serine/threonine-protein kinase	A0A8I5KTA5	S	A0A8I5KTA5_S43_M1	43	FGYQRRASDDGKLTD	1
-2.5344	0.186239	-0.939175	NaN	NaN	-14.8585		0	-13.7627	0	RAF1	RAF proto-oncogene serine/threonine-protein kinase (Fragment);RAF proto-oncogene serine/threonine-protein kinase;RAF proto-oncogene serine/threonine-protein kinase;RAF proto-oncogene serine/threonine-protein kinase;non-specific serine/threonine protein kinase;RAF proto-oncogene serine/threonine-protein kinase	A0A8I5QKZ6	S	A0A8I5QKZ6_S43_M1	43	FGYQRRASDDGKLTD	1
-2.5344	0.186239	-0.939175	NaN	NaN	-14.8585		0	-13.7627	0	RAF1	RAF proto-oncogene serine/threonine-protein kinase (Fragment);RAF proto-oncogene serine/threonine-protein kinase;RAF proto-oncogene serine/threonine-protein kinase;RAF proto-oncogene serine/threonine-protein kinase;non-specific serine/threonine protein kinase;RAF proto-oncogene serine/threonine-protein kinase	P04049	S	P04049_S43_M1	43	FGYQRRASDDGKLTD	1
4.63493	4.854	5.39688	6.1058	6.01823	6.44885	+	2.02912	1.22902	3.39659	SRRM1	Serine and arginine repetitive matrix 1 (Fragment);Serine and arginine repetitive matrix 1	A0A0S2Z4Z6	S	A0A0S2Z4Z6_S710_M1	710	RAPQTSSSPPPVRRG	1
4.63493	4.854	5.39688	6.1058	6.01823	6.44885	+	2.02912	1.22902	3.39659	SRRM1	Serine and arginine repetitive matrix 1 (Fragment);Serine and arginine repetitive matrix 1	A9Z1X7	S	A9Z1X7_S705_M1	705	RAPQTSSSPPPVRRG	1
NaN	NaN	NaN	NaN	NaN	NaN		NaN	0	NaN	SRRM1	Serine and arginine repetitive matrix 1 (Fragment);Serine and arginine repetitive matrix 1	A0A0S2Z4Z6	T	A0A0S2Z4Z6_T707_M1	707	PRPRAPQTSSSPPPV	1
NaN	NaN	NaN	NaN	NaN	NaN		NaN	0	NaN	SRRM1	Serine and arginine repetitive matrix 1 (Fragment);Serine and arginine repetitive matrix 1	A9Z1X7	T	A9Z1X7_T702_M1	702	PRPRAPQTSSSPPPV	1
0.700541	0.963736	-0.708457	NaN	NaN	NaN		0	NaN	0	SRRM1	Serine and arginine repetitive matrix 1 (Fragment);Serine and arginine repetitive matrix 1	A0A0S2Z4Z6	S	A0A0S2Z4Z6_S710_M2	710	RAPQTSSSPPPVRRG	2
0.700541	0.963736	-0.708457	NaN	NaN	NaN		0	NaN	0	SRRM1	Serine and arginine repetitive matrix 1 (Fragment);Serine and arginine repetitive matrix 1	A0A0S2Z4Z6	S	A0A0S2Z4Z6_S709_M2	709	PRAPQTSSSPPPVRR	2
0.700541	0.963736	-0.708457	NaN	NaN	NaN		0	NaN	0	SRRM1	Serine and arginine repetitive matrix 1 (Fragment);Serine and arginine repetitive matrix 1	A9Z1X7	S	A9Z1X7_S705_M2	705	RAPQTSSSPPPVRRG	2
0.700541	0.963736	-0.708457	NaN	NaN	NaN		0	NaN	0	SRRM1	Serine and arginine repetitive matrix 1 (Fragment);Serine and arginine repetitive matrix 1	A9Z1X7	S	A9Z1X7_S704_M2	704	PRAPQTSSSPPPVRR	2
4.30975	4.59501	4.45054	4.45941	4.0227	4.00477		0.78596	-0.289473	-1.07238	SRRM1	Serine and arginine repetitive matrix 1 (Fragment);Serine and arginine repetitive matrix 1	A0A0S2Z4Z6	S	A0A0S2Z4Z6_S667_M1	667	SPVTKRRSPSLSSKH	1
4.30975	4.59501	4.45054	4.45941	4.0227	4.00477		0.78596	-0.289473	-1.07238	SRRM1	Serine and arginine repetitive matrix 1 (Fragment);Serine and arginine repetitive matrix 1	A9Z1X7	S	A9Z1X7_S662_M1	662	SPVTKRRSPSLSSKH	1
2.39085	2.83006	3.01026	0.545059	0.259247	1.22886	+	2.42432	-2.066	-4.68014	SRRM1	Serine and arginine repetitive matrix 1 (Fragment);Serine and arginine repetitive matrix 1	A0A0S2Z4Z6	S	A0A0S2Z4Z6_S552_M1	552	QMGKRWQSPVTKSGR	1
2.39085	2.83006	3.01026	0.545059	0.259247	1.22886	+	2.42432	-2.066	-4.68014	SRRM1	Serine and arginine repetitive matrix 1 (Fragment);Serine and arginine repetitive matrix 1	A9Z1X7	S	A9Z1X7_S547_M1	547	QMGKRWQSPVTKSGR	1
-0.178178	0.707118	-0.122566	0.361754	-0.0064249	0.421771		0.145262	0.123576	0.297037	SRRM1	Serine and arginine repetitive matrix 1 (Fragment);Serine and arginine repetitive matrix 1	A0A0S2Z4Z6	S	A0A0S2Z4Z6_S652_M1	652	PKRRVSHSPPPKQRS	1
-0.178178	0.707118	-0.122566	0.361754	-0.0064249	0.421771		0.145262	0.123576	0.297037	SRRM1	Serine and arginine repetitive matrix 1 (Fragment);Serine and arginine repetitive matrix 1	A9Z1X7	S	A9Z1X7_S647_M1	647	PKRRVSHSPPPKQRS	1
6.18556	6.28168	6.64547	2.78012	1.44838	3.9017	+	2.14535	-3.66084	-4.44936	SRRM1	Serine and arginine repetitive matrix 1 (Fragment);Serine and arginine repetitive matrix 1	A0A0S2Z4Z6	T	A0A0S2Z4Z6_T220_M1	220	APEKKEKTPELPEPS	1
6.18556	6.28168	6.64547	2.78012	1.44838	3.9017	+	2.14535	-3.66084	-4.44936	SRRM1	Serine and arginine repetitive matrix 1 (Fragment);Serine and arginine repetitive matrix 1	A9Z1X7	T	A9Z1X7_T220_M1	220	APEKKEKTPELPEPS	1
-2.63469	NaN	-2.36553	NaN	NaN	NaN		0	NaN	0	SRRM1	Serine and arginine repetitive matrix 1 (Fragment);Serine and arginine repetitive matrix 1	A0A0S2Z4Z6	T	A0A0S2Z4Z6_T741_M1	741	PIRRVSRTPEPKKIK	1
-2.63469	NaN	-2.36553	NaN	NaN	NaN		0	NaN	0	SRRM1	Serine and arginine repetitive matrix 1 (Fragment);Serine and arginine repetitive matrix 1	A9Z1X7	T	A9Z1X7_T736_M1	736	PIRRVSRTPEPKKIK	1
4.07759	4.32252	4.23634	3.9858	0.506769	4.56836		0.396702	-1.19184	-0.869958	SRRM1	Serine and arginine repetitive matrix 1 (Fragment);Serine and arginine repetitive matrix 1	A0A0S2Z4Z6	S	A0A0S2Z4Z6_S630_M1	630	PPKRRTASPPPPPKR	1
4.07759	4.32252	4.23634	3.9858	0.506769	4.56836		0.396702	-1.19184	-0.869958	SRRM1	Serine and arginine repetitive matrix 1 (Fragment);Serine and arginine repetitive matrix 1	A9Z1X7	S	A9Z1X7_S625_M1	625	PPKRRTASPPPPPKR	1
2.381	1.72638	2.73099	NaN	NaN	NaN		0	NaN	0	SRRM1	Serine and arginine repetitive matrix 1 (Fragment);Serine and arginine repetitive matrix 1	A0A0S2Z4Z6	S	A0A0S2Z4Z6_S630_M2	630	PPKRRTASPPPPPKR	2
2.381	1.72638	2.73099	NaN	NaN	NaN		0	NaN	0	SRRM1	Serine and arginine repetitive matrix 1 (Fragment);Serine and arginine repetitive matrix 1	A0A0S2Z4Z6	T	A0A0S2Z4Z6_T628_M2	628	SPPPKRRTASPPPPP	2
2.381	1.72638	2.73099	NaN	NaN	NaN		0	NaN	0	SRRM1	Serine and arginine repetitive matrix 1 (Fragment);Serine and arginine repetitive matrix 1	A9Z1X7	S	A9Z1X7_S625_M2	625	PPKRRTASPPPPPKR	2
2.381	1.72638	2.73099	NaN	NaN	NaN		0	NaN	0	SRRM1	Serine and arginine repetitive matrix 1 (Fragment);Serine and arginine repetitive matrix 1	A9Z1X7	T	A9Z1X7_T623_M2	623	SPPPKRRTASPPPPP	2
3.23462	3.50128	3.68653	4.93717	4.52173	5.11223	+	2.49418	1.3829	4.3381	SRRM1	Serine and arginine repetitive matrix 1 (Fragment);Serine and arginine repetitive matrix 1	A0A0S2Z4Z6	S	A0A0S2Z4Z6_S752_M1	752	KKIKKAASPSPQSVR	1
3.23462	3.50128	3.68653	4.93717	4.52173	5.11223	+	2.49418	1.3829	4.3381	SRRM1	Serine and arginine repetitive matrix 1 (Fragment);Serine and arginine repetitive matrix 1	A9Z1X7	S	A9Z1X7_S747_M1	747	KKIKKAASPSPQSVR	1
-1.48228	-1.06213	-0.868171	NaN	NaN	NaN		0	NaN	0	SRRM1	Serine and arginine repetitive matrix 1 (Fragment);Serine and arginine repetitive matrix 1	A0A0S2Z4Z6	S	A0A0S2Z4Z6_S754_M1	754	IKKAASPSPQSVRRV	1
-1.48228	-1.06213	-0.868171	NaN	NaN	NaN		0	NaN	0	SRRM1	Serine and arginine repetitive matrix 1 (Fragment);Serine and arginine repetitive matrix 1	A9Z1X7	S	A9Z1X7_S749_M1	749	IKKAASPSPQSVRRV	1
5.1379	4.98546	5.2832	NaN	NaN	NaN		0	NaN	0	SRRM1	Serine and arginine repetitive matrix 1 (Fragment);Serine and arginine repetitive matrix 1	A0A0S2Z4Z6	S	A0A0S2Z4Z6_S754_M2	754	IKKAASPSPQSVRRV	2
5.1379	4.98546	5.2832	NaN	NaN	NaN		0	NaN	0	SRRM1	Serine and arginine repetitive matrix 1 (Fragment);Serine and arginine repetitive matrix 1	A0A0S2Z4Z6	S	A0A0S2Z4Z6_S752_M2	752	KKIKKAASPSPQSVR	2
5.1379	4.98546	5.2832	NaN	NaN	NaN		0	NaN	0	SRRM1	Serine and arginine repetitive matrix 1 (Fragment);Serine and arginine repetitive matrix 1	A9Z1X7	S	A9Z1X7_S749_M2	749	IKKAASPSPQSVRRV	2
5.1379	4.98546	5.2832	NaN	NaN	NaN		0	NaN	0	SRRM1	Serine and arginine repetitive matrix 1 (Fragment);Serine and arginine repetitive matrix 1	A9Z1X7	S	A9Z1X7_S747_M2	747	KKIKKAASPSPQSVR	2
3.03142	3.20215	3.16345	3.38289	2.82896	3.55686		0.213331	0.123899	0.380682	SRRM1	Serine and arginine repetitive matrix 1 (Fragment);Serine and arginine repetitive matrix 1	A0A0S2Z4Z6	S	A0A0S2Z4Z6_S450_M1	450	KGTEKRESPSPAPKP	1
3.03142	3.20215	3.16345	3.38289	2.82896	3.55686		0.213331	0.123899	0.380682	SRRM1	Serine and arginine repetitive matrix 1 (Fragment);Serine and arginine repetitive matrix 1	A9Z1X7	S	A9Z1X7_S445_M1	445	KGTEKRESPSPAPKP	1
0.872106	-3.36348	1.04569	NaN	NaN	NaN		0	NaN	0	SRRM1	Serine and arginine repetitive matrix 1 (Fragment);Serine and arginine repetitive matrix 1	A0A0S2Z4Z6	S	A0A0S2Z4Z6_S452_M2	452	TEKRESPSPAPKPRK	2
0.872106	-3.36348	1.04569	NaN	NaN	NaN		0	NaN	0	SRRM1	Serine and arginine repetitive matrix 1 (Fragment);Serine and arginine repetitive matrix 1	A0A0S2Z4Z6	S	A0A0S2Z4Z6_S450_M2	450	KGTEKRESPSPAPKP	2
0.872106	-3.36348	1.04569	NaN	NaN	NaN		0	NaN	0	SRRM1	Serine and arginine repetitive matrix 1 (Fragment);Serine and arginine repetitive matrix 1	A9Z1X7	S	A9Z1X7_S447_M2	447	TEKRESPSPAPKPRK	2
0.872106	-3.36348	1.04569	NaN	NaN	NaN		0	NaN	0	SRRM1	Serine and arginine repetitive matrix 1 (Fragment);Serine and arginine repetitive matrix 1	A9Z1X7	S	A9Z1X7_S445_M2	445	KGTEKRESPSPAPKP	2
5.53197	2.41024	4.74938	0.386725	NaN	3.65117		0.540712	-2.21158	-1.21761	SRRM1	Serine and arginine repetitive matrix 1 (Fragment);Serine and arginine repetitive matrix 1	A0A0S2Z4Z6	T	A0A0S2Z4Z6_T406_M2	406	HRPSPPATPPPKTRH	2
5.53197	2.41024	4.74938	0.386725	NaN	3.65117		0.540712	-2.21158	-1.21761	SRRM1	Serine and arginine repetitive matrix 1 (Fragment);Serine and arginine repetitive matrix 1	A0A0S2Z4Z6	S	A0A0S2Z4Z6_S402_M2	402	PRRRHRPSPPATPPP	2
5.53197	2.41024	4.74938	0.386725	NaN	3.65117		0.540712	-2.21158	-1.21761	SRRM1	Serine and arginine repetitive matrix 1 (Fragment);Serine and arginine repetitive matrix 1	A9Z1X7	T	A9Z1X7_T401_M2	401	HRPSPPATPPPKTRH	2
5.53197	2.41024	4.74938	0.386725	NaN	3.65117		0.540712	-2.21158	-1.21761	SRRM1	Serine and arginine repetitive matrix 1 (Fragment);Serine and arginine repetitive matrix 1	A9Z1X7	S	A9Z1X7_S397_M2	397	PRRRHRPSPPATPPP	2
3.95645	3.09128	3.32054	-0.68331	NaN	2.24296		0.997256	-2.67627	-2.15727	SRRM1	Serine and arginine repetitive matrix 1 (Fragment);Serine and arginine repetitive matrix 1	A0A0S2Z4Z6	S	A0A0S2Z4Z6_S260_M1	260	IPEPKEPSPEKNSKK	1
3.95645	3.09128	3.32054	-0.68331	NaN	2.24296		0.997256	-2.67627	-2.15727	SRRM1	Serine and arginine repetitive matrix 1 (Fragment);Serine and arginine repetitive matrix 1	A9Z1X7	S	A9Z1X7_S260_M1	260	IPEPKEPSPEKNSKK	1
-0.661077	-1.20597	-0.269435	0.0467091	0.206403	NaN		1.00207	0.838716	1.84092	SRRM1	Serine and arginine repetitive matrix 1 (Fragment);Serine and arginine repetitive matrix 1	A0A0S2Z4Z6	S	A0A0S2Z4Z6_S574_M1	574	PPTRRRRSPSPAPPP	1
-0.661077	-1.20597	-0.269435	0.0467091	0.206403	NaN		1.00207	0.838716	1.84092	SRRM1	Serine and arginine repetitive matrix 1 (Fragment);Serine and arginine repetitive matrix 1	A9Z1X7	S	A9Z1X7_S569_M1	569	PPTRRRRSPSPAPPP	1
4.72785	3.93976	4.77808	NaN	NaN	NaN		0	NaN	0	SRRM1	Serine and arginine repetitive matrix 1 (Fragment);Serine and arginine repetitive matrix 1	A0A0S2Z4Z6	S	A0A0S2Z4Z6_S576_M2	576	TRRRRSPSPAPPPRR	2
4.72785	3.93976	4.77808	NaN	NaN	NaN		0	NaN	0	SRRM1	Serine and arginine repetitive matrix 1 (Fragment);Serine and arginine repetitive matrix 1	A0A0S2Z4Z6	S	A0A0S2Z4Z6_S574_M2	574	PPTRRRRSPSPAPPP	2
4.72785	3.93976	4.77808	NaN	NaN	NaN		0	NaN	0	SRRM1	Serine and arginine repetitive matrix 1 (Fragment);Serine and arginine repetitive matrix 1	A9Z1X7	S	A9Z1X7_S571_M2	571	TRRRRSPSPAPPPRR	2
4.72785	3.93976	4.77808	NaN	NaN	NaN		0	NaN	0	SRRM1	Serine and arginine repetitive matrix 1 (Fragment);Serine and arginine repetitive matrix 1	A9Z1X7	S	A9Z1X7_S569_M2	569	PPTRRRRSPSPAPPP	2
NaN	NaN	0.360285	NaN	NaN	NaN		0	NaN	0	SRRM1	Serine and arginine repetitive matrix 1 (Fragment);Serine and arginine repetitive matrix 1	A0A0S2Z4Z6	S	A0A0S2Z4Z6_S770_M1	770	SSRSVSGSPEPAAKK	1
NaN	NaN	0.360285	NaN	NaN	NaN		0	NaN	0	SRRM1	Serine and arginine repetitive matrix 1 (Fragment);Serine and arginine repetitive matrix 1	A9Z1X7	S	A9Z1X7_S765_M1	765	SSRSVSGSPEPAAKK	1
NaN	NaN	-1.95042	NaN	NaN	-3.89137		0	-1.94094	0	SRRM1	Serine and arginine repetitive matrix 1 (Fragment);Serine and arginine repetitive matrix 1	A0A0S2Z4Z6	S	A0A0S2Z4Z6_S766_M1	766	RRVSSSRSVSGSPEP	1
NaN	NaN	-1.95042	NaN	NaN	-3.89137		0	-1.94094	0	SRRM1	Serine and arginine repetitive matrix 1 (Fragment);Serine and arginine repetitive matrix 1	A9Z1X7	S	A9Z1X7_S761_M1	761	RRVSSSRSVSGSPEP	1
-2.32791	-2.26909	-1.3767	NaN	NaN	NaN		0	NaN	0	SRRM1	Serine and arginine repetitive matrix 1 (Fragment);Serine and arginine repetitive matrix 1	A0A0S2Z4Z6	S	A0A0S2Z4Z6_S768_M1	768	VSSSRSVSGSPEPAA	1
-2.32791	-2.26909	-1.3767	NaN	NaN	NaN		0	NaN	0	SRRM1	Serine and arginine repetitive matrix 1 (Fragment);Serine and arginine repetitive matrix 1	A9Z1X7	S	A9Z1X7_S763_M1	763	VSSSRSVSGSPEPAA	1
3.38632	3.60865	3.46758	3.7857	4.07404	3.72843	+	1.39801	0.375208	1.66667	SRRM1	Serine and arginine repetitive matrix 1 (Fragment);Serine and arginine repetitive matrix 1	A0A0S2Z4Z6	S	A0A0S2Z4Z6_S431_M1	431	RKSRVSVSPGRTSGK	1
3.38632	3.60865	3.46758	3.7857	4.07404	3.72843	+	1.39801	0.375208	1.66667	SRRM1	Serine and arginine repetitive matrix 1 (Fragment);Serine and arginine repetitive matrix 1	A9Z1X7	S	A9Z1X7_S426_M1	426	RKSRVSVSPGRTSGK	1
3.29066	1.73316	3.17448	NaN	NaN	NaN		0	NaN	0	SRRM1	Serine and arginine repetitive matrix 1 (Fragment);Serine and arginine repetitive matrix 1	A0A0S2Z4Z6	S	A0A0S2Z4Z6_S431_M2	431	RKSRVSVSPGRTSGK	2
3.29066	1.73316	3.17448	NaN	NaN	NaN		0	NaN	0	SRRM1	Serine and arginine repetitive matrix 1 (Fragment);Serine and arginine repetitive matrix 1	A0A0S2Z4Z6	S	A0A0S2Z4Z6_S429_M2	429	RTRKSRVSVSPGRTS	2
3.29066	1.73316	3.17448	NaN	NaN	NaN		0	NaN	0	SRRM1	Serine and arginine repetitive matrix 1 (Fragment);Serine and arginine repetitive matrix 1	A9Z1X7	S	A9Z1X7_S426_M2	426	RKSRVSVSPGRTSGK	2
3.29066	1.73316	3.17448	NaN	NaN	NaN		0	NaN	0	SRRM1	Serine and arginine repetitive matrix 1 (Fragment);Serine and arginine repetitive matrix 1	A9Z1X7	S	A9Z1X7_S424_M2	424	RTRKSRVSVSPGRTS	2
0.540025	1.01241	-1.79811	NaN	NaN	NaN		0	NaN	0	SRRM1	Serine and arginine repetitive matrix 1 (Fragment);Serine and arginine repetitive matrix 1	A0A0S2Z4Z6	S	A0A0S2Z4Z6_S611_M1	611	SPSPRRYSPPIQRRY	1
0.540025	1.01241	-1.79811	NaN	NaN	NaN		0	NaN	0	SRRM1	Serine and arginine repetitive matrix 1 (Fragment);Serine and arginine repetitive matrix 1	A9Z1X7	S	A9Z1X7_S606_M1	606	SPSPRRYSPPIQRRY	1
-0.853369	-1.13582	NaN	-1.53025	-1.50434	NaN		1.17803	-0.522699	-2.16153	SRRM1	Serine and arginine repetitive matrix 1 (Fragment);Serine and arginine repetitive matrix 1	A0A0S2Z4Z6	Y	A0A0S2Z4Z6_Y610_M1	610	RSPSPRRYSPPIQRR	1
-0.853369	-1.13582	NaN	-1.53025	-1.50434	NaN		1.17803	-0.522699	-2.16153	SRRM1	Serine and arginine repetitive matrix 1 (Fragment);Serine and arginine repetitive matrix 1	A9Z1X7	Y	A9Z1X7_Y605_M1	605	RSPSPRRYSPPIQRR	1
2.75356	0.603204	2.41376	NaN	NaN	-4.50941		0	-6.43292	0	SRRM1	Serine and arginine repetitive matrix 1 (Fragment);Serine and arginine repetitive matrix 1	A0A0S2Z4Z6	S	A0A0S2Z4Z6_S642_M2	642	PKRRASPSPPPKRRV	2
2.75356	0.603204	2.41376	NaN	NaN	-4.50941		0	-6.43292	0	SRRM1	Serine and arginine repetitive matrix 1 (Fragment);Serine and arginine repetitive matrix 1	A0A0S2Z4Z6	S	A0A0S2Z4Z6_S640_M2	640	PPPKRRASPSPPPKR	2
2.75356	0.603204	2.41376	NaN	NaN	-4.50941		0	-6.43292	0	SRRM1	Serine and arginine repetitive matrix 1 (Fragment);Serine and arginine repetitive matrix 1	A9Z1X7	S	A9Z1X7_S637_M2	637	PKRRASPSPPPKRRV	2
2.75356	0.603204	2.41376	NaN	NaN	-4.50941		0	-6.43292	0	SRRM1	Serine and arginine repetitive matrix 1 (Fragment);Serine and arginine repetitive matrix 1	A9Z1X7	S	A9Z1X7_S635_M2	635	PPPKRRASPSPPPKR	2
2.44981	1.92409	2.37055	-0.857686	-1.84926	-4.07458	+	2.02198	-4.50866	-4.23307	SRRM1	Serine and arginine repetitive matrix 1 (Fragment);Serine and arginine repetitive matrix 1	A0A0S2Z4Z6	S	A0A0S2Z4Z6_S463_M1	463	KPRKVELSESEEDKG	1
2.44981	1.92409	2.37055	-0.857686	-1.84926	-4.07458	+	2.02198	-4.50866	-4.23307	SRRM1	Serine and arginine repetitive matrix 1 (Fragment);Serine and arginine repetitive matrix 1	A9Z1X7	S	A9Z1X7_S458_M1	458	KPRKVELSESEEDKG	1
1.24571	-1.88564	-0.0695477	NaN	-4.05634	NaN		0	-3.81985	0	SRRM1	Serine and arginine repetitive matrix 1 (Fragment);Serine and arginine repetitive matrix 1	A0A0S2Z4Z6	S	A0A0S2Z4Z6_S465_M2	465	RKVELSESEEDKGGK	2
1.24571	-1.88564	-0.0695477	NaN	-4.05634	NaN		0	-3.81985	0	SRRM1	Serine and arginine repetitive matrix 1 (Fragment);Serine and arginine repetitive matrix 1	A0A0S2Z4Z6	S	A0A0S2Z4Z6_S463_M2	463	KPRKVELSESEEDKG	2
1.24571	-1.88564	-0.0695477	NaN	-4.05634	NaN		0	-3.81985	0	SRRM1	Serine and arginine repetitive matrix 1 (Fragment);Serine and arginine repetitive matrix 1	A9Z1X7	S	A9Z1X7_S460_M2	460	RKVELSESEEDKGGK	2
1.24571	-1.88564	-0.0695477	NaN	-4.05634	NaN		0	-3.81985	0	SRRM1	Serine and arginine repetitive matrix 1 (Fragment);Serine and arginine repetitive matrix 1	A9Z1X7	S	A9Z1X7_S458_M2	458	KPRKVELSESEEDKG	2
-0.0465546	0.659728	-1.30498	NaN	NaN	NaN		0	NaN	0	SRRM1	Serine and arginine repetitive matrix 1 (Fragment);Serine and arginine repetitive matrix 1	A0A0S2Z4Z6	S	A0A0S2Z4Z6_S915_M1	915	SMRKAQVSPQS____	1
-0.0465546	0.659728	-1.30498	NaN	NaN	NaN		0	NaN	0	SRRM1	Serine and arginine repetitive matrix 1 (Fragment);Serine and arginine repetitive matrix 1	A9Z1X7	S	A9Z1X7_S910_M1	910	SMRKAQVSPQS____	1
6.02501	4.87239	5.4863	NaN	NaN	NaN		0	NaN	0	SRRM1	Serine and arginine repetitive matrix 1 (Fragment);Serine and arginine repetitive matrix 1	A0A0S2Z4Z6	S	A0A0S2Z4Z6_S389_M2	389	PRKTRRLSPSASPPR	2
6.02501	4.87239	5.4863	NaN	NaN	NaN		0	NaN	0	SRRM1	Serine and arginine repetitive matrix 1 (Fragment);Serine and arginine repetitive matrix 1	A9Z1X7	S	A9Z1X7_S384_M2	384	PRKTRRLSPSASPPR	2
6.02501	4.87239	5.4863	NaN	NaN	NaN		0	NaN	0	SRRM1	Serine and arginine repetitive matrix 1 (Fragment);Serine and arginine repetitive matrix 1	A0A0S2Z4Z6	S	A0A0S2Z4Z6_S393_M2	393	RRLSPSASPPRRRHR	2
6.02501	4.87239	5.4863	NaN	NaN	NaN		0	NaN	0	SRRM1	Serine and arginine repetitive matrix 1 (Fragment);Serine and arginine repetitive matrix 1	A9Z1X7	S	A9Z1X7_S388_M2	388	RRLSPSASPPRRRHR	2
3.50436	3.00704	3.65782	NaN	NaN	-3.38579		0	-6.77553	0	SRRM1	Serine and arginine repetitive matrix 1 (Fragment);Serine and arginine repetitive matrix 1	A0A0S2Z4Z6	T	A0A0S2Z4Z6_T588_M2	588	PRRRRTPTPPPRRRT	2
3.50436	3.00704	3.65782	NaN	NaN	-3.38579		0	-6.77553	0	SRRM1	Serine and arginine repetitive matrix 1 (Fragment);Serine and arginine repetitive matrix 1	A0A0S2Z4Z6	T	A0A0S2Z4Z6_T586_M2	586	PPPRRRRTPTPPPRR	2
3.50436	3.00704	3.65782	NaN	NaN	-3.38579		0	-6.77553	0	SRRM1	Serine and arginine repetitive matrix 1 (Fragment);Serine and arginine repetitive matrix 1	A9Z1X7	T	A9Z1X7_T583_M2	583	PRRRRTPTPPPRRRT	2
3.50436	3.00704	3.65782	NaN	NaN	-3.38579		0	-6.77553	0	SRRM1	Serine and arginine repetitive matrix 1 (Fragment);Serine and arginine repetitive matrix 1	A9Z1X7	T	A9Z1X7_T581_M2	581	PPPRRRRTPTPPPRR	2
2.76372	0.521137	2.37231	NaN	NaN	NaN		0	NaN	0	SRRM1	Serine and arginine repetitive matrix 1 (Fragment);Serine and arginine repetitive matrix 1	A0A0S2Z4Z6	S	A0A0S2Z4Z6_S652_M2	652	PKRRVSHSPPPKQRS	2
2.76372	0.521137	2.37231	NaN	NaN	NaN		0	NaN	0	SRRM1	Serine and arginine repetitive matrix 1 (Fragment);Serine and arginine repetitive matrix 1	A0A0S2Z4Z6	S	A0A0S2Z4Z6_S650_M2	650	PPPKRRVSHSPPPKQ	2
2.76372	0.521137	2.37231	NaN	NaN	NaN		0	NaN	0	SRRM1	Serine and arginine repetitive matrix 1 (Fragment);Serine and arginine repetitive matrix 1	A9Z1X7	S	A9Z1X7_S647_M2	647	PKRRVSHSPPPKQRS	2
2.76372	0.521137	2.37231	NaN	NaN	NaN		0	NaN	0	SRRM1	Serine and arginine repetitive matrix 1 (Fragment);Serine and arginine repetitive matrix 1	A9Z1X7	S	A9Z1X7_S645_M2	645	PPPKRRVSHSPPPKQ	2
4.07399	2.34541	3.598	NaN	NaN	NaN		0	NaN	0	SRRM1	Serine and arginine repetitive matrix 1 (Fragment);Serine and arginine repetitive matrix 1	A0A0S2Z4Z6	S	A0A0S2Z4Z6_S621_M2	621	IQRRYSPSPPPKRRT	2
4.07399	2.34541	3.598	NaN	NaN	NaN		0	NaN	0	SRRM1	Serine and arginine repetitive matrix 1 (Fragment);Serine and arginine repetitive matrix 1	A0A0S2Z4Z6	S	A0A0S2Z4Z6_S619_M2	619	PPIQRRYSPSPPPKR	2
4.07399	2.34541	3.598	NaN	NaN	NaN		0	NaN	0	SRRM1	Serine and arginine repetitive matrix 1 (Fragment);Serine and arginine repetitive matrix 1	A9Z1X7	S	A9Z1X7_S616_M2	616	IQRRYSPSPPPKRRT	2
4.07399	2.34541	3.598	NaN	NaN	NaN		0	NaN	0	SRRM1	Serine and arginine repetitive matrix 1 (Fragment);Serine and arginine repetitive matrix 1	A9Z1X7	S	A9Z1X7_S614_M2	614	PPIQRRYSPSPPPKR	2
1.17945	-0.877983	-0.768106	0.015379	NaN	0.10895		0.0876643	0.217709	0.225977	SRRM1	Serine and arginine repetitive matrix 1 (Fragment);Serine and arginine repetitive matrix 1	A0A0S2Z4Z6	S	A0A0S2Z4Z6_S597_M2	597	PPRRRTPSPPPRRRS	2
1.17945	-0.877983	-0.768106	0.015379	NaN	0.10895		0.0876643	0.217709	0.225977	SRRM1	Serine and arginine repetitive matrix 1 (Fragment);Serine and arginine repetitive matrix 1	A0A0S2Z4Z6	T	A0A0S2Z4Z6_T595_M2	595	TPPPRRRTPSPPPRR	2
1.17945	-0.877983	-0.768106	0.015379	NaN	0.10895		0.0876643	0.217709	0.225977	SRRM1	Serine and arginine repetitive matrix 1 (Fragment);Serine and arginine repetitive matrix 1	A9Z1X7	S	A9Z1X7_S592_M2	592	PPRRRTPSPPPRRRS	2
1.17945	-0.877983	-0.768106	0.015379	NaN	0.10895		0.0876643	0.217709	0.225977	SRRM1	Serine and arginine repetitive matrix 1 (Fragment);Serine and arginine repetitive matrix 1	A9Z1X7	T	A9Z1X7_T590_M2	590	TPPPRRRTPSPPPRR	2
2.32682	1.37837	3.15625	NaN	NaN	NaN		0	NaN	0	SRRM1	Serine and arginine repetitive matrix 1 (Fragment);Serine and arginine repetitive matrix 1	A0A0S2Z4Z6	S	A0A0S2Z4Z6_S565_M2	565	GRRRRSPSPPPTRRR	2
2.32682	1.37837	3.15625	NaN	NaN	NaN		0	NaN	0	SRRM1	Serine and arginine repetitive matrix 1 (Fragment);Serine and arginine repetitive matrix 1	A0A0S2Z4Z6	S	A0A0S2Z4Z6_S563_M2	563	KSGRRRRSPSPPPTR	2
2.32682	1.37837	3.15625	NaN	NaN	NaN		0	NaN	0	SRRM1	Serine and arginine repetitive matrix 1 (Fragment);Serine and arginine repetitive matrix 1	A9Z1X7	S	A9Z1X7_S560_M2	560	GRRRRSPSPPPTRRR	2
2.32682	1.37837	3.15625	NaN	NaN	NaN		0	NaN	0	SRRM1	Serine and arginine repetitive matrix 1 (Fragment);Serine and arginine repetitive matrix 1	A9Z1X7	S	A9Z1X7_S558_M2	558	KSGRRRRSPSPPPTR	2
1.58808	-2.20963	1.31219	NaN	NaN	NaN		0	NaN	0	SRRM1	Serine and arginine repetitive matrix 1 (Fragment);Serine and arginine repetitive matrix 1	A0A0S2Z4Z6	T	A0A0S2Z4Z6_T741_M2	741	PIRRVSRTPEPKKIK	2
1.58808	-2.20963	1.31219	NaN	NaN	NaN		0	NaN	0	SRRM1	Serine and arginine repetitive matrix 1 (Fragment);Serine and arginine repetitive matrix 1	A0A0S2Z4Z6	S	A0A0S2Z4Z6_S739_M2	739	TRPIRRVSRTPEPKK	2
1.58808	-2.20963	1.31219	NaN	NaN	NaN		0	NaN	0	SRRM1	Serine and arginine repetitive matrix 1 (Fragment);Serine and arginine repetitive matrix 1	A9Z1X7	T	A9Z1X7_T736_M2	736	PIRRVSRTPEPKKIK	2
1.58808	-2.20963	1.31219	NaN	NaN	NaN		0	NaN	0	SRRM1	Serine and arginine repetitive matrix 1 (Fragment);Serine and arginine repetitive matrix 1	A9Z1X7	S	A9Z1X7_S734_M2	734	TRPIRRVSRTPEPKK	2
NaN	-0.702616	-0.319018	NaN	NaN	NaN		0	NaN	0	SRRM1	Serine and arginine repetitive matrix 1 (Fragment);Serine and arginine repetitive matrix 1	A0A0S2Z4Z6	S	A0A0S2Z4Z6_S465_M1	465	RKVELSESEEDKGGK	1
NaN	-0.702616	-0.319018	NaN	NaN	NaN		0	NaN	0	SRRM1	Serine and arginine repetitive matrix 1 (Fragment);Serine and arginine repetitive matrix 1	A9Z1X7	S	A9Z1X7_S460_M1	460	RKVELSESEEDKGGK	1
-4.45005	-4.9265	-2.30442	NaN	NaN	NaN		0	NaN	0	SRRM1	Serine and arginine repetitive matrix 1 (Fragment);Serine and arginine repetitive matrix 1	A0A0S2Z4Z6	S	A0A0S2Z4Z6_S478_M1	478	GKMAAADSVQQRRQY	1
-4.45005	-4.9265	-2.30442	NaN	NaN	NaN		0	NaN	0	SRRM1	Serine and arginine repetitive matrix 1 (Fragment);Serine and arginine repetitive matrix 1	A9Z1X7	S	A9Z1X7_S473_M1	473	GKMAAADSVQQRRQY	1
-0.736081	NaN	-3.15775	NaN	NaN	NaN		0	NaN	0	SRRM1	Serine and arginine repetitive matrix 1 (Fragment);Serine and arginine repetitive matrix 1	A0A0S2Z4Z6	S	A0A0S2Z4Z6_S729_M2	729	PQRRQSPSPSTRPIR	2
-0.736081	NaN	-3.15775	NaN	NaN	NaN		0	NaN	0	SRRM1	Serine and arginine repetitive matrix 1 (Fragment);Serine and arginine repetitive matrix 1	A0A0S2Z4Z6	S	A0A0S2Z4Z6_S727_M2	727	SSPQRRQSPSPSTRP	2
-0.736081	NaN	-3.15775	NaN	NaN	NaN		0	NaN	0	SRRM1	Serine and arginine repetitive matrix 1 (Fragment);Serine and arginine repetitive matrix 1	A9Z1X7	S	A9Z1X7_S724_M2	724	PQRRQSPSPSTRPIR	2
-0.736081	NaN	-3.15775	NaN	NaN	NaN		0	NaN	0	SRRM1	Serine and arginine repetitive matrix 1 (Fragment);Serine and arginine repetitive matrix 1	A9Z1X7	S	A9Z1X7_S722_M2	722	SSPQRRQSPSPSTRP	2
3.17308	3.09366	3.93731	0.843766	1.06535	1.83206	+	2.23096	-2.15429	-4.28735	CLN6;CLN6;CLN6;CLN6;CLN6;;CLN6;CLN6;CLN6;CLN6	CLN6 transmembrane ER protein;CLN6 transmembrane ER protein (Fragment);CLN6 transmembrane ER protein;CLN6 transmembrane ER protein (Fragment);CLN6 transmembrane ER protein;Uncharacterized protein;CLN6 transmembrane ER protein;CLN6 transmembrane ER protein;CLN6 transmembrane ER protein;Ceroid-lipofuscinosis neuronal protein 6	A0A0S2Z5D0	S	A0A0S2Z5D0_S31_M1	31	FLQARHGSVSADEAA	1
3.17308	3.09366	3.93731	0.843766	1.06535	1.83206	+	2.23096	-2.15429	-4.28735	CLN6;CLN6;CLN6;CLN6;CLN6;;CLN6;CLN6;CLN6;CLN6	CLN6 transmembrane ER protein;CLN6 transmembrane ER protein (Fragment);CLN6 transmembrane ER protein;CLN6 transmembrane ER protein (Fragment);CLN6 transmembrane ER protein;Uncharacterized protein;CLN6 transmembrane ER protein;CLN6 transmembrane ER protein;CLN6 transmembrane ER protein;Ceroid-lipofuscinosis neuronal protein 6	A0A1B0GTU6	S	A0A1B0GTU6_S31_M1	31	FLQARHGSVSADEAA	1
3.17308	3.09366	3.93731	0.843766	1.06535	1.83206	+	2.23096	-2.15429	-4.28735	CLN6;CLN6;CLN6;CLN6;CLN6;;CLN6;CLN6;CLN6;CLN6	CLN6 transmembrane ER protein;CLN6 transmembrane ER protein (Fragment);CLN6 transmembrane ER protein;CLN6 transmembrane ER protein (Fragment);CLN6 transmembrane ER protein;Uncharacterized protein;CLN6 transmembrane ER protein;CLN6 transmembrane ER protein;CLN6 transmembrane ER protein;Ceroid-lipofuscinosis neuronal protein 6	A0A1B0GTV3	S	A0A1B0GTV3_S31_M1	31	FLQARHGSVSADEAA	1
3.17308	3.09366	3.93731	0.843766	1.06535	1.83206	+	2.23096	-2.15429	-4.28735	CLN6;CLN6;CLN6;CLN6;CLN6;;CLN6;CLN6;CLN6;CLN6	CLN6 transmembrane ER protein;CLN6 transmembrane ER protein (Fragment);CLN6 transmembrane ER protein;CLN6 transmembrane ER protein (Fragment);CLN6 transmembrane ER protein;Uncharacterized protein;CLN6 transmembrane ER protein;CLN6 transmembrane ER protein;CLN6 transmembrane ER protein;Ceroid-lipofuscinosis neuronal protein 6	A0A1B0GU90	S	A0A1B0GU90_S7_M1	7	_XQARHGSVSADEAA	1
3.17308	3.09366	3.93731	0.843766	1.06535	1.83206	+	2.23096	-2.15429	-4.28735	CLN6;CLN6;CLN6;CLN6;CLN6;;CLN6;CLN6;CLN6;CLN6	CLN6 transmembrane ER protein;CLN6 transmembrane ER protein (Fragment);CLN6 transmembrane ER protein;CLN6 transmembrane ER protein (Fragment);CLN6 transmembrane ER protein;Uncharacterized protein;CLN6 transmembrane ER protein;CLN6 transmembrane ER protein;CLN6 transmembrane ER protein;Ceroid-lipofuscinosis neuronal protein 6	A0A1B0GUD2	S	A0A1B0GUD2_S31_M1	31	FLQARHGSVSADEAA	1
3.17308	3.09366	3.93731	0.843766	1.06535	1.83206	+	2.23096	-2.15429	-4.28735	CLN6;CLN6;CLN6;CLN6;CLN6;;CLN6;CLN6;CLN6;CLN6	CLN6 transmembrane ER protein;CLN6 transmembrane ER protein (Fragment);CLN6 transmembrane ER protein;CLN6 transmembrane ER protein (Fragment);CLN6 transmembrane ER protein;Uncharacterized protein;CLN6 transmembrane ER protein;CLN6 transmembrane ER protein;CLN6 transmembrane ER protein;Ceroid-lipofuscinosis neuronal protein 6	A0A1B0GW73	S	A0A1B0GW73_S31_M1	31	FLQARHGSVSADEAA	1
3.17308	3.09366	3.93731	0.843766	1.06535	1.83206	+	2.23096	-2.15429	-4.28735	CLN6;CLN6;CLN6;CLN6;CLN6;;CLN6;CLN6;CLN6;CLN6	CLN6 transmembrane ER protein;CLN6 transmembrane ER protein (Fragment);CLN6 transmembrane ER protein;CLN6 transmembrane ER protein (Fragment);CLN6 transmembrane ER protein;Uncharacterized protein;CLN6 transmembrane ER protein;CLN6 transmembrane ER protein;CLN6 transmembrane ER protein;Ceroid-lipofuscinosis neuronal protein 6	H3BNF1	S	H3BNF1_S31_M1	31	FLQARHGSVSADEAA	1
3.17308	3.09366	3.93731	0.843766	1.06535	1.83206	+	2.23096	-2.15429	-4.28735	CLN6;CLN6;CLN6;CLN6;CLN6;;CLN6;CLN6;CLN6;CLN6	CLN6 transmembrane ER protein;CLN6 transmembrane ER protein (Fragment);CLN6 transmembrane ER protein;CLN6 transmembrane ER protein (Fragment);CLN6 transmembrane ER protein;Uncharacterized protein;CLN6 transmembrane ER protein;CLN6 transmembrane ER protein;CLN6 transmembrane ER protein;Ceroid-lipofuscinosis neuronal protein 6	H3BUT1	S	H3BUT1_S31_M1	31	FLQARHGSVSADEAA	1
3.17308	3.09366	3.93731	0.843766	1.06535	1.83206	+	2.23096	-2.15429	-4.28735	CLN6;CLN6;CLN6;CLN6;CLN6;;CLN6;CLN6;CLN6;CLN6	CLN6 transmembrane ER protein;CLN6 transmembrane ER protein (Fragment);CLN6 transmembrane ER protein;CLN6 transmembrane ER protein (Fragment);CLN6 transmembrane ER protein;Uncharacterized protein;CLN6 transmembrane ER protein;CLN6 transmembrane ER protein;CLN6 transmembrane ER protein;Ceroid-lipofuscinosis neuronal protein 6	H3BUV4	S	H3BUV4_S31_M1	31	FLQARHGSVSADEAA	1
3.17308	3.09366	3.93731	0.843766	1.06535	1.83206	+	2.23096	-2.15429	-4.28735	CLN6;CLN6;CLN6;CLN6;CLN6;;CLN6;CLN6;CLN6;CLN6	CLN6 transmembrane ER protein;CLN6 transmembrane ER protein (Fragment);CLN6 transmembrane ER protein;CLN6 transmembrane ER protein (Fragment);CLN6 transmembrane ER protein;Uncharacterized protein;CLN6 transmembrane ER protein;CLN6 transmembrane ER protein;CLN6 transmembrane ER protein;Ceroid-lipofuscinosis neuronal protein 6	Q9NWW5	S	Q9NWW5_S31_M1	31	FLQARHGSVSADEAA	1
-1.01563	-0.938728	-1.0422	-1.47943	-1.83553	-1.88478	+	2.2984	-0.734395	-3.17344	SH3D19	SH3 domain containing 19	A0A0U1RQE4	S	A0A0U1RQE4_S32_M1	32	RARGRALSGHSAADR	1
-0.0273266	0.287309	0.00580311	-2.27851	NaN	-2.61453	+	3.11278	-2.53511	-9.06413	SH3D19	SH3 domain containing 19	A0A0U1RQE4	S	A0A0U1RQE4_S555_M1	555	CLHEDPQSPPPLPAE	1
0.089035	-0.0300598	0.08251	NaN	NaN	NaN		0	NaN	0	SH3D19	SH3 domain containing 19	A0A0U1RQE4	S	A0A0U1RQE4_S345_M1	345	KPAANRASGEWDSGT	1
-2.337	-1.16175	-0.417109	NaN	NaN	NaN		0	NaN	0	SH3D19	SH3 domain containing 19	A0A0U1RQE4	S	A0A0U1RQE4_S649_M1	649	LPFNRSSSDMDLQKK	1
-2.89525	-2.91917	-2.67826	NaN	-5.37381	-4.26347	+	1.7324	-1.98775	-3.78287	CSNK1G1	Casein kinase 1 gamma 1 (Fragment);Casein kinase 1 gamma 1 (Fragment);Casein kinase 1 gamma 1 (Fragment);Casein kinase I isoform gamma-1;Casein kinase 1 gamma 1 (Fragment);Casein kinase I isoform gamma-1;Casein kinase 1 gamma 1 (Fragment);Casein kinase I isoform gamma-1;Casein kinase I isoform gamma-1;Casein kinase I isoform gamma-1;Casein kinase I isoform gamma-1	A0A0U1RQG9	S	A0A0U1RQG9_S75_M1	75	HTHRDRPSQQQPLRN	1
-2.89525	-2.91917	-2.67826	NaN	-5.37381	-4.26347	+	1.7324	-1.98775	-3.78287	CSNK1G1	Casein kinase 1 gamma 1 (Fragment);Casein kinase 1 gamma 1 (Fragment);Casein kinase 1 gamma 1 (Fragment);Casein kinase I isoform gamma-1;Casein kinase 1 gamma 1 (Fragment);Casein kinase I isoform gamma-1;Casein kinase 1 gamma 1 (Fragment);Casein kinase I isoform gamma-1;Casein kinase I isoform gamma-1;Casein kinase I isoform gamma-1;Casein kinase I isoform gamma-1	A0A0U1RQK6	S	A0A0U1RQK6_S98_M1	98	HTHRDRPSQQQPLRN	1
-2.89525	-2.91917	-2.67826	NaN	-5.37381	-4.26347	+	1.7324	-1.98775	-3.78287	CSNK1G1	Casein kinase 1 gamma 1 (Fragment);Casein kinase 1 gamma 1 (Fragment);Casein kinase 1 gamma 1 (Fragment);Casein kinase I isoform gamma-1;Casein kinase 1 gamma 1 (Fragment);Casein kinase I isoform gamma-1;Casein kinase 1 gamma 1 (Fragment);Casein kinase I isoform gamma-1;Casein kinase I isoform gamma-1;Casein kinase I isoform gamma-1;Casein kinase I isoform gamma-1	A0A0U1RQN5	S	A0A0U1RQN5_S49_M1	49	HTHRDRPSQQQPLRN	1
-2.89525	-2.91917	-2.67826	NaN	-5.37381	-4.26347	+	1.7324	-1.98775	-3.78287	CSNK1G1	Casein kinase 1 gamma 1 (Fragment);Casein kinase 1 gamma 1 (Fragment);Casein kinase 1 gamma 1 (Fragment);Casein kinase I isoform gamma-1;Casein kinase 1 gamma 1 (Fragment);Casein kinase I isoform gamma-1;Casein kinase 1 gamma 1 (Fragment);Casein kinase I isoform gamma-1;Casein kinase I isoform gamma-1;Casein kinase I isoform gamma-1;Casein kinase I isoform gamma-1	A0A0U1RQT7	S	A0A0U1RQT7_S361_M1	361	HTHRDRPSQQQPLRN	1
-2.89525	-2.91917	-2.67826	NaN	-5.37381	-4.26347	+	1.7324	-1.98775	-3.78287	CSNK1G1	Casein kinase 1 gamma 1 (Fragment);Casein kinase 1 gamma 1 (Fragment);Casein kinase 1 gamma 1 (Fragment);Casein kinase I isoform gamma-1;Casein kinase 1 gamma 1 (Fragment);Casein kinase I isoform gamma-1;Casein kinase 1 gamma 1 (Fragment);Casein kinase I isoform gamma-1;Casein kinase I isoform gamma-1;Casein kinase I isoform gamma-1;Casein kinase I isoform gamma-1	A0A0U1RQU4	S	A0A0U1RQU4_S25_M1	25	HTHRDRPSQQQPLRN	1
-2.89525	-2.91917	-2.67826	NaN	-5.37381	-4.26347	+	1.7324	-1.98775	-3.78287	CSNK1G1	Casein kinase 1 gamma 1 (Fragment);Casein kinase 1 gamma 1 (Fragment);Casein kinase 1 gamma 1 (Fragment);Casein kinase I isoform gamma-1;Casein kinase 1 gamma 1 (Fragment);Casein kinase I isoform gamma-1;Casein kinase 1 gamma 1 (Fragment);Casein kinase I isoform gamma-1;Casein kinase I isoform gamma-1;Casein kinase I isoform gamma-1;Casein kinase I isoform gamma-1	A0A0U1RQY7	S	A0A0U1RQY7_S361_M1	361	HTHRDRPSQQQPLRN	1
-2.89525	-2.91917	-2.67826	NaN	-5.37381	-4.26347	+	1.7324	-1.98775	-3.78287	CSNK1G1	Casein kinase 1 gamma 1 (Fragment);Casein kinase 1 gamma 1 (Fragment);Casein kinase 1 gamma 1 (Fragment);Casein kinase I isoform gamma-1;Casein kinase 1 gamma 1 (Fragment);Casein kinase I isoform gamma-1;Casein kinase 1 gamma 1 (Fragment);Casein kinase I isoform gamma-1;Casein kinase I isoform gamma-1;Casein kinase I isoform gamma-1;Casein kinase I isoform gamma-1	A0A0U1RR31	S	A0A0U1RR31_S64_M1	64	HTHRDRPSQQQPLRN	1
-2.89525	-2.91917	-2.67826	NaN	-5.37381	-4.26347	+	1.7324	-1.98775	-3.78287	CSNK1G1	Casein kinase 1 gamma 1 (Fragment);Casein kinase 1 gamma 1 (Fragment);Casein kinase 1 gamma 1 (Fragment);Casein kinase I isoform gamma-1;Casein kinase 1 gamma 1 (Fragment);Casein kinase I isoform gamma-1;Casein kinase 1 gamma 1 (Fragment);Casein kinase I isoform gamma-1;Casein kinase I isoform gamma-1;Casein kinase I isoform gamma-1;Casein kinase I isoform gamma-1	Q8IXA3	S	Q8IXA3_S361_M1	361	HTHRDRPSQQQPLRN	1
-2.89525	-2.91917	-2.67826	NaN	-5.37381	-4.26347	+	1.7324	-1.98775	-3.78287	CSNK1G1	Casein kinase 1 gamma 1 (Fragment);Casein kinase 1 gamma 1 (Fragment);Casein kinase 1 gamma 1 (Fragment);Casein kinase I isoform gamma-1;Casein kinase 1 gamma 1 (Fragment);Casein kinase I isoform gamma-1;Casein kinase 1 gamma 1 (Fragment);Casein kinase I isoform gamma-1;Casein kinase I isoform gamma-1;Casein kinase I isoform gamma-1;Casein kinase I isoform gamma-1	Q9HCP0	S	Q9HCP0_S361_M1	361	HTHRDRPSQQQPLRN	1
-2.89525	-2.91917	-2.67826	NaN	-5.37381	-4.26347	+	1.7324	-1.98775	-3.78287	CSNK1G1	Casein kinase 1 gamma 1 (Fragment);Casein kinase 1 gamma 1 (Fragment);Casein kinase 1 gamma 1 (Fragment);Casein kinase I isoform gamma-1;Casein kinase 1 gamma 1 (Fragment);Casein kinase I isoform gamma-1;Casein kinase 1 gamma 1 (Fragment);Casein kinase I isoform gamma-1;Casein kinase I isoform gamma-1;Casein kinase I isoform gamma-1;Casein kinase I isoform gamma-1	U3KQA5	S	U3KQA5_S361_M1	361	HTHRDRPSQQQPLRN	1
-2.89525	-2.91917	-2.67826	NaN	-5.37381	-4.26347	+	1.7324	-1.98775	-3.78287	CSNK1G1	Casein kinase 1 gamma 1 (Fragment);Casein kinase 1 gamma 1 (Fragment);Casein kinase 1 gamma 1 (Fragment);Casein kinase I isoform gamma-1;Casein kinase 1 gamma 1 (Fragment);Casein kinase I isoform gamma-1;Casein kinase 1 gamma 1 (Fragment);Casein kinase I isoform gamma-1;Casein kinase I isoform gamma-1;Casein kinase I isoform gamma-1;Casein kinase I isoform gamma-1	U3KQB3	S	U3KQB3_S361_M1	361	HTHRDRPSQQQPLRN	1
0.836204	1.0549	0.583192	1.0456	0.148016	1.20929		0.0222545	-0.0237942	-0.0520747	ATRIP	ATR interacting protein (Fragment);ATR-interacting protein	A0A0U1RQJ8	S	A0A0U1RQJ8_S37_M1	37	APSVSHVSPRKNPSV	1
0.836204	1.0549	0.583192	1.0456	0.148016	1.20929		0.0222545	-0.0237942	-0.0520747	ATRIP	ATR interacting protein (Fragment);ATR-interacting protein	Q8WXE1	S	Q8WXE1_S224_M1	224	APSVSHVSPRKNPSV	1
0.387201	-0.64222	-0.00872326	NaN	NaN	NaN		0	NaN	0	ATRIP	ATR interacting protein (Fragment);ATR-interacting protein	A0A0U1RQJ8	S	A0A0U1RQJ8_S331_M1	331	RSLVHRLSDGDMTSA	1
0.387201	-0.64222	-0.00872326	NaN	NaN	NaN		0	NaN	0	ATRIP	ATR interacting protein (Fragment);ATR-interacting protein	Q8WXE1	S	Q8WXE1_S518_M1	518	RSLVHRLSDGDMTSA	1
-2.52031	-3.75871	-5.14814	NaN	NaN	NaN		0	NaN	0	ATRIP	ATR interacting protein (Fragment);ATR-interacting protein	A0A0U1RQJ8	S	A0A0U1RQJ8_S91_M1	91	PLVGREDSKPHSLRG	1
-2.52031	-3.75871	-5.14814	NaN	NaN	NaN		0	NaN	0	ATRIP	ATR interacting protein (Fragment);ATR-interacting protein	Q8WXE1	S	Q8WXE1_S278_M1	278	PLVGREDSKPHSLRG	1
-3.18413	-2.58513	-7.56841	NaN	NaN	NaN		0	NaN	0	DIP2C	Disco interacting protein 2 homolog C;Disco-interacting protein 2 homolog C	A0A0U1RQW6	S	A0A0U1RQW6_S145_M1	145	SRDERYRSDVHTEAV	1
-3.18413	-2.58513	-7.56841	NaN	NaN	NaN		0	NaN	0	DIP2C	Disco interacting protein 2 homolog C;Disco-interacting protein 2 homolog C	Q9Y2E4	S	Q9Y2E4_S89_M1	89	SRDERYRSDVHTEAV	1
NaN	2.3881	3.30824	NaN	NaN	NaN		0	NaN	0	DENND4A	DENN domain containing 4A;DENN domain containing 4A;C-myc promoter-binding protein	A0A0U1RR27	S	A0A0U1RR27_S495_M1	495	DVDTNTISQIGDKKN	1
NaN	2.3881	3.30824	NaN	NaN	NaN		0	NaN	0	DENND4A	DENN domain containing 4A;DENN domain containing 4A;C-myc promoter-binding protein	A0A7I2RAZ6	S	A0A7I2RAZ6_S495_M1	495	DVDTNTISQIGDKKN	1
NaN	2.3881	3.30824	NaN	NaN	NaN		0	NaN	0	DENND4A	DENN domain containing 4A;DENN domain containing 4A;C-myc promoter-binding protein	Q7Z401	S	Q7Z401_S495_M1	495	DVDTNTISQIGDKKN	1
-1.31647	-1.61029	-1.40857	NaN	NaN	-2.40787		0	-0.962757	0	DENND4A	DENN domain containing 4A;DENN domain containing 4A;C-myc promoter-binding protein	A0A0U1RR27	S	A0A0U1RR27_S1630_M1	1630	PIFPMARSISTSGPL	1
-1.31647	-1.61029	-1.40857	NaN	NaN	-2.40787		0	-0.962757	0	DENND4A	DENN domain containing 4A;DENN domain containing 4A;C-myc promoter-binding protein	A0A7I2RAZ6	S	A0A7I2RAZ6_S1631_M1	1631	PIFPMARSISTSGPL	1
-1.31647	-1.61029	-1.40857	NaN	NaN	-2.40787		0	-0.962757	0	DENND4A	DENN domain containing 4A;DENN domain containing 4A;C-myc promoter-binding protein	Q7Z401	S	Q7Z401_S1587_M1	1587	PIFPMARSISTSGPL	1
-1.43045	-1.42124	-0.953713	NaN	NaN	NaN		0	NaN	0	BRCA1	Breast cancer type 1 susceptibility protein;RING-type E3 ubiquitin transferase;Breast cancer type 1 susceptibility protein;Breast cancer type 1 susceptibility protein;Breast cancer type 1 susceptibility protein;Breast cancer type 1 susceptibility protein;Breast cancer type 1 susceptibility protein;Breast cancer type 1 susceptibility protein	A0A0U1RRA9	S	A0A0U1RRA9_S1287_M1	1287	SKQMRHQSESQGVGL	1
-1.43045	-1.42124	-0.953713	NaN	NaN	NaN		0	NaN	0	BRCA1	Breast cancer type 1 susceptibility protein;RING-type E3 ubiquitin transferase;Breast cancer type 1 susceptibility protein;Breast cancer type 1 susceptibility protein;Breast cancer type 1 susceptibility protein;Breast cancer type 1 susceptibility protein;Breast cancer type 1 susceptibility protein;Breast cancer type 1 susceptibility protein	A0A2R8Y7V5	S	A0A2R8Y7V5_S1328_M1	1328	SKQMRHQSESQGVGL	1
-1.43045	-1.42124	-0.953713	NaN	NaN	NaN		0	NaN	0	BRCA1	Breast cancer type 1 susceptibility protein;RING-type E3 ubiquitin transferase;Breast cancer type 1 susceptibility protein;Breast cancer type 1 susceptibility protein;Breast cancer type 1 susceptibility protein;Breast cancer type 1 susceptibility protein;Breast cancer type 1 susceptibility protein;Breast cancer type 1 susceptibility protein	C9IZW4	S	C9IZW4_S1032_M1	1032	SKQMRHQSESQGVGL	1
-1.43045	-1.42124	-0.953713	NaN	NaN	NaN		0	NaN	0	BRCA1	Breast cancer type 1 susceptibility protein;RING-type E3 ubiquitin transferase;Breast cancer type 1 susceptibility protein;Breast cancer type 1 susceptibility protein;Breast cancer type 1 susceptibility protein;Breast cancer type 1 susceptibility protein;Breast cancer type 1 susceptibility protein;Breast cancer type 1 susceptibility protein	E7ENB7	S	E7ENB7_S1302_M1	1302	SKQMRHQSESQGVGL	1
-1.43045	-1.42124	-0.953713	NaN	NaN	NaN		0	NaN	0	BRCA1	Breast cancer type 1 susceptibility protein;RING-type E3 ubiquitin transferase;Breast cancer type 1 susceptibility protein;Breast cancer type 1 susceptibility protein;Breast cancer type 1 susceptibility protein;Breast cancer type 1 susceptibility protein;Breast cancer type 1 susceptibility protein;Breast cancer type 1 susceptibility protein	E7EQW4	S	E7EQW4_S1327_M1	1327	SKQMRHQSESQGVGL	1
-1.43045	-1.42124	-0.953713	NaN	NaN	NaN		0	NaN	0	BRCA1	Breast cancer type 1 susceptibility protein;RING-type E3 ubiquitin transferase;Breast cancer type 1 susceptibility protein;Breast cancer type 1 susceptibility protein;Breast cancer type 1 susceptibility protein;Breast cancer type 1 susceptibility protein;Breast cancer type 1 susceptibility protein;Breast cancer type 1 susceptibility protein	H0Y850	S	H0Y850_S1328_M1	1328	SKQMRHQSESQGVGL	1
-1.43045	-1.42124	-0.953713	NaN	NaN	NaN		0	NaN	0	BRCA1	Breast cancer type 1 susceptibility protein;RING-type E3 ubiquitin transferase;Breast cancer type 1 susceptibility protein;Breast cancer type 1 susceptibility protein;Breast cancer type 1 susceptibility protein;Breast cancer type 1 susceptibility protein;Breast cancer type 1 susceptibility protein;Breast cancer type 1 susceptibility protein	H0Y8D8	S	H0Y8D8_S1286_M1	1286	SKQMRHQSESQGVGL	1
-1.43045	-1.42124	-0.953713	NaN	NaN	NaN		0	NaN	0	BRCA1	Breast cancer type 1 susceptibility protein;RING-type E3 ubiquitin transferase;Breast cancer type 1 susceptibility protein;Breast cancer type 1 susceptibility protein;Breast cancer type 1 susceptibility protein;Breast cancer type 1 susceptibility protein;Breast cancer type 1 susceptibility protein;Breast cancer type 1 susceptibility protein	P38398	S	P38398_S1328_M1	1328	SKQMRHQSESQGVGL	1
-2.34933	-2.89047	-2.5786	NaN	NaN	NaN		0	NaN	0	BRCA1	Breast cancer type 1 susceptibility protein;RING-type E3 ubiquitin transferase;Breast cancer type 1 susceptibility protein;Breast cancer type 1 susceptibility protein;Breast cancer type 1 susceptibility protein;Breast cancer type 1 susceptibility protein;Breast cancer type 1 susceptibility protein;Breast cancer type 1 susceptibility protein	A0A0U1RRA9	S	A0A0U1RRA9_S1295_M1	1295	ESQGVGLSDKELVSD	1
-2.34933	-2.89047	-2.5786	NaN	NaN	NaN		0	NaN	0	BRCA1	Breast cancer type 1 susceptibility protein;RING-type E3 ubiquitin transferase;Breast cancer type 1 susceptibility protein;Breast cancer type 1 susceptibility protein;Breast cancer type 1 susceptibility protein;Breast cancer type 1 susceptibility protein;Breast cancer type 1 susceptibility protein;Breast cancer type 1 susceptibility protein	A0A2R8Y7V5	S	A0A2R8Y7V5_S1336_M1	1336	ESQGVGLSDKELVSD	1
-2.34933	-2.89047	-2.5786	NaN	NaN	NaN		0	NaN	0	BRCA1	Breast cancer type 1 susceptibility protein;RING-type E3 ubiquitin transferase;Breast cancer type 1 susceptibility protein;Breast cancer type 1 susceptibility protein;Breast cancer type 1 susceptibility protein;Breast cancer type 1 susceptibility protein;Breast cancer type 1 susceptibility protein;Breast cancer type 1 susceptibility protein	C9IZW4	S	C9IZW4_S1040_M1	1040	ESQGVGLSDKELVSD	1
-2.34933	-2.89047	-2.5786	NaN	NaN	NaN		0	NaN	0	BRCA1	Breast cancer type 1 susceptibility protein;RING-type E3 ubiquitin transferase;Breast cancer type 1 susceptibility protein;Breast cancer type 1 susceptibility protein;Breast cancer type 1 susceptibility protein;Breast cancer type 1 susceptibility protein;Breast cancer type 1 susceptibility protein;Breast cancer type 1 susceptibility protein	E7ENB7	S	E7ENB7_S1310_M1	1310	ESQGVGLSDKELVSD	1
-2.34933	-2.89047	-2.5786	NaN	NaN	NaN		0	NaN	0	BRCA1	Breast cancer type 1 susceptibility protein;RING-type E3 ubiquitin transferase;Breast cancer type 1 susceptibility protein;Breast cancer type 1 susceptibility protein;Breast cancer type 1 susceptibility protein;Breast cancer type 1 susceptibility protein;Breast cancer type 1 susceptibility protein;Breast cancer type 1 susceptibility protein	E7EQW4	S	E7EQW4_S1335_M1	1335	ESQGVGLSDKELVSD	1
-2.34933	-2.89047	-2.5786	NaN	NaN	NaN		0	NaN	0	BRCA1	Breast cancer type 1 susceptibility protein;RING-type E3 ubiquitin transferase;Breast cancer type 1 susceptibility protein;Breast cancer type 1 susceptibility protein;Breast cancer type 1 susceptibility protein;Breast cancer type 1 susceptibility protein;Breast cancer type 1 susceptibility protein;Breast cancer type 1 susceptibility protein	H0Y850	S	H0Y850_S1336_M1	1336	ESQGVGLSDKELVSD	1
-2.34933	-2.89047	-2.5786	NaN	NaN	NaN		0	NaN	0	BRCA1	Breast cancer type 1 susceptibility protein;RING-type E3 ubiquitin transferase;Breast cancer type 1 susceptibility protein;Breast cancer type 1 susceptibility protein;Breast cancer type 1 susceptibility protein;Breast cancer type 1 susceptibility protein;Breast cancer type 1 susceptibility protein;Breast cancer type 1 susceptibility protein	H0Y8D8	S	H0Y8D8_S1294_M1	1294	ESQGVGLSDKELVSD	1
-2.34933	-2.89047	-2.5786	NaN	NaN	NaN		0	NaN	0	BRCA1	Breast cancer type 1 susceptibility protein;RING-type E3 ubiquitin transferase;Breast cancer type 1 susceptibility protein;Breast cancer type 1 susceptibility protein;Breast cancer type 1 susceptibility protein;Breast cancer type 1 susceptibility protein;Breast cancer type 1 susceptibility protein;Breast cancer type 1 susceptibility protein	P38398	S	P38398_S1336_M1	1336	ESQGVGLSDKELVSD	1
-1.46904	-1.1394	-0.802188	NaN	NaN	NaN		0	NaN	0	BRCA1	Breast cancer type 1 susceptibility protein;RING-type E3 ubiquitin transferase;Breast cancer type 1 susceptibility protein;Breast cancer type 1 susceptibility protein;Breast cancer type 1 susceptibility protein;Breast cancer type 1 susceptibility protein;Breast cancer type 1 susceptibility protein;Breast cancer type 1 susceptibility protein	A0A0U1RRA9	S	A0A0U1RRA9_S1301_M1	1301	LSDKELVSDDEERGT	1
-1.46904	-1.1394	-0.802188	NaN	NaN	NaN		0	NaN	0	BRCA1	Breast cancer type 1 susceptibility protein;RING-type E3 ubiquitin transferase;Breast cancer type 1 susceptibility protein;Breast cancer type 1 susceptibility protein;Breast cancer type 1 susceptibility protein;Breast cancer type 1 susceptibility protein;Breast cancer type 1 susceptibility protein;Breast cancer type 1 susceptibility protein	A0A2R8Y7V5	S	A0A2R8Y7V5_S1342_M1	1342	LSDKELVSDDEERGT	1
-1.46904	-1.1394	-0.802188	NaN	NaN	NaN		0	NaN	0	BRCA1	Breast cancer type 1 susceptibility protein;RING-type E3 ubiquitin transferase;Breast cancer type 1 susceptibility protein;Breast cancer type 1 susceptibility protein;Breast cancer type 1 susceptibility protein;Breast cancer type 1 susceptibility protein;Breast cancer type 1 susceptibility protein;Breast cancer type 1 susceptibility protein	C9IZW4	S	C9IZW4_S1046_M1	1046	LSDKELVSDDEERGT	1
-1.46904	-1.1394	-0.802188	NaN	NaN	NaN		0	NaN	0	BRCA1	Breast cancer type 1 susceptibility protein;RING-type E3 ubiquitin transferase;Breast cancer type 1 susceptibility protein;Breast cancer type 1 susceptibility protein;Breast cancer type 1 susceptibility protein;Breast cancer type 1 susceptibility protein;Breast cancer type 1 susceptibility protein;Breast cancer type 1 susceptibility protein	E7ENB7	S	E7ENB7_S1316_M1	1316	LSDKELVSDDEERGT	1
-1.46904	-1.1394	-0.802188	NaN	NaN	NaN		0	NaN	0	BRCA1	Breast cancer type 1 susceptibility protein;RING-type E3 ubiquitin transferase;Breast cancer type 1 susceptibility protein;Breast cancer type 1 susceptibility protein;Breast cancer type 1 susceptibility protein;Breast cancer type 1 susceptibility protein;Breast cancer type 1 susceptibility protein;Breast cancer type 1 susceptibility protein	E7EQW4	S	E7EQW4_S1341_M1	1341	LSDKELVSDDEERGT	1
-1.46904	-1.1394	-0.802188	NaN	NaN	NaN		0	NaN	0	BRCA1	Breast cancer type 1 susceptibility protein;RING-type E3 ubiquitin transferase;Breast cancer type 1 susceptibility protein;Breast cancer type 1 susceptibility protein;Breast cancer type 1 susceptibility protein;Breast cancer type 1 susceptibility protein;Breast cancer type 1 susceptibility protein;Breast cancer type 1 susceptibility protein	H0Y850	S	H0Y850_S1342_M1	1342	LSDKELVSDDEERGT	1
-1.46904	-1.1394	-0.802188	NaN	NaN	NaN		0	NaN	0	BRCA1	Breast cancer type 1 susceptibility protein;RING-type E3 ubiquitin transferase;Breast cancer type 1 susceptibility protein;Breast cancer type 1 susceptibility protein;Breast cancer type 1 susceptibility protein;Breast cancer type 1 susceptibility protein;Breast cancer type 1 susceptibility protein;Breast cancer type 1 susceptibility protein	H0Y8D8	S	H0Y8D8_S1300_M1	1300	LSDKELVSDDEERGT	1
-1.46904	-1.1394	-0.802188	NaN	NaN	NaN		0	NaN	0	BRCA1	Breast cancer type 1 susceptibility protein;RING-type E3 ubiquitin transferase;Breast cancer type 1 susceptibility protein;Breast cancer type 1 susceptibility protein;Breast cancer type 1 susceptibility protein;Breast cancer type 1 susceptibility protein;Breast cancer type 1 susceptibility protein;Breast cancer type 1 susceptibility protein	P38398	S	P38398_S1342_M1	1342	LSDKELVSDDEERGT	1
0.437107	-0.148504	-0.281257	0.184756	-0.499551	-0.624878		0.399059	-0.315673	-0.726232	AGAP1	ArfGAP with GTPase domain, ankyrin repeat and PH domain 1;ArfGAP with GTPase domain, ankyrin repeat and PH domain 1;ArfGAP with GTPase domain, ankyrin repeat and PH domain 1;ArfGAP with GTPase domain, ankyrin repeat and PH domain 1;Arf-GAP with GTPase, ANK repeat and PH domain-containing protein 1;ArfGAP with GTPase domain, ankyrin repeat and PH domain 1 (Fragment)	A0A0U1RRF1	S	A0A0U1RRF1_S343_M1	343	GLESRADSIGSGRAI	1
0.437107	-0.148504	-0.281257	0.184756	-0.499551	-0.624878		0.399059	-0.315673	-0.726232	AGAP1	ArfGAP with GTPase domain, ankyrin repeat and PH domain 1;ArfGAP with GTPase domain, ankyrin repeat and PH domain 1;ArfGAP with GTPase domain, ankyrin repeat and PH domain 1;ArfGAP with GTPase domain, ankyrin repeat and PH domain 1;Arf-GAP with GTPase, ANK repeat and PH domain-containing protein 1;ArfGAP with GTPase domain, ankyrin repeat and PH domain 1 (Fragment)	E7EUN2	S	E7EUN2_S604_M1	604	GLESRADSIGSGRAI	1
0.437107	-0.148504	-0.281257	0.184756	-0.499551	-0.624878		0.399059	-0.315673	-0.726232	AGAP1	ArfGAP with GTPase domain, ankyrin repeat and PH domain 1;ArfGAP with GTPase domain, ankyrin repeat and PH domain 1;ArfGAP with GTPase domain, ankyrin repeat and PH domain 1;ArfGAP with GTPase domain, ankyrin repeat and PH domain 1;Arf-GAP with GTPase, ANK repeat and PH domain-containing protein 1;ArfGAP with GTPase domain, ankyrin repeat and PH domain 1 (Fragment)	H7C0A7	S	H7C0A7_S339_M1	339	GLESRADSIGSGRAI	1
0.437107	-0.148504	-0.281257	0.184756	-0.499551	-0.624878		0.399059	-0.315673	-0.726232	AGAP1	ArfGAP with GTPase domain, ankyrin repeat and PH domain 1;ArfGAP with GTPase domain, ankyrin repeat and PH domain 1;ArfGAP with GTPase domain, ankyrin repeat and PH domain 1;ArfGAP with GTPase domain, ankyrin repeat and PH domain 1;Arf-GAP with GTPase, ANK repeat and PH domain-containing protein 1;ArfGAP with GTPase domain, ankyrin repeat and PH domain 1 (Fragment)	H7C211	S	H7C211_S339_M1	339	GLESRADSIGSGRAI	1
0.437107	-0.148504	-0.281257	0.184756	-0.499551	-0.624878		0.399059	-0.315673	-0.726232	AGAP1	ArfGAP with GTPase domain, ankyrin repeat and PH domain 1;ArfGAP with GTPase domain, ankyrin repeat and PH domain 1;ArfGAP with GTPase domain, ankyrin repeat and PH domain 1;ArfGAP with GTPase domain, ankyrin repeat and PH domain 1;Arf-GAP with GTPase, ANK repeat and PH domain-containing protein 1;ArfGAP with GTPase domain, ankyrin repeat and PH domain 1 (Fragment)	Q9UPQ3	S	Q9UPQ3_S339_M1	339	GLESRADSIGSGRAI	1
0.437107	-0.148504	-0.281257	0.184756	-0.499551	-0.624878		0.399059	-0.315673	-0.726232	AGAP1	ArfGAP with GTPase domain, ankyrin repeat and PH domain 1;ArfGAP with GTPase domain, ankyrin repeat and PH domain 1;ArfGAP with GTPase domain, ankyrin repeat and PH domain 1;ArfGAP with GTPase domain, ankyrin repeat and PH domain 1;Arf-GAP with GTPase, ANK repeat and PH domain-containing protein 1;ArfGAP with GTPase domain, ankyrin repeat and PH domain 1 (Fragment)	X5D293	S	X5D293_S343_M1	343	GLESRADSIGSGRAI	1
NaN	NaN	0.338584	-0.382097	-0.511568	NaN		0	-0.785417	0	ELF1	E74 like ETS transcription factor 1 (Fragment);ETS-related transcription factor Elf-1	A0A0U1RRL5	S	A0A0U1RRL5_S168_M1	168	ADSPGASSPEQPKRK	1
NaN	NaN	0.338584	-0.382097	-0.511568	NaN		0	-0.785417	0	ELF1	E74 like ETS transcription factor 1 (Fragment);ETS-related transcription factor Elf-1	P32519	S	P32519_S168_M1	168	ADSPGASSPEQPKRK	1
NaN	NaN	NaN	NaN	NaN	NaN		NaN	0	NaN	ENAH	ENAH actin regulator	A0A0U1RRM6	S	A0A0U1RRM6_S140_M1	140	AQVQNGPSQEELEIQ	1
0.193013	NaN	-2.65173	-2.95063	NaN	NaN		0	-1.72127	0	ENAH	ENAH actin regulator	A0A0U1RRM6	S	A0A0U1RRM6_S129_M1	129	PTLPRQNSQLPAQVQ	1
-2.8967	-2.08191	-1.5134	NaN	NaN	-2.3959		0	-0.231898	0	ENAH	ENAH actin regulator	A0A0U1RRM6	S	A0A0U1RRM6_S740_M1	740	NTMNGSKSPVISRPK	1
-0.158358	0.362654	NaN	NaN	NaN	-0.521085		0	-0.623233	0	ENAH	ENAH actin regulator	A0A0U1RRM6	T	A0A0U1RRM6_T721_M1	721	SKASSTSTPEPTRKP	1
-4.05495	NaN	-4.72611	NaN	NaN	NaN		0	NaN	0	CBARP	CACN subunit beta associated regulatory protein;Voltage-dependent calcium channel beta subunit-associated regulatory protein	A0A140LJL2	S	A0A140LJL2_S127_M1	127	SSTGRRVSFNEAALF	1
-4.05495	NaN	-4.72611	NaN	NaN	NaN		0	NaN	0	CBARP	CACN subunit beta associated regulatory protein;Voltage-dependent calcium channel beta subunit-associated regulatory protein	Q8N350	S	Q8N350_S133_M1	133	SSTGRRVSFNEAALF	1
NaN	NaN	NaN	-0.0297937	NaN	NaN		0	NaN	0	HLA-A	HLA class I histocompatibility antigen, A alpha chain;HLA class I histocompatibility antigen, A alpha chain (Fragment);HLA class I histocompatibility antigen, A alpha chain (Fragment);HLA class I antigen	A0A140T913	S	A0A140T913_S362_M1	362	SSDSAQGSDVSLTAC	1
NaN	NaN	NaN	-0.0297937	NaN	NaN		0	NaN	0	HLA-A	HLA class I histocompatibility antigen, A alpha chain;HLA class I histocompatibility antigen, A alpha chain (Fragment);HLA class I histocompatibility antigen, A alpha chain (Fragment);HLA class I antigen	A0A140T9I0	S	A0A140T9I0_S356_M1	356	SSDSAQGSDVSLTAC	1
NaN	NaN	NaN	-0.0297937	NaN	NaN		0	NaN	0	HLA-A	HLA class I histocompatibility antigen, A alpha chain;HLA class I histocompatibility antigen, A alpha chain (Fragment);HLA class I histocompatibility antigen, A alpha chain (Fragment);HLA class I antigen	A0A140T9X5	S	A0A140T9X5_S362_M1	362	SSDSAQGSDVSLTAC	1
NaN	NaN	NaN	-0.0297937	NaN	NaN		0	NaN	0	HLA-A	HLA class I histocompatibility antigen, A alpha chain;HLA class I histocompatibility antigen, A alpha chain (Fragment);HLA class I histocompatibility antigen, A alpha chain (Fragment);HLA class I antigen	Q53Z42	S	Q53Z42_S356_M1	356	SSDSAQGSDVSLTAC	1
1.14729	NaN	1.00324	-0.549508	NaN	NaN		0	-1.62477	0	HLA-A	HLA class I histocompatibility antigen, A alpha chain;HLA class I histocompatibility antigen, A alpha chain (Fragment);HLA class I histocompatibility antigen, A alpha chain (Fragment);HLA class I antigen	A0A140T913	S	A0A140T913_S358_M1	358	SQAASSDSAQGSDVS	1
1.14729	NaN	1.00324	-0.549508	NaN	NaN		0	-1.62477	0	HLA-A	HLA class I histocompatibility antigen, A alpha chain;HLA class I histocompatibility antigen, A alpha chain (Fragment);HLA class I histocompatibility antigen, A alpha chain (Fragment);HLA class I antigen	A0A140T9I0	S	A0A140T9I0_S352_M1	352	SQAASSDSAQGSDVS	1
1.14729	NaN	1.00324	-0.549508	NaN	NaN		0	-1.62477	0	HLA-A	HLA class I histocompatibility antigen, A alpha chain;HLA class I histocompatibility antigen, A alpha chain (Fragment);HLA class I histocompatibility antigen, A alpha chain (Fragment);HLA class I antigen	A0A140T9X5	S	A0A140T9X5_S358_M1	358	SQAASSDSAQGSDVS	1
1.14729	NaN	1.00324	-0.549508	NaN	NaN		0	-1.62477	0	HLA-A	HLA class I histocompatibility antigen, A alpha chain;HLA class I histocompatibility antigen, A alpha chain (Fragment);HLA class I histocompatibility antigen, A alpha chain (Fragment);HLA class I antigen	Q53Z42	S	Q53Z42_S352_M1	352	SQAASSDSAQGSDVS	1
1.15451	NaN	NaN	NaN	NaN	1.59118		0	0.436666	0	HLA-A	HLA class I histocompatibility antigen, A alpha chain;HLA class I histocompatibility antigen, A alpha chain (Fragment);HLA class I histocompatibility antigen, A alpha chain (Fragment);HLA class I antigen	A0A140T913	S	A0A140T913_S365_M1	365	SAQGSDVSLTACKV_	1
1.15451	NaN	NaN	NaN	NaN	1.59118		0	0.436666	0	HLA-A	HLA class I histocompatibility antigen, A alpha chain;HLA class I histocompatibility antigen, A alpha chain (Fragment);HLA class I histocompatibility antigen, A alpha chain (Fragment);HLA class I antigen	A0A140T9I0	S	A0A140T9I0_S359_M1	359	SAQGSDVSLTACKV_	1
1.15451	NaN	NaN	NaN	NaN	1.59118		0	0.436666	0	HLA-A	HLA class I histocompatibility antigen, A alpha chain;HLA class I histocompatibility antigen, A alpha chain (Fragment);HLA class I histocompatibility antigen, A alpha chain (Fragment);HLA class I antigen	A0A140T9X5	S	A0A140T9X5_S365_M1	365	SAQGSDVSLTACKV_	1
1.15451	NaN	NaN	NaN	NaN	1.59118		0	0.436666	0	HLA-A	HLA class I histocompatibility antigen, A alpha chain;HLA class I histocompatibility antigen, A alpha chain (Fragment);HLA class I histocompatibility antigen, A alpha chain (Fragment);HLA class I antigen	Q53Z42	S	Q53Z42_S359_M1	359	SAQGSDVSLTACKV_	1
0.208326	0.104388	0.620111	3.42158	4.69788	3.14667	+	2.62288	3.44444	5.71063	HLA-A	HLA class I histocompatibility antigen, A alpha chain;HLA class I histocompatibility antigen, A alpha chain (Fragment);HLA class I histocompatibility antigen, A alpha chain (Fragment);HLA class I antigen	A0A140T913	T	A0A140T913_T249_M1	249	QRDGEDQTQDTELVE	1
0.208326	0.104388	0.620111	3.42158	4.69788	3.14667	+	2.62288	3.44444	5.71063	HLA-A	HLA class I histocompatibility antigen, A alpha chain;HLA class I histocompatibility antigen, A alpha chain (Fragment);HLA class I histocompatibility antigen, A alpha chain (Fragment);HLA class I antigen	A0A140T9I0	T	A0A140T9I0_T249_M1	249	QRDGEDQTQDTELVE	1
0.208326	0.104388	0.620111	3.42158	4.69788	3.14667	+	2.62288	3.44444	5.71063	HLA-A	HLA class I histocompatibility antigen, A alpha chain;HLA class I histocompatibility antigen, A alpha chain (Fragment);HLA class I histocompatibility antigen, A alpha chain (Fragment);HLA class I antigen	A0A140T9X5	T	A0A140T9X5_T249_M1	249	QRDGEDQTQDTELVE	1
0.208326	0.104388	0.620111	3.42158	4.69788	3.14667	+	2.62288	3.44444	5.71063	HLA-A	HLA class I histocompatibility antigen, A alpha chain;HLA class I histocompatibility antigen, A alpha chain (Fragment);HLA class I histocompatibility antigen, A alpha chain (Fragment);HLA class I antigen	Q53Z42	T	Q53Z42_T249_M1	249	QRDGEDQTQDTELVE	1
NaN	NaN	NaN	NaN	NaN	1.63363		0	NaN	0	HLA-A	HLA class I histocompatibility antigen, A alpha chain;HLA class I histocompatibility antigen, A alpha chain (Fragment);HLA class I histocompatibility antigen, A alpha chain (Fragment);HLA class I antigen	A0A140T913	T	A0A140T913_T264_M1	264	TRPAGDGTFQKWAAV	1
NaN	NaN	NaN	NaN	NaN	1.63363		0	NaN	0	HLA-A	HLA class I histocompatibility antigen, A alpha chain;HLA class I histocompatibility antigen, A alpha chain (Fragment);HLA class I histocompatibility antigen, A alpha chain (Fragment);HLA class I antigen	A0A140T9I0	T	A0A140T9I0_T264_M1	264	TRPAGDGTFQKWAAV	1
NaN	NaN	NaN	NaN	NaN	1.63363		0	NaN	0	HLA-A	HLA class I histocompatibility antigen, A alpha chain;HLA class I histocompatibility antigen, A alpha chain (Fragment);HLA class I histocompatibility antigen, A alpha chain (Fragment);HLA class I antigen	A0A140T9X5	T	A0A140T9X5_T264_M1	264	TRPAGDGTFQKWAAV	1
NaN	NaN	NaN	NaN	NaN	1.63363		0	NaN	0	HLA-A	HLA class I histocompatibility antigen, A alpha chain;HLA class I histocompatibility antigen, A alpha chain (Fragment);HLA class I histocompatibility antigen, A alpha chain (Fragment);HLA class I antigen	Q53Z42	T	Q53Z42_T264_M1	264	TRPAGDGTFQKWAAV	1
NaN	0.458319	1.12597	NaN	NaN	2.04721		0	1.25507	0	HLA-A	HLA class I histocompatibility antigen, A alpha chain;HLA class I histocompatibility antigen, A alpha chain (Fragment);HLA class I histocompatibility antigen, A alpha chain (Fragment);HLA class I antigen	A0A140T913	T	A0A140T913_T252_M1	252	GEDQTQDTELVETRP	1
NaN	0.458319	1.12597	NaN	NaN	2.04721		0	1.25507	0	HLA-A	HLA class I histocompatibility antigen, A alpha chain;HLA class I histocompatibility antigen, A alpha chain (Fragment);HLA class I histocompatibility antigen, A alpha chain (Fragment);HLA class I antigen	A0A140T9I0	T	A0A140T9I0_T252_M1	252	GEDQTQDTELVETRP	1
NaN	0.458319	1.12597	NaN	NaN	2.04721		0	1.25507	0	HLA-A	HLA class I histocompatibility antigen, A alpha chain;HLA class I histocompatibility antigen, A alpha chain (Fragment);HLA class I histocompatibility antigen, A alpha chain (Fragment);HLA class I antigen	A0A140T9X5	T	A0A140T9X5_T252_M1	252	GEDQTQDTELVETRP	1
NaN	0.458319	1.12597	NaN	NaN	2.04721		0	1.25507	0	HLA-A	HLA class I histocompatibility antigen, A alpha chain;HLA class I histocompatibility antigen, A alpha chain (Fragment);HLA class I histocompatibility antigen, A alpha chain (Fragment);HLA class I antigen	Q53Z42	T	Q53Z42_T252_M1	252	GEDQTQDTELVETRP	1
1.91725	NaN	1.956	NaN	NaN	NaN		0	NaN	0	HLA-A	HLA class I histocompatibility antigen, A alpha chain;HLA class I histocompatibility antigen, A alpha chain (Fragment);HLA class I histocompatibility antigen, A alpha chain (Fragment);HLA class I antigen	A0A140T913	S	A0A140T913_S349_M1	349	VKDRKGGSYSQAASS	1
1.91725	NaN	1.956	NaN	NaN	NaN		0	NaN	0	HLA-A	HLA class I histocompatibility antigen, A alpha chain;HLA class I histocompatibility antigen, A alpha chain (Fragment);HLA class I histocompatibility antigen, A alpha chain (Fragment);HLA class I antigen	A0A140T9I0	S	A0A140T9I0_S343_M1	343	SSDRKGGSYSQAASS	1
1.91725	NaN	1.956	NaN	NaN	NaN		0	NaN	0	HLA-A	HLA class I histocompatibility antigen, A alpha chain;HLA class I histocompatibility antigen, A alpha chain (Fragment);HLA class I histocompatibility antigen, A alpha chain (Fragment);HLA class I antigen	A0A140T9X5	S	A0A140T9X5_S349_M1	349	VKDRKGGSYSQAASS	1
1.91725	NaN	1.956	NaN	NaN	NaN		0	NaN	0	HLA-A	HLA class I histocompatibility antigen, A alpha chain;HLA class I histocompatibility antigen, A alpha chain (Fragment);HLA class I histocompatibility antigen, A alpha chain (Fragment);HLA class I antigen	Q53Z42	S	Q53Z42_S343_M1	343	SSDRKGGSYSQAASS	1
NaN	0.642798	NaN	NaN	NaN	NaN		0	NaN	0	HLA-A	HLA class I histocompatibility antigen, A alpha chain;HLA class I histocompatibility antigen, A alpha chain (Fragment);HLA class I histocompatibility antigen, A alpha chain (Fragment);HLA class I antigen	A0A140T913	S	A0A140T913_S351_M1	351	DRKGGSYSQAASSDS	1
NaN	0.642798	NaN	NaN	NaN	NaN		0	NaN	0	HLA-A	HLA class I histocompatibility antigen, A alpha chain;HLA class I histocompatibility antigen, A alpha chain (Fragment);HLA class I histocompatibility antigen, A alpha chain (Fragment);HLA class I antigen	A0A140T9I0	S	A0A140T9I0_S345_M1	345	DRKGGSYSQAASSDS	1
NaN	0.642798	NaN	NaN	NaN	NaN		0	NaN	0	HLA-A	HLA class I histocompatibility antigen, A alpha chain;HLA class I histocompatibility antigen, A alpha chain (Fragment);HLA class I histocompatibility antigen, A alpha chain (Fragment);HLA class I antigen	A0A140T9X5	S	A0A140T9X5_S351_M1	351	DRKGGSYSQAASSDS	1
NaN	0.642798	NaN	NaN	NaN	NaN		0	NaN	0	HLA-A	HLA class I histocompatibility antigen, A alpha chain;HLA class I histocompatibility antigen, A alpha chain (Fragment);HLA class I histocompatibility antigen, A alpha chain (Fragment);HLA class I antigen	Q53Z42	S	Q53Z42_S345_M1	345	DRKGGSYSQAASSDS	1
NaN	NaN	0.308108	NaN	NaN	NaN		0	NaN	0	HLA-A	HLA class I histocompatibility antigen, A alpha chain;HLA class I histocompatibility antigen, A alpha chain (Fragment);HLA class I histocompatibility antigen, A alpha chain (Fragment);HLA class I antigen	A0A140T913	Y	A0A140T913_Y350_M1	350	KDRKGGSYSQAASSD	1
NaN	NaN	0.308108	NaN	NaN	NaN		0	NaN	0	HLA-A	HLA class I histocompatibility antigen, A alpha chain;HLA class I histocompatibility antigen, A alpha chain (Fragment);HLA class I histocompatibility antigen, A alpha chain (Fragment);HLA class I antigen	A0A140T9I0	Y	A0A140T9I0_Y344_M1	344	SDRKGGSYSQAASSD	1
NaN	NaN	0.308108	NaN	NaN	NaN		0	NaN	0	HLA-A	HLA class I histocompatibility antigen, A alpha chain;HLA class I histocompatibility antigen, A alpha chain (Fragment);HLA class I histocompatibility antigen, A alpha chain (Fragment);HLA class I antigen	A0A140T9X5	Y	A0A140T9X5_Y350_M1	350	KDRKGGSYSQAASSD	1
NaN	NaN	0.308108	NaN	NaN	NaN		0	NaN	0	HLA-A	HLA class I histocompatibility antigen, A alpha chain;HLA class I histocompatibility antigen, A alpha chain (Fragment);HLA class I histocompatibility antigen, A alpha chain (Fragment);HLA class I antigen	Q53Z42	Y	Q53Z42_Y344_M1	344	SDRKGGSYSQAASSD	1
-2.26163	-1.67578	NaN	NaN	NaN	-2.07443		0	-0.105727	0	LSM14A	Protein LSM14 homolog A (Fragment)	A0A140TA76	S	A0A140TA76_S173_M1	173	RSLKTQLSQAEVHKV	1
NaN	1.33136	NaN	NaN	NaN	NaN		0	NaN	0	TXNRD1	Thioredoxin reductase 1, cytoplasmic;Thioredoxin reductase 1, cytoplasmic;Thioredoxin reductase 1, cytoplasmic	A0A182DWI3	S	A0A182DWI3_S455_M1	455	EYGACGLSEEKAVEK	1
NaN	1.33136	NaN	NaN	NaN	NaN		0	NaN	0	TXNRD1	Thioredoxin reductase 1, cytoplasmic;Thioredoxin reductase 1, cytoplasmic;Thioredoxin reductase 1, cytoplasmic	E9PIR7	S	E9PIR7_S386_M1	386	EYGACGLSEEKAVEK	1
NaN	1.33136	NaN	NaN	NaN	NaN		0	NaN	0	TXNRD1	Thioredoxin reductase 1, cytoplasmic;Thioredoxin reductase 1, cytoplasmic;Thioredoxin reductase 1, cytoplasmic	Q16881	S	Q16881_S536_M1	536	EYGACGLSEEKAVEK	1
-1.35291	-1.98269	-0.521672	NaN	NaN	NaN		0	NaN	0	CPT2	Carnitine O-palmitoyltransferase 2, mitochondrial;Carnitine O-palmitoyltransferase 2, mitochondrial;Carnitine O-palmitoyltransferase 2, mitochondrial;Carnitine O-palmitoyltransferase 2, mitochondrial	A0A1B0GTB8	Y	A0A1B0GTB8_Y290_M1	290	APEFPLAYLTSENRD	1
-1.35291	-1.98269	-0.521672	NaN	NaN	NaN		0	NaN	0	CPT2	Carnitine O-palmitoyltransferase 2, mitochondrial;Carnitine O-palmitoyltransferase 2, mitochondrial;Carnitine O-palmitoyltransferase 2, mitochondrial;Carnitine O-palmitoyltransferase 2, mitochondrial	A0A1B0GVF3	Y	A0A1B0GVF3_Y290_M1	290	APEFPLAYLTSENRD	1
-1.35291	-1.98269	-0.521672	NaN	NaN	NaN		0	NaN	0	CPT2	Carnitine O-palmitoyltransferase 2, mitochondrial;Carnitine O-palmitoyltransferase 2, mitochondrial;Carnitine O-palmitoyltransferase 2, mitochondrial;Carnitine O-palmitoyltransferase 2, mitochondrial	A0A1B0GWC0	Y	A0A1B0GWC0_Y290_M1	290	APEFPLAYLTSENRD	1
-1.35291	-1.98269	-0.521672	NaN	NaN	NaN		0	NaN	0	CPT2	Carnitine O-palmitoyltransferase 2, mitochondrial;Carnitine O-palmitoyltransferase 2, mitochondrial;Carnitine O-palmitoyltransferase 2, mitochondrial;Carnitine O-palmitoyltransferase 2, mitochondrial	P23786	Y	P23786_Y290_M1	290	APEFPLAYLTSENRD	1
3.53256	3.67013	3.47154	3.08113	2.04063	2.86275	+	1.3039	-0.896577	-2.12372	RAB11FIP5	RAB11 family interacting protein 5	A0A1B0GTL5	S	A0A1B0GTL5_S1209_M1	1209	SAAPVEGSPDRKQSR	1
-1.45339	-0.538577	-0.803314	0.499153	-0.0917215	0.323112	+	1.65632	1.17527	2.77626	RAB11FIP5	RAB11 family interacting protein 5	A0A1B0GTL5	S	A0A1B0GTL5_S640_M1	640	ASPTPLASPGKALPE	1
-2.21315	NaN	-2.3405	-0.0305061	NaN	NaN		0	2.24632	0	RAB11FIP5	RAB11 family interacting protein 5	A0A1B0GTL5	S	A0A1B0GTL5_S634_M1	634	LPSASRASPTPLASP	1
0.696506	0.618312	0.519646	-3.49101	-2.39879	-0.42562	+	1.40868	-2.71663	-2.72082	RAB11FIP5	RAB11 family interacting protein 5	A0A1B0GTL5	S	A0A1B0GTL5_S482_M1	482	SELGRRSSLGEKGGP	1
-3.06479	NaN	-2.31251	NaN	NaN	NaN		0	NaN	0	RAB11FIP5	RAB11 family interacting protein 5	A0A1B0GTL5	S	A0A1B0GTL5_S376_M1	376	QAVSSRFSEEGPRST	1
1.09304	1.5721	2.30716	NaN	NaN	-2.62626		0	-4.28369	0	RAB11FIP5	RAB11 family interacting protein 5	A0A1B0GTL5	S	A0A1B0GTL5_S307_M1	307	FTHKRTYSDEANQMR	1
-1.92232	-2.61563	0.13163	NaN	NaN	NaN		0	NaN	0	RAB11FIP5	RAB11 family interacting protein 5	A0A1B0GTL5	S	A0A1B0GTL5_S913_M1	913	RLFTPSRSQEEEEEK	1
3.11401	NaN	4.06193	4.58919	3.93748	4.25479		0.668092	0.672513	1.27196	PXN	Paxillin	A0A1B0GTU4	S	A0A1B0GTU4_S812_M1	812	QGKTGSSSPPGGPPK	1
3.11401	NaN	4.06193	4.58919	3.93748	4.25479		0.668092	0.672513	1.27196	PXN	Paxillin	P49023	S	P49023_S322_M1	322	QGKTGSSSPPGGPPK	1
3.10078	4.08334	3.52587	3.09166	3.26185	3.51463		0.38048	-0.280615	-0.684595	PXN	Paxillin	A0A1B0GTU4	S	A0A1B0GTU4_S85_M1	85	HQQPQSSSPVYGSSA	1
3.10078	4.08334	3.52587	3.09166	3.26185	3.51463		0.38048	-0.280615	-0.684595	PXN	Paxillin	P49023	S	P49023_S85_M1	85	HQQPQSSSPVYGSSA	1
-2.07359	-0.686788	-1.29131	1.05377	-0.0944691	0.19196	+	1.51418	1.73432	2.75571	PXN	Paxillin	A0A1B0GTU4	S	A0A1B0GTU4_S258_M1	258	TQQQTRISASSATRE	1
-2.07359	-0.686788	-1.29131	1.05377	-0.0944691	0.19196	+	1.51418	1.73432	2.75571	PXN	Paxillin	P49023	S	P49023_S258_M1	258	TQQQTRISASSATRE	1
2.71696	3.07521	2.69746	0.471385	1.67363	0.550764	+	2.04504	-1.93128	-3.80807	PXN	Paxillin	A0A1B0GTU4	S	A0A1B0GTU4_S106_M1	106	NPQDSVGSPCSRVGE	1
2.71696	3.07521	2.69746	0.471385	1.67363	0.550764	+	2.04504	-1.93128	-3.80807	PXN	Paxillin	P49023	S	P49023_S106_M1	106	NPQDSVGSPCSRVGE	1
-1.65321	-1.59707	-1.30017	-2.13402	-3.39431	-1.72175		0.808487	-0.899879	-1.46352	PXN	Paxillin	A0A1B0GTU4	T	A0A1B0GTU4_T920_M1	920	PILDKVVTALDRTWH	1
-1.65321	-1.59707	-1.30017	-2.13402	-3.39431	-1.72175		0.808487	-0.899879	-1.46352	PXN	Paxillin	P49023	T	P49023_T430_M1	430	PILDKVVTALDRTWH	1
2.40659	1.4044	0.518205	NaN	NaN	NaN		0	NaN	0	PXN	Paxillin	A0A1B0GTU4	S	A0A1B0GTU4_S137_M1	137	SPTVMSTSLGSNLSE	1
2.40659	1.4044	0.518205	NaN	NaN	NaN		0	NaN	0	PXN	Paxillin	P49023	S	P49023_S137_M1	137	SPTVMSTSLGSNLSE	1
1.95595	NaN	1.67559	NaN	NaN	NaN		0	NaN	0	PXN	Paxillin	A0A1B0GTU4	S	A0A1B0GTU4_S793_M1	793	PRDGGRSSPGGQDEG	1
1.95595	NaN	1.67559	NaN	NaN	NaN		0	NaN	0	PXN	Paxillin	P49023	S	P49023_S303_M1	303	PRDGGRSSPGGQDEG	1
NaN	2.38436	NaN	NaN	NaN	NaN		0	NaN	0	PXN	Paxillin	A0A1B0GTU4	S	A0A1B0GTU4_S792_M1	792	WPRDGGRSSPGGQDE	1
NaN	2.38436	NaN	NaN	NaN	NaN		0	NaN	0	PXN	Paxillin	P49023	S	P49023_S302_M1	302	WPRDGGRSSPGGQDE	1
2.27939	2.97852	3.17953	1.94574	1.91769	1.44489	+	1.51776	-1.04304	-2.49825	TJP2;;TJP2;TJP2	Tight junction protein 2;Tight junction protein ZO-2;Tight junction protein 2 (Fragment);Tight junction protein ZO-2	A0A1B0GTW1	S	A0A1B0GTW1_S1037_M1	1037	AQMRRAASSDQLRDN	1
2.27939	2.97852	3.17953	1.94574	1.91769	1.44489	+	1.51776	-1.04304	-2.49825	TJP2;;TJP2;TJP2	Tight junction protein 2;Tight junction protein ZO-2;Tight junction protein 2 (Fragment);Tight junction protein ZO-2	A0A2R8YDH4	S	A0A2R8YDH4_S1107_M1	1107	AQMRRAASSDQLRDN	1
2.27939	2.97852	3.17953	1.94574	1.91769	1.44489	+	1.51776	-1.04304	-2.49825	TJP2;;TJP2;TJP2	Tight junction protein 2;Tight junction protein ZO-2;Tight junction protein 2 (Fragment);Tight junction protein ZO-2	A0A3B3ITE1	S	A0A3B3ITE1_S979_M1	979	AQMRRAASSDQLRDN	1
2.27939	2.97852	3.17953	1.94574	1.91769	1.44489	+	1.51776	-1.04304	-2.49825	TJP2;;TJP2;TJP2	Tight junction protein 2;Tight junction protein ZO-2;Tight junction protein 2 (Fragment);Tight junction protein ZO-2	Q9UDY2	S	Q9UDY2_S978_M1	978	AQMRRAASSDQLRDN	1
3.99885	3.24483	3.84178	-0.518577	-0.210751	1.30257	+	2.34738	-3.50407	-4.9502	TJP2;;TJP2;TJP2	Tight junction protein 2;Tight junction protein ZO-2;Tight junction protein 2 (Fragment);Tight junction protein ZO-2	A0A1B0GTW1	S	A0A1B0GTW1_S1045_M1	1045	SDQLRDNSPPPAFKP	1
3.99885	3.24483	3.84178	-0.518577	-0.210751	1.30257	+	2.34738	-3.50407	-4.9502	TJP2;;TJP2;TJP2	Tight junction protein 2;Tight junction protein ZO-2;Tight junction protein 2 (Fragment);Tight junction protein ZO-2	A0A2R8YDH4	S	A0A2R8YDH4_S1115_M1	1115	SDQLRDNSPPPAFKP	1
3.99885	3.24483	3.84178	-0.518577	-0.210751	1.30257	+	2.34738	-3.50407	-4.9502	TJP2;;TJP2;TJP2	Tight junction protein 2;Tight junction protein ZO-2;Tight junction protein 2 (Fragment);Tight junction protein ZO-2	A0A3B3ITE1	S	A0A3B3ITE1_S987_M1	987	SDQLRDNSPPPAFKP	1
3.99885	3.24483	3.84178	-0.518577	-0.210751	1.30257	+	2.34738	-3.50407	-4.9502	TJP2;;TJP2;TJP2	Tight junction protein 2;Tight junction protein ZO-2;Tight junction protein 2 (Fragment);Tight junction protein ZO-2	Q9UDY2	S	Q9UDY2_S986_M1	986	SDQLRDNSPPPAFKP	1
1.44812	1.44378	1.22188	0.613508	-0.0388575	0.39493	+	2.15415	-1.04806	-3.42788	TJP2;;TJP2;TJP2	Tight junction protein 2;Tight junction protein ZO-2;Tight junction protein 2 (Fragment);Tight junction protein ZO-2	A0A1B0GTW1	S	A0A1B0GTW1_S1025_M1	1025	EESIRKPSPEPRAQM	1
1.44812	1.44378	1.22188	0.613508	-0.0388575	0.39493	+	2.15415	-1.04806	-3.42788	TJP2;;TJP2;TJP2	Tight junction protein 2;Tight junction protein ZO-2;Tight junction protein 2 (Fragment);Tight junction protein ZO-2	A0A2R8YDH4	S	A0A2R8YDH4_S1095_M1	1095	EESIRKPSPEPRAQM	1
1.44812	1.44378	1.22188	0.613508	-0.0388575	0.39493	+	2.15415	-1.04806	-3.42788	TJP2;;TJP2;TJP2	Tight junction protein 2;Tight junction protein ZO-2;Tight junction protein 2 (Fragment);Tight junction protein ZO-2	A0A3B3ITE1	S	A0A3B3ITE1_S967_M1	967	EESIRKPSPEPRAQM	1
1.44812	1.44378	1.22188	0.613508	-0.0388575	0.39493	+	2.15415	-1.04806	-3.42788	TJP2;;TJP2;TJP2	Tight junction protein 2;Tight junction protein ZO-2;Tight junction protein 2 (Fragment);Tight junction protein ZO-2	Q9UDY2	S	Q9UDY2_S966_M1	966	EESIRKPSPEPRAQM	1
4.26769	4.52904	4.3553	0.946492	2.72273	1.48918	+	2.1307	-2.66454	-4.22202	TJP2;;TJP2;TJP2	Tight junction protein 2;Tight junction protein ZO-2;Tight junction protein 2 (Fragment);Tight junction protein ZO-2	A0A1B0GTW1	S	A0A1B0GTW1_S325_M1	325	PDYERAYSPEYRRGA	1
4.26769	4.52904	4.3553	0.946492	2.72273	1.48918	+	2.1307	-2.66454	-4.22202	TJP2;;TJP2;TJP2	Tight junction protein 2;Tight junction protein ZO-2;Tight junction protein 2 (Fragment);Tight junction protein ZO-2	A0A2R8YDH4	S	A0A2R8YDH4_S395_M1	395	PDYERAYSPEYRRGA	1
4.26769	4.52904	4.3553	0.946492	2.72273	1.48918	+	2.1307	-2.66454	-4.22202	TJP2;;TJP2;TJP2	Tight junction protein 2;Tight junction protein ZO-2;Tight junction protein 2 (Fragment);Tight junction protein ZO-2	A0A3B3ITE1	S	A0A3B3ITE1_S267_M1	267	PDYERAYSPEYRRGA	1
4.26769	4.52904	4.3553	0.946492	2.72273	1.48918	+	2.1307	-2.66454	-4.22202	TJP2;;TJP2;TJP2	Tight junction protein 2;Tight junction protein ZO-2;Tight junction protein 2 (Fragment);Tight junction protein ZO-2	Q9UDY2	S	Q9UDY2_S266_M1	266	PDYERAYSPEYRRGA	1
4.67913	4.38546	4.38179	NaN	NaN	-1.31835		0	-5.80047	0	TJP2;;TJP2;TJP2	Tight junction protein 2;Tight junction protein ZO-2;Tight junction protein 2 (Fragment);Tight junction protein ZO-2	A0A1B0GTW1	S	A0A1B0GTW1_S303_M1	303	RDRSRGRSIDQDYER	1
4.67913	4.38546	4.38179	NaN	NaN	-1.31835		0	-5.80047	0	TJP2;;TJP2;TJP2	Tight junction protein 2;Tight junction protein ZO-2;Tight junction protein 2 (Fragment);Tight junction protein ZO-2	A0A2R8YDH4	S	A0A2R8YDH4_S373_M1	373	RDRSRGRSIDQDYER	1
4.67913	4.38546	4.38179	NaN	NaN	-1.31835		0	-5.80047	0	TJP2;;TJP2;TJP2	Tight junction protein 2;Tight junction protein ZO-2;Tight junction protein 2 (Fragment);Tight junction protein ZO-2	A0A3B3ITE1	S	A0A3B3ITE1_S245_M1	245	RDRSRGRSIDQDYER	1
4.67913	4.38546	4.38179	NaN	NaN	-1.31835		0	-5.80047	0	TJP2;;TJP2;TJP2	Tight junction protein 2;Tight junction protein ZO-2;Tight junction protein 2 (Fragment);Tight junction protein ZO-2	Q9UDY2	S	Q9UDY2_S244_M1	244	RDRSRGRSIDQDYER	1
1.4591	-1.69898	NaN	NaN	NaN	-1.09209		0	-0.972144	0	TJP2;;TJP2;TJP2	Tight junction protein 2;Tight junction protein ZO-2;Tight junction protein 2 (Fragment);Tight junction protein ZO-2	A0A1B0GTW1	S	A0A1B0GTW1_S499_M1	499	EKLKERPSSREDTPS	1
1.4591	-1.69898	NaN	NaN	NaN	-1.09209		0	-0.972144	0	TJP2;;TJP2;TJP2	Tight junction protein 2;Tight junction protein ZO-2;Tight junction protein 2 (Fragment);Tight junction protein ZO-2	A0A2R8YDH4	S	A0A2R8YDH4_S569_M1	569	EKLKERPSSREDTPS	1
1.4591	-1.69898	NaN	NaN	NaN	-1.09209		0	-0.972144	0	TJP2;;TJP2;TJP2	Tight junction protein 2;Tight junction protein ZO-2;Tight junction protein 2 (Fragment);Tight junction protein ZO-2	A0A3B3ITE1	S	A0A3B3ITE1_S441_M1	441	EKLKERPSSREDTPS	1
1.4591	-1.69898	NaN	NaN	NaN	-1.09209		0	-0.972144	0	TJP2;;TJP2;TJP2	Tight junction protein 2;Tight junction protein ZO-2;Tight junction protein 2 (Fragment);Tight junction protein ZO-2	Q9UDY2	S	Q9UDY2_S440_M1	440	EKLKERPSSREDTPS	1
1.64782	1.67285	1.38356	-3.75494	NaN	NaN		0	-5.32302	0	TJP2;;TJP2;TJP2	Tight junction protein 2;Tight junction protein ZO-2;Tight junction protein 2 (Fragment);Tight junction protein ZO-2	A0A1B0GTW1	S	A0A1B0GTW1_S233_M1	233	RSRSWEDSPERGRPH	1
1.64782	1.67285	1.38356	-3.75494	NaN	NaN		0	-5.32302	0	TJP2;;TJP2;TJP2	Tight junction protein 2;Tight junction protein ZO-2;Tight junction protein 2 (Fragment);Tight junction protein ZO-2	A0A2R8YDH4	S	A0A2R8YDH4_S303_M1	303	RSRSWEDSPERGRPH	1
1.64782	1.67285	1.38356	-3.75494	NaN	NaN		0	-5.32302	0	TJP2;;TJP2;TJP2	Tight junction protein 2;Tight junction protein ZO-2;Tight junction protein 2 (Fragment);Tight junction protein ZO-2	A0A3B3ITE1	S	A0A3B3ITE1_S175_M1	175	RSRSWEDSPERGRPH	1
1.64782	1.67285	1.38356	-3.75494	NaN	NaN		0	-5.32302	0	TJP2;;TJP2;TJP2	Tight junction protein 2;Tight junction protein ZO-2;Tight junction protein 2 (Fragment);Tight junction protein ZO-2	Q9UDY2	S	Q9UDY2_S174_M1	174	RSRSWEDSPERGRPH	1
3.15663	2.52828	3.13516	NaN	NaN	NaN		0	NaN	0	TJP2;;TJP2;TJP2	Tight junction protein 2;Tight junction protein ZO-2;Tight junction protein 2 (Fragment);Tight junction protein ZO-2	A0A1B0GTW1	S	A0A1B0GTW1_S229_M1	229	SHGGRSRSWEDSPER	1
3.15663	2.52828	3.13516	NaN	NaN	NaN		0	NaN	0	TJP2;;TJP2;TJP2	Tight junction protein 2;Tight junction protein ZO-2;Tight junction protein 2 (Fragment);Tight junction protein ZO-2	A0A2R8YDH4	S	A0A2R8YDH4_S299_M1	299	SHGGRSRSWEDSPER	1
3.15663	2.52828	3.13516	NaN	NaN	NaN		0	NaN	0	TJP2;;TJP2;TJP2	Tight junction protein 2;Tight junction protein ZO-2;Tight junction protein 2 (Fragment);Tight junction protein ZO-2	A0A3B3ITE1	S	A0A3B3ITE1_S171_M1	171	SHGGRSRSWEDSPER	1
3.15663	2.52828	3.13516	NaN	NaN	NaN		0	NaN	0	TJP2;;TJP2;TJP2	Tight junction protein 2;Tight junction protein ZO-2;Tight junction protein 2 (Fragment);Tight junction protein ZO-2	Q9UDY2	S	Q9UDY2_S170_M1	170	SHGGRSRSWEDSPER	1
[truncated: 10,596 more rows]
