# Supplementary material for: Caspase-8 expression and its Src dependent phosphorylation on Tyrosine 380 triggers NRF2 signaling activation in glioblastoma
Source: Cell Death Differ. 2025 Oct 6;32(12):2355–67. doi: 10.1038/s41418-025-01542-3 (PMC12669649; doi:10.1038/s41418-025-01542-3)
Supplement: Supplementary file 5 — TableS3 [file 41418_2025_1542_MOESM5_ESM.xlsx]

## Sheet: Sheet2
Phosphosite	Ctrl_1	Ctrl_3	Ctrl_4	shC8_2	shC8_3	shC8_4	PhosphositePlus Kinase
MAF1(S75)	2.39446	2.75534	2.43802	-1.90894	-0.46596	-1.62949	mTOR
WNK1(S2032)	1.85544	2.43706	2.53033	-0.883116	-0.559679	-0.757381	mTOR
STAT3(S727)	1.45952	1.8464	1.27523	-0.478769	-0.452995	-1.51633	PKCD;IRAK1;JNK2 iso2;P38A;mTOR;CDK5;NEK6;PKCE;JNK1;RSK2
SRRM2(S1318)	1.57113	-2.93135	-2.5485	-0.35163	-0.370296	-0.886877	mTOR
EIF4EBP1(T70)	4.36017	3.7286	4.43293	-1.80417	-0.361159	2.63395	CDK1;ERK2;mTOR;Cot
EIF4EBP1(S65)	4.36017	3.7286	4.43293	-2.31074	-0.423096	2.63395	ERK1;ERK2;mTOR;DYRK2
PATL1(S179)	0.871778	1.02393	1.57254	-2.14828	-0.0943832	-0.215459	mTOR
LARP1(S766)	2.20494	2.14017	2.32941	0.998027	-0.168488	-1.77692	mTOR
ANKRD17(S2047)	0.256527	0.141485	0.0545521	-2.06623	-0.279512	-0.680054	mTOR
EIF4EBP1(T70)	2.49643	0.781797	3.62776	-1.76361	0.850348	2.30655	CDK1;ERK2;mTOR;Cot
AKT1S1(S183)	2.75887	2.51623	0.557132	1.14749	0.812083	1.96285	mTOR
RPTOR(S863)	0.126267	-3.14284	0.281713	0.646786	-0.149917	0.0824137	P38B;ERK1;ERK2;mTOR;JNK1
ZNF768(S139)	-0.630977	-0.52944	-0.694312	-2.06792	-0.487999	-1.18413	mTOR
ULK1(S638)	-1.07912	-1.38193	-2.16427	-1.8724	-0.394407	-1.57311	AMPKA1;mTOR
BAG3(S289)	-0.972485	-0.725715	-1.83843	-2.14794	-0.319793	-2.16301	mTOR
BAG3(S289)	0.737261	0.465033	-1.46102	-2.4435	-0.428201	-1.48261	mTOR
BAG3(T285)	0.737261	0.465033	-1.46102	-2.16496	-0.384615	-2.30085	mTOR
DAP(S51)	7.52514	5.89258	-1.10168	-2.19961	-0.309622	-1.17042	mTOR
EIF4EBP1(S65)	1.54204	1.83304	-0.552258	-1.97903	-0.356878	-2.22897	ERK1;ERK2;mTOR;DYRK2
LARP1(S774)	3.70111	3.42208	3.93824	-1.59077	-0.482022	-2.00228	CDK2;mTOR
AKT1S1(S212)	-1.22645	-2.5297	1.80603	-2.55425	-0.400389	-1.36364	mTOR
SRRM2(S1329)	2.38913	0.567596	1.97897	-2.23188	-0.491344	-1.33447	mTOR
