# Supplementary material for: Caspase-8 expression and its Src dependent phosphorylation on Tyrosine 380 triggers NRF2 signaling activation in glioblastoma
Source: Cell Death Differ. 2025 Oct 6;32(12):2355–67. doi: 10.1038/s41418-025-01542-3 (PMC12669649; doi:10.1038/s41418-025-01542-3)
Supplement: Supplementary file 6 — TableS4 [file 41418_2025_1542_MOESM6_ESM.xlsx]

## Sheet: ALL
Ctrl_1	Ctrl_2	Ctrl_3	Ctrl_4	IR_1	IR_2	IR_3	IR_4	IR_shC8_1	IR_shC8_3	IR_shC8_4	shC8_1	shC8_2	shC8_3	shC8_4	C: Significant IR_Ctrl	C: Significant IR_shC8_shC8	C: Significant shC8_Ctrl	C: significant	C: GOBP name	C: GOMF name	C: GOCC name	C: KEGG name	N: -Log p-value IR_Ctrl	N: q-value IR_Ctrl	N: Difference IR_Ctrl	N: Test statistic IR_Ctrl	N: -Log p-value IR_shC8_shC8	N: q-value IR_shC8_shC8	N: Difference IR_shC8_shC8	N: Test statistic IR_shC8_shC8	N: -Log p-value shC8_Ctrl	N: q-value shC8_Ctrl	N: Difference shC8_Ctrl	N: Test statistic shC8_Ctrl	T: ProteinGroups	T: Genes	T: ProteinDescriptions
NaN	17.4571	NaN	13.8896	12.0626	10.7515	NaN	NaN	NaN	13.5946	13.2475	12.9257	17.2789	13.7011	13.4672					aging;anatomical structure development;cell differentiation;cell junction assembly;cell junction organization;cell-substrate junction assembly;cellular component assembly;cellular component assembly at cellular level;cellular component organization;cellular component organization at cellular level;cellular component organization or biogenesis;cellular component organization or biogenesis at cellu…	structural constituent of cytoskeleton;structural molecule activity	cell part;cell periphery;cytoplasm;cytoplasmic part;cytoskeletal part;cytosol;extracellular membrane-bounded organelle;extracellular organelle;extracellular region part;extracellular vesicular exosome;intermediate filament;intracellular membrane-bounded organelle;intracellular organelle;intracellular organelle part;intracellular part;keratin filament;macromolecular complex;membrane-bounded organe…		0.812785	0.13837	-4.26628	-2.13272	0.244204	0.553647	-0.922197	-0.579376	0.291557	0.248199	-1.33008	-0.683556	P02533	KRT14	Keratin, type I cytoskeletal 14
NaN	15.643	NaN	NaN	11.9335	11.3326	11.5848	11.9797	NaN	NaN	NaN	13.5767	14.9514	NaN	12.6977					biological regulation;cell differentiation;cell surface receptor linked signaling pathway;cellular component organization;cellular component organization or biogenesis;cellular developmental process;cellular process;cellular response to biotic stimulus;cellular response to chemical stimulus;cellular response to cytokine stimulus;cellular response to lipopolysaccharide;cellular response to molecul…	binding;cytokine activity;cytokine receptor binding;enzyme binding;granulocyte colony-stimulating factor receptor binding;growth factor receptor binding;protein binding;receptor binding	extracellular region;extracellular region part;extracellular space	Cytokine-cytokine receptor interaction;Hematopoietic cell lineage;Jak-STAT signaling pathway;Malaria	0	0.994619	-3.93538	0	0	0.986531	NaN	0	0	0.991723	-1.90109	0	J3KTH8;J3QRX2;P09919;Q8N4W3	CSF3	Granulocyte colony-stimulating factor;Granulocyte colony-stimulating factor (Fragment);Granulocyte colony-stimulating factor;Granulocyte colony-stimulating factor
15.1445	16.6038	18.1278	17.8421	NaN	14.0705	NaN	NaN	16.1131	15.385	15.7561	17.2869	15.7043	15.5202	18.5494									0	1	-2.85904	0	0.532529	0.32088	-1.01383	-1.05185	0.0588692	0.786176	-0.164351	-0.151182	A0A3B3IS06	TCOF1	Treacle ribosome biogenesis factor 1 (Fragment)
14.2963	14.5566	14.5616	NaN	7.80865	13.2779	NaN	13.9796	NaN	13.8498	14.4963	13.9047	14.2968	14.1831	11.9312			+	shC8_Ctrl	biological regulation;establishment of localization;establishment of protein localization;establishment of protein localization in membrane;establishment of protein localization in plasma membrane;macromolecule metabolic process;metabolic process;positive regulation of biological process;positive regulation of cell communication;positive regulation of cellular process;positive regulation of Notch…	binding;enzyme binding;protein binding	cell part;cell surface;integral to membrane;intrinsic to membrane;membrane;membrane part;plasma membrane		0.64353	0.199139	-2.78275	-1.35575	0.27901	0.528614	0.594079	0.621229	0.628996	0.0764975	-0.892543	-1.17249	A6NEP9;H7BXY6;Q8NG11	TSPAN14	Tetraspanin (Fragment);Tetraspanin;Tetraspanin-14
NaN	NaN	NaN	13.3195	NaN	NaN	11.3348	NaN	13.021	NaN	NaN	12.4522	NaN	NaN	NaN						binding;nucleic acid binding			0	0.997453	-1.98476	0	0	1	0.568805	0	0	1	-0.867383	0	Q96N46	TTC14	Tetratricopeptide repeat protein 14
13.8821	NaN	NaN	NaN	11.5705	11.9272	12.3434	NaN	NaN	12.3151	NaN	NaN	14.1973	NaN	NaN					anatomical structure development;anatomical structure formation involved in morphogenesis;anatomical structure morphogenesis;appendage development;appendage morphogenesis;biological regulation;body morphogenesis;camera-type eye morphogenesis;cell part morphogenesis;cell projection assembly;cell projection morphogenesis;cell projection organization;cell surface receptor linked signaling pathway;ce…		axoneme part;cell part;cell projection;cell projection part;cilium;cytoplasm;intracellular part;intraflagellar transport particle A;macromolecular complex;membrane;nonmotile primary cilium;organelle part;photoreceptor connecting cilium;primary cilium;protein complex		0	1	-1.93506	0	0	0.990299	-1.88212	0	0	0.990794	0.315166	0	A0A8I5KNX7;A0A8I5KP73;A0A8I5KPB4;A0A8I5KQ16;A0A8I5KQF6;A0A8I5KR07;A0A8I5KRP5;A0A8I5KS77;A0A8I5KS91;A0A8I5KSG5;A0A8I5KSN5;A0A8I5KSV0;A0A8I5KT04;A0A8I5KTI2;A0A8I5KTL4;A0A8I5KUU2;A0A8I5KUY3;A0A8I5KVC7;A0A8I5KW25;A0A8I5KW32;A0A8I5KWK4;A0A8I5KX14;A0A8I5KX44;A0A8I5KXA7;A0A8I5KXT5;A0A8I5KYB6;A0A8I5KYT5;A0A8I5KYX1;A0A8I5QJE0;A0A8I5QJX4;A0A8I5QKJ5;A0A8I5QKR8;A0A8I5QKV2;A0A8I5QKV6;A0A8I5QKX8;A0A8I5QKY6;A0A…	IFT122	Intraflagellar transport protein 122 homolog
13.1998	NaN	12.278	NaN	NaN	NaN	10.9132	NaN	NaN	NaN	NaN	NaN	NaN	NaN	NaN					autophagic vacuole assembly;biological regulation;catabolic process;cellular catabolic process;cellular component assembly;cellular component assembly at cellular level;cellular component organization;cellular component organization at cellular level;cellular component organization or biogenesis;cellular component organization or biogenesis at cellular level;cellular macromolecule catabolic proce…	binding;enzyme regulator activity;phosphatase regulator activity;protein binding;protein phosphatase regulator activity;protein phosphatase type 1 regulator activity;small conjugating protein binding;ubiquitin binding	cell part;cis-Golgi network;cytoplasmic part;cytosol;endoplasmic reticulum;Golgi apparatus part;intracellular membrane-bounded organelle;intracellular organelle;intracellular organelle part;intracellular part;membrane-bounded organelle;nucleus;organelle;organelle part		0	0.990734	-1.82573	0	NaN	1	0	NaN	0	1	NaN	0	P68543	UBXN2A	UBX domain-containing protein 2A
16.2489	22.4043	15.5805	15.7204	16.0036	15.5976	15.7536	15.7666	15.5176	14.2753	15.2782	15.8381	15.7097	15.6477	14.8072			+	shC8_Ctrl		binding;catalytic activity;cation binding;ferric-chelate reductase activity;ion binding;metal ion binding;oxidoreductase activity;oxidoreductase activity, oxidizing metal ions;oxidoreductase activity, oxidizing metal ions, NAD or NADP as acceptor	cell part;integral to membrane;intrinsic to membrane;membrane part		0.468963	0.294478	-1.70819	-0.977764	0.508625	0.371514	-0.476946	-0.913117	0.558046	0.079959	-1.98789	-1.12849	Q6ZNA5	FRRS1	Ferric-chelate reductase 1
13.1331	13.9677	13.9366	12.9082	NaN	11.8319	11.8786	11.6956	13.2746	13.9087	12.8679	13.5084	13.9423	13.801	13.5691	+			IR_Ctrl	alcohol metabolic process;amine metabolic process;aminoglycan metabolic process;biological regulation;carbohydrate metabolic process;catabolic process;cation homeostasis;cellular catabolic process;cellular cation homeostasis;cellular chemical homeostasis;cellular homeostasis;cellular ion homeostasis;cellular lipid metabolic process;cellular macromolecule catabolic process;cellular macromolecule m…	binding;identical protein binding;protein binding;protein dimerization activity;protein homodimerization activity	cell part;cytoplasmic part;endoplasmic reticulum;endoplasmic reticulum lumen;endoplasmic reticulum membrane;endoplasmic reticulum part;integral to membrane;intracellular membrane-bounded organelle;intracellular organelle;intracellular organelle lumen;intracellular organelle part;intracellular part;intrinsic to membrane;membrane;membrane part;membrane-bounded organelle;membrane-enclosed lumen;nucl…		2.44729	0.0095	-1.68433	-3.95275	0.583052	0.365078	-0.354809	-0.933247	0.318284	0.318745	0.218817	0.559638	A0A0S2Z5D0;A0A1B0GTU6;A0A1B0GTV3;A0A1B0GU90;A0A1B0GUD2;A0A1B0GW73;H3BNF1;H3BUT1;H3BUV4;Q9NWW5	CLN6;CLN6;CLN6;CLN6;CLN6;;CLN6;CLN6;CLN6;CLN6	CLN6 transmembrane ER protein;CLN6 transmembrane ER protein (Fragment);CLN6 transmembrane ER protein;CLN6 transmembrane ER protein (Fragment);CLN6 transmembrane ER protein;Uncharacterized protein;CLN6 transmembrane ER protein;CLN6 transmembrane ER protein;CLN6 transmembrane ER protein;Ceroid-lipofuscinosis neuronal protein 6
14.1417	NaN	NaN	NaN	12.1925	12.6171	NaN	12.6111	13.166	13.7739	13.5957	12.9871	13.7342	13.79	13.2272					anatomical structure development;anatomical structure homeostasis;anatomical structure morphogenesis;anterior/posterior pattern specification;apoptosis;axis specification;axonogenesis;biological adhesion;biological regulation;canonical Wnt receptor signaling pathway;canonical Wnt receptor signaling pathway involved in negative regulation of apoptosis;canonical Wnt receptor signaling pathway invol…	beta-catenin binding;binding;cytoskeletal protein binding;enzyme binding;enzyme regulator activity;gamma-catenin binding;kinase binding;kinase regulator activity;microtubule binding;microtubule plus-end binding;protein binding;protein kinase binding;protein kinase regulator activity;tubulin binding	adherens junction;anchoring junction;axon part;axonal growth cone;beta-catenin destruction complex;catenin complex;cell junction;cell part;cell projection;cell projection membrane;cell projection part;cell-cell junction;centrosome;chromosomal part;cytoplasm;cytoplasmic microtubule;cytoplasmic part;cytoskeletal part;cytosol;extrinsic to membrane;extrinsic to plasma membrane;growth cone;intracellul…	Basal cell carcinoma;Colorectal cancer;Endometrial cancer;Pathways in cancer;Regulation of actin cytoskeleton;Wnt signaling pathway	0	0.989871	-1.66809	0	0.101807	0.839254	0.0772522	0.205261	0	0.987065	-0.707058	0	P25054;R4GMU6	APC	Adenomatous polyposis coli protein;APC regulator of WNT signaling pathway
17.9292	17.7177	17.6961	NaN	15.2643	19.3194	NaN	13.7875	15.3022	18.7021	18.8621	18.0463	15.3907	16.4252	16.3924			+	shC8_Ctrl	biological regulation;developmental process;multicellular organismal development;multicellular organismal process;ossification;positive regulation of biological process;positive regulation of biosynthetic process;positive regulation of cell differentiation;positive regulation of cellular process;positive regulation of collagen biosynthetic process;positive regulation of collagen metabolic process…		cell part;cytoplasmic part;endoplasmic reticulum;endoplasmic reticulum membrane;endoplasmic reticulum part;integral to membrane;intracellular membrane-bounded organelle;intracellular organelle;intracellular organelle part;intracellular part;intrinsic to membrane;membrane;membrane part;membrane-bounded organelle;organelle;organelle membrane;organelle part;rough endoplasmic reticulum;rough endoplas…		0.427811	0.322067	-1.65729	-0.944106	0.390803	0.407359	1.05851	0.834301	0.916043	0.0306355	-1.21739	-1.61658	A0A087WV04;Q9UBS9	SUCO	SUN domain containing ossification factor;SUN domain-containing ossification factor
17.5301	17.7204	16.6275	16.0904	15.5944	15.399	15.0153	15.5531	14.7331	16.8571	15.7036	17.2191	16.8053	17.092	16.4977	+			IR_Ctrl	anion transport;bicarbonate transport;biological regulation;catabolic process;cellular catabolic process;cellular component assembly;cellular component organization;cellular component organization or biogenesis;cellular membrane organization;cellular metabolic process;cellular process;cellular response to chemical stimulus;cellular response to hydrogen peroxide;cellular response to oxidative stre…	binding;cation binding;heme binding;ion binding;iron ion binding;metal ion binding;oxygen binding;oxygen transporter activity;substrate-specific transporter activity;tetrapyrrole binding;transition metal ion binding;transporter activity	blood microparticle;cell part;cytoplasmic membrane-bounded vesicle lumen;cytoplasmic part;cytoplasmic vesicle part;cytosol;cytosolic part;cytosolic small ribosomal subunit;endocytic vesicle lumen;extracellular membrane-bounded organelle;extracellular organelle;extracellular region;extracellular region part;extracellular vesicular exosome;haptoglobin-hemoglobin complex;hemoglobin complex;intracell…	African trypanosomiasis;Malaria	2.12193	0.0186923	-1.60166	-3.16749	1.03575	0.226216	-1.13894	-1.75858	0.0765789	0.755715	-0.0885987	-0.17175	P69905	HBA1	Hemoglobin subunit alpha
14.4684	NaN	NaN	NaN	12.9708	13.4471	12.6202	12.5135	13.348	13.2951	14.356	13.1902	13.915	13.7981	13.9144					biological regulation;biosynthetic process;cellular biosynthetic process;cellular component organization;cellular component organization at cellular level;cellular component organization or biogenesis;cellular component organization or biogenesis at cellular level;cellular macromolecule biosynthetic process;cellular macromolecule metabolic process;cellular metabolic process;cellular nitrogen comp…		cell part;chromatin remodeling complex;chromosomal part;DNA helicase complex;histone methyltransferase complex;Ino80 complex;intracellular non-membrane-bounded organelle;intracellular organelle;intracellular organelle part;intracellular part;macromolecular complex;methyltransferase complex;MLL1 complex;non-membrane-bounded organelle;nuclear chromosome part;nuclear part;nucleolus;nucleoplasm part;…		0	0.992573	-1.5805	0	0.0368423	0.937465	-0.0380511	-0.0837444	0	0.993413	-0.76399	0	K7EIY8;K7EQ79;Q6PI98	INO80C	Chromosome 18 open reading frame 37, isoform CRA_a;INO80 complex subunit C;INO80 complex subunit C
13.5696	13.8485	13.748	13.4342	NaN	11.2381	12.2823	12.8176	NaN	13.2065	14.1311	13.3868	14.0517	13.9217	13.6202	+			IR_Ctrl	biological regulation;cell cycle checkpoint;cell cycle process;cellular component organization;cellular component organization at cellular level;cellular component organization or biogenesis;cellular component organization or biogenesis at cellular level;cellular macromolecule metabolic process;cellular metabolic process;cellular process;cellular protein metabolic process;chromosome separation;cy…	adenyl nucleotide binding;adenyl ribonucleotide binding;ATP binding;binding;catalytic activity;kinase activity;nucleotide binding;phosphotransferase activity, alcohol group as acceptor;protein kinase activity;protein serine/threonine kinase activity;protein serine/threonine/tyrosine kinase activity;protein tyrosine kinase activity;purine nucleotide binding;purine ribonucleoside triphosphate bindi…	cell part;cytoskeletal part;intracellular non-membrane-bounded organelle;intracellular organelle;intracellular organelle part;intracellular part;membrane;non-membrane-bounded organelle;organelle;organelle part;spindle	Cell cycle;Cell cycle - yeast	1.9049	0.026087	-1.53741	-3.05595	0.0740985	0.875824	-0.0762854	-0.165332	0.215673	0.525472	0.0949874	0.344308	P33981	TTK	Dual specificity protein kinase TTK
13.2892	13.6452	NaN	NaN	NaN	NaN	11.9968	NaN	13.0028	13.5054	13.1856	14.095	14.0473	12.9528	14.0102					adult behavior;adult feeding behavior;behavior;behavioral defense response;behavioral fear response;behavioral response to ethanol;biological regulation;catabolic process;cellular catabolic process;cellular macromolecule catabolic process;cellular macromolecule metabolic process;cellular metabolic process;cellular process;cellular protein metabolic process;defense response;fear response;feeding b…	catalytic activity;cysteine-type peptidase activity;hydrolase activity;peptidase activity;peptidase activity, acting on L-amino acid peptides;small conjugating protein-specific protease activity;ubiquitin-specific protease activity			0	0.994341	-1.47043	0	0.74965	0.277425	-0.54502	-1.21688	0.293295	0.309961	0.309085	0.586785	H7BZK6;P62068	USP46	Ubiquitin carboxyl-terminal hydrolase 46
11.6695	11.1449	13.2762	12.784	NaN	11.1058	10.4565	10.7017	13.0945	8.64394	9.12373	11.9255	12.6294	13.0195	12.6649	+			IR_Ctrl	anatomical structure development;anatomical structure morphogenesis;biological regulation;biosynthetic process;cartilage development;cell morphogenesis;cell morphogenesis involved in differentiation;cell proliferation;cellular biosynthetic process;cellular component morphogenesis;cellular component organization;cellular component organization at cellular level;cellular component organization or b…	binding;cation binding;core promoter proximal region DNA binding;core promoter proximal region sequence-specific DNA binding;DNA binding;enhancer binding;enhancer sequence-specific DNA binding;ion binding;ligand-dependent nuclear receptor activity;lipid binding;metal ion binding;molecular transducer activity;nucleic acid binding;nucleic acid binding transcription factor activity;protein binding;p…	cell part;cytoskeleton;extracellular region part;intercellular bridge;intracellular membrane-bounded organelle;intracellular non-membrane-bounded organelle;intracellular organelle;intracellular organelle part;intracellular part;membrane-bounded organelle;microtubule cytoskeleton;non-membrane-bounded organelle;nuclear part;nucleolus;nucleoplasm;nucleus;organelle;organelle part		1.22709	0.088092	-1.46397	-2.08508	0.923168	0.223123	-2.27242	-1.7337	0.258011	0.341377	0.341177	0.531628	A0A2R8Y491;A0A6E1WCP9;E7EWD9;H0YGT3;O95718;P11474	ESRRB;ESRRA;ESRRB;ESRRA;ESRRB;ESRRA	Estrogen related receptor beta;Estrogen related receptor alpha;Estrogen related receptor beta;Estrogen related receptor alpha (Fragment);Steroid hormone receptor ERR2;Steroid hormone receptor ERR1
15.3701	15.818	14.9654	14.1552	14.4564	13.637	13.3237	13.1548	11.4615	14.6807	14.2516	14.212	15.142	14.6009	12.6298	+		+	IR_Ctrl;shC8_Ctrl	ATP-dependent chromatin remodeling;biological regulation;cell cycle;cellular component assembly;cellular component assembly at cellular level;cellular component organization;cellular component organization at cellular level;cellular component organization or biogenesis;cellular component organization or biogenesis at cellular level;cellular macromolecular complex assembly;cellular macromolecular …		cell part;chromosomal part;condensed chromosome kinetochore;cytoplasmic part;cytosol;intracellular non-membrane-bounded organelle;intracellular organelle;intracellular organelle part;intracellular part;kinetochore;macromolecular complex;non-membrane-bounded organelle;nuclear part;nucleoplasm;organelle;organelle part;protein complex		1.69902	0.04916	-1.43422	-2.57788	0.261062	0.542475	-0.681556	-0.588054	0.700523	0.0616915	-0.931016	-1.24891	Q9NSP4	CENPM	Centromere protein M
10.7586	NaN	10.3354	10.7304	9.01458	9.21591	NaN	9.33955	NaN	NaN	NaN	NaN	NaN	NaN	NaN	+			IR_Ctrl	adenosine metabolic process;biological regulation;cellular aromatic compound metabolic process;cellular metabolic process;cellular nitrogen compound metabolic process;cellular process;dephosphorylation;heterocycle metabolic process;metabolic process;nitrogen compound metabolic process;nucleobase metabolic process;nucleobase-containing compound metabolic process;nucleobase-containing small molecul…	5'-nucleotidase activity;acid phosphatase activity;alcohol binding;amine binding;binding;catalytic activity;cation binding;choline binding;hydrolase activity;hydrolase activity, acting on ester bonds;identical protein binding;ion binding;lysophosphatidic acid phosphatase activity;nucleotidase activity;phosphatase activity;phosphoric ester hydrolase activity;protein binding;quaternary ammonium gro…	apical part of cell;cell part;cell projection;cytoplasmic membrane-bounded vesicle;cytoplasmic part;cytoplasmic vesicle;endosome;extracellular membrane-bounded organelle;extracellular organelle;extracellular region part;extracellular space;extracellular vesicular exosome;filopodium;Golgi apparatus part;Golgi cisterna;integral to membrane;intracellular;intracellular membrane-bounded organelle;intr…	Riboflavin metabolism	2.98469	0.016	-1.4181	-5.32676	NaN	1	0	NaN	0	0.986944	NaN	0	P15309	ACP3	Prostatic acid phosphatase
13.4231	NaN	13.4136	NaN	13.0443	10.57	12.5181	11.9641	12.0613	12.8854	12.7395	11.0886	13.7608	13.4146	12.9671					alcohol metabolic process;amine transport;amino acid transmembrane transport;amino acid transport;autophagy;betaine transport;biological regulation;biosynthetic process;carbohydrate homeostasis;carboxylic acid biosynthetic process;carboxylic acid metabolic process;carboxylic acid transport;carnitine shuttle;carnitine transport;catabolic process;cation transport;cell communication;cell cycle arres…	[acetyl-CoA carboxylase] kinase activity;[hydroxymethylglutaryl-CoA reductase (NADPH)] kinase activity;adenyl nucleotide binding;adenyl ribonucleotide binding;AMP-activated protein kinase activity;ATP binding;binding;catalytic activity;cation binding;chromatin binding;histone kinase activity;histone serine kinase activity;ion binding;kinase activity;metal ion binding;nucleotide binding;phosphotra…	AMP-activated protein kinase complex;cell part;cytoplasm;cytoplasmic part;cytosol;intracellular organelle part;intracellular part;macromolecular complex;nuclear part;nucleoplasm;organelle part;protein complex	Adipocytokine signaling pathway;Hypertrophic cardiomyopathy (HCM);Insulin signaling pathway;mTOR signaling pathway;Regulation of autophagy	0.807292	0.157109	-1.39418	-1.55121	0.12374	0.766774	-0.245703	-0.293878	0.274165	0.290304	-0.610545	-0.614577	P54646	PRKAA2	5'-AMP-activated protein kinase catalytic subunit alpha-2
17.9563	19.8916	17.3003	16.9091	16.7061	16.6787	16.5695	16.6539	16.0453	16.689	15.6382	20.3994	20.2786	16.3537	20.0269					activation of immune response;activation of innate immune response;activation of MAPK activity;acute inflammatory response;acute-phase response;amine metabolic process;aminoglycan biosynthetic process;aminoglycan metabolic process;apoptosis;biological adhesion;biological regulation;biosynthetic process;carbohydrate biosynthetic process;carbohydrate metabolic process;cell adhesion;cell chemotaxis;…	binding;cytokine activity;cytokine receptor binding;growth factor receptor binding;interleukin-1 receptor binding;protein binding;protein domain specific binding;receptor binding	cell part;cytoplasmic membrane-bounded vesicle;cytoplasmic part;cytoplasmic vesicle;cytosol;extracellular region;extracellular region part;extracellular space;intracellular membrane-bounded organelle;intracellular organelle;intracellular part;membrane-bounded organelle;membrane-bounded vesicle;organelle;stored secretory granule;vesicle	African trypanosomiasis;Alzheimer's disease;Amoebiasis;Apoptosis;Chagas disease (American trypanosomiasis);Cytokine-cytokine receptor interaction;Cytosolic DNA-sensing pathway;Graft-versus-host disease;Hematopoietic cell lineage;ko05152;Leishmaniasis;Malaria;MAPK signaling pathway;Measles;NOD-like receptor signaling pathway;Osteoclast differentiation;Prion diseases;Rheumatoid arthritis;Toll-like …	1.06775	0.112188	-1.36225	-1.78621	1.34885	0.247934	-3.14053	-2.45383	0.482763	0.114617	1.25036	0.979	P01584	IL1B	Interleukin-1 beta
14.3935	16.6195	14.4091	14.4971	14.3797	12.7899	13.8717	13.4764	13.4604	15.4302	15.0546	NaN	NaN	NaN	NaN					biosynthetic process;cellular biosynthetic process;cellular lipid metabolic process;cellular metabolic process;cellular process;ceramide biosynthetic process;ceramide metabolic process;lipid biosynthetic process;lipid metabolic process;membrane lipid biosynthetic process;membrane lipid metabolic process;metabolic process;primary metabolic process;small molecule metabolic process;sphingoid biosynt…	binding;catalytic activity;DNA binding;N-acyltransferase activity;nucleic acid binding;sphingosine N-acyltransferase activity;transferase activity;transferase activity, transferring acyl groups;transferase activity, transferring acyl groups other than amino-acyl groups	cell part;cytoplasmic part;endoplasmic reticulum;endoplasmic reticulum membrane;endoplasmic reticulum part;integral to membrane;intracellular membrane-bounded organelle;intracellular organelle;intracellular organelle part;intracellular part;intrinsic to membrane;membrane;membrane part;membrane-bounded organelle;nuclear membrane;nuclear part;organelle;organelle membrane;organelle part		1.09702	0.108467	-1.35038	-1.82074	0	1	NaN	0	0	1	NaN	0	Q6ZMG9	CERS6	Ceramide synthase 6
14.5522	14.9557	14.7036	15.8845	14.6491	12.6832	12.7758	14.6324	13.9405	14.0305	12.5152	12.7266	NaN	13.8588	14.767			+	shC8_Ctrl	biosynthetic process;carbohydrate metabolic process;cardiolipin biosynthetic process;cardiolipin metabolic process;catabolic process;cellular biosynthetic process;cellular carbohydrate metabolic process;cellular lipid metabolic process;cellular macromolecule metabolic process;cellular metabolic process;cellular process;cellular protein metabolic process;dephosphorylation;glycerolipid biosynthetic…	catalytic activity;hydrolase activity;hydrolase activity, acting on ester bonds;inositol or phosphatidylinositol phosphatase activity;phosphatase activity;phosphatidylglycerophosphatase activity;phosphatidylinositol bisphosphate phosphatase activity;phosphatidylinositol phosphate 5-phosphatase activity;phosphatidylinositol-4,5-bisphosphate 5-phosphatase activity;phosphoprotein phosphatase activit…	cell part;cytoplasmic part;integral to membrane;integral to mitochondrial inner membrane;integral to mitochondrial membrane;integral to organelle membrane;intracellular membrane-bounded organelle;intracellular organelle;intracellular organelle part;intracellular part;intrinsic to membrane;intrinsic to mitochondrial inner membrane;intrinsic to organelle membrane;membrane part;membrane-bounded orga…		1.11415	0.107034	-1.33885	-1.83991	0.139149	0.740394	-0.288784	-0.332857	1.01484	0.0227302	-1.23984	-1.75313	E9PQM0;Q8WUK0	PTPMT1	Protein tyrosine phosphatase mitochondrial 1;Phosphatidylglycerophosphatase and protein-tyrosine phosphatase 1
20.9462	21.9818	20.7153	20.5151	20.2935	19.5982	18.7299	20.2598	16.6403	19.9435	20.1479	19.797	17.2793	19.7608	19.3941	+		+	IR_Ctrl;shC8_Ctrl	cellular component assembly;cellular component assembly at cellular level;cellular component organization;cellular component organization at cellular level;cellular component organization or biogenesis;cellular component organization or biogenesis at cellular level;cellular macromolecular complex assembly;cellular macromolecular complex subunit organization;cellular macromolecule metabolic proces…	adenyl nucleotide binding;adenyl ribonucleotide binding;ATP binding;binding;nucleotide binding;protein binding;protein transporter activity;purine nucleotide binding;purine ribonucleoside triphosphate binding;purine ribonucleotide binding;ribonucleotide binding;substrate-specific transporter activity;transporter activity;unfolded protein binding	cell part;chaperonin-containing T-complex;cytoplasmic part;cytosolic part;intracellular part;macromolecular complex;protein complex		1.44143	0.0678659	-1.31923	-2.23245	0.0428309	0.914143	-0.147235	-0.114437	1.5648	0.00561437	-1.98179	-2.53184	Q92526	CCT6B	T-complex protein 1 subunit zeta-2
14.3394	18.5784	14.9271	14.0398	14.9321	13.1721	14.5376	14.0571	13.2346	14.0437	13.8797	13.4947	13.1693	14.3533	13.7928			+	shC8_Ctrl	ATP-dependent chromatin remodeling;biological regulation;cell cycle;cellular component assembly;cellular component assembly at cellular level;cellular component organization;cellular component organization at cellular level;cellular component organization or biogenesis;cellular component organization or biogenesis at cellular level;cellular macromolecular complex assembly;cellular macromolecular …		cell part;chromosomal part;chromosome, centromeric region;cytoplasmic part;cytosol;intracellular organelle part;intracellular part;nuclear part;nucleoplasm;organelle part		0.537079	0.258448	-1.29644	-1.06421	0.0155859	0.973542	0.0168285	0.0364032	0.814923	0.0353978	-1.76865	-1.49677	Q6IPU0	CENPP	Centromere protein P
16.9638	14.5426	NaN	17.1318	13.046	15.0885	15.1029	16.5231	15.895	14.8885	15.6985	16.4014	13.3305	14.1229	16.7433					catabolic process;cellular catabolic process;cellular metabolic process;cellular nitrogen compound catabolic process;cellular nitrogen compound metabolic process;cellular process;coenzyme catabolic process;coenzyme metabolic process;cofactor catabolic process;cofactor metabolic process;heterocycle catabolic process;heterocycle metabolic process;metabolic process;NAD catabolic process;NAD metaboli…	binding;catalytic activity;cation binding;hydrolase activity;hydrolase activity, acting on acid anhydrides;hydrolase activity, acting on acid anhydrides, in phosphorus-containing anhydrides;ion binding;metal ion binding;NAD+ diphosphatase activity;NADH pyrophosphatase activity;nucleotide diphosphatase activity;pyrophosphatase activity	cell part;cytoplasmic part;intracellular membrane-bounded organelle;intracellular organelle;intracellular part;membrane-bounded organelle;microbody;nucleus;organelle;peroxisome	Nicotinate and nicotinamide metabolism;Peroxisome	0.524431	0.265387	-1.27259	-1.06195	0.124402	0.758986	0.344453	0.305652	0.37486	0.178325	-1.06321	-0.80808	Q9BQG2	NUDT12	NAD-capped RNA hydrolase NUDT12
15.3883	15.1851	15.4622	16.5511	14.4334	14.2424	14.385	14.4705	12.4598	13.8696	13.6416	14.3741	14.5679	14.2561	14.4131	+		+	IR_Ctrl;shC8_Ctrl			cell part;integral to membrane;integral to plasma membrane;intrinsic to membrane;intrinsic to plasma membrane;membrane;membrane part;plasma membrane part		2.17802	0.0230877	-1.26386	-3.0739	1.46618	0.236652	-1.07916	-2.27958	2.12977	0.00357983	-1.24389	-3.00609	O95857	TSPAN13	Tetraspanin-13
13.8037	14.5549	14.0788	14.2828	12.4102	13.3025	12.9566	13.166	12.756	12.821	13.2007	13.2221	13.7455	12.1427	12.9115	+		+	IR_Ctrl;shC8_Ctrl	biosynthetic process;cellular biosynthetic process;cellular macromolecule biosynthetic process;cellular macromolecule metabolic process;cellular metabolic process;cellular nitrogen compound metabolic process;cellular process;DNA metabolic process;DNA replication;DNA replication involved in S phase;DNA-dependent DNA replication;establishment of localization;establishment of localization in cell;es…	binding;histone pre-mRNA DCP binding;histone pre-mRNA stem-loop binding;mRNA binding;nucleic acid binding;pre-mRNA binding;RNA binding	cell part;cytoplasm;cytoplasmic part;cytosol;histone pre-mRNA 3'end processing complex;intracellular membrane-bounded organelle;intracellular organelle;intracellular organelle part;intracellular part;macromolecular complex;membrane-bounded organelle;nuclear part;nucleoplasm;nucleus;organelle;organelle part;ribonucleoprotein complex		2.53917	0.0172308	-1.22123	-3.46472	0.0680823	0.882197	-0.0795439	-0.155009	1.71243	0.00616667	-1.17464	-2.49453	E7EUV9;F8W8D3;H0YAE8;Q14493	SLBP	Stem-loop binding protein;Stem-loop binding protein;Stem-loop binding protein (Fragment);Histone RNA hairpin-binding protein
14.4862	13.792	13.3855	14.105	11.4643	NaN	NaN	14.0571	13.7903	13.3869	13.5073	13.4399	13.0589	13.092	14.0605			+	shC8_Ctrl	biological regulation;cellular process;cellular response to stimulus;intracellular signal transduction;metabolic process;negative regulation of biological process;negative regulation of cell growth;negative regulation of cell proliferation;negative regulation of cellular process;negative regulation of growth;regulation of biological process;regulation of cell growth;regulation of cell proliferati…	binding;catalytic activity;estrogen receptor binding;GDP binding;GTP binding;GTPase activity;guanyl nucleotide binding;guanyl ribonucleotide binding;hormone receptor binding;hydrolase activity;hydrolase activity, acting on acid anhydrides;hydrolase activity, acting on acid anhydrides, in phosphorus-containing anhydrides;nuclear hormone receptor binding;nucleoside-triphosphatase activity;nucleotid…	cell part;cytoplasmic part;cytosol;intracellular membrane-bounded organelle;intracellular organelle;intracellular part;membrane;membrane-bounded organelle;nucleus;organelle		0.610836	0.228436	-1.18148	-1.22082	0.198547	0.695316	0.148671	0.378618	0.797632	0.0639518	-0.529352	-1.23228	Q96A58	RERG	Ras-related and estrogen-regulated growth inhibitor
13.7205	13.4587	12.9985	12.983	11.0818	12.5459	12.7543	12.1449	13.0574	12.7798	13.1244	12.6586	12.1698	12.4975	12.8234	+		+	IR_Ctrl;shC8_Ctrl	2'-deoxyribonucleotide metabolic process;catabolic process;cellular catabolic process;cellular metabolic process;cellular nitrogen compound catabolic process;cellular nitrogen compound metabolic process;cellular process;deoxyribonucleoside triphosphate catabolic process;deoxyribonucleoside triphosphate metabolic process;deoxyribonucleotide catabolic process;deoxyribonucleotide metabolic process;d…	8-oxo-7,8-dihydrodeoxyguanosine triphosphate pyrophosphatase activity;8-oxo-7,8-dihydroguanosine triphosphate pyrophosphatase activity;binding;catalytic activity;cation binding;hydrolase activity;hydrolase activity, acting on acid anhydrides;hydrolase activity, acting on acid anhydrides, in phosphorus-containing anhydrides;ion binding;metal ion binding;nucleoside-triphosphate diphosphatase activi…	cell part;cytoplasmic part;cytosol;intracellular part		1.50621	0.0644211	-1.15848	-2.25482	1.21285	0.231919	0.449859	1.56709	1.78265	0.00835589	-0.752847	-2.29227	Q9NV35	NUDT15	Nucleotide triphosphate diphosphatase NUDT15
14.5946	16.9863	14.7165	15.2903	14.3726	14.2196	13.8523	14.5702	15.3548	15.3769	15.5545	15.8238	16.0145	15.6777	15.3651					biological regulation;cell surface receptor linked signaling pathway;cellular macromolecule metabolic process;cellular metabolic process;cellular process;cellular protein metabolic process;cellular response to chemical stimulus;cellular response to cytokine stimulus;cellular response to organic substance;cellular response to stimulus;cytokine-mediated signaling pathway;defense response;intracellu…	enzyme inhibitor activity;enzyme regulator activity;kinase inhibitor activity;kinase regulator activity;protein kinase inhibitor activity;protein kinase regulator activity	cell part;cytoplasm;immunological synapse;intracellular part;membrane part;plasma membrane part		1.03428	0.123236	-1.14325	-1.7023	0.829673	0.309444	-0.291506	-1.07764	0.22935	0.380785	0.323344	0.484171	O14544	SOCS6	Suppressor of cytokine signaling 6
13.3024	NaN	12.5883	12.8748	11.9863	NaN	11.9372	11.4349	NaN	11.8245	NaN	NaN	10.8969	NaN	12.4488	+		+	IR_Ctrl;shC8_Ctrl					1.85378	0.0438763	-1.13572	-3.05143	0	0.986382	0.151628	0	0.838873	0.0364124	-1.24897	-1.69378	J3KND1	SAAL1	Serum amyloid A like 1
NaN	NaN	11.6996	13.0776	11.1368	NaN	11.373	NaN	NaN	12.7031	NaN	NaN	NaN	12.2984	NaN					anatomical structure morphogenesis;cell part morphogenesis;cellular component assembly;cellular component assembly at cellular level;cellular component biogenesis;cellular component morphogenesis;cellular component organization;cellular component organization at cellular level;cellular component organization or biogenesis;cellular component organization or biogenesis at cellular level;cellular de…	4 iron, 4 sulfur cluster binding;adenyl nucleotide binding;adenyl ribonucleotide binding;ATP binding;binding;cation binding;ion binding;iron-sulfur cluster binding;metal cluster binding;metal ion binding;nucleotide binding;purine nucleotide binding;purine ribonucleoside triphosphate binding;purine ribonucleotide binding;ribonucleotide binding	cell part;cytoplasmic part;intracellular membrane-bounded organelle;intracellular organelle;intracellular part;membrane-bounded organelle;mitochondrion;organelle		0.6085	0.228601	-1.13371	-1.41877	0	0.995595	0.404664	0	0	1	-0.0901489	0	F8W0A2;Q8TB37	NUBPL	NUBP iron-sulfur cluster assembly factor, mitochondrial (Fragment);Iron-sulfur cluster transfer protein NUBPL
15.0056	14.4955	13.7864	13.539	12.6273	13.8675	12.9966	12.8038	14.0029	14.4645	14.3326	14.6465	14.6545	14.4374	14.532	+			IR_Ctrl	anatomical structure morphogenesis;axonogenesis;cell part morphogenesis;cell projection morphogenesis;cell projection organization;cellular component assembly;cellular component morphogenesis;cellular component organization;cellular component organization at cellular level;cellular component organization or biogenesis;cellular component organization or biogenesis at cellular level;cellular develo…	binding;catalytic activity;GTP binding;GTPase activity;guanyl nucleotide binding;guanyl ribonucleotide binding;hydrolase activity;hydrolase activity, acting on acid anhydrides;hydrolase activity, acting on acid anhydrides, in phosphorus-containing anhydrides;identical protein binding;nucleoside-triphosphatase activity;nucleotide binding;protein binding;purine nucleotide binding;purine ribonucleos…	axon;cell part;cell projection;cytoplasmic part;endoplasmic reticulum;endoplasmic reticulum membrane;endoplasmic reticulum part;Golgi apparatus;Golgi apparatus part;Golgi cis cisterna;Golgi cisterna;Golgi membrane;integral to membrane;intracellular membrane-bounded organelle;intracellular organelle;intracellular organelle part;intracellular part;intrinsic to membrane;membrane;membrane part;membra…		1.39945	0.0736449	-1.13282	-2.12446	1.16367	0.258377	-0.300955	-1.30803	0.484911	0.168168	0.360996	0.823008	A0A804HLC1;Q8WXF7	ATL1	Atlastin-1
12.3556	NaN	NaN	13.6276	11.9938	11.1104	NaN	12.5417	12.9449	12.879	12.9	13.5228	13.4526	12.9511	13.7744					cellular macromolecule metabolic process;cellular metabolic process;cellular process;cellular protein metabolic process;macromolecule metabolic process;macromolecule modification;metabolic process;primary metabolic process;protein metabolic process;protein modification by small protein conjugation;protein modification by small protein conjugation or removal;protein modification process;protein ub…	acid-amino acid ligase activity;binding;catalytic activity;enzyme binding;ligase activity;ligase activity, forming carbon-nitrogen bonds;protein binding;small conjugating protein ligase activity;ubiquitin protein ligase binding	cell part;cytoplasm;cytoplasmic part;endoplasmic reticulum membrane;endoplasmic reticulum part;integral to membrane;intracellular organelle part;intracellular part;intrinsic to membrane;membrane;membrane part;organelle membrane;organelle part		0.658379	0.211793	-1.10962	-1.35773	1.27768	0.223973	-0.517229	-1.69733	0.391267	0.207422	0.433642	0.764034	A5PLL7	PEDS1	Plasmanylethanolamine desaturase 1
13.1232	12.8278	13.0589	NaN	11.8336	11.987	11.8774	NaN	12.1725	12.3407	12.7328	NaN	12.5377	13.1582	11.7831	+			IR_Ctrl	cellular macromolecule metabolic process;cellular metabolic process;cellular process;cellular protein metabolic process;macromolecule metabolic process;macromolecule modification;metabolic process;primary metabolic process;protein metabolic process;protein modification by small protein conjugation;protein modification by small protein conjugation or removal;protein modification process;protein ub…		cell part;CUL4 RING ubiquitin ligase complex;cullin-RING ubiquitin ligase complex;intracellular organelle part;intracellular part;macromolecular complex;nuclear part;nucleoplasm;organelle part;protein complex;ubiquitin ligase complex		3.40651	0.019	-1.10397	-5.50262	0.0626377	0.890937	-0.0776825	-0.14633	0.554722	0.11928	-0.510306	-1.00533	Q8TEB1	DCAF11	DDB1- and CUL4-associated factor 11
13.4797	15.343	13.8744	13.9745	13.1795	13.2165	12.8366	13.0247	11.8044	13.2399	13.5229	13.0409	14.0852	13.0384	12.3538	+		+	IR_Ctrl;shC8_Ctrl	adenine nucleotide transport;ADP transport;AMP transport;ATP transport;carboxylic acid catabolic process;carboxylic acid metabolic process;carboxylic acid transport;catabolic process;cellular catabolic process;cellular ketone metabolic process;cellular lipid catabolic process;cellular lipid metabolic process;cellular metabolic process;cellular process;coenzyme A transmembrane transport;coenzyme A…	adenine nucleotide transmembrane transporter activity;ADP transmembrane transporter activity;AMP transmembrane transporter activity;ATP transmembrane transporter activity;binding;chaperone binding;coenzyme A transmembrane transporter activity;coenzyme transporter activity;cofactor transporter activity;FAD transmembrane transporter activity;NAD transporter activity;nucleobase-containing compound t…	cell part;cytoplasmic part;integral to membrane;integral to organelle membrane;integral to peroxisomal membrane;intracellular membrane-bounded organelle;intracellular organelle;intracellular organelle part;intracellular part;intrinsic to membrane;intrinsic to organelle membrane;intrinsic to peroxisomal membrane;membrane;membrane part;membrane-bounded organelle;microbody;microbody membrane;microbo…	Peroxisome	1.42477	0.0756436	-1.10357	-2.14234	0.171265	0.692276	-0.273868	-0.383684	0.986058	0.027867	-1.0383	-1.62038	B0QYW5;F6RTR7;O43808	SLC25A17	Solute carrier family 25 member 17;Solute carrier family 25 member 17;Peroxisomal membrane protein PMP34
13.7381	13.0063	13.0034	NaN	NaN	NaN	12.333	11.9808	11.6964	12.7581	NaN	NaN	NaN	NaN	13.3082	+			IR_Ctrl	anatomical structure morphogenesis;behavior;biological adhesion;biological regulation;biosynthetic process;cell adhesion;cell communication;cell junction assembly;cell junction organization;cell-cell adhesion;cell-cell junction assembly;cell-cell junction organization;cell-cell signaling;cellular biosynthetic process;cellular component assembly;cellular component assembly at cellular level;cellul…		adherens junction;anchoring junction;cell junction;cell part;cell-cell junction;cytoplasm;cytoplasmic part;cytoskeletal part;cytoskeleton;desmosome;internal side of plasma membrane;intracellular membrane-bounded organelle;intracellular non-membrane-bounded organelle;intracellular organelle;intracellular organelle part;intracellular part;membrane;membrane part;membrane-bounded organelle;midbody;mi…		1.30562	0.0874961	-1.09233	-2.4727	0	0.99671	-1.08093	0	0	0.994498	0.0589692	0	A0A994J5I1;A0A994J5V2;B4DRK2;E7EPC8;E9PHB5;Q99569;Q9UQB3	CTNND2;CTNND2;CTNND2;CTNND2;CTNND2;PKP4;CTNND2	Catenin delta 2 (Fragment);Catenin delta 2;Catenin delta 2;Catenin delta 2;Catenin delta 2;Plakophilin-4;Catenin delta-2
NaN	15.4655	NaN	15.5803	15.0582	NaN	NaN	13.8515	15.1549	15.3342	15.0856	15.6499	15.157	14.8596	15.4467					alcohol biosynthetic process;alcohol metabolic process;alpha-beta T cell activation;alpha-beta T cell activation involved in immune response;alpha-beta T cell differentiation;alpha-beta T cell differentiation involved in immune response;amine biosynthetic process;amine metabolic process;anatomical structure development;anatomical structure morphogenesis;apoptotic mitochondrial changes;aromatic am…	active transmembrane transporter activity;adenyl nucleotide binding;adenyl ribonucleotide binding;ATP binding;ATPase activity;ATPase activity, coupled;ATPase activity, coupled to movement of substances;ATPase activity, coupled to transmembrane movement of ions;ATPase activity, coupled to transmembrane movement of ions, phosphorylative mechanism;ATPase activity, coupled to transmembrane movement o…	basolateral plasma membrane;brush border membrane;cell body;cell part;cell projection;cell projection membrane;cell projection part;clathrin-coated vesicle;coated vesicle;cytoplasmic membrane-bounded vesicle;cytoplasmic part;cytoplasmic vesicle;cytosol;endoplasmic reticulum;endosome;Golgi apparatus;Golgi apparatus part;Golgi-associated vesicle;integral to membrane;intracellular membrane-bounded o…		0.657435	0.2136	-1.06804	-1.51272	0.154319	0.784087	-0.0867183	-0.276933	0.396252	0.25112	-0.244613	-0.677771	A0A8I5KWA8;A0A8I5KXV0;A0A8J9FM07;Q04656	ATP7A	P-type Cu(+) transporter;P-type Cu(+) transporter;P-type Cu(+) transporter;Copper-transporting ATPase 1
16.7698	16.4347	16.5174	16.8393	14.572	16.0419	16.432	15.2532	14.8005	15.0261	15.1486	14.4146	15.0288	14.6003	14.9909	+		+	IR_Ctrl;shC8_Ctrl	cellular component assembly;cellular component assembly at cellular level;cellular component organization;cellular component organization at cellular level;cellular component organization or biogenesis;cellular component organization or biogenesis at cellular level;cellular localization;cellular macromolecular complex assembly;cellular macromolecular complex subunit organization;cellular macromol…	binding;lipid binding;phosphatidylinositol binding;phosphatidylinositol-4,5-bisphosphate binding;phosphatidylserine binding;phospholipid binding	cell part;clathrin-coated vesicle;coated pit;coated vesicle;cytoplasmic membrane-bounded vesicle;cytoplasmic part;cytoplasmic vesicle;intracellular membrane-bounded organelle;intracellular organelle;intracellular part;membrane;membrane part;membrane-bounded organelle;membrane-bounded vesicle;organelle;plasma membrane;vesicle		1.33374	0.0859365	-1.06555	-2.02654	0.53765	0.428658	0.233088	0.784751	4.36248	0	-1.88166	-6.74662	Q0JRZ9	FCHO2	F-BAR domain only protein 2
16.1976	15.2363	14.5196	15.1396	14.9057	13.5983	13.7163	14.6275	15.5667	15.007	15.6216	NaN	15.5238	16.003	16.4784			+	shC8_Ctrl					1.17228	0.106636	-1.06135	-1.84289	0.826293	0.254161	-0.603278	-1.37619	0.739358	0.0614302	0.728454	1.27687	K7EL68	CDC37	Cell division cycle 37, HSP90 cochaperone (Fragment)
14.7359	NaN	14.6509	14.8453	14.5474	11.6971	NaN	14.8223	14.7966	14.0115	13.7697	14.1266	NaN	14.8382	14.2739						binding;catalytic activity;DNA binding;hydrolase activity;nucleic acid binding;peptidase activity			0.454485	0.316682	-1.05512	-0.958621	0.227979	0.63688	-0.220287	-0.460576	0.670707	0.114224	-0.331154	-1.02196	D6R9T3;D6RAI0;D6RAZ3;D6RGK7;E7EMP6;Q96FZ2	HMCES	Abasic site processing protein HMCES (Fragment);Abasic site processing protein HMCES (Fragment);Abasic site processing protein HMCES (Fragment);Abasic site processing protein HMCES (Fragment);Abasic site processing protein HMCES;Abasic site processing protein HMCES
13.2252	13.3438	12.7389	12.8374	11.8045	10.7142	12.8102	12.6173	NaN	12.5315	13.0607	12.2319	13.091	12.7198	11.881			+	shC8_Ctrl	activation of immune response;activation of innate immune response;antigen processing and presentation;antigen processing and presentation of exogenous antigen;antigen processing and presentation of exogenous peptide antigen;antigen processing and presentation of exogenous peptide antigen via MHC class II;antigen processing and presentation of peptide antigen;antigen processing and presentation o…		cell part;cytoplasmic membrane-bounded vesicle;cytoplasmic part;cytoplasmic vesicle;early phagosome;endocytic vesicle;endoplasmic reticulum;endoplasmic reticulum membrane;endoplasmic reticulum part;endosome;Golgi apparatus part;Golgi membrane;integral to membrane;intracellular membrane-bounded organelle;intracellular organelle;intracellular organelle part;intracellular part;intrinsic to membrane;…		1.09695	0.117117	-1.0498	-1.75298	0.296469	0.544135	0.315151	0.593387	0.92984	0.0455856	-0.555407	-1.37457	Q9H1C4	UNC93B1	Protein unc-93 homolog B1
14.2682	13.7721	14.4562	14.0148	12.254	13.6326	12.7411	13.6989	12.247	NaN	NaN	12.8124	NaN	NaN	11.8766	+		+	IR_Ctrl;shC8_Ctrl	amine metabolic process;amino acid activation;arginyl-tRNA aminoacylation;carboxylic acid metabolic process;cellular amine metabolic process;cellular amino acid metabolic process;cellular ketone metabolic process;cellular macromolecule metabolic process;cellular metabolic process;cellular nitrogen compound metabolic process;cellular process;macromolecule metabolic process;metabolic process;ncRNA …	adenyl nucleotide binding;adenyl ribonucleotide binding;aminoacyl-tRNA ligase activity;arginine-tRNA ligase activity;ATP binding;binding;catalytic activity;ligase activity;ligase activity, forming aminoacyl-tRNA and related compounds;ligase activity, forming carbon-oxygen bonds;nucleotide binding;purine nucleotide binding;purine ribonucleoside triphosphate binding;purine ribonucleotide binding;ri…			1.47059	0.0720816	-1.04618	-2.16988	0	0.991156	-0.0975513	0	2.09635	0.00186031	-1.78328	-3.84741	A0A096LNZ3;C9JA38;C9JJG6;Q5D0E6	DALRD3	DALR anticodon binding domain containing 3 (Fragment);DALR anticodon binding domain containing 3 (Fragment);DALR anticodon binding domain containing 3;DALR anticodon-binding domain-containing protein 3
14.4429	14.1791	14.1137	14.4451	13.5581	13.0509	13.6783	12.8795	13.4256	14.0727	13.8969	13.6749	NaN	13.9136	13.3806	+		+	IR_Ctrl;shC8_Ctrl	carbohydrate metabolic process;cellular carbohydrate metabolic process;cellular macromolecule metabolic process;cellular metabolic process;cellular process;cellular protein metabolic process;glycosylation;macromolecule glycosylation;macromolecule metabolic process;macromolecule modification;metabolic process;peptidyl-amino acid modification;peptidyl-asparagine modification;post-translational prot…	alpha-mannosidase activity;catalytic activity;glycoprotein endo-alpha-1,2-mannosidase activity;hydrolase activity;hydrolase activity, acting on glycosyl bonds;hydrolase activity, hydrolyzing O-glycosyl compounds;mannosidase activity	cell part;cytoplasmic part;Golgi apparatus;Golgi apparatus part;Golgi membrane;integral to membrane;intracellular membrane-bounded organelle;intracellular organelle;intracellular organelle part;intracellular part;intrinsic to membrane;membrane;membrane part;membrane-bounded organelle;organelle;organelle membrane;organelle part		2.49393	0.02025	-1.00356	-3.21726	0.224574	0.677301	0.142052	0.409185	1.9308	0.00835972	-0.638892	-2.41118	A0A804HHU5;A0A804HID7;Q5SRI9;X6R7A2	MANEA	Glycoprotein endo-alpha-1,2-mannosidase;Glycoprotein endo-alpha-1,2-mannosidase;Glycoprotein endo-alpha-1,2-mannosidase;Glycoprotein endo-alpha-1,2-mannosidase
11.8775	12.8256	12.3702	12.2905	11.814	10.7572	NaN	11.4739	11.1237	10.5448	11.2398	NaN	NaN	NaN	NaN	+			IR_Ctrl	biological regulation;biosynthetic process;cellular biosynthetic process;cellular macromolecule metabolic process;cellular metabolic process;cellular nitrogen compound metabolic process;cellular process;macromolecule metabolic process;metabolic process;nitrogen compound metabolic process;nucleic acid metabolic process;nucleobase-containing compound metabolic process;positive regulation of biologi…	binding;cation binding;chromatin binding;core promoter binding;core promoter sequence-specific DNA binding;DNA binding;ion binding;metal ion binding;nucleic acid binding;nucleic acid binding transcription factor activity;regulatory region DNA binding;regulatory region nucleic acid binding;RNA polymerase II core promoter sequence-specific DNA binding;RNA polymerase II regulatory region DNA binding…	cell part;cytoplasm;intracellular membrane-bounded organelle;intracellular organelle;intracellular organelle part;intracellular part;membrane-bounded organelle;nuclear part;nucleoplasm;nucleus;organelle;organelle part		1.44895	0.0750476	-0.992568	-2.21792	0	0.98609	NaN	0	0	0.994352	NaN	0	I3L2Z5;P56270	MAZ	MYC associated zinc finger protein (Fragment);Myc-associated zinc finger protein
16.1823	18.1275	15.784	15.6588	15.4584	15.3839	15.5241	15.4464	14.9464	NaN	NaN	NaN	NaN	NaN	NaN					acute inflammatory response;acute-phase response;behavior;biological regulation;carboxylic acid metabolic process;cellular chemical homeostasis;cellular homeostasis;cellular ion homeostasis;cellular ketone metabolic process;cellular metabolic process;cellular process;cellular response to amine stimulus;cellular response to catecholamine stimulus;cellular response to chemical stimulus;cellular res…	binding;cytokine activity;cytokine receptor binding;growth factor receptor binding;interleukin-1 receptor antagonist activity;interleukin-1 receptor binding;interleukin-1 Type I receptor antagonist activity;interleukin-1 Type II receptor antagonist activity;interleukin-1, Type I receptor binding;interleukin-1, Type II receptor binding;protein binding;receptor antagonist activity;receptor binding;…	cell part;cytoplasm;extracellular membrane-bounded organelle;extracellular organelle;extracellular region part;extracellular space;extracellular vesicular exosome;intracellular;intracellular part;membrane;membrane-bounded organelle;membrane-bounded vesicle;organelle;plasma membrane;vesicle		0.861903	0.157084	-0.984935	-1.45965	0	0.984988	NaN	0	0	0.986646	NaN	0	P18510	IL1RN	Interleukin-1 receptor antagonist protein
12.4157	12.8284	12.1596	12.2236	12.0837	12.2674	10.1566	11.2283	12.6806	12.3573	12.4494	12.7816	12.5749	12.3819	12.247					activation of MAPK activity;axon guidance;biological adhesion;biological regulation;blood coagulation;cell adhesion;cell chemotaxis;cell migration;cell motility;cell surface receptor linked signaling pathway;cell-matrix adhesion;cell-substrate adhesion;cellular component movement;cellular component organization;cellular component organization at cellular level;cellular component organization or b…	binding;cation binding;collagen binding;enzyme binding;ion binding;metal ion binding;phosphatase binding;protein binding;protein phosphatase binding	acrosomal vesicle;adherens junction;alpha1-beta1 integrin complex;anchoring junction;basal part of cell;cell junction;cell part;cell projection;cell surface;cell-substrate adherens junction;cell-substrate junction;cytoplasmic membrane-bounded vesicle;cytoplasmic part;cytoplasmic vesicle;external side of plasma membrane;extracellular membrane-bounded organelle;extracellular organelle;extracellular…	Arrhythmogenic right ventricular cardiomyopathy (ARVC);Dilated cardiomyopathy;ECM-receptor interaction;Focal adhesion;Hematopoietic cell lineage;Hypertrophic cardiomyopathy (HCM);Regulation of actin cytoskeleton	0.989285	0.134564	-0.972802	-1.60727	0.0011899	1	-0.000575066	-0.00221547	0.183835	0.571789	0.0895298	0.308246	P56199	ITGA1	Integrin alpha-1
14.5828	14.304	14.1258	13.8566	13.1231	13.7372	13.0856	13.0984	11.1436	12.4878	NaN	12.1471	12.6821	11.763	11.4846	+		+	IR_Ctrl;shC8_Ctrl	ATP metabolic process;biological regulation;cell differentiation;cell proliferation;cellular component organization;cellular component organization at cellular level;cellular component organization or biogenesis;cellular component organization or biogenesis at cellular level;cellular developmental process;cellular metabolic process;cellular nitrogen compound metabolic process;cellular process;cel…	adenyl nucleotide binding;adenyl ribonucleotide binding;ATP binding;ATPase activity;ATPase activity, coupled;binding;catalytic activity;cation binding;hydrolase activity;hydrolase activity, acting on acid anhydrides;hydrolase activity, acting on acid anhydrides, in phosphorus-containing anhydrides;ion binding;magnesium ion binding;metal ion binding;microtubule-severing ATPase activity;nucleoside-…	cell part;chromosome;cytoplasm;extracellular membrane-bounded organelle;extracellular organelle;extracellular region part;extracellular vesicular exosome;intracellular membrane-bounded organelle;intracellular non-membrane-bounded organelle;intracellular organelle;intracellular organelle part;intracellular part;membrane-bounded organelle;membrane-bounded vesicle;non-membrane-bounded organelle;nucl…		2.31212	0.02225	-0.956247	-2.98529	0.132205	0.761806	-0.203479	-0.305355	3.47373	0	-2.19814	-5.48232	Q6PIW4	FIGNL1	Fidgetin-like protein 1
11.5245	11.8522	12.0722	NaN	11.313	10.2605	10.8293	11.0396	11.1178	10.5904	10.0914	10.2131	11.0795	10.6965	10.5883	+		+	IR_Ctrl;shC8_Ctrl			cell part;integral to membrane;intrinsic to membrane;membrane part		1.6352	0.0593459	-0.955737	-2.41504	0.0473687	0.920931	-0.0444653	-0.104505	2.27248	0.00272204	-1.17199	-3.35441	Q9BRR3	PGAP4	Post-GPI attachment to proteins factor 4
15.5227	16.2401	17.7243	16.2748	15.8699	16.2493	16.6412	16.0334	15.6419	15.0776	15.448	15.3324	15.2999	15.4832	13.16			+	shC8_Ctrl	acetyl-CoA catabolic process;acetyl-CoA metabolic process;biological regulation;catabolic process;cellular catabolic process;cellular metabolic process;cellular process;cellular response to chemical stimulus;cellular response to hypoxia;cellular response to oxygen levels;cellular response to stimulus;cellular response to stress;coenzyme catabolic process;coenzyme metabolic process;cofactor catabo…	binding;catalytic activity;cation binding;cofactor binding;electron carrier activity;heme binding;ion binding;iron ion binding;metal ion binding;oxidoreductase activity;oxidoreductase activity, acting on the CH-CH group of donors;quinone binding;succinate dehydrogenase activity;tetrapyrrole binding;transition metal ion binding;ubiquinone binding	cell part;cytoplasmic part;envelope;fumarate reductase complex;integral to membrane;intracellular membrane-bounded organelle;intracellular organelle;intracellular organelle part;intracellular part;intrinsic to membrane;macromolecular complex;membrane;membrane part;membrane-bounded organelle;mitochondrial envelope;mitochondrial inner membrane;mitochondrial membrane;mitochondrial membrane part;mito…	Alzheimer's disease;Citrate cycle (TCA cycle);Huntington's disease;Oxidative phosphorylation;Parkinson's disease	0.194174	0.642241	-0.242061	-0.409639	0.362693	0.447455	0.570282	0.740208	1.18271	0.014386	-1.62161	-1.97399	E9PK73;G3V173;H0YD96;H3BRW5;O14521	SDHD;SDHD;SDHD;;SDHD	Succinate dehydrogenase [ubiquinone] cytochrome b small subunit;Succinate dehydrogenase [ubiquinone] cytochrome b small subunit;Succinate dehydrogenase [ubiquinone] cytochrome b small subunit;Succinate dehydrogenase [ubiquinone] cytochrome b small subunit;Succinate dehydrogenase [ubiquinone] cytochrome b small subunit, mitochondrial
12.8586	12.5227	12.4151	12.1089	11.5788	11.154	11.4023	11.9618	9.15937	11.9862	11.6715	11.8085	11.5378	11.0054	11.2714	+		+	IR_Ctrl;shC8_Ctrl	anatomical structure development;biological regulation;cell cycle checkpoint;cell development;cellular component organization;cellular component organization at cellular level;cellular component organization or biogenesis;cellular component organization or biogenesis at cellular level;cellular developmental process;cellular macromolecule metabolic process;cellular metabolic process;cellular nitro…	binding;damaged DNA binding;DNA binding;nucleic acid binding	cell part;cytoplasm;cytoplasmic part;Fanconi anaemia nuclear complex;intracellular membrane-bounded organelle;intracellular non-membrane-bounded organelle;intracellular organelle;intracellular organelle part;intracellular part;macromolecular complex;membrane;membrane-bounded organelle;mitochondrion;non-membrane-bounded organelle;nuclear part;nucleolus;nucleoplasm;nucleoplasm part;organelle;organe…		2.21814	0.0242941	-0.952125	-2.88734	0.241361	0.578653	-0.466741	-0.532956	2.44068	0.00189255	-1.07058	-3.22604	A0A8Q3SJ04;A0A8Q3WLH9;A0A8Q3WMK6;C9JSE3;O15287	FANCG	FA complementation group G;FA complementation group G;FA complementation group G;Fanconi anemia group G protein (Fragment);Fanconi anemia group G protein
18.3335	20.4026	19.2123	19.2894	18.0539	16.9936	18.7153	19.6681	17.9727	18.7562	18.6006	18.4723	20.237	19.5689	18.0015					cellular process;microtubule-based process	binding;catalytic activity;GTP binding;GTPase activity;guanyl nucleotide binding;guanyl ribonucleotide binding;hydrolase activity;hydrolase activity, acting on acid anhydrides;hydrolase activity, acting on acid anhydrides, in phosphorus-containing anhydrides;nucleoside-triphosphatase activity;nucleotide binding;purine nucleotide binding;purine ribonucleoside triphosphate binding;purine ribonucleo…	cell part;cytoplasm;cytoskeletal part;intracellular organelle part;intracellular part;macromolecular complex;microtubule;organelle part;protein complex		0.646982	0.220541	-0.951706	-1.18301	0.433177	0.397035	-0.62675	-0.852948	0.13662	0.563493	-0.239521	-0.314115	Q9H853	TUBA4B	Putative tubulin-like protein alpha-4B
15.782	14.8237	14.52	14.8697	13.7924	14.5488	14.2387	13.7085	14.3374	14.1876	14.2835	14.1224	14.7135	14.0338	13.731	+		+	IR_Ctrl;shC8_Ctrl		protein binding transcription factor activity;RNA polymerase II transcription cofactor activity;RNA polymerase II transcription factor binding transcription factor activity;transcription cofactor activity;transcription factor binding transcription factor activity	cell part;intracellular membrane-bounded organelle;intracellular organelle;intracellular organelle part;intracellular part;macromolecular complex;mediator complex;membrane-bounded organelle;nuclear part;nucleoplasm part;nucleus;organelle;organelle part;protein complex		1.48198	0.0739906	-0.926735	-2.12517	0.188295	0.724569	0.119314	0.344818	1.32476	0.015838	-0.848685	-1.92349	A0JLT2;J3KR33	MED19	Mediator of RNA polymerase II transcription subunit 19
16.1032	16.1223	16.1883	16.0201	14.927	15.1241	15.1011	15.5833	14.0017	15.5624	14.1171	15.0873	15.5767	16.3185	15.4736	+		+	IR_Ctrl;shC8_Ctrl	biological adhesion;biological regulation;cell adhesion;cell adhesion mediated by integrin;cell differentiation;cell-matrix adhesion;cell-substrate adhesion;cellular component organization;cellular component organization at cellular level;cellular component organization or biogenesis;cellular component organization or biogenesis at cellular level;cellular developmental process;cellular process;de…	binding;carbohydrate binding;cargo receptor activity;extracellular matrix binding;glycosaminoglycan binding;heparin binding;integrin binding;pattern binding;polysaccharide binding;protein binding;protein complex binding;receptor activity;receptor binding;scavenger receptor activity	alphav-beta3 integrin-vitronectin complex;blood microparticle;cell part;extracellular matrix;extracellular membrane-bounded organelle;extracellular organelle;extracellular region;extracellular region part;extracellular space;extracellular vesicular exosome;macromolecular complex;membrane part;membrane-bounded organelle;membrane-bounded vesicle;organelle;plasma membrane part;protein complex;protei…	ECM-receptor interaction;Focal adhesion	3.16438	0.0116923	-0.924609	-3.78257	1.00865	0.224502	-1.05363	-1.70253	0.97648	0.0455631	-0.494466	-1.37473	P04004	VTN	Vitronectin
13.3663	13.7326	12.3447	13.5055	12.9731	11.2041	12.7698	NaN	12.9493	13.6727	13.7955	14.0679	13.41	NaN	13.364					biological regulation;cell surface receptor linked signaling pathway;cellular macromolecule metabolic process;cellular metabolic process;cellular process;cellular protein metabolic process;cellular response to chemical stimulus;cellular response to cytokine stimulus;cellular response to interferon-gamma;cellular response to organic substance;cellular response to stimulus;cytokine-mediated signali…	acid-amino acid ligase activity;androgen receptor binding;binding;catalytic activity;cation binding;enzyme binding;histone acetyltransferase binding;hormone receptor binding;ion binding;ligase activity;ligase activity, forming carbon-nitrogen bonds;metal ion binding;nuclear hormone receptor binding;protein binding;receptor binding;small conjugating protein ligase activity;steroid hormone receptor…	cell part;cytoplasm;cytoplasmic part;cytosol;Golgi apparatus;intracellular membrane-bounded organelle;intracellular non-membrane-bounded organelle;intracellular organelle;intracellular organelle part;intracellular part;membrane-bounded organelle;non-membrane-bounded organelle;nuclear part;nucleolus;nucleoplasm;nucleus;organelle;organelle part;perinuclear region of cytoplasm		0.74401	0.194196	-0.921631	-1.33167	0.151531	0.75418	-0.141481	-0.315532	0.397491	0.212459	0.376651	0.73854	E9PP83;Q6AZZ1	TRIM68	Tripartite motif containing 68 (Fragment);E3 ubiquitin-protein ligase TRIM68
21.3789	17.5254	19.1999	17.2263	17.1733	18.7634	19.1586	16.5505	18.6949	19.4673	20.3454	20.9771	17.0343	18.0792	20.3886					cellular component organization;cellular component organization at cellular level;cellular component organization or biogenesis;cellular component organization or biogenesis at cellular level;cellular process;cytoplasmic microtubule organization;cytoskeleton organization;metabolic process;microtubule cytoskeleton organization;microtubule severing;microtubule-based process;organelle organization	adenyl nucleotide binding;adenyl ribonucleotide binding;ATP binding;ATPase activity;ATPase activity, coupled;binding;catalytic activity;hydrolase activity;hydrolase activity, acting on acid anhydrides;hydrolase activity, acting on acid anhydrides, in phosphorus-containing anhydrides;microtubule-severing ATPase activity;nucleoside-triphosphatase activity;nucleotide binding;purine nucleotide bindin…	cell part;cytoplasm;cytoskeletal part;intracellular membrane-bounded organelle;intracellular organelle;intracellular organelle part;intracellular part;macromolecular complex;membrane-bounded organelle;microtubule;nucleus;organelle;organelle part;protein complex		0.347006	0.40866	-0.921175	-0.74309	0.120323	0.762438	0.382756	0.299951	0.077349	0.713776	0.287166	0.200062	A0A8I5KR90;A0A8I5QL41;K7EIJ8;K7EM02;K7EPQ6;Q8IYT4	KATNAL2	Katanin catalytic subunit A1 like 2;Katanin p60 ATPase-containing subunit A-like 2;Katanin p60 ATPase-containing subunit A-like 2;Katanin catalytic subunit A1 like 2 (Fragment);Katanin catalytic subunit A1 like 2;Katanin p60 ATPase-containing subunit A-like 2
14.9194	NaN	NaN	13.7648	13.5392	13.0018	13.4255	13.72	NaN	NaN	NaN	NaN	NaN	NaN	NaN					actin cytoskeleton organization;actin filament organization;actin filament-based process;actin nucleation;biological regulation;cellular component organization;cellular component organization at cellular level;cellular component organization or biogenesis;cellular component organization or biogenesis at cellular level;cellular process;cytoskeleton organization;organelle organization;positive regu…		actin filament;adherens junction;anchoring junction;cell junction;cell part;cytoplasm;cytoskeletal part;intracellular membrane-bounded organelle;intracellular organelle;intracellular organelle part;intracellular part;macromolecular complex;membrane;membrane-bounded organelle;nucleus;organelle;organelle part;plasma membrane;protein complex		1.02633	0.126982	-0.920443	-1.76643	NaN	1	0	NaN	0	0.990917	NaN	0	H0YM30;Q68DA7	FMN1	Formin 1;Formin-1
14.2818	14.6093	13.5868	13.798	13.1659	13.1938	13.397	12.8521	12.6626	13.1981	12.904	13.253	13.1607	13.2121	13.8199	+		+	IR_Ctrl;shC8_Ctrl	biological regulation;biosynthetic process;carbohydrate metabolic process;carbohydrate transport;cell cycle;cell cycle process;cell surface receptor linked signaling pathway;cellular biosynthetic process;cellular component disassembly;cellular component disassembly at cellular level;cellular component organization;cellular component organization at cellular level;cellular component organization o…	binding;cation binding;ion binding;metal ion binding;nuclear export signal receptor activity;protein binding	cell part;cytoplasm;cytoplasmic part;cytosol;intracellular membrane-bounded organelle;intracellular organelle;intracellular organelle part;intracellular part;macromolecular complex;membrane;membrane part;membrane-bounded organelle;nuclear membrane;nuclear part;nuclear pore;nucleoplasm;nucleus;organelle;organelle membrane;organelle part;pore complex;protein complex	RNA transport	1.9243	0.0496699	-0.916773	-2.56508	0.973579	0.249896	-0.439853	-1.35939	1.35853	0.0173468	-0.707574	-1.87163	O15504	NUP42	Nucleoporin NUP42
11.9618	13.1861	13.0205	NaN	12.4064	12.2821	12.3001	10.2872	12.7969	12.6669	12.7569	12.7395	12.4459	12.924	NaN					biological regulation;biosynthetic process;cellular biosynthetic process;cellular macromolecule biosynthetic process;cellular macromolecule metabolic process;cellular metabolic process;cellular nitrogen compound metabolic process;cellular process;macromolecule biosynthetic process;macromolecule metabolic process;metabolic process;nitrogen compound metabolic process;nucleic acid metabolic process;…	binding;cation binding;DNA binding;ion binding;metal ion binding;nucleic acid binding;protein binding transcription factor activity;transcription coactivator activity;transcription cofactor activity;transcription factor binding transcription factor activity	cell part;cytoplasm;intracellular membrane-bounded organelle;intracellular organelle;intracellular organelle part;intracellular part;membrane-bounded organelle;nuclear part;nucleoplasm;nucleus;organelle;organelle part		0.612477	0.23266	-0.90386	-1.15169	0.0914315	0.886206	0.0370601	0.151615	0.0159631	0.956482	-0.0196416	-0.0386652	Q5JTV1;Q9UKD1	GMEB2	Glucocorticoid modulatory element binding protein 2;Glucocorticoid modulatory element-binding protein 2
15.5766	15.4408	14.5635	15.1138	13.5863	14.3845	14.6788	14.4299	14.3816	14.6368	14.9004	15.1656	14.9607	15.1437	15.3895	+			IR_Ctrl	biological regulation;biosynthetic process;cell cycle checkpoint;cellular biosynthetic process;cellular macromolecule biosynthetic process;cellular macromolecule metabolic process;cellular metabolic process;cellular nitrogen compound metabolic process;cellular process;cellular protein metabolic process;cellular response to abiotic stimulus;cellular response to ionizing radiation;cellular response…		cell part;checkpoint clamp complex;chromosomal part;cytoplasm;intracellular membrane-bounded organelle;intracellular non-membrane-bounded organelle;intracellular organelle;intracellular organelle part;intracellular part;macromolecular complex;membrane-bounded organelle;non-membrane-bounded organelle;nuclear chromosome part;nuclear part;nucleolus;nucleoplasm;nucleus;organelle;organelle part;protei…		1.48585	0.075037	-0.903811	-2.11683	1.63262	0.200785	-0.52525	-1.99866	0.0122663	0.974324	-0.00880337	-0.0257477	O60921	HUS1	Checkpoint protein HUS1
16.5212	16.009	15.9421	15.9897	14.7309	15.4047	15.7981	14.9219	15.3033	15.629	14.9209	16.0115	13.7895	14.7523	15.4162	+		+	IR_Ctrl;shC8_Ctrl			cell part;cytoplasmic part;integral to membrane;intracellular membrane-bounded organelle;intracellular organelle;intracellular organelle part;intracellular part;intrinsic to membrane;membrane;membrane part;membrane-bounded organelle;mitochondrial membrane;mitochondrial outer membrane;mitochondrial part;mitochondrion;organelle;organelle membrane;organelle outer membrane;organelle part;outer membra…		1.76295	0.0549275	-0.90158	-2.39398	0.193085	0.661777	0.292015	0.423807	1.19446	0.0167569	-1.12311	-1.88645	P57105	SYNJ2BP	Synaptojanin-2-binding protein
13.9829	16.8508	NaN	14.8515	14.3079	NaN	13.8206	14.895	15.1329	15.1527	15.7291	15.921	15.9302	15.022	15.7592							cell part;cytoplasm;intracellular membrane-bounded organelle;intracellular organelle;intracellular part;membrane;membrane-bounded organelle;nucleus;organelle		0.417949	0.350783	-0.887239	-0.883603	0.469144	0.426246	-0.319882	-0.79362	0.226364	0.370031	0.429697	0.502673	H7C4M0;Q4L180	FILIP1L	Filamin A interacting protein 1 like;Filamin A-interacting protein 1-like
14.1108	13.7414	13.4985	13.563	13.2541	12.4187	12.5549	13.1409	14.1003	14.1518	13.9597	13.9721	14.1535	14.0877	14.2753	+		+	IR_Ctrl;shC8_Ctrl			cell part;cytoskeleton;intracellular non-membrane-bounded organelle;intracellular organelle;intracellular part;non-membrane-bounded organelle;organelle		1.91895	0.0521481	-0.886284	-2.53543	0.230968	0.787015	-0.0515724	-0.272824	1.39197	0.0309621	0.393727	1.56665	Q9BZ67	FRMD8	FERM domain-containing protein 8
15.5191	14.5936	13.9385	14.6375	NaN	NaN	13.794	NaN	14.5549	14.255	13.9145	14.1301	14.6227	14.652	14.8024						catalytic activity;methyltransferase activity;RNA methyltransferase activity;rRNA (adenine) methyltransferase activity;rRNA methyltransferase activity;S-adenosylmethionine-dependent methyltransferase activity;transferase activity;transferase activity, transferring one-carbon groups			0	0.991779	-0.878156	0	0.62257	0.364812	-0.310361	-0.935022	0.126867	0.628264	-0.12034	-0.264052	H0Y6Y0;Q1RMZ1	BMT2	Base methyltransferase of 25S rRNA 2 homolog (Fragment);S-adenosylmethionine sensor upstream of mTORC1
NaN	12.7856	NaN	13.4071	12.2204	NaN	NaN	NaN	14.9467	15.0204	14.4563	14.6775	14.6322	15.034	14.7536			+	shC8_Ctrl	acidic amino acid transport;amine transport;amino acid import;amino acid transport;anion transport;aspartate transport;biological regulation;carboxylic acid transport;cell communication;cell-cell signaling;cellular component assembly;cellular component organization;cellular component organization or biogenesis;cellular process;cysteine transport;D-amino acid transport;D-aspartate import;D-asparta…	acidic amino acid transmembrane transporter activity;active transmembrane transporter activity;amine binding;amine transmembrane transporter activity;amino acid binding;amino acid transmembrane transporter activity;anion transmembrane transporter activity;anion:cation symporter activity;binding;carboxylic acid binding;carboxylic acid transmembrane transporter activity;cation transmembrane transpo…	apical plasma membrane;cell part;extracellular membrane-bounded organelle;extracellular organelle;extracellular region part;extracellular vesicular exosome;integral to membrane;integral to plasma membrane;intrinsic to membrane;intrinsic to plasma membrane;membrane;membrane part;membrane-bounded organelle;membrane-bounded vesicle;organelle;plasma membrane;plasma membrane part;vesicle	Protein digestion and absorption	0	0.989898	-0.875906	0	0.0646322	0.909347	0.0334607	0.118448	2.70271	0.00119737	1.678	5.03312	P43005	SLC1A1	Excitatory amino acid transporter 3
16.8299	NaN	16.7916	16.5416	15.578	15.458	NaN	16.5094	16.1495	NaN	NaN	16.705	16.5905	16.109	16.7985					biosynthetic process;cellular biosynthetic process;cellular metabolic process;cellular nitrogen compound biosynthetic process;cellular nitrogen compound metabolic process;cellular process;CTP biosynthetic process;CTP metabolic process;GTP biosynthetic process;GTP metabolic process;heterocycle biosynthetic process;heterocycle metabolic process;metabolic process;nitrogen compound metabolic process;…	adenyl nucleotide binding;adenyl ribonucleotide binding;ATP binding;binding;catalytic activity;cation binding;ion binding;kinase activity;metal ion binding;nucleobase-containing compound kinase activity;nucleoside diphosphate kinase activity;nucleotide binding;phosphotransferase activity, phosphate group as acceptor;purine nucleotide binding;purine ribonucleoside triphosphate binding;purine ribon…	cell part;extracellular membrane-bounded organelle;extracellular organelle;extracellular region part;extracellular vesicular exosome;intracellular membrane-bounded organelle;intracellular organelle;intracellular part;membrane-bounded organelle;membrane-bounded vesicle;nucleus;organelle;vesicle		1.19111	0.110681	-0.872581	-1.96364	0	0.987238	-0.401234	0	0.370755	0.311942	-0.17026	-0.574245	O60361	NME2P1	Putative nucleoside diphosphate kinase
14.0799	14.3465	14.3484	13.8345	13.3232	13.0144	13.2873	13.508	12.6482	13.3037	13.7271	13.4593	13.4286	13.2692	13.1982	+		+	IR_Ctrl;shC8_Ctrl	biological regulation;biosynthetic process;cell cycle;cell surface receptor linked signaling pathway;cellular biosynthetic process;cellular macromolecule biosynthetic process;cellular macromolecule metabolic process;cellular metabolic process;cellular nitrogen compound metabolic process;cellular process;cellular response to stimulus;macromolecule biosynthetic process;macromolecule metabolic proce…	binding;DNA binding;histone acetyl-lysine binding;histone binding;nucleic acid binding;p53 binding;protein binding;protein binding transcription factor activity;regulatory region DNA binding;regulatory region nucleic acid binding;transcription coactivator activity;transcription cofactor activity;transcription corepressor activity;transcription factor binding;transcription factor binding transcrip…	cell part;cytoplasm;intracellular membrane-bounded organelle;intracellular organelle;intracellular part;membrane-bounded organelle;nucleus;organelle		2.79319	0.0215814	-0.869106	-3.34388	0.156652	0.761784	-0.112511	-0.301743	2.96998	0.00173554	-0.813476	-3.4132	A0AA34QVS2;A0AA34QW01;Q9NPI1	BRD7	Bromodomain containing 7;Bromodomain containing 7;Bromodomain-containing protein 7
15.9391	16.8696	16.1643	15.4552	15.1734	15.1472	15.6061	15.0467	15.2949	14.888	14.6341	15.3106	14.8046	14.67	15.6409	+		+	IR_Ctrl;shC8_Ctrl	apoptosis;biological regulation;biosynthetic process;cell cycle;cell cycle process;cell death;cell proliferation;cell surface receptor linked signaling pathway;cellular biosynthetic process;cellular macromolecule biosynthetic process;cellular macromolecule metabolic process;cellular metabolic process;cellular nitrogen compound metabolic process;cellular process;cellular response to stimulus;death…	binding;DNA binding;nucleic acid binding;nucleic acid binding transcription factor activity;protein binding;protein binding transcription factor activity;protein domain specific binding;sequence-specific DNA binding RNA polymerase II transcription factor activity;sequence-specific DNA binding transcription factor activity;transcription coactivator activity;transcription cofactor activity;transcri…	cell part;intracellular organelle part;intracellular part;macromolecular complex;nuclear part;nucleoplasm;nucleoplasm part;organelle part;protein complex;transcription factor complex	Cell cycle;TGF-beta signaling pathway	1.45246	0.0814393	-0.863723	-2.06062	0.212039	0.674354	-0.167503	-0.40716	1.44935	0.0110477	-1.00054	-2.12678	F5H452;Q14186;Q5JSB5;Q5JSB6	TFDP1	Transcription factor Dp-1;Transcription factor Dp-1;Transcription factor Dp-1 (Fragment);Transcription factor Dp-1 (Fragment)
14.1069	14.1613	13.9163	14.0407	13.5099	12.8559	12.4715	13.9399	NaN	12.3553	12.993	13.0313	12.5506	12.7513	13.1707	+		+	IR_Ctrl;shC8_Ctrl	adult behavior;anatomical structure development;anatomical structure formation involved in morphogenesis;anatomical structure morphogenesis;artery smooth muscle contraction;axoneme assembly;behavior;biological regulation;brain morphogenesis;cartilage development;cell differentiation;cell part morphogenesis;cell projection assembly;cell projection morphogenesis;cell projection organization;cellula…	binding;protein binding;repressing transcription factor binding;RNA polymerase II repressing transcription factor binding;RNA polymerase II transcription factor binding;transcription factor binding	BBSome;cell part;cell projection;cell projection membrane;cell projection part;cilium;cilium membrane;cilium part;cytoplasmic part;cytosol;intracellular organelle part;intracellular part;macromolecular complex;membrane;membrane part;motile cilium;organelle part;plasma membrane part;protein complex		1.38683	0.0902239	-0.861974	-1.99346	0.28472	0.592056	-0.201803	-0.523025	3.67046	0.000821918	-1.18034	-4.74342	A0A804HHV5;A0A804HI33;A0A804HIE1;A0A804HIK5;A0A804HJ30;A0A804HJQ5;A0A804HJU2;A0A804HJV0;A0A804HJV2;A0A804HK25;A0A804HK50;A0A804HKF2;A0A804HKL9;H3BRL0;Q9BXC9	BBS2;BBS2;BBS2;BBS2;BBS2;BBS2;;BBS2;BBS2;BBS2;BBS2;BBS2;BBS2;BBS2;BBS2	Bardet-Biedl syndrome 2;Bardet-Biedl syndrome 2;Bardet-Biedl syndrome 2 protein homolog;Bardet-Biedl syndrome 2;Bardet-Biedl syndrome 2 protein homolog;Bardet-Biedl syndrome 2;Ciliary BBSome complex subunit 2 C-terminal domain-containing protein (Fragment);Bardet-Biedl syndrome 2 protein homolog;Bardet-Biedl syndrome 2 protein homolog;Bardet-Biedl syndrome 2;Bardet-Biedl syndrome 2;Bardet-Biedl s…
17.8274	16.9026	NaN	17.1726	16.5313	15.8329	16.2402	17.1762	16.099	17.5741	17.2633	17.3595	16.5773	16.7888	17.4675							extracellular region		1.05189	0.126361	-0.855722	-1.69197	0.0533149	0.9051	-0.0694908	-0.125309	0.304775	0.316391	-0.2526	-0.568948	A6QRH7;D3DWX8;P98173;Q5HY75	FAM3A	FAM3 metabolism regulating signaling molecule A (Fragment);FAM3 metabolism regulating signaling molecule A;Protein FAM3A;FAM3 metabolism regulating signaling molecule A
16.007	15.8691	15.7364	16.4303	14.6124	15.5193	14.9667	15.5593	14.9748	15.711	16.0306	15.9736	15.8836	12.6757	15.1831	+		+	IR_Ctrl;shC8_Ctrl	actin filament-based movement;actin filament-based process;actin-mediated cell contraction;actin-myosin filament sliding;biological adhesion;biological regulation;blood coagulation;cell activation;cell adhesion;cell communication;cell junction assembly;cell junction organization;cell projection assembly;cell projection organization;cell-cell signaling;cell-substrate junction assembly;cellular che…	binding;calcium ion binding;cation binding;cytoskeletal protein binding;FATZ binding;identical protein binding;integrin binding;ion binding;ion channel binding;ligand-dependent nuclear receptor transcription coactivator activity;metal ion binding;protein binding;protein binding transcription factor activity;protein complex binding;protein dimerization activity;protein domain specific binding;rece…	actin filament;adherens junction;anchoring junction;cell cortex part;cell junction;cell part;cell projection;cell projection part;cell-substrate adherens junction;cell-substrate junction;contractile fiber part;cortical actin cytoskeleton;cortical cytoskeleton;cytoplasmic membrane-bounded vesicle lumen;cytoplasmic part;cytoplasmic vesicle part;cytoskeletal part;cytoskeleton;cytosol;dendritic spine…	Adherens junction;Amoebiasis;Arrhythmogenic right ventricular cardiomyopathy (ARVC);Focal adhesion;Leukocyte transendothelial migration;Regulation of actin cytoskeleton;Systemic lupus erythematosus;Tight junction	1.6727	0.0632335	-0.846264	-2.26629	0.277074	0.527793	0.6431	0.612661	0.661605	0.0654783	-1.08171	-1.22073	A0A494C1A0;A0A804HI95;P35609	ACTN2	Actinin alpha 2 (Fragment);Actinin alpha 2;Alpha-actinin-2
16.1351	16.3576	16.3365	16.083	15.4585	15.1293	15.5504	15.3919	15.4629	15.4819	14.7053	15.39	15.4417	15.3901	15.476	+		+	IR_Ctrl;shC8_Ctrl	actin cytoskeleton organization;actin filament-based process;cellular component organization;cellular component organization at cellular level;cellular component organization or biogenesis;cellular component organization or biogenesis at cellular level;cellular process;cytoskeleton organization;organelle organization	binding;lipid binding	cell part;cytoplasm;cytoskeleton;intracellular membrane-bounded organelle;intracellular non-membrane-bounded organelle;intracellular organelle;intracellular part;membrane-bounded organelle;non-membrane-bounded organelle;nucleus;organelle	Regulation of actin cytoskeleton;Shigellosis	3.50707	0.0138182	-0.845526	-3.94829	0.421127	0.495203	-0.207731	-0.658562	4.48415	0.000754717	-0.803603	-4.65139	P60673	PFN3	Profilin-3
NaN	13.8174	12.4378	13.1717	NaN	12.0929	NaN	12.5015	13.1714	13.6404	14.1016	13.5808	14.1176	14.2834	14.3565			+	shC8_Ctrl	biological adhesion;biological regulation;catabolic process;cell adhesion;cellular catabolic process;cellular component organization;cellular component organization or biogenesis;cellular macromolecule metabolic process;cellular membrane organization;cellular metabolic process;cellular nitrogen compound catabolic process;cellular nitrogen compound metabolic process;cellular process;cellular prote…	binding;calcium channel inhibitor activity;calcium channel regulator activity;calcium oxalate binding;cation binding;channel inhibitor activity;channel regulator activity;endopeptidase inhibitor activity;endopeptidase regulator activity;enzyme inhibitor activity;enzyme regulator activity;heme binding;identical protein binding;IgA binding;immunoglobulin binding;ion binding;ion channel inhibitor ac…	blood microparticle;cell part;cell surface;extracellular membrane-bounded organelle;extracellular organelle;extracellular region;extracellular region part;extracellular space;extracellular vesicular exosome;intracellular membrane-bounded organelle;intracellular organelle;intracellular part;membrane;membrane-bounded organelle;membrane-bounded vesicle;organelle;plasma membrane;vesicle		0.670928	0.217583	-0.845081	-1.32755	0.690928	0.303827	-0.446763	-1.10122	1.21026	0.0178376	0.942298	1.9128	P02760	AMBP	Protein AMBP
16.1858	17.387	NaN	17.3585	16.4361	15.6992	16.0893	16.3432	16.3406	16.3956	16.1041	16.2552	15.8685	16.3709	16.317			+	shC8_Ctrl	actin cytoskeleton organization;actin filament organization;actin filament-based process;anatomical structure morphogenesis;biological adhesion;cell adhesion;cell communication;cell migration;cell motility;cell-cell adhesion;cell-cell signaling;cellular component movement;cellular component organization;cellular component organization at cellular level;cellular component organization or biogenesi…	binding;calcium ion binding;cation binding;ion binding;metal ion binding	adherens junction;anchoring junction;cell junction;cell part;cell projection;cell-cell junction;cell-substrate adherens junction;cell-substrate junction;cytoplasmic part;extracellular membrane-bounded organelle;extracellular organelle;extracellular region part;extracellular vesicular exosome;filopodium;focal adhesion;integral to membrane;integral to plasma membrane;intracellular membrane-bounded …		1.08735	0.125922	-0.83515	-1.72466	0.195381	0.760574	0.0772344	0.303847	1.08305	0.0258385	-0.774219	-1.69229	Q14517	FAT1	Protocadherin Fat 1
13.935	13.7112	13.7995	13.5057	12.9194	12.7836	12.9537	12.9574	12.7811	12.6714	12.9025	11.9996	12.336	12.6537	12.7714	+		+	IR_Ctrl;shC8_Ctrl	anatomical structure development;biological regulation;cellular macromolecule metabolic process;cellular metabolic process;cellular process;cellular protein metabolic process;developmental process;macromolecule metabolic process;macromolecule modification;metabolic process;multicellular organismal development;multicellular organismal process;negative regulation of biological process;negative regu…		cell body;cell part;chromatin;chromosomal part;Cul3-RING ubiquitin ligase complex;cullin-RING ubiquitin ligase complex;cytoplasm;cytoskeleton;intracellular membrane-bounded organelle;intracellular non-membrane-bounded organelle;intracellular organelle;intracellular organelle part;intracellular part;macromolecular complex;membrane-bounded organelle;neuronal cell body;non-membrane-bounded organelle…		3.81994	0.0178824	-0.834334	-4.19475	0.78111	0.302625	0.344829	1.10354	3.25138	0.0011122	-1.29769	-4.39495	O14682	ENC1	Ectoderm-neural cortex protein 1
15.5809	15.6991	15.7218	15.4131	14.9611	15.1024	14.1431	14.8854	14.8289	15.5745	15.318	15.9834	16.06	15.4446	16.1187	+		+	IR_Ctrl;shC8_Ctrl	apoptosis;biological regulation;biosynthetic process;cell death;cell differentiation;cellular biosynthetic process;cellular component organization;cellular component organization at cellular level;cellular component organization or biogenesis;cellular component organization or biogenesis at cellular level;cellular developmental process;cellular macromolecule biosynthetic process;cellular macromol…	adenyl nucleotide binding;adenyl ribonucleotide binding;ATP binding;binding;calmodulin-dependent protein kinase activity;cAMP response element binding protein binding;catalytic activity;enzyme binding;GTPase binding;identical protein binding;kinase activity;leucine zipper domain binding;LRR domain binding;nucleotide binding;phosphotransferase activity, alcohol group as acceptor;protein binding;pr…	cell part;cytoplasm;intracellular membrane-bounded organelle;intracellular organelle;intracellular organelle part;intracellular part;membrane part;membrane raft;membrane-bounded organelle;nuclear body;nuclear part;nucleoplasm part;nucleus;organelle;organelle part;PML body	Bladder cancer;Pathways in cancer	1.9834	0.0520755	-0.830729	-2.54797	1.29186	0.222384	-0.661199	-1.84194	0.884034	0.084688	0.297961	1.10267	O43293	DAPK3	Death-associated protein kinase 3
16.5795	16.528	17.6465	17.532	16.4736	16.325	15.9274	NaN	15.6256	13.5111	15.7278	15.9027	15.4111	16.1111	16.4662			+	shC8_Ctrl	cell cycle;cell cycle process;cellular component organization;cellular component organization at cellular level;cellular component organization or biogenesis;cellular component organization or biogenesis at cellular level;cellular process;cytoskeleton organization;G2/M transition of mitotic cell cycle;microtubule cytoskeleton organization;microtubule nucleation;microtubule-based process;mitotic c…	binding;cytoskeletal protein binding;microtubule binding;protein binding;tubulin binding	cell part;centrosome;cytoplasmic part;cytoskeletal part;cytosol;extracellular membrane-bounded organelle;extracellular organelle;extracellular region part;extracellular vesicular exosome;gamma-tubulin complex;gamma-tubulin large complex;gamma-tubulin ring complex;intracellular non-membrane-bounded organelle;intracellular organelle;intracellular organelle part;intracellular part;macromolecular com…		1.09164	0.12586	-0.829502	-1.72714	0.738258	0.253341	-1.01794	-1.34238	1.59239	0.00829467	-1.09873	-2.32653	Q96RT7	TUBGCP6	Gamma-tubulin complex component 6
NaN	15.5847	NaN	14.6556	13.5088	14.171	15.1738	14.3108	14.8489	14.2194	14.5719	NaN	14.6851	13.6786	NaN						binding;calcium ion binding;calcium-dependent phospholipid binding;cation binding;enzyme inhibitor activity;enzyme regulator activity;ion binding;lipase inhibitor activity;lipid binding;metal ion binding;phospholipase inhibitor activity;phospholipid binding			0.636961	0.228222	-0.829045	-1.2068	0.327693	0.50799	0.364897	0.672361	0.516853	0.107377	-0.938309	-1.19551	H0YNP5	ANXA2	Annexin (Fragment)
16.8322	NaN	17.1107	17.2244	NaN	15.3443	15.582	17.7844	15.9894	NaN	16.4132	NaN	16.5824	16.2563	16.0866			+	shC8_Ctrl	biological regulation;blood coagulation;cAMP catabolic process;cAMP metabolic process;catabolic process;cellular catabolic process;cellular metabolic process;cellular nitrogen compound catabolic process;cellular nitrogen compound metabolic process;cellular process;cellular response to stimulus;cGMP catabolic process;cGMP metabolic process;coagulation;cyclic nucleotide catabolic process;cyclic nuc…	3',5'-cyclic-GMP phosphodiesterase activity;3',5'-cyclic-nucleotide phosphodiesterase activity;adenyl nucleotide binding;adenyl ribonucleotide binding;AMP binding;binding;cAMP binding;catalytic activity;cation binding;cGMP binding;cGMP-stimulated cyclic-nucleotide phosphodiesterase activity;cyclic nucleotide binding;cyclic-nucleotide phosphodiesterase activity;GMP binding;guanyl nucleotide bindin…	cell part;cytoplasmic part;cytosol;intracellular part	Purine metabolism	0.44851	0.332068	-0.81888	-0.924783	0.159973	0.762957	-0.107154	-0.310238	1.79584	0.00825585	-0.747342	-2.60956	A0A1B1UZQ1;A0A3B3IRU7;A0A3B3ISJ6;A0A3B3ITT8;A0A5F9ZHF9;A0A5F9ZI67;A0A7I2V301;A0A7I2V618;A0A7I2YQV2;Q9Y233	PDE10A	Phosphodiesterase;Phosphodiesterase;Phosphodiesterase;Phosphodiesterase;Phosphodiesterase;Phosphodiesterase;Phosphodiesterase 10A (Fragment);Phosphodiesterase 10A (Fragment);Phosphodiesterase;cAMP and cAMP-inhibited cGMP 3',5'-cyclic phosphodiesterase 10A
13.5929	14.276	13.4562	13.6681	13.2164	13.5312	11.798	13.2091	9.99381	12.5092	11.8326	12.7091	12.8368	12.8999	13.1778			+	shC8_Ctrl	acylglycerol catabolic process;acylglycerol metabolic process;biological regulation;biosynthetic process;catabolic process;cellular biosynthetic process;cellular catabolic process;cellular component organization;cellular component organization at cellular level;cellular component organization or biogenesis;cellular component organization or biogenesis at cellular level;cellular lipid catabolic pr…	carboxylic ester hydrolase activity;catalytic activity;hydrolase activity;hydrolase activity, acting on ester bonds;lipase activity;triglyceride lipase activity	cell part;cytoplasmic part;cytosol;endoplasmic reticulum membrane;endoplasmic reticulum part;integral to membrane;intracellular membrane-bounded organelle;intracellular organelle;intracellular organelle part;intracellular part;intrinsic to membrane;lipid particle;membrane;membrane part;membrane-bounded organelle;organelle;organelle membrane;organelle part;plasma membrane		0.969359	0.144949	-0.809645	-1.53381	1.14752	0.20768	-1.46068	-1.975	2.18641	0.00497162	-0.842383	-2.7482	Q96AD5	PNPLA2	Patatin-like phospholipase domain-containing protein 2
12.5027	NaN	11.7053	12.6392	11.798	11.5859	NaN	11.0448	11.9304	NaN	12.2726	12.9203	12.8012	NaN	12.8021			+	shC8_Ctrl					1.02992	0.133989	-0.806186	-1.72425	1.90175	0.271556	-0.73972	-3.11667	0.885963	0.0496854	0.55882	1.41869	C9J6L8	ESPNL	Espin like (Fragment)
18.161	19.1636	17.4527	17.1698	17.1912	17.1637	17.1787	17.1888	16.0042	16.5385	16.2985	18.0173	18.4156	16.5376	17.9151					biological regulation;blood coagulation;coagulation;fibrinolysis;hemostasis;multicellular organismal process;negative regulation of apoptosis;negative regulation of biological process;negative regulation of blood coagulation;negative regulation of catalytic activity;negative regulation of cell death;negative regulation of cellular process;negative regulation of coagulation;negative regulation of …	endopeptidase inhibitor activity;endopeptidase regulator activity;enzyme inhibitor activity;enzyme regulator activity;peptidase inhibitor activity;peptidase regulator activity;serine-type endopeptidase inhibitor activity	cell part;cytoplasm;extracellular region;extracellular region part;extracellular space;intracellular part;membrane;plasma membrane	Amoebiasis	0.922601	0.153684	-0.806174	-1.48121	1.4591	0.252119	-1.44099	-2.39757	0.170228	0.488056	-0.265379	-0.377011	P05120	SERPINB2	Plasminogen activator inhibitor 2
14.2155	NaN	14.6058	13.6319	13.6852	12.6597	13.6946	NaN	14.6708	14.6824	14.7715	15.3758	14.7035	14.9258	15.2748			+	shC8_Ctrl	biological regulation;catabolic process;cellular catabolic process;cellular macromolecule catabolic process;cellular macromolecule metabolic process;cellular metabolic process;cellular process;cellular protein metabolic process;cellular response to chemical stimulus;cellular response to organic substance;cellular response to stimulus;cellular response to stress;cellular response to topologically …	binding;catalytic activity;cation binding;cysteine-type peptidase activity;hydrolase activity;ion binding;metal ion binding;peptidase activity;peptidase activity, acting on L-amino acid peptides;small conjugating protein-specific protease activity;ubiquitin-specific protease activity		Protein processing in endoplasmic reticulum	0.839027	0.166204	-0.804549	-1.47631	0.960869	0.267489	-0.361767	-1.26474	1.5532	0.00961798	0.918925	2.29778	Q5VVQ6	YOD1	Ubiquitin thioesterase OTU1
NaN	15.9098	NaN	14.3498	14.4396	14.4993	13.7817	14.6062	14.1899	15.3634	NaN	NaN	NaN	NaN	15.2254					biosynthetic process;cellular biosynthetic process;cellular component disassembly;cellular component disassembly at cellular level;cellular component organization;cellular component organization at cellular level;cellular component organization or biogenesis;cellular component organization or biogenesis at cellular level;cellular macromolecular complex disassembly;cellular macromolecular complex …	binding;catalytic activity;GTP binding;GTPase activity;guanyl nucleotide binding;guanyl ribonucleotide binding;hydrolase activity;hydrolase activity, acting on acid anhydrides;hydrolase activity, acting on acid anhydrides, in phosphorus-containing anhydrides;nucleoside-triphosphatase activity;nucleotide binding;purine nucleotide binding;purine ribonucleoside triphosphate binding;purine ribonucleo…	cell part;cytoplasmic part;intracellular organelle lumen;intracellular organelle part;intracellular part;membrane-enclosed lumen;mitochondrial matrix;mitochondrial part;organelle lumen;organelle part		0.651998	0.22846	-0.798082	-1.2211	0	1	-0.448727	0	0	1	0.0955629	0	Q969S9	GFM2	Ribosome-releasing factor 2, mitochondrial
15.3628	16.0454	NaN	NaN	14.5144	14.9538	NaN	15.2569	NaN	14.3648	14.41	14.4606	NaN	14.778	NaN			+	shC8_Ctrl	biological regulation;biosynthetic process;cell differentiation;cell junction assembly;cell junction organization;cell surface receptor linked signaling pathway;cell-cell junction assembly;cell-cell junction organization;cellular biosynthetic process;cellular component assembly;cellular component assembly at cellular level;cellular component organization;cellular component organization at cellula…	14-3-3 protein binding;activating transcription factor binding;binding;catalytic activity;cation binding;chromatin binding;deacetylase activity;enzyme binding;histone deacetylase activity;histone deacetylase activity (H3-K14 specific);histone deacetylase activity (H3-K9 specific);hydrolase activity;hydrolase activity, acting on carbon-nitrogen (but not peptide) bonds;hydrolase activity, acting on…	cell part;chromatin remodeling complex;cytoplasm;histone deacetylase complex;intracellular membrane-bounded organelle;intracellular organelle;intracellular organelle part;intracellular part;macromolecular complex;membrane-bounded organelle;nuclear part;nucleoplasm;nucleoplasm part;nucleus;organelle;organelle part;protein complex		0.902017	0.156854	-0.795731	-1.66807	0.54523	0.427557	-0.231919	-0.890872	0.990231	0.0256043	-1.08476	-2.27688	H0YH91;J3KPH8;Q8WUI4	HDAC7	Histone deacetylase 7 (Fragment);Histone deacetylase;Histone deacetylase 7
12.6869	13.7784	12.5704	12.5744	12.6702	11.5863	11.5002	12.6726	12.2498	12.5744	12.7531	12.2094	12.7329	12.3992	12.5666					biological regulation;biosynthetic process;cellular biosynthetic process;cellular macromolecule metabolic process;cellular metabolic process;cellular nitrogen compound metabolic process;cellular process;developmental process;gene expression;macromolecule metabolic process;metabolic process;negative regulation of biological process;negative regulation of cell differentiation;negative regulation of…	binding;DNA binding;nucleic acid binding;protein binding;protein binding transcription factor activity;RNA polymerase II transcription cofactor activity;RNA polymerase II transcription factor binding transcription factor activity;transcription coactivator activity;transcription cofactor activity;transcription factor binding;transcription factor binding transcription factor activity	cell part;intracellular membrane-bounded organelle;intracellular organelle;intracellular organelle part;intracellular part;macromolecular complex;mediator complex;membrane;membrane-bounded organelle;nuclear part;nucleoplasm;nucleoplasm part;nucleus;organelle;organelle part;protein complex		0.921763	0.153337	-0.795222	-1.47655	0.0976999	0.86764	0.0487744	0.173453	0.649572	0.101595	-0.425538	-1.02797	A0A087WYL7;G3V4A5;O75586	MED6	Mediator of RNA polymerase II transcription subunit 6
16.4737	16.2631	16.0899	15.7989	15.2622	15.8524	14.4728	15.8616	15.5213	16.2083	15.8985	15.4879	16.0439	15.6631	15.8351			+	shC8_Ctrl		binding;cation binding;ion binding;metal ion binding;transition metal ion binding;zinc ion binding			1.16652	0.116952	-0.794174	-1.7353	0.214935	0.699706	0.118516	0.37299	1.12287	0.0436525	-0.398879	-1.39598	A0A087WVZ6	ZMYND8	Zinc finger MYND-type containing 8
14.7178	14.2033	13.8521	14.2253	13.4602	13.7988	13.2811	13.2853	11.4666	14.8693	14.8719	14.4759	14.6226	14.7877	14.7259	+		+	IR_Ctrl;shC8_Ctrl	anatomical structure development;cell junction assembly;cell junction organization;cell-substrate junction assembly;cellular component assembly;cellular component assembly at cellular level;cellular component organization;cellular component organization at cellular level;cellular component organization or biogenesis;cellular component organization or biogenesis at cellular level;cellular process;…	binding;protein binding;scaffold protein binding;structural constituent of cytoskeleton;structural molecule activity	cell part;cytoplasm;cytoplasmic part;cytoskeletal part;cytosol;extracellular membrane-bounded organelle;extracellular organelle;extracellular region part;extracellular vesicular exosome;intermediate filament;intracellular membrane-bounded organelle;intracellular organelle;intracellular organelle part;intracellular part;keratin filament;macromolecular complex;membrane;membrane-bounded organelle;me…		1.98671	0.0537818	-0.793285	-2.5146	0.420235	0.39058	-0.917062	-0.871112	1.10452	0.0445773	0.403363	1.38834	P13647	KRT5	Keratin, type II cytoskeletal 5
NaN	16.1003	14.7229	15.0713	14.9791	14.3691	14.4475	14.2498	14.4172	16.372	15.9399	NaN	16.3864	16.181	14.672					alcohol metabolic process;amino sugar metabolic process;carbohydrate metabolic process;carbohydrate transport;cellular carbohydrate metabolic process;cellular metabolic process;cellular nitrogen compound metabolic process;cellular process;establishment of localization;glucosamine metabolic process;metabolic process;monosaccharide metabolic process;N-acetylglucosamine metabolic process;nitrogen co…	active transmembrane transporter activity;carbohydrate transmembrane transporter activity;cation transmembrane transporter activity;cation:sugar symporter activity;ion transmembrane transporter activity;nucleotide-sugar transmembrane transporter activity;pyrimidine nucleotide sugar transmembrane transporter activity;secondary active transmembrane transporter activity;solute:cation symporter activ…	cell part;cytoplasmic part;Golgi apparatus;Golgi apparatus part;Golgi membrane;integral to membrane;intracellular membrane-bounded organelle;intracellular organelle;intracellular organelle part;intracellular part;intrinsic to membrane;membrane;membrane part;membrane-bounded organelle;organelle;organelle membrane;organelle part		0.987214	0.142021	-0.786818	-1.58956	0.0744523	0.855372	-0.170098	-0.188522	0.262766	0.319634	0.448287	0.574343	A0A1W2PNF0;A0A1W2PNY6;A0A1W2PPE6;A0A1W2PPG9;A0A1W2PPH4;A0A1W2PQ13;A0A1W2PQ60;A0A1W2PQD6;A0A1W2PQH2;A0A1W2PQL8;A0A1W2PR66;A0A1W2PRN3;A0A1W2PRT7;A0A1W2PS45;A0A1W2PS77;A0A1W2PSA9;A0A1W2PSD1;Q9Y2D2	SLC35A3;SLC35A3;;;SLC35A3;;SLC35A3;;SLC35A3;SLC35A3;SLC35A3;SLC35A3;SLC35A3;;;;SLC35A3;SLC35A3	UDP-N-acetylglucosamine transporter
17.1307	17.2062	17.393	16.9882	16.8894	16.65	15.6854	16.3589	15.7052	15.4445	15.6825	15.4746	15.5979	15.9989	14.8206	+		+	IR_Ctrl;shC8_Ctrl			cell part;integral to membrane;intrinsic to membrane;membrane part		1.54171	0.076786	-0.783574	-2.09631	0.17846	0.723724	0.137719	0.346321	3.23414	0.00084507	-1.70649	-4.75757	Q96GE9	DMAC1	Distal membrane-arm assembly complex protein 1
13.3217	16.1716	14.0219	13.6291	13.1759	13.5894	13.9413	13.3078	14.0356	13.4511	13.2827	12.8922	14.7685	14.967	12.7156					cell cycle phase;cell cycle process;cell division;cellular component assembly;cellular component assembly at cellular level;cellular component organization;cellular component organization at cellular level;cellular component organization or biogenesis;cellular component organization or biogenesis at cellular level;cellular process;centrosome organization;cytoskeleton organization;microtubule cyto…		cell part;centrosome;cytoplasm;cytoplasmic part;cytoskeletal part;HAUS complex;intracellular non-membrane-bounded organelle;intracellular organelle;intracellular organelle part;intracellular part;macromolecular complex;microtubule;microtubule associated complex;microtubule organizing center;non-membrane-bounded organelle;organelle;organelle part;protein complex;spindle pole		0.545301	0.27546	-0.782474	-1.02079	0.124479	0.765802	-0.246039	-0.29532	0.202746	0.402831	-0.450233	-0.459676	K7EJA9;K7EK72;K7EKH4;K7EM54;K7EQT8;Q96CS2	HAUS1	HAUS augmin like complex subunit 1;HAUS augmin like complex subunit 1;HAUS augmin like complex subunit 1 (Fragment);HAUS augmin like complex subunit 1;HAUS augmin like complex subunit 1;HAUS augmin-like complex subunit 1
14.7645	NaN	14.4311	14.2243	13.4715	NaN	NaN	13.9136	13.9049	13.7058	13.9398	14.0801	NaN	NaN	14.5624						catalytic activity;hydrolase activity	cell part;extracellular region;membrane		1.23383	0.110006	-0.780765	-2.15937	0.987613	0.242557	-0.471077	-1.55536	0.21165	0.4737	-0.152037	-0.409538	Q5VST6	ABHD17B	Alpha/beta hydrolase domain-containing protein 17B
12.99	13.6162	13.082	12.5004	12.6892	12.581	11.5122	12.2855	9.37905	12.1341	11.6834	10.587	NaN	12.0314	11.7273			+	shC8_Ctrl	biological regulation;biosynthetic process;cellular biosynthetic process;cellular macromolecule biosynthetic process;cellular macromolecule metabolic process;cellular metabolic process;cellular nitrogen compound metabolic process;cellular process;macromolecule biosynthetic process;macromolecule metabolic process;metabolic process;negative regulation of biological process;negative regulation of bi…	binding;cation binding;ion binding;metal ion binding;protein binding transcription factor activity;transcription coactivator activity;transcription cofactor activity;transcription corepressor activity;transcription factor binding transcription factor activity;transition metal ion binding;zinc ion binding	cell part;cytoplasm;intracellular membrane-bounded organelle;intracellular organelle;intracellular organelle part;intracellular part;membrane-bounded organelle;nuclear part;nucleoplasm;nucleus;organelle;organelle part		1.1697	0.117377	-0.780165	-1.73174	0.148583	0.714343	-0.382999	-0.361376	1.76286	0.00507845	-1.59862	-2.87209	Q8IY57	YAF2	YY1-associated factor 2
18.5416	16.508	17.0782	17.5805	16.8506	16.4629	16.5559	16.7211	15.3026	17.2317	16.9384	17.5483	12.5432	16.626	17.287			+	shC8_Ctrl	catabolic process;cellular catabolic process;cellular macromolecule catabolic process;cellular macromolecule metabolic process;cellular metabolic process;cellular process;cellular protein metabolic process;macromolecule catabolic process;macromolecule metabolic process;macromolecule modification;metabolic process;modification-dependent macromolecule catabolic process;modification-dependent protei…	acid-amino acid ligase activity;binding;catalytic activity;cation binding;copper ion binding;ion binding;ligase activity;ligase activity, forming carbon-nitrogen bonds;metal ion binding;NEDD8 ligase activity;small conjugating protein ligase activity;transition metal ion binding;zinc ion binding	cell part;Cul2-RING ubiquitin ligase complex;Cul3-RING ubiquitin ligase complex;CUL4 RING ubiquitin ligase complex;Cul5-RING ubiquitin ligase complex;Cul7-RING ubiquitin ligase complex;cullin-RING ubiquitin ligase complex;cytoplasm;intracellular membrane-bounded organelle;intracellular organelle;intracellular organelle part;intracellular part;macromolecular complex;membrane-bounded organelle;nucl…	Ubiquitin mediated proteolysis	0.897153	0.158786	-0.779494	-1.44399	0.123351	0.753901	0.489744	0.311672	0.528705	0.0940824	-1.42595	-1.05948	Q9UBF6	RNF7	RING-box protein 2
15.1164	16.0133	14.5984	14.7053	14.2956	14.5869	14.3031	14.1696	13.9963	14.9858	14.3704	14.8857	15.2745	15.1516	14.731					cellular metabolic process;cellular process;metabolic process;phosphate-containing compound metabolic process;phosphorus metabolic process	acylphosphatase activity;catalytic activity;hydrolase activity;hydrolase activity, acting on acid anhydrides;hydrolase activity, acting on acid anhydrides, in phosphorus-containing anhydrides	cell part;cytoplasmic part;intracellular membrane-bounded organelle;intracellular organelle;intracellular part;membrane-bounded organelle;mitochondrion;organelle	Aminobenzoate degradation;Pyruvate metabolism	1.21838	0.113409	-0.769537	-1.77516	0.982756	0.234739	-0.559882	-1.46487	0.104349	0.686904	-0.09764	-0.219631	E9PF46;F8WA34;P14621	ACYP2	Acylphosphatase;Acylphosphatase;Acylphosphatase-2
14.113	14.2173	13.6209	13.0897	13.0137	12.7617	13.2265	12.961	13.1338	13.4718	13.2827	13.6081	13.6717	13.6141	13.3986	+			IR_Ctrl	anatomical structure development;anatomical structure morphogenesis;biological regulation;blood vessel endothelial cell differentiation;blood vessel morphogenesis;cell development;cell differentiation;cell junction organization;cell surface receptor linked signaling pathway;cell-cell junction organization;cellular component organization;cellular component organization or biogenesis;cellular devel…		cell part;cytoplasm;intracellular part;macromolecular complex;protein complex		1.50143	0.0841311	-0.769472	-2.04834	1.29485	0.254195	-0.277025	-1.33018	0.294765	0.357226	-0.187115	-0.512045	A0A0A0MT72;A0A3B3IRS0;C9JUH3;E9PEC4;Q9BSQ5	CCM2	CCM2 scaffold protein;CCM2 scaffold protein;CCM2 scaffold protein;CCM2 scaffold protein;Cerebral cavernous malformations 2 protein
15.0012	14.6978	15.1053	14.1373	12.9295	NaN	14.9655	14.0071	13.7766	13.8441	14.1531	13.6615	14.3766	14.3575	NaN			+	shC8_Ctrl	biological regulation;biosynthetic process;cellular biosynthetic process;cellular macromolecule biosynthetic process;cellular macromolecule metabolic process;cellular metabolic process;cellular nitrogen compound metabolic process;cellular process;macromolecule biosynthetic process;macromolecule metabolic process;metabolic process;nitrogen compound metabolic process;nucleic acid metabolic process;…	binding;cation binding;DNA binding;ion binding;metal ion binding;nucleic acid binding	cell part;intracellular membrane-bounded organelle;intracellular organelle;intracellular part;membrane-bounded organelle;nucleus;organelle		0.647632	0.22839	-0.768037	-1.17232	0.324716	0.556896	-0.207292	-0.57227	0.915987	0.0442864	-0.603538	-1.42417	E9PH99;Q9Y4E5	ZNF451	Zinc finger protein 451;E3 SUMO-protein ligase ZNF451
14.2137	15.1917	14.2944	14.2998	13.8405	13.384	13.5287	14.19	13.3367	13.452	13.5657	13.4216	12.9238	13.1794	13.4537	+		+	IR_Ctrl;shC8_Ctrl	anatomical structure homeostasis;biological regulation;biosynthetic process;cell cycle process;cellular biosynthetic process;cellular component organization;cellular component organization at cellular level;cellular component organization or biogenesis;cellular component organization or biogenesis at cellular level;cellular macromolecule biosynthetic process;cellular macromolecule metabolic proce…	binding;enzyme inhibitor activity;enzyme regulator activity;nucleic acid binding;RNA binding;telomerase inhibitor activity;telomeric RNA binding	cell part;chromosomal part;chromosome;chromosome, telomeric region;condensed chromosome kinetochore;cytoplasm;cytoplasmic part;cytoskeletal part;intracellular membrane-bounded organelle;intracellular non-membrane-bounded organelle;intracellular organelle;intracellular organelle part;intracellular part;kinetochore;macromolecular complex;membrane-bounded organelle;mitochondrion;non-membrane-bounded…		1.39797	0.091569	-0.764089	-1.94674	0.616088	0.420915	0.206857	0.80819	2.51721	0.00180258	-1.25527	-3.4657	E5RGR1;Q96BK5	PINX1	PIN2 (TERF1) interacting telomerase inhibitor 1;PIN2/TERF1-interacting telomerase inhibitor 1
13.8993	11.6514	12.7985	13.4137	10.6842	13.0398	12.7102	12.2864	11.5963	NaN	10.9158	11.1966	13.6658	11.452	NaN					cellular component organization;cellular component organization or biogenesis;cellular process;establishment of localization;establishment of localization in cell;Golgi vesicle transport;intracellular transport;membrane organization;post-Golgi vesicle-mediated transport;transport;vesicle-mediated transport	protein transporter activity;substrate-specific transporter activity;transporter activity	cell part;coated pit;cytoplasmic part;endosomal part;endosome lumen;Golgi apparatus part;Golgi membrane;intracellular organelle lumen;intracellular organelle part;intracellular part;membrane;membrane part;membrane-enclosed lumen;organelle lumen;organelle membrane;organelle part;trans-Golgi network membrane	Lysosome	0.485585	0.313414	-0.760583	-0.935934	0.322813	0.469808	-0.848701	-0.742274	0.41839	0.157988	-0.835945	-0.860307	Q9Y587	AP4S1	AP-4 complex subunit sigma-1
16.219	15.2789	14.6749	14.6373	14.7605	14.3175	14.2445	14.4489	13.2447	14.3969	NaN	NaN	NaN	NaN	14.1436					anatomical structure development;cellular lipid metabolic process;cellular macromolecule metabolic process;cellular metabolic process;cellular process;cellular protein metabolic process;developmental process;glycolipid metabolic process;glycosphingolipid metabolic process;lipid metabolic process;macromolecule metabolic process;macromolecule modification;membrane lipid metabolic process;metabolic …	arylsulfatase activity;binding;catalytic activity;cation binding;hydrolase activity;hydrolase activity, acting on ester bonds;ion binding;metal ion binding;sulfuric ester hydrolase activity	cell part;cytoplasmic part;endoplasmic reticulum lumen;endoplasmic reticulum part;extracellular membrane-bounded organelle;extracellular organelle;extracellular region part;extracellular vesicular exosome;Golgi apparatus part;Golgi stack;intracellular organelle lumen;intracellular organelle part;intracellular part;membrane-bounded organelle;membrane-bounded vesicle;membrane-enclosed lumen;organel…		1.01337	0.140261	-0.759658	-1.56141	0	0.987983	-0.322767	0	0	1	-1.05892	0	A0A5F9ZHX8;A0A5F9ZHZ5;A0A804HIF5;A0A804HJ07;A0A804HJF6;F5GYY5;F5H324;P51690	ARSL	Arylsulfatase L
13.8811	13.3786	13.433	13.9958	NaN	12.8488	13.1569	12.7455	13.6136	14.7889	14.8396	14.7243	14.6241	14.6266	13.8946	+		+	IR_Ctrl;shC8_Ctrl	biological regulation;biosynthetic process;cellular biosynthetic process;cellular macromolecule metabolic process;cellular metabolic process;cellular nitrogen compound metabolic process;cellular process;developmental process;gene expression;macromolecule metabolic process;metabolic process;negative regulation of biological process;negative regulation of cell differentiation;negative regulation of…	protein binding transcription factor activity;RNA polymerase II transcription cofactor activity;RNA polymerase II transcription factor binding transcription factor activity;transcription cofactor activity;transcription factor binding transcription factor activity	cell part;intracellular organelle part;intracellular part;macromolecular complex;mediator complex;nuclear part;nucleoplasm;nucleoplasm part;organelle part;protein complex		1.79463	0.0588101	-0.755039	-2.42385	0.0456207	0.9203	-0.0533856	-0.105702	1.73694	0.00848302	0.795297	2.28785	Q9BTT4	MED10	Mediator of RNA polymerase II transcription subunit 10
14.8357	NaN	NaN	NaN	14.2436	14.0008	14.238	13.8402	14.1063	15.2096	15.2392	15.5539	15.5065	15.5203	15.3745					cellular macromolecule metabolic process;cellular metabolic process;cellular process;cellular protein metabolic process;macromolecule metabolic process;macromolecule modification;metabolic process;primary metabolic process;protein metabolic process;protein modification by small protein conjugation;protein modification by small protein conjugation or removal;protein modification process;protein ne…	acid-amino acid ligase activity;adenyl nucleotide binding;adenyl ribonucleotide binding;ATP binding;binding;catalytic activity;ligase activity;ligase activity, forming carbon-nitrogen bonds;NEDD8 ligase activity;nucleotide binding;purine nucleotide binding;purine ribonucleoside triphosphate binding;purine ribonucleotide binding;ribonucleotide binding;small conjugating protein ligase activity	cell part;cytoplasm;intracellular part	Ubiquitin mediated proteolysis	0	1	-0.755028	0	1.00289	0.229881	-0.637112	-1.53387	0	0.991476	0.653105	0	C9J9P8;C9JFD2;F8WB39;F8WD80;F8WDQ9;H3BSR4;H3BUI7;Q969M7	UBE2F;UBE2F;UBE2F;UBE2F;UBE2F;UBE2F-SCLY;UBE2F-SCLY;UBE2F	Ubiquitin conjugating enzyme E2 F (putative) (Fragment);Ubiquitin conjugating enzyme E2 F (putative) (Fragment);Ubiquitin conjugating enzyme E2 F (putative);Ubiquitin conjugating enzyme E2 F (putative);Ubiquitin conjugating enzyme E2 F (putative);UBE2F-SCLY readthrough (NMD candidate);UBE2F-SCLY readthrough (NMD candidate);NEDD8-conjugating enzyme UBE2F
14.4271	16.2159	14.9666	15.3548	14.7132	14.6754	14.3228	14.2396	14.871	14.3051	15.4679	13.1764	14.405	14.756	13.9317			+	shC8_Ctrl	cellular component organization;cellular component organization at cellular level;cellular component organization or biogenesis;cellular component organization or biogenesis at cellular level;cellular macromolecule metabolic process;cellular metabolic process;cellular process;cellular protein metabolic process;extracellular matrix organization;extracellular structure organization;macromolecule me…	binding;carboxylic acid binding;catalytic activity;cation binding;ion binding;iron ion binding;L-ascorbic acid binding;metal ion binding;oxidoreductase activity;oxidoreductase activity, acting on paired donors, with incorporation or reduction of molecular oxygen;oxidoreductase activity, acting on paired donors, with incorporation or reduction of molecular oxygen, 2-oxoglutarate as one donor, and …	cell part;cytoplasmic part;endoplasmic reticulum;endoplasmic reticulum membrane;endoplasmic reticulum part;extracellular membrane-bounded organelle;extracellular organelle;extracellular region part;extracellular vesicular exosome;intracellular membrane-bounded organelle;intracellular organelle;intracellular organelle part;intracellular part;membrane;membrane part;membrane-bounded organelle;membra…	Lysine degradation	0.977273	0.145957	-0.753381	-1.5208	0.798424	0.250006	0.814079	1.37459	1.21925	0.0156325	-1.17384	-1.9294	A0A9L9PXC2;C9JXZ0;O00469	PLOD2	procollagen-lysine 5-dioxygenase;procollagen-lysine 5-dioxygenase;Procollagen-lysine,2-oxoglutarate 5-dioxygenase 2
15.054	16.0154	14.7697	15.1091	14.5056	14.305	14.3986	14.7579	NaN	15.0661	14.4397	14.6059	NaN	14.9555	14.3333	+		+	IR_Ctrl;shC8_Ctrl	anatomical structure formation involved in morphogenesis;biological adhesion;biological regulation;cell adhesion;cell surface receptor linked signaling pathway;cellular process;cellular response to stimulus;developmental process;enzyme linked receptor protein signaling pathway;epidermal growth factor receptor signaling pathway;myoblast fusion;regulation of biological process;regulation of cellula…	binding;catalytic activity;cation binding;endopeptidase activity;hydrolase activity;ion binding;metal ion binding;metalloendopeptidase activity;metallopeptidase activity;peptidase activity;peptidase activity, acting on L-amino acid peptides;protein binding;protein domain specific binding;SH3 domain binding;transition metal ion binding;zinc ion binding	cell part;cytoplasmic part;extracellular region;integral to membrane;intracellular membrane-bounded organelle;intracellular organelle;intracellular organelle part;intracellular part;intrinsic to membrane;membrane;membrane part;membrane-bounded organelle;mitochondrion;nuclear part;nucleoplasm;organelle;organelle part;plasma membrane		1.38878	0.0926302	-0.745274	-1.92563	0.132496	0.7871	0.121354	0.282585	0.832625	0.0534246	-0.605506	-1.33643	O43184;Q5JRP2	ADAM12	Disintegrin and metalloproteinase domain-containing protein 12;ADAM metallopeptidase domain 12
15.3765	16.2059	15.1573	15.7782	15.5091	14.5165	14.5518	14.9737	14.1428	15.2225	15.3389	14.7231	15.4886	14.6511	14.7883			+	shC8_Ctrl	biological regulation;catabolic process;cell differentiation;cellular component organization;cellular component organization at cellular level;cellular component organization or biogenesis;cellular component organization or biogenesis at cellular level;cellular developmental process;cellular process;developmental process;fat cell differentiation;lipid catabolic process;lipid localization;lipid me…		cell part;cytoplasmic part;endoplasmic reticulum part;integral to endoplasmic reticulum membrane;integral to membrane;integral to organelle membrane;intracellular organelle part;intracellular part;intrinsic to endoplasmic reticulum membrane;intrinsic to membrane;intrinsic to organelle membrane;membrane part;organelle part		1.19368	0.117368	-0.741666	-1.73568	0.00963841	0.983975	-0.0113537	-0.0230456	1.25837	0.0195911	-0.716703	-1.78374	A0A804HHX0;A0A804HJB1;A0A804HK11;A0A804HKZ9;J3KQ12;Q96G97	BSCL2	Seipin
14.4481	13.8286	13.0234	14.3335	13.296	NaN	NaN	13.0486	NaN	13.0733	13.626	13.9665	14.2902	13.9152	14.1432					cellular process;establishment of localization;establishment of localization in cell;Golgi vesicle transport;intracellular transport;intra-Golgi vesicle-mediated transport;transport;vesicle-mediated transport		cell part;cytoplasmic part;Golgi apparatus part;integral to Golgi membrane;integral to membrane;integral to organelle membrane;intracellular organelle part;intracellular part;intrinsic to Golgi membrane;intrinsic to membrane;intrinsic to organelle membrane;membrane part;organelle part		0.679623	0.220261	-0.736088	-1.24296	1.57635	0.218446	-0.729108	-2.33284	0.200961	0.472987	0.170378	0.391342	Q13948	CUX1	Protein CASP
NaN	14.6363	15.2572	NaN	NaN	14.1112	14.1473	14.389	12.8941	14.1122	14.4406	NaN	13.9137	NaN	14.4274			+	shC8_Ctrl		catalytic activity;oxidoreductase activity	extracellular region		1.18306	0.117088	-0.730949	-2.04571	0.21035	0.62979	-0.35498	-0.481808	0.712445	0.0634974	-0.776159	-1.54339	Q6UWP2	DHRS11	Dehydrogenase/reductase SDR family member 11
16.545	17.2112	16.4796	16.3783	15.8212	15.9788	15.8608	16.0569	16.4629	16.2945	16.1852	16.5678	16.7868	16.1283	16.4774	+			IR_Ctrl	aromatic compound biosynthetic process;biological regulation;biosynthetic process;cellular aromatic compound metabolic process;cellular biosynthetic process;cellular component assembly;cellular component organization;cellular component organization or biogenesis;cellular metabolic process;cellular nitrogen compound biosynthetic process;cellular nitrogen compound metabolic process;cellular process…	4-alpha-hydroxytetrahydrobiopterin dehydratase activity;carbon-oxygen lyase activity;catalytic activity;hydro-lyase activity;lyase activity;monooxygenase activity;oxidoreductase activity;oxidoreductase activity, acting on paired donors, with incorporation or reduction of molecular oxygen;oxidoreductase activity, acting on paired donors, with incorporation or reduction of molecular oxygen, reduced…	cell part;cytoplasmic part;intracellular membrane-bounded organelle;intracellular organelle;intracellular part;membrane-bounded organelle;mitochondrion;nucleus;organelle		1.98752	0.054432	-0.724116	-2.44139	0.44061	0.509769	-0.175863	-0.638101	0.292415	0.375712	-0.163453	-0.490213	H0YA52;Q9H0N5	PCBD2	4a-hydroxytetrahydrobiopterin dehydratase (Fragment);Pterin-4-alpha-carbinolamine dehydratase 2
14.5122	14.742	14.3965	14.1625	13.807	13.9717	13.2668	13.8788	13.5579	13.8351	13.7979	13.5292	13.8513	13.7627	13.3986	+		+	IR_Ctrl;shC8_Ctrl	cellular macromolecule metabolic process;cellular metabolic process;cellular nitrogen compound metabolic process;cellular process;macromolecule metabolic process;metabolic process;mRNA 3'-end processing;mRNA cleavage;mRNA metabolic process;mRNA polyadenylation;mRNA processing;ncRNA metabolic process;ncRNA processing;nitrogen compound metabolic process;nucleic acid metabolic process;nucleic acid p…	adenyl nucleotide binding;adenyl ribonucleotide binding;adenylyltransferase activity;ATP binding;binding;catalytic activity;cation binding;enzyme binding;ion binding;metal ion binding;mRNA 3'-UTR binding;mRNA binding;nucleic acid binding;nucleotide binding;nucleotidyltransferase activity;polynucleotide adenylyltransferase activity;protein binding;purine nucleotide binding;purine ribonucleoside tr…	cell part;extracellular region part;intercellular bridge;intracellular non-membrane-bounded organelle;intracellular organelle;intracellular organelle part;intracellular part;non-membrane-bounded organelle;nuclear body;nuclear part;nuclear speck;nucleolus;nucleoplasm;nucleoplasm part;organelle;organelle part		1.95886	0.0539248	-0.722249	-2.41486	0.270238	0.687079	0.0948517	0.390192	2.66687	0.00256311	-0.817849	-3.15319	F5H0R1;H3BRB1;Q9H6E5	TUT1;;TUT1	Speckle targeted PIP5K1A-regulated poly(A) polymerase;polynucleotide adenylyltransferase;Speckle targeted PIP5K1A-regulated poly(A) polymerase
16.3834	16.2881	16.3502	16.2433	15.6998	15.5813	15.32	15.7785	15.9119	16.4404	15.9503	15.9257	15.898	16.4016	15.9092	+		+	IR_Ctrl;shC8_Ctrl	biosynthetic process;cellular biosynthetic process;cellular macromolecule metabolic process;cellular metabolic process;cellular nitrogen compound metabolic process;cellular process;gene expression;macromolecule metabolic process;metabolic process;nitrogen compound metabolic process;nucleic acid metabolic process;nucleobase-containing compound metabolic process;primary metabolic process;RNA biosyn…		cell part;extracellular membrane-bounded organelle;extracellular organelle;extracellular region part;extracellular vesicular exosome;intracellular organelle part;intracellular part;membrane-bounded organelle;membrane-bounded vesicle;nuclear part;nucleoplasm;organelle;organelle part;vesicle		3.3291	0.0115676	-0.721335	-3.51877	0.122436	0.826611	0.0672427	0.221644	1.17237	0.0620349	-0.282614	-1.24655	Q86WQ0	NR2C2AP	Nuclear receptor 2C2-associated protein
14.9289	NaN	14.1776	14.3391	13.6227	13.9797	13.0577	14.3915	NaN	15.1845	13.647	NaN	NaN	16.3051	NaN					carboxylic acid metabolic process;cellular aromatic compound metabolic process;cellular ketone metabolic process;cellular metabolic process;cellular process;coenzyme metabolic process;cofactor metabolic process;folic acid-containing compound metabolic process;formate metabolic process;heterocycle metabolic process;metabolic process;monocarboxylic acid metabolic process;nitrogen compound metabolic…	5-formyltetrahydrofolate cyclo-ligase activity;adenyl nucleotide binding;adenyl ribonucleotide binding;amine binding;amino acid binding;ATP binding;binding;carboxylic acid binding;catalytic activity;cation binding;cyclo-ligase activity;folic acid binding;ion binding;ligase activity;ligase activity, forming carbon-nitrogen bonds;metal ion binding;nucleotide binding;purine nucleotide binding;purine…	cell part;cytoplasm;intracellular part	One carbon pool by folate	0.917351	0.159038	-0.718992	-1.4818	0	0.991584	-1.88932	0	0	0.999162	1.8232	0	A0A0A6YYL1;A0A0U1RQM3;P49914	ST20-MTHFS;MTHFS;MTHFS	5-formyltetrahydrofolate cyclo-ligase
14.6438	14.9279	14.5704	14.7416	13.4578	14.3901	14.1673	NaN	14.9811	NaN	NaN	13.9563	14.8178	NaN	14.4408	+			IR_Ctrl	alcohol biosynthetic process;alcohol metabolic process;amine catabolic process;amine metabolic process;biosynthetic process;carbohydrate biosynthetic process;carbohydrate metabolic process;carboxylic acid catabolic process;carboxylic acid metabolic process;carboxylic acid transport;catabolic process;cellular amine metabolic process;cellular amino acid catabolic process;cellular amino acid metabol…	carboxylic acid transmembrane transporter activity;dicarboxylic acid transmembrane transporter activity;organic acid transmembrane transporter activity;substrate-specific transmembrane transporter activity;substrate-specific transporter activity;transmembrane transporter activity;transporter activity	cell part;cytoplasmic part;integral to membrane;intracellular membrane-bounded organelle;intracellular organelle;intracellular organelle part;intracellular part;intrinsic to membrane;membrane;membrane part;membrane-bounded organelle;mitochondrial inner membrane;mitochondrial membrane;mitochondrial part;nucleus;organelle;organelle inner membrane;organelle membrane;organelle part	Proximal tubule bicarbonate reclamation	1.43892	0.0916289	-0.715854	-2.03149	0	0.997989	0.576195	0	0.649488	0.123961	-0.315968	-0.96381	Q9UBX3	SLC25A10	Mitochondrial dicarboxylate carrier
15.4041	15.7645	15.5756	14.8818	14.7957	14.6307	14.6108	14.7266	13.7819	14.1611	14.1418	13.8925	14.0236	14.6262	13.7169	+		+	IR_Ctrl;shC8_Ctrl	biosynthetic process;cellular biosynthetic process;cellular macromolecule biosynthetic process;cellular macromolecule metabolic process;cellular metabolic process;cellular nitrogen compound metabolic process;cellular process;macromolecule biosynthetic process;macromolecule metabolic process;metabolic process;multi-organism process;nitrogen compound metabolic process;nucleic acid metabolic process…		actin cytoskeleton;cell part;cytoplasm;cytoskeleton;intracellular non-membrane-bounded organelle;intracellular organelle;intracellular organelle part;intracellular part;macromolecular complex;non-membrane-bounded organelle;nuclear part;nucleoplasm;nucleoplasm part;organelle;organelle part;protein complex;ribonucleoprotein complex;spliceosomal complex;transcription factor complex		1.98452	0.0545312	-0.715583	-2.42908	0.0497542	0.922349	-0.0365528	-0.10287	2.56693	0.00170443	-1.34171	-3.58925	Q9Y6Y0	IVNS1ABP	Influenza virus NS1A-binding protein
17.2592	17.0007	18.0605	16.5707	16.6299	17.0462	16.4056	15.9508	14.8494	14.165	15.2535	15.0388	NaN	15.0163	NaN			+	shC8_Ctrl	anatomical structure development;anatomical structure morphogenesis;biological regulation;developmental process;epidermis morphogenesis;epithelium development;lung alveolus development;lung epithelium development;lung vasculature development;negative regulation of biological process;negative regulation of catalytic activity;negative regulation of cell communication;negative regulation of cellular…	binding;enzyme activator activity;enzyme binding;enzyme regulator activity;GTPase activator activity;GTPase regulator activity;kinase binding;nucleoside-triphosphatase regulator activity;protein binding;protein kinase binding	cell part;cytoplasm;extrinsic to internal side of plasma membrane;extrinsic to membrane;extrinsic to plasma membrane;intracellular membrane-bounded organelle;intracellular organelle;intracellular part;membrane part;membrane-bounded organelle;nucleus;organelle;plasma membrane part		0.940024	0.156697	-0.714637	-1.46551	0.255505	0.594595	-0.271568	-0.53228	2.02182	0.00187952	-2.19524	-3.8516	Q9UJM3	ERRFI1	ERBB receptor feedback inhibitor 1
11.2861	11.3668	NaN	11.0738	10.4254	10.24	10.6608	10.7884	9.12289	10.1775	10.5637	11.2361	11.3136	10.8599	11.1287	+			IR_Ctrl	amine transport;amino acid transport;anatomical structure development;biological adhesion;biological regulation;blood coagulation;brain development;carboxylic acid transport;cell adhesion;cell differentiation;cell migration;cell motility;cell-cell adhesion;cellular component movement;cellular developmental process;cellular process;coagulation;developmental process;establishment of localization;he…	acidic amino acid transmembrane transporter activity;active transmembrane transporter activity;amine transmembrane transporter activity;amino acid transmembrane transporter activity;antiporter activity;carboxylic acid transmembrane transporter activity;cystine:glutamate antiporter activity;L-amino acid transmembrane transporter activity;L-cystine transmembrane transporter activity;L-glutamate tra…	cell part;cell surface;cytoplasmic part;cytoskeleton;endoplasmic reticulum;integral to membrane;integral to plasma membrane;intracellular membrane-bounded organelle;intracellular non-membrane-bounded organelle;intracellular organelle;intracellular part;intrinsic to membrane;intrinsic to plasma membrane;membrane;membrane part;membrane-bounded organelle;non-membrane-bounded organelle;organelle;plas…		2.15641	0.0492121	-0.713579	-2.72444	1.57807	0.250897	-1.1799	-2.464	0.326746	0.41456	-0.107649	-0.451929	Q9UPY5	SLC7A11	Cystine/glutamate transporter
13.9716	14.4179	13.1696	13.2915	NaN	12.4691	13.5536	NaN	NaN	13.0666	13.414	13.6994	14.3557	12.9874	NaN					cellular component assembly;cellular component assembly at cellular level;cellular component biogenesis;cellular component organization;cellular component organization at cellular level;cellular component organization or biogenesis;cellular component organization or biogenesis at cellular level;cellular macromolecular complex assembly;cellular macromolecular complex subunit organization;cellular …		cell part;cytoplasm;cytoplasmic part;integral to membrane;integral to mitochondrial inner membrane;integral to mitochondrial membrane;integral to organelle membrane;intracellular membrane-bounded organelle;intracellular organelle;intracellular organelle part;intracellular part;intrinsic to membrane;intrinsic to mitochondrial inner membrane;intrinsic to organelle membrane;membrane part;membrane-bo…		0.564217	0.271493	-0.701282	-1.07566	0.333545	0.486216	-0.440563	-0.703504	0.0223918	0.93283	-0.0317868	-0.0548224	C9JA07;Q9GZY4	COA1	Cytochrome c oxidase assembly factor 1 (Fragment);Cytochrome c oxidase assembly factor 1 homolog
15.5751	16.2183	14.6066	15.164	14.4397	15.0318	14.1344	15.1533	16.2102	16.5405	16.4235	17.1837	17.1553	16.044	17.1504			+	shC8_Ctrl	activation of immune response;activation of innate immune response;antigen processing and presentation;antigen receptor-mediated signaling pathway;B cell receptor signaling pathway;biological regulation;cell surface receptor linked signaling pathway;cellular component assembly;cellular component assembly at cellular level;cellular component organization;cellular component organization at cellular…	binding;double-stranded RNA binding;nucleic acid binding;RNA binding	cell part;cytoplasm;cytoplasmic part;endosome;extracellular membrane-bounded organelle;extracellular organelle;extracellular region part;extracellular vesicular exosome;intracellular membrane-bounded organelle;intracellular organelle;intracellular part;macromolecular complex;membrane;membrane part;membrane raft;membrane-bounded organelle;membrane-bounded vesicle;organelle;plasma membrane;protein …		0.842399	0.177703	-0.701231	-1.35599	0.680742	0.298781	-0.491951	-1.11582	1.83358	0.00495195	1.49235	2.7627	Q14699	RFTN1	Raftlin
15.4866	15.4073	14.6672	14.642	14.5874	14.1308	14.5018	14.1837	14.2473	14.1327	NaN	14.9091	14.9644	14.8076	NaN	+			IR_Ctrl		binding;catalytic activity;cation binding;ion binding;metal ion binding;oxidoreductase activity	cell part;cytoplasmic part;endosomal part;endosome membrane;integral to membrane;intracellular organelle part;intracellular part;intrinsic to membrane;late endosome membrane;lysosomal membrane;membrane;membrane part;organelle membrane;organelle part;vacuolar membrane;vacuolar part		1.46851	0.0915915	-0.699861	-1.96604	2.62441	0.390182	-0.703693	-4.06641	0.228142	0.446843	-0.157073	-0.419912	Q8NBI2	CYB561A3	Lysosomal membrane ascorbate-dependent ferrireductase CYB561A3
15.6536	15.915	15.9305	15.9544	15.6207	14.2462	15.4248	15.3647	15.6685	15.7364	15.8676	15.8216	15.9924	15.7229	15.5882					carbohydrate metabolic process;cellular carbohydrate metabolic process;cellular macromolecule metabolic process;cellular metabolic process;cellular process;cellular protein metabolic process;glycosylation;macromolecule glycosylation;macromolecule metabolic process;macromolecule modification;metabolic process;peptidyl-amino acid modification;peptidyl-asparagine modification;post-translational prot…	binding;calcium ion binding;catalytic activity;cation binding;hydrolase activity;hydrolase activity, acting on glycosyl bonds;hydrolase activity, hydrolyzing O-glycosyl compounds;ion binding;mannosidase activity;mannosyl-oligosaccharide 1,2-alpha-mannosidase activity;mannosyl-oligosaccharide mannosidase activity;metal ion binding	cell part;cytoplasm;cytoplasmic part;endoplasmic reticulum;endoplasmic reticulum-Golgi intermediate compartment;extracellular membrane-bounded organelle;extracellular organelle;extracellular region part;extracellular vesicular exosome;Golgi apparatus;Golgi apparatus part;Golgi membrane;integral to membrane;intracellular membrane-bounded organelle;intracellular organelle;intracellular organelle pa…	N-Glycan biosynthesis;Protein processing in endoplasmic reticulum;Various types of N-glycan biosynthesis	1.15089	0.125145	-0.699278	-1.67023	0.0756196	0.91585	-0.023774	-0.112173	0.313954	0.474083	-0.0820982	-0.390124	P33908	MAN1A1	Mannosyl-oligosaccharide 1,2-alpha-mannosidase IA
18.8563	17.8222	18.1089	18.8234	18.1104	17.9992	18.1929	16.5203	17.649	17.6654	17.6138	17.857	16.7497	15.9737	17.6609			+	shC8_Ctrl	alcohol metabolic process;amine biosynthetic process;amine metabolic process;biosynthetic process;CDP-choline pathway;cellular amine metabolic process;cellular biogenic amine biosynthetic process;cellular biogenic amine metabolic process;cellular biosynthetic process;cellular lipid metabolic process;cellular metabolic process;cellular nitrogen compound biosynthetic process;cellular nitrogen compo…	binding;catalytic activity;cation binding;CDP-alcohol phosphatidyltransferase activity;diacylglycerol cholinephosphotransferase activity;ethanolaminephosphotransferase activity;ion binding;metal ion binding;phosphotransferase activity, for other substituted phosphate groups;transferase activity;transferase activity, transferring phosphorus-containing groups	cell part;cytoplasmic part;endoplasmic reticulum membrane;endoplasmic reticulum part;integral to membrane;intracellular organelle part;intracellular part;intrinsic to membrane;membrane;membrane part;nuclear membrane;nuclear part;organelle membrane;organelle part	Ether lipid metabolism;Glycerophospholipid metabolism;Phosphonate and phosphinate metabolism	0.716636	0.214572	-0.696965	-1.21378	0.509427	0.360343	0.58245	0.946965	1.42001	0.00950568	-1.34237	-2.21325	A0A8V8TQ23;A0A8V8TQL1;A0A8V8TRF3;Q9Y6K0	CEPT1	Choline/ethanolaminephosphotransferase 1
13.9091	13.9212	NaN	NaN	NaN	NaN	NaN	13.2187	NaN	14.7578	14.1656	14.7545	14.1339	14.07	14.4545			+	shC8_Ctrl					0	0.993153	-0.696448	0	0.13397	0.78944	0.108495	0.272329	0.859279	0.063828	0.438085	1.29986	M0QXE1;M0R1N0;M0R1P3;Q53HC5	KLHL26	Kelch like family member 26 (Fragment);Kelch like family member 26;Kelch like family member 26;Kelch-like protein 26
19.8467	19.9617	18.649	18.6625	18.631	18.579	18.5399	18.5862	20.7651	20.9808	20.8361	22.2442	22.241	21.0978	22.1033			+	shC8_Ctrl	anatomical structure formation involved in morphogenesis;anatomical structure morphogenesis;apoptotic cell clearance;biological regulation;blood vessel remodeling;branching involved in salivary gland morphogenesis;calcium ion homeostasis;cation homeostasis;cellular calcium ion homeostasis;cellular cation homeostasis;cellular chemical homeostasis;cellular component assembly;cellular component orga…	binding;catalytic activity;cation binding;GTP binding;guanyl nucleotide binding;guanyl ribonucleotide binding;ion binding;metal ion binding;nucleotide binding;protein-glutamine gamma-glutamyltransferase activity;purine nucleotide binding;purine ribonucleoside triphosphate binding;purine ribonucleotide binding;ribonucleotide binding;transferase activity;transferase activity, transferring acyl grou…	adherens junction;anchoring junction;cell junction;cell part;cell-substrate adherens junction;cell-substrate junction;cytoplasmic part;cytosol;extracellular membrane-bounded organelle;extracellular organelle;extracellular region part;extracellular vesicular exosome;focal adhesion;intracellular membrane-bounded organelle;intracellular organelle;intracellular part;intrinsic to membrane;intrinsic to…	Huntington's disease	0.9887	0.14864	-0.695945	-1.50755	1.62	0.250441	-1.0609	-2.45861	2.94157	0.000851064	2.6416	4.76065	P21980	TGM2	Protein-glutamine gamma-glutamyltransferase 2
20.233	20.7634	20.0502	19.8838	19.9106	19.9909	19.9687	19.9299	19.8653	20.0996	19.9017	20.859	21.0802	20.126	20.9021			+	shC8_Ctrl	anatomical structure development;anatomical structure morphogenesis;apocarotenoid metabolic process;behavior;biological regulation;biosynthetic process;carboxylic acid metabolic process;cellular aldehyde metabolic process;cellular biosynthetic process;cellular hormone metabolic process;cellular ketone metabolic process;cellular lipid metabolic process;cellular metabolic process;cellular process;d…	aldehyde dehydrogenase (NAD) activity;aldehyde dehydrogenase [NAD(P)+] activity;binding;catalytic activity;coenzyme binding;cofactor binding;hormone binding;identical protein binding;NAD binding;NAD+ binding;nucleotide binding;oxidoreductase activity;oxidoreductase activity, acting on the aldehyde or oxo group of donors;oxidoreductase activity, acting on the aldehyde or oxo group of donors, NAD o…	cell part;cytoplasm;cytoplasmic part;cytosol;extracellular membrane-bounded organelle;extracellular organelle;extracellular region part;extracellular vesicular exosome;intracellular part;membrane-bounded organelle;membrane-bounded vesicle;organelle;vesicle	beta-Alanine metabolism;Drug metabolism - cytochrome P450;Glycolysis / Gluconeogenesis;Histidine metabolism;Metabolism of xenobiotics by cytochrome P450;Phenylalanine metabolism;Tyrosine metabolism	0.719451	0.298539	-0.282545	-0.96888	1.55249	0.218496	-0.786254	-2.20401	0.908534	0.0513938	0.50922	1.32511	P47895	ALDH1A3	Retinaldehyde dehydrogenase 3
16.2262	16.5181	16.1615	15.7191	15.4523	15.6028	15.2681	15.52	17.1941	17.2299	17.1266	17.6323	17.5489	17.1515	17.415	+		+	IR_Ctrl;shC8_Ctrl	biological regulation;blood coagulation;cell migration;cell motility;cellular component movement;cellular process;cellular response to stimulus;chemotaxis;coagulation;fibrinolysis;hemostasis;locomotion;macromolecule metabolic process;metabolic process;multicellular organismal process;muscle cell migration;negative regulation of biological process;negative regulation of blood coagulation;negative …	catalytic activity;endopeptidase activity;hydrolase activity;peptidase activity;peptidase activity, acting on L-amino acid peptides;serine hydrolase activity;serine-type endopeptidase activity;serine-type peptidase activity	adherens junction;anchoring junction;cell junction;cell part;cell surface;cell-substrate adherens junction;cell-substrate junction;extracellular membrane-bounded organelle;extracellular organelle;extracellular region;extracellular region part;extracellular space;extracellular vesicular exosome;focal adhesion;membrane;membrane-bounded organelle;membrane-bounded vesicle;organelle;plasma membrane;ve…	Complement and coagulation cascades	2.08194	0.0535043	-0.695418	-2.48572	0.989313	0.298617	-0.253399	-1.11645	3.21549	0.00138967	1.2807	4.33099	E7ET40;P00749	PLAU	Urokinase-type plasminogen activator
17.2565	NaN	15.9412	16.5312	15.6993	15.8509	15.7307	16.2468	15.6492	16.3496	16.71	17.08	16.7256	16.5293	16.7172					biological regulation;inositol phosphate metabolic process;metabolic process;organophosphate metabolic process;positive regulation of defense response to virus by host;regulation of biological process;regulation of defense response;regulation of defense response to virus;regulation of defense response to virus by host;regulation of immune effector process;regulation of immune system process;regul…	adenyl nucleotide binding;adenyl ribonucleotide binding;ATP binding;binding;catalytic activity;inositol or phosphatidylinositol kinase activity;inositol trisphosphate 3-kinase activity;inositol trisphosphate kinase activity;kinase activity;nucleotide binding;phosphotransferase activity, alcohol group as acceptor;purine nucleotide binding;purine ribonucleoside triphosphate binding;purine ribonucle…	cell part;cytoplasmic part;cytosol;intracellular membrane-bounded organelle;intracellular organelle;intracellular part;membrane-bounded organelle;nucleus;organelle		0.978373	0.150562	-0.694386	-1.5383	0.875778	0.254035	-0.526756	-1.33714	0.212762	0.447998	0.186719	0.418567	Q96DU7	ITPKC	Inositol-trisphosphate 3-kinase C
19.1953	19.7498	19.1183	18.8667	18.5816	18.6359	18.4379	18.5045	18.1289	18.8263	18.2364	19.1152	19.0577	18.8472	18.8422	+			IR_Ctrl	anion transport;bicarbonate transport;biological adhesion;biological regulation;blood coagulation;catabolic process;cell adhesion;cell-cell adhesion;cellular catabolic process;cellular component assembly;cellular component organization;cellular component organization or biogenesis;cellular membrane organization;cellular metabolic process;cellular process;cellular response to chemical stimulus;cel…	binding;cation binding;heme binding;hemoglobin binding;ion binding;iron ion binding;metal ion binding;oxygen binding;oxygen transporter activity;protein binding;substrate-specific transporter activity;tetrapyrrole binding;transition metal ion binding;transporter activity	blood microparticle;cell part;cytoplasmic membrane-bounded vesicle lumen;cytoplasmic part;cytoplasmic vesicle part;cytosol;cytosolic part;endocytic vesicle lumen;extracellular membrane-bounded organelle;extracellular organelle;extracellular region;extracellular region part;extracellular vesicular exosome;haptoglobin-hemoglobin complex;hemoglobin complex;intracellular organelle part;intracellular …	African trypanosomiasis;Malaria	1.95635	0.0544167	-0.692536	-2.37862	1.44349	0.217398	-0.568429	-1.89621	0.640719	0.142377	-0.266901	-0.892185	A0A2R8Y7R2;E9PFT6;P02042;P68871	HBB;HBD;HBD;HBB	Hemoglobin subunit beta;Hemoglobin subunit delta;Hemoglobin subunit delta;Hemoglobin subunit beta
15.3475	15.9082	15.7529	15.1596	14.8856	14.9883	14.7045	14.8216	14.4626	14.7306	14.559	15.3023	15.618	14.8206	15.2115	+			IR_Ctrl	apoptosis;apoptosis in response to endoplasmic reticulum stress;biological regulation;cell death;cellular process;death;macromolecule metabolic process;metabolic process;primary metabolic process;programmed cell death;protein metabolic process;proteolysis;regulation of apoptosis;regulation of biological process;regulation of cell death;regulation of cellular process;regulation of defense response…	catalytic activity;cysteine-type endopeptidase activity;cysteine-type peptidase activity;endopeptidase activity;hydrolase activity;peptidase activity;peptidase activity, acting on L-amino acid peptides	cell part;cytoplasm;cytoplasmic part;endoplasmic reticulum;endoplasmic reticulum membrane;endoplasmic reticulum part;intracellular membrane-bounded organelle;intracellular organelle;intracellular organelle part;intracellular part;IPAF inflammasome complex;macromolecular complex;membrane;membrane part;membrane-bounded organelle;mitochondrion;NALP3 inflammasome complex;organelle;organelle membrane;…		2.0305	0.054	-0.69205	-2.43924	1.61512	0.214559	-0.654084	-2.14434	0.600709	0.141184	-0.303912	-0.896199	P49662	CASP4	Caspase-4
13.6383	14.1799	NaN	NaN	12.6583	13.0179	13.9753	NaN	NaN	NaN	13.0739	NaN	12.995	NaN	NaN					antigen processing and presentation;biological regulation;cellular component organization;cellular component organization or biogenesis;cellular process;cellular response to stimulus;establishment of localization;establishment of localization in cell;establishment of protein localization;immune system process;intracellular protein transport;intracellular signal transduction;intracellular transpor…	binding;catalytic activity;GDP binding;GTP binding;GTPase activity;guanyl nucleotide binding;guanyl ribonucleotide binding;hydrolase activity;hydrolase activity, acting on acid anhydrides;hydrolase activity, acting on acid anhydrides, in phosphorus-containing anhydrides;nucleoside-triphosphatase activity;nucleotide binding;protein transporter activity;purine nucleotide binding;purine ribonucleosi…	cell part;cytoplasmic membrane-bounded vesicle;cytoplasmic part;cytoplasmic vesicle;endosome;extracellular membrane-bounded organelle;extracellular organelle;extracellular region part;extracellular vesicular exosome;insulin-responsive compartment;intracellular membrane-bounded organelle;intracellular organelle;intracellular part;membrane;membrane-bounded organelle;membrane-bounded vesicle;organel…	Endocytosis	0.530918	0.290274	-0.691972	-1.0711	0	0.984705	0.0789871	0	0	0.985929	-0.914166	0	P20338	RAB4A	Ras-related protein Rab-4A
14.937	15.3952	15.2161	15.0088	14.7717	14.0586	14.5925	14.3674	14.3709	14.1815	14.2194	14.2202	14.4365	14.6438	14.5	+		+	IR_Ctrl;shC8_Ctrl	apoptosis;biological regulation;cell death;cellular process;death;negative regulation of apoptosis;negative regulation of biological process;negative regulation of cell death;negative regulation of cellular process;negative regulation of programmed cell death;programmed cell death;regulation of apoptosis;regulation of biological process;regulation of cell death;regulation of cellular process;regu…		cell part;cytoplasm;intracellular part		2.01063	0.0551692	-0.69175	-2.42252	0.812515	0.376435	-0.192873	-0.897615	2.63727	0.00398427	-0.689148	-2.91849	C9JDZ2;Q9NVQ4	FAIM	Fas apoptotic inhibitory molecule (Fragment);Fas apoptotic inhibitory molecule 1
12.725	12.7945	13.1865	12.746	12.3322	11.529	12.3377	12.4865	11.8575	12.4998	12.5183	11.5393	11.3192	12.2256	NaN	+		+	IR_Ctrl;shC8_Ctrl	biological regulation;cell cycle;cellular component organization;cellular component organization at cellular level;cellular component organization or biogenesis;cellular component organization or biogenesis at cellular level;cellular macromolecule metabolic process;cellular metabolic process;cellular process;cellular protein metabolic process;cellular response to abiotic stimulus;cellular respons…	adenyl nucleotide binding;adenyl ribonucleotide binding;ATP binding;binding;catalytic activity;kinase activity;nucleotide binding;phosphotransferase activity, alcohol group as acceptor;protein kinase activity;protein serine/threonine kinase activity;purine nucleotide binding;purine ribonucleoside triphosphate binding;purine ribonucleotide binding;ribonucleotide binding;transferase activity;transf…	cell part;cytoplasmic part;cytoskeletal part;intermediate filament;intracellular membrane-bounded organelle;intracellular organelle;intracellular organelle part;intracellular part;macromolecular complex;membrane-bounded organelle;nucleus;organelle;organelle part;perinuclear region of cytoplasm;protein complex		1.534	0.0875156	-0.691644	-2.01754	0.790228	0.262805	0.597172	1.33044	2.17652	0.00364103	-1.16832	-3.22614	A0A804HIB4;A0A804HJX3;A0A804HJZ9;A0A804HK10;A0A804HKF1;J3KRK0;J3QLK5;Q86UE8;Q9UKI8	TLK2;TLK2;TLK2;TLK2;TLK2;TLK2;TLK2;TLK2;TLK1	Tousled like kinase 2;Tousled like kinase 2;Tousled like kinase 2;Tousled like kinase 2;Tousled like kinase 2;Tousled like kinase 2 (Fragment);Tousled like kinase 2;Serine/threonine-protein kinase tousled-like 2;Serine/threonine-protein kinase tousled-like 1
16.0841	15.6068	14.9623	15.455	14.8799	14.8349	14.8483	14.7886	14.7021	13.8867	14.6408	14.1213	14.9612	14.1457	14.2289	+		+	IR_Ctrl;shC8_Ctrl	activation of immune response;activation of innate immune response;activation of phospholipase C activity;activation of protein kinase A activity;activation of protein kinase activity;acylglycerol catabolic process;acylglycerol metabolic process;alcohol biosynthetic process;alcohol metabolic process;anatomical structure formation involved in morphogenesis;biological regulation;biosynthetic proces…	adenyl nucleotide binding;adenyl ribonucleotide binding;ATP binding;binding;cAMP-dependent protein kinase activity;catalytic activity;cation binding;cyclic nucleotide-dependent protein kinase activity;enzyme binding;ion binding;kinase activity;magnesium ion binding;metal ion binding;nucleotide binding;phosphotransferase activity, alcohol group as acceptor;protein binding;protein kinase activity;p…	cAMP-dependent protein kinase complex;cell part;centrosome;cytoplasmic part;cytoskeletal part;cytosol;extracellular membrane-bounded organelle;extracellular organelle;extracellular region part;extracellular vesicular exosome;intracellular non-membrane-bounded organelle;intracellular organelle;intracellular organelle part;intracellular part;macromolecular complex;membrane;membrane-bounded organell…	Amoebiasis;Apoptosis;Bile secretion;Calcium signaling pathway;Chemokine signaling pathway;Dilated cardiomyopathy;Endocrine and other factor-regulated calcium reabsorption;Gap junction;Gastric acid secretion;GnRH signaling pathway;Hedgehog signaling pathway;Insulin signaling pathway;Long-term potentiation;MAPK signaling pathway;Meiosis - yeast;Melanogenesis;Olfactory transduction;Oocyte meiosis;Pr…	1.60406	0.0816581	-0.689097	-2.07657	0.0490577	0.918374	0.0456147	0.107853	2.04856	0.00431658	-1.1628	-2.86543	P22694	PRKACB	cAMP-dependent protein kinase catalytic subunit beta
19.6786	20.1345	19.3226	NaN	18.9947	18.6657	18.9842	19.4606	18.7559	19.2101	19.5042	18.6762	19.7569	19.4266	18.9093			+	shC8_Ctrl	biological regulation;blood coagulation;cellular component assembly;cellular component assembly at cellular level;cellular component disassembly;cellular component disassembly at cellular level;cellular component movement;cellular component organization;cellular component organization at cellular level;cellular component organization or biogenesis;cellular component organization or biogenesis at …	adenyl nucleotide binding;adenyl ribonucleotide binding;ATP binding;ATPase activity;binding;catalytic activity;cytoskeletal protein binding;hydrolase activity;hydrolase activity, acting on acid anhydrides;hydrolase activity, acting on acid anhydrides, in phosphorus-containing anhydrides;lipid binding;microtubule binding;microtubule motor activity;motor activity;nucleoside-triphosphatase activity;…	cell part;centriole;cytoplasm;cytoplasmic part;cytoskeletal part;Golgi apparatus;intracellular membrane-bounded organelle;intracellular non-membrane-bounded organelle;intracellular organelle;intracellular organelle part;intracellular part;kinesin complex;macromolecular complex;membrane-bounded organelle;microtubule;microtubule associated complex;microtubule organizing center part;non-membrane-bou…		1.25555	0.115194	-0.68563	-1.82377	0.035577	0.938938	-0.0355388	-0.080349	0.703381	0.0793017	-0.519663	-1.15423	B4DZK5;Q9HAQ2;Q9P2P6	KIF9;KIF9;STARD9	Kinesin-like protein;Kinesin-like protein KIF9;StAR-related lipid transfer protein 9
13.6956	14.3969	12.5395	12.4256	12.6094	13.1014	12.589	12.0194	13.1721	12.385	12.9692	NaN	NaN	NaN	NaN					anatomical structure formation involved in morphogenesis;angiogenesis;biological adhesion;biological regulation;cell adhesion;cell recognition;cellular component organization;cellular component organization or biogenesis;cellular membrane organization;cellular process;developmental process;fertilization;membrane invagination;membrane organization;phagocytosis, engulfment;phagocytosis, recognition…	binding;lipid binding;phosphatidylethanolamine binding;phosphatidylserine binding;phospholipid binding	cell part;external side of plasma membrane;extracellular membrane-bounded organelle;extracellular organelle;extracellular region;extracellular region part;extracellular space;extracellular vesicular exosome;extrinsic to membrane;extrinsic to plasma membrane;membrane;membrane part;membrane-bounded organelle;membrane-bounded vesicle;organelle;plasma membrane part;vesicle		0.622399	0.243342	-0.684624	-1.0986	0	0.990018	NaN	0	0	0.988936	NaN	0	A0A8Q3SI86;A0A8Q3SIX6;A0A8Q3SIZ9;A0A8Q3WKS4;H0YKB5;H0YKS8;Q08431	MFGE8	Milk fat globule EGF and factor V/VIII domain containing;Milk fat globule EGF and factor V/VIII domain containing;Milk fat globule EGF and factor V/VIII domain containing;Milk fat globule EGF and factor V/VIII domain containing;Milk fat globule EGF and factor V/VIII domain containing;Milk fat globule EGF and factor V/VIII domain containing;Lactadherin
15.2771	15.7314	15.4561	15.9435	14.9568	14.8079	14.5991	15.3061	14.3134	14.3649	14.2329	13.8283	14.3529	14.4653	13.4071	+		+	IR_Ctrl;shC8_Ctrl	alcohol metabolic process;biological regulation;biosynthetic process;C21-steroid hormone biosynthetic process;C21-steroid hormone metabolic process;cellular biosynthetic process;cellular hormone metabolic process;cellular metabolic process;cellular process;hormone biosynthetic process;hormone metabolic process;lipid biosynthetic process;lipid metabolic process;metabolic process;oxidation-reductio…	2 iron, 2 sulfur cluster binding;binding;cation binding;electron carrier activity;ion binding;iron-sulfur cluster binding;metal cluster binding;metal ion binding	cell part;cytoplasmic part;intracellular organelle lumen;intracellular organelle part;intracellular part;membrane-enclosed lumen;mitochondrial matrix;mitochondrial part;organelle lumen;organelle part		1.76812	0.0681946	-0.684559	-2.21246	0.43706	0.447421	0.290315	0.740871	2.84173	0.0013633	-1.58864	-4.1157	E7EQL1;Q6P4F2	;FDX2	Ferredoxin-2, mitochondrial;Ferredoxin-2, mitochondrial
13.0837	NaN	13.1632	13.4715	11.7647	12.7931	12.8211	12.841	12.2475	13.4132	13.3765	13.3721	12.924	12.5443	12.4995			+	shC8_Ctrl	biological regulation;biosynthetic process;cell growth;cellular biosynthetic process;cellular component organization;cellular component organization at cellular level;cellular component organization or biogenesis;cellular component organization or biogenesis at cellular level;cellular macromolecule biosynthetic process;cellular macromolecule metabolic process;cellular metabolic process;cellular n…	binding;catalytic activity;cation binding;DNA binding;histone methyltransferase activity;histone methyltransferase activity (H3-K4 specific);histone-lysine N-methyltransferase activity;ion binding;lysine N-methyltransferase activity;metal ion binding;methyltransferase activity;N-methyltransferase activity;nucleic acid binding;protein methyltransferase activity;protein-lysine N-methyltransferase a…	cell part;histone methyltransferase complex;intracellular membrane-bounded organelle;intracellular organelle;intracellular organelle part;intracellular part;macromolecular complex;membrane-bounded organelle;methyltransferase complex;nuclear part;nucleoplasm;nucleoplasm part;nucleus;organelle;organelle part;protein complex		1.04241	0.139944	-0.684488	-1.60216	0.170063	0.715887	0.177394	0.354753	0.745051	0.0843515	-0.40448	-1.12499	A0A804HHR9;A0A8I5KSG1;O14686	KMT2D	[histone H3]-lysine(4) N-methyltransferase;[histone H3]-lysine(4) N-methyltransferase;Histone-lysine N-methyltransferase 2D
13.6648	14.038	13.1305	13.577	12.5874	12.8361	12.5636	13.6956	14.4882	14.69	14.5362	14.5815	14.8857	14.5154	14.6207			+	shC8_Ctrl	actin cytoskeleton organization;actin filament bundle assembly;actin filament organization;actin filament-based process;antigen processing and presentation;antigen processing and presentation of exogenous antigen;antigen processing and presentation of exogenous peptide antigen;antigen processing and presentation of exogenous peptide antigen via MHC class I;antigen processing and presentation of e…	receptor activity	adherens junction;alphav-beta5 integrin complex;anchoring junction;cell junction;cell leading edge;cell part;cell surface;cell-substrate adherens junction;cell-substrate junction;cytoplasmic membrane-bounded vesicle;cytoplasmic part;cytoplasmic vesicle;endocytic vesicle;extracellular membrane-bounded organelle;extracellular organelle;extracellular region part;extracellular vesicular exosome;focal…	Arrhythmogenic right ventricular cardiomyopathy (ARVC);Dilated cardiomyopathy;ECM-receptor interaction;Focal adhesion;Hypertrophic cardiomyopathy (HCM);Phagosome;Regulation of actin cytoskeleton	1.09537	0.134169	-0.681902	-1.60657	0.302216	0.694551	-0.0793225	-0.37991	2.67683	0.00179104	1.04823	3.45567	P18084	ITGB5	Integrin beta-5
15.1631	15.3961	14.8851	15.347	14.5211	14.5066	14.6618	14.3849	14.5339	14.8345	14.7911	14.8464	15.3198	15.0148	15.1063	+			IR_Ctrl	biological regulation;biosynthetic process;cellular biosynthetic process;cellular macromolecule biosynthetic process;cellular macromolecule metabolic process;cellular metabolic process;cellular nitrogen compound metabolic process;cellular process;defense response;defense response to virus;gene expression;immune effector process;immune response;immune system process;innate immune response;macromol…	binding;catalytic activity;cation binding;DNA binding;DNA-directed RNA polymerase activity;ion binding;metal ion binding;nucleic acid binding;nucleoside binding;nucleotidyltransferase activity;ribonucleoside binding;RNA polymerase activity;transferase activity;transferase activity, transferring phosphorus-containing groups	cell part;cytoplasmic part;cytosol;DNA-directed RNA polymerase complex;DNA-directed RNA polymerase III complex;intracellular organelle part;intracellular part;macromolecular complex;nuclear DNA-directed RNA polymerase complex;nuclear part;nucleoplasm;nucleoplasm part;organelle part;protein complex;RNA polymerase complex	Cytosolic DNA-sensing pathway;Purine metabolism;Pyrimidine metabolism;RNA polymerase	2.72616	0.0219077	-0.679233	-2.96836	1.26541	0.235169	-0.352006	-1.46292	0.357619	0.367796	-0.125998	-0.499957	Q9NW08	POLR3B	DNA-directed RNA polymerase III subunit RPC2
15.7029	15.1769	14.8998	15.2208	14.3178	14.5511	14.8607	14.5632	12.516	NaN	14.1927	NaN	NaN	NaN	NaN	+			IR_Ctrl	anion homeostasis;anion transport;bicarbonate transport;biological regulation;cellular metabolic process;cellular process;chemical homeostasis;chloride ion homeostasis;establishment of localization;homeostatic process;inorganic anion transport;ion homeostasis;ion transport;metabolic process;monovalent inorganic anion homeostasis;one-carbon metabolic process;organic anion transport;regulation of b…	binding;carbonate dehydratase activity;carbon-oxygen lyase activity;catalytic activity;cation binding;hydro-lyase activity;ion binding;lyase activity;metal ion binding;transition metal ion binding;zinc ion binding	cell part;integral to membrane;intrinsic to membrane;membrane;membrane part;plasma membrane	Nitrogen metabolism	1.82584	0.0644419	-0.676863	-2.25246	0	0.986947	NaN	0	0	0.996559	NaN	0	O43570	CA12	Carbonic anhydrase 12
12.8479	14.7328	12.9103	12.5223	NaN	NaN	NaN	12.577	NaN	13.2739	13.199	13.5467	NaN	13.809	13.0475					alcohol metabolic process;carbohydrate catabolic process;carbohydrate metabolic process;catabolic process;cellular carbohydrate catabolic process;cellular carbohydrate metabolic process;cellular glucan metabolic process;cellular macromolecule metabolic process;cellular metabolic process;cellular polysaccharide catabolic process;cellular polysaccharide metabolic process;cellular process;cellular p…	calmodulin-dependent protein kinase activity;catalytic activity;hydrolase activity;hydrolase activity, acting on glycosyl bonds;hydrolase activity, hydrolyzing O-glycosyl compounds;kinase activity;phosphorylase kinase activity;phosphotransferase activity, alcohol group as acceptor;protein kinase activity;protein serine/threonine kinase activity;transferase activity;transferase activity, transferr…	cell part;cytoplasmic part;cytosol;intracellular part;macromolecular complex;membrane;phosphorylase kinase complex;plasma membrane;protein complex	Calcium signaling pathway;Insulin signaling pathway	0	1	-0.676291	0	0.316065	0.553774	-0.231295	-0.593536	0.128445	0.58885	0.214363	0.297345	A6NIT2;A6NMN0;P46020	PHKA1	Phosphorylase b kinase regulatory subunit;Phosphorylase b kinase regulatory subunit;Phosphorylase b kinase regulatory subunit alpha, skeletal muscle isoform
14.6678	NaN	14.1982	NaN	14.1319	13.7936	NaN	13.3565	14.673	14.3008	14.1554	14.2304	14.2733	14.5171	13.5218					amine metabolic process;aminoglycan biosynthetic process;aminoglycan catabolic process;aminoglycan metabolic process;axon guidance;biological regulation;biosynthetic process;carbohydrate biosynthetic process;carbohydrate catabolic process;carbohydrate metabolic process;catabolic process;cell surface receptor linked signaling pathway;cellular component organization;cellular component organization …	acetylcholine receptor regulator activity;binding;calcium ion binding;carbohydrate binding;cation binding;chondroitin sulfate binding;dystroglycan binding;extracellular matrix binding;glycoprotein binding;glycosaminoglycan binding;heparan sulfate proteoglycan binding;ion binding;laminin binding;metal ion binding;monosaccharide binding;pattern binding;polysaccharide binding;protein binding;proteog…	basal lamina;cell junction;cell part;cell surface;cytoplasm;cytoplasmic part;extracellular matrix;extracellular matrix part;extracellular membrane-bounded organelle;extracellular organelle;extracellular region;extracellular region part;extracellular space;extracellular vesicular exosome;Golgi apparatus part;Golgi lumen;integral to membrane;intracellular organelle lumen;intracellular organelle par…	ECM-receptor interaction	0.85008	0.177242	-0.672319	-1.53314	0.360808	0.518372	0.240771	0.62652	0.350954	0.263068	-0.297368	-0.658003	A0A087X208;A0A494C0G5;A0A494C1I6;O00468	AGRN	Agrin
13.2517	13.7294	13.959	13.6536	12.6779	13.128	13.186	12.9309	13.1784	12.8085	13.4972	12.9794	12.8963	13.65	13.0436	+		+	IR_Ctrl;shC8_Ctrl	biological regulation;cellular component organization;cellular component organization at cellular level;cellular component organization or biogenesis;cellular component organization or biogenesis at cellular level;cellular process;cytoskeleton organization;establishment or maintenance of apical/basal cell polarity;establishment or maintenance of bipolar cell polarity;establishment or maintenance …	binding;cytoskeletal protein binding;identical protein binding;microtubule binding;protein binding;protein dimerization activity;protein homodimerization activity;tubulin binding	apical plasma membrane;apicolateral plasma membrane;cell part;cytoplasm;cytoskeletal part;cytoskeleton;extracellular region part;extracellular space;intracellular non-membrane-bounded organelle;intracellular organelle;intracellular organelle part;intracellular part;lateral plasma membrane;membrane part;midbody;non-membrane-bounded organelle;organelle;organelle part;plasma membrane part;spindle po…		1.93186	0.0595526	-0.667719	-2.32882	0.024491	0.961242	0.0190021	0.0523717	1.1756	0.032071	-0.506096	-1.55067	A0A8Q3SIW6;A0A8Q3WKN6;J3QL92;Q9Y4B5	MTCL1	Microtubule crosslinking factor 1;Microtubule crosslinking factor 1;Microtubule crosslinking factor 1;Microtubule cross-linking factor 1
12.9219	NaN	12.6633	13.0772	11.8011	12.1667	11.918	12.9958	12.1994	12.8475	13.2376	12.1043	8.10701	11.7907	11.7868			+	shC8_Ctrl	amine metabolic process;aminoglycan catabolic process;aminoglycan metabolic process;carbohydrate catabolic process;carbohydrate metabolic process;catabolic process;glycosaminoglycan catabolic process;glycosaminoglycan metabolic process;hyaluronan catabolic process;hyaluronan metabolic process;macromolecule catabolic process;macromolecule metabolic process;metabolic process;nitrogen compound metab…	beta-glucuronidase activity;binding;catalytic activity;hydrolase activity;hydrolase activity, acting on glycosyl bonds;hydrolase activity, hydrolyzing O-glycosyl compounds;protein binding;protein domain specific binding;receptor binding	cell part;cytoplasmic part;extracellular membrane-bounded organelle;extracellular organelle;extracellular region part;extracellular vesicular exosome;intracellular membrane-bounded organelle;intracellular organelle;intracellular organelle lumen;intracellular organelle part;intracellular part;lysosomal lumen;membrane;membrane-bounded organelle;membrane-bounded vesicle;membrane-enclosed lumen;organ…	Drug metabolism - other enzymes;Flavone and flavonol biosynthesis;Glycosaminoglycan degradation;Lysosome;Pentose and glucuronate interconversions;Porphyrin and chlorophyll metabolism;Starch and sucrose metabolism	0.988637	0.149724	-0.667086	-1.53546	0.754357	0.233723	1.81427	1.44927	0.835352	0.0332334	-1.94024	-1.57977	P08236	GUSB	Beta-glucuronidase
14.0247	NaN	14.6631	NaN	NaN	NaN	13.678	NaN	NaN	NaN	NaN	14.0635	NaN	NaN	14.2578									0	0.995065	-0.665886	0	0	0.987089	NaN	0	0.195192	0.479454	-0.183234	-0.422565	O60336	MAPKBP1	Mitogen-activated protein kinase-binding protein 1
12.67	13.1317	12.7976	13.0531	11.626	12.594	12.2808	12.4939	13.2494	12.9478	12.6409	12.5297	12.6505	13.2824	12.7733	+			IR_Ctrl	biological regulation;biosynthetic process;cellular biosynthetic process;cellular macromolecule biosynthetic process;cellular macromolecule metabolic process;cellular metabolic process;cellular nitrogen compound metabolic process;cellular process;macromolecule biosynthetic process;macromolecule metabolic process;metabolic process;nitrogen compound metabolic process;nucleic acid metabolic process;…		cell part;cytoplasmic part;intracellular membrane-bounded organelle;intracellular organelle;intracellular part;membrane;membrane-bounded organelle;nucleus;organelle;perinuclear region of cytoplasm;plasma membrane		1.46931	0.0918808	-0.664413	-1.9377	0.222062	0.681648	0.137067	0.397517	0.209674	0.518443	-0.104121	-0.34993	M0QY25;M0QYH6;Q86YD1	PTOV1	Prostate tumor-overexpressed gene 1 protein;Prostate tumor-overexpressed gene 1 protein (Fragment);Prostate tumor-overexpressed gene 1 protein
17.2681	15.5449	15.3935	15.8049	15.3854	15.244	15.2868	15.4505	14.546	16.8349	16.412	NaN	15.3882	15.9858	16.6212					biological regulation;biosynthetic process;cellular biosynthetic process;cellular macromolecule biosynthetic process;cellular macromolecule metabolic process;cellular metabolic process;cellular nitrogen compound metabolic process;cellular process;cellular response to stimulus;cellular response to stress;DNA metabolic process;DNA recombination;DNA repair;double-strand break repair;macromolecule bi…		cell part;chromatin remodeling complex;chromosomal part;cytoplasm;DNA helicase complex;Ino80 complex;intracellular membrane-bounded organelle;intracellular organelle;intracellular organelle part;intracellular part;macromolecular complex;membrane-bounded organelle;nuclear chromosome part;nuclear part;nucleus;organelle;organelle part;protein complex		0.75105	0.205626	-0.661204	-1.24111	0.0287495	0.943312	-0.0674149	-0.0759054	0.00250135	1	-0.00446129	-0.00646784	Q9H9F9	ACTR5	Actin-related protein 5
15.7434	15.7207	15.767	15.7776	15.0724	15.176	15.0616	15.0756	15.1534	15.7454	15.5207	15.8411	15.7009	15.6348	15.8655	+			IR_Ctrl	actin cytoskeleton organization;actin filament organization;actin filament-based process;anatomical structure development;biological regulation;cell development;cell junction assembly;cell junction organization;cell migration;cell motility;cell surface receptor linked signaling pathway;cell-cell junction assembly;cell-cell junction organization;cellular component assembly;cellular component assem…	adenyl nucleotide binding;adenyl ribonucleotide binding;ATP binding;binding;catalytic activity;cation binding;ion binding;kinase activity;lipid binding;metal ion binding;nucleotide binding;phospholipid binding;phosphotransferase activity, alcohol group as acceptor;protein kinase activity;protein kinase C activity;protein serine/threonine kinase activity;purine nucleotide binding;purine ribonucleo…	apical plasma membrane;cell junction;cell leading edge;cell part;cell-cell junction;cytoplasm;cytoplasmic part;cytoskeleton;cytosol;endosome;extracellular membrane-bounded organelle;extracellular organelle;extracellular region part;extracellular vesicular exosome;Golgi apparatus part;Golgi membrane;intercellular bridge;intracellular membrane-bounded organelle;intracellular non-membrane-bounded or…	Endocytosis;Insulin signaling pathway;Tight junction	6.25893	0.0056	-0.655781	-5.06075	0.887266	0.299556	-0.287385	-1.11153	0.0517321	0.933677	0.00837898	0.0534118	P41743	PRKCI	Protein kinase C iota type
18.2561	18.7194	18.1782	18.3644	18.0573	17.1967	17.5097	18.149	17.9473	18.277	18.4391	17.8006	18.4446	18.3713	17.7175					biological regulation;biosynthetic process;cellular biosynthetic process;cellular component organization;cellular component organization at cellular level;cellular component organization or biogenesis;cellular component organization or biogenesis at cellular level;cellular macromolecule biosynthetic process;cellular macromolecule metabolic process;cellular metabolic process;cellular nitrogen comp…	binding;DNA binding;histone binding;methylated histone residue binding;nucleic acid binding;nucleic acid binding transcription factor activity;protein binding;sequence-specific DNA binding transcription factor activity	cell part;histone acetyltransferase complex;intracellular membrane-bounded organelle;intracellular organelle;intracellular organelle part;intracellular part;macromolecular complex;membrane-bounded organelle;MSL complex;nuclear part;nucleoplasm;nucleoplasm part;nucleus;organelle;organelle part;protein complex		1.35756	0.107977	-0.65135	-1.82899	0.213836	0.688134	0.137616	0.388785	0.632088	0.135002	-0.296039	-0.91547	A0A3B3IT59;A0A3B3ITL5;A0A3F2YNX2;P0C860;Q8N5Y2	MSL3;MSL3;MSL3;MSL3P1;MSL3	MSL complex subunit 3;MSL complex subunit 3 (Fragment);MSL complex subunit 3;Putative male-specific lethal-3 protein-like 2;Male-specific lethal 3 homolog
14.7975	14.5346	14.3861	13.8349	14.1599	13.664	13.3892	NaN	13.7354	13.8799	14.4075	13.7033	14.075	13.3052	13.8708			+	shC8_Ctrl	cellular component assembly;cellular component assembly at cellular level;cellular component biogenesis;cellular component organization;cellular component organization at cellular level;cellular component organization or biogenesis;cellular component organization or biogenesis at cellular level;cellular macromolecular complex assembly;cellular macromolecular complex subunit organization;cellular …	catalytic activity;methyltransferase activity;transferase activity;transferase activity, transferring one-carbon groups	cell part;cytoplasmic part;extrinsic to membrane;extrinsic to mitochondrial inner membrane;extrinsic to organelle membrane;intracellular organelle part;intracellular part;membrane part;mitochondrial membrane part;mitochondrial part;organelle part		1.06302	0.140014	-0.650577	-1.60418	0.462607	0.442458	0.269018	0.751683	1.32831	0.0192137	-0.649709	-1.8018	Q5TEU4	NDUFAF5	Arginine-hydroxylase NDUFAF5, mitochondrial
10.6539	10.1251	10.6034	10.857	10.8199	8.54675	10.6586	9.61382	11.2465	9.73848	10.0538	9.92112	10.4728	9.85037	9.81523			+	shC8_Ctrl	biosynthetic process;collagen biosynthetic process;collagen metabolic process;establishment of localization;establishment of protein localization;macromolecule biosynthetic process;macromolecule metabolic process;metabolic process;multicellular organismal macromolecule metabolic process;multicellular organismal metabolic process;multicellular organismal process;protein transport;transport		cell part;integral to membrane;intrinsic to membrane;membrane part		0.550552	0.283262	-0.650094	-1.00101	0.326826	0.515243	0.331401	0.630805	1.32814	0.0224726	-0.544975	-1.7105	Q15035	TRAM2	Translocating chain-associated membrane protein 2
13.1932	14.3502	12.5216	11.2131	12.3826	12.4843	12.1446	11.6786	12.3322	13.5514	13.2562	14.0002	14.4481	13.2463	14.2879			+	shC8_Ctrl	biological regulation;cellular process;cellular response to stimulus;intracellular signal transduction;negative regulation of catalytic activity;negative regulation of GTPase activity;negative regulation of hydrolase activity;negative regulation of molecular function;positive regulation of catalytic activity;positive regulation of defense response to virus by host;positive regulation of GTPase ac…	binding;cation binding;enzyme activator activity;enzyme regulator activity;GTPase activator activity;GTPase regulator activity;ion binding;metal ion binding;nucleoside-triphosphatase regulator activity	cell part;cytoplasmic part;cytosol;intracellular;intracellular part		0.422851	0.36206	-0.646967	-0.830135	1.07769	0.225978	-0.948998	-1.75679	0.831425	0.0385079	1.17611	1.45678	Q9P107	GMIP	GEM-interacting protein
11.6977	14.422	13.6424	13.5328	NaN	NaN	12.6775	NaN	13.6698	NaN	NaN	14.4134	13.2473	NaN	13.8506					biological regulation;posttranscriptional regulation of gene expression;regulation of biological process;regulation of biosynthetic process;regulation of cellular biosynthetic process;regulation of cellular macromolecule biosynthetic process;regulation of cellular metabolic process;regulation of cellular process;regulation of cellular protein metabolic process;regulation of gene expression;regula…	binding;nucleic acid binding;RNA binding;translation factor activity, nucleic acid binding;translation initiation factor activity		RNA transport	0	0.995494	-0.646257	0	0	0.984309	-0.167336	0	0.285701	0.284602	0.51339	0.612213	O60739	EIF1B	Eukaryotic translation initiation factor 1b
14.131	14.9671	13.6892	14.0611	13.5908	13.7713	13.2993	13.6044	12.9481	13.5929	13.9391	14.0827	14.2885	13.5555	13.923					actin cytoskeleton organization;actin filament-based process;anatomical structure development;biological regulation;blood coagulation;cell migration;cell motility;cell projection organization;cellular component movement;cellular component organization;cellular component organization at cellular level;cellular component organization or biogenesis;cellular component organization or biogenesis at ce…	adenyl nucleotide binding;adenyl ribonucleotide binding;ATP binding;binding;calcium channel regulator activity;catalytic activity;cGMP binding;cGMP-dependent protein kinase activity;channel regulator activity;cyclic nucleotide binding;cyclic nucleotide-dependent protein kinase activity;GMP binding;guanyl nucleotide binding;guanyl ribonucleotide binding;kinase activity;nucleotide binding;phosphotr…	cell part;cytoplasm;cytoplasmic part;cytosol;Golgi apparatus;intracellular membrane-bounded organelle;intracellular organelle;intracellular part;membrane;membrane-bounded organelle;organelle;plasma membrane	Gap junction;Long-term depression;Olfactory transduction;Salivary secretion	1.18409	0.125117	-0.645639	-1.66848	0.735416	0.291261	-0.469029	-1.16003	0.34418	0.283372	-0.249683	-0.607477	Q13976	PRKG1	cGMP-dependent protein kinase 1
16.2198	16.0327	16.292	15.8218	15.5686	15.5869	15.3049	15.3443	15.5222	16.1473	16.1532	16.3306	16.4492	16.3428	16.282	+		+	IR_Ctrl;shC8_Ctrl	biological regulation;cell cycle phase;cell cycle process;cell division;cell proliferation;cellular process;meiosis I;regulation of biological process;regulation of catalytic activity;regulation of cell cycle;regulation of cellular metabolic process;regulation of cellular process;regulation of cellular protein metabolic process;regulation of cyclin-dependent protein kinase activity;regulation of …	cyclin-dependent protein kinase regulator activity;enzyme regulator activity;kinase regulator activity;protein kinase regulator activity			2.60492	0.0319467	-0.6404	-2.80378	1.14488	0.235303	-0.410287	-1.46513	1.23754	0.0641989	0.2596	1.23058	P33552	CKS2	Cyclin-dependent kinases regulatory subunit 2
15.1671	15.4154	15.0596	14.1771	14.3291	14.0752	14.54	NaN	NaN	14.7813	14.6507	14.5145	15.3351	15.1517	14.9001					acylglycerol catabolic process;acylglycerol metabolic process;biological regulation;biosynthetic process;carboxylic acid biosynthetic process;carboxylic acid metabolic process;catabolic process;cell differentiation;cellular biosynthetic process;cellular catabolic process;cellular developmental process;cellular ketone metabolic process;cellular lipid catabolic process;cellular lipid metabolic proc…	1-acylglycerol-3-phosphate O-acyltransferase activity;acylglycerol O-acyltransferase activity;catalytic activity;lysophosphatidic acid acyltransferase activity;lysophospholipid acyltransferase activity;O-acyltransferase activity;transferase activity;transferase activity, transferring acyl groups;transferase activity, transferring acyl groups other than amino-acyl groups	cell part;cytoplasm;cytoplasmic part;cytosol;intracellular membrane-bounded organelle;intracellular organelle;intracellular part;lipid particle;membrane-bounded organelle;nucleus;organelle		0.931344	0.161326	-0.640017	-1.46004	0.40874	0.478223	-0.259356	-0.702138	0.0216728	0.940827	0.0205529	0.0485956	C9J1D1;Q8WTS1	ABHD5	1-acylglycerol-3-phosphate O-acyltransferase ABHD5
14.4752	15.0595	14.4494	14.0922	14.3628	14.0826	13.1608	13.916	13.6763	14.6017	13.8406	14.4856	14.2235	13.9803	14.7099					biological regulation;cellular component assembly;cellular component assembly at cellular level;cellular component organization;cellular component organization at cellular level;cellular component organization or biogenesis;cellular component organization or biogenesis at cellular level;cellular process;chromatin assembly;chromatin assembly or disassembly;chromatin organization;chromosome organiz…		cell part;cytoplasm;endomembrane system;integral to membrane;intracellular membrane-bounded organelle;intracellular organelle;intracellular part;intrinsic to membrane;membrane;membrane part;membrane-bounded organelle;nucleus;organelle;plasma membrane		1.01001	0.150585	-0.638504	-1.49954	0.452112	0.434027	-0.310299	-0.769536	0.274129	0.387288	-0.169219	-0.476369	Q8IWY9	CDAN1	Codanin-1
16.1738	16.4393	16.0452	15.7943	15.6062	15.314	15.4575	15.5238	14.3338	15.2664	15.1855	15.297	15.2601	15.2174	15.3303	+		+	IR_Ctrl;shC8_Ctrl	apoptosis;biological regulation;cell death;cellular macromolecule metabolic process;cellular metabolic process;cellular process;cellular protein metabolic process;cellular response to stimulus;death;intracellular signal transduction;macromolecule metabolic process;macromolecule modification;metabolic process;phosphate-containing compound metabolic process;phosphorus metabolic process;phosphorylat…	adenyl nucleotide binding;adenyl ribonucleotide binding;ATP binding;binding;catalytic activity;kinase activity;nucleotide binding;phosphotransferase activity, alcohol group as acceptor;protein kinase activity;protein serine/threonine kinase activity;purine nucleotide binding;purine ribonucleoside triphosphate binding;purine ribonucleotide binding;ribonucleotide binding;transferase activity;transf…	cell part;intracellular membrane-bounded organelle;intracellular organelle;intracellular part;membrane-bounded organelle;nucleus;organelle		2.30032	0.0486733	-0.637797	-2.57386	0.647833	0.341098	-0.347653	-0.989844	3.06621	0.00172748	-0.836949	-3.53978	Q9UEE5	STK17A	Serine/threonine-protein kinase 17A
13.6068	13.58	13.1101	13.489	13.2044	12.6981	12.1328	13.2059	12.471	12.6806	12.5552	12.6956	12.8902	11.8631	12.9482			+	shC8_Ctrl	anatomical structure development;anterograde axon cargo transport;axon cargo transport;cellular component movement;cellular component organization;cellular component organization at cellular level;cellular component organization or biogenesis;cellular component organization or biogenesis at cellular level;cellular process;cytoskeleton-dependent intracellular transport;developmental process;establ…	adenyl nucleotide binding;adenyl ribonucleotide binding;ATP binding;binding;catalytic activity;cation binding;endopeptidase activity;hydrolase activity;ion binding;metal ion binding;metalloendopeptidase activity;metallopeptidase activity;nucleotide binding;peptidase activity;peptidase activity, acting on L-amino acid peptides;protein binding;purine nucleotide binding;purine ribonucleoside triphos…	cell part;cytoplasmic part;integral to membrane;intracellular membrane-bounded organelle;intracellular organelle;intracellular organelle part;intracellular part;intrinsic to membrane;membrane;membrane part;membrane-bounded organelle;mitochondrial membrane;mitochondrial part;mitochondrion;organelle;organelle membrane;organelle part		1.19655	0.125628	-0.636177	-1.67346	0.034443	0.942763	-0.0303544	-0.075575	1.65657	0.00886384	-0.847212	-2.25135	A0A2R8Y3M4;A0A2R8Y4Y7;A0A2R8Y726;A0A2R8Y7B8;A0A2R8Y7E2;A0A2R8YDQ1;A0A2R8YEH4;A0A2R8YFW4;A0A2R8YGZ0;A0A2U3TZH1;H3BTR8;J3KRF6;Q9UQ90	SPG7	SPG7 matrix AAA peptidase subunit, paraplegin;SPG7 matrix AAA peptidase subunit, paraplegin;SPG7 matrix AAA peptidase subunit, paraplegin;SPG7 matrix AAA peptidase subunit, paraplegin (Fragment);SPG7 matrix AAA peptidase subunit, paraplegin (Fragment);SPG7 matrix AAA peptidase subunit, paraplegin;SPG7 matrix AAA peptidase subunit, paraplegin;SPG7 matrix AAA peptidase subunit, paraplegin;SPG7 matr…
14.576	15.2337	14.3953	14.1874	13.8012	13.782	14.134	14.1677	13.955	14.1149	14.2554	14.3697	14.9385	14.9236	13.6426					behavior;biological regulation;cellular macromolecule metabolic process;cellular metabolic process;cellular process;cellular protein metabolic process;cellular response to stimulus;cognition;hippo signaling cascade;intracellular signal transduction;learning or memory;long-term memory;macromolecule metabolic process;macromolecule modification;memory;metabolic process;multicellular organismal proce…	acid-amino acid ligase activity;binding;catalytic activity;cation binding;enzyme binding;ion binding;kinase binding;ligase activity;ligase activity, forming carbon-nitrogen bonds;metal ion binding;protein binding;protein kinase A binding;protein kinase A catalytic subunit binding;protein kinase A regulatory subunit binding;protein kinase binding;small conjugating protein ligase activity;transitio…	cell junction;cell part;cytoplasm;cytoplasmic part;cytoskeletal part;endoplasmic reticulum membrane;endoplasmic reticulum part;Golgi apparatus part;Golgi membrane;intracellular organelle part;intracellular part;membrane;membrane part;organelle membrane;organelle part;plasma membrane;postsynaptic density;postsynaptic membrane;synapse part;synaptic membrane		1.34249	0.112064	-0.62686	-1.79609	0.427779	0.434094	-0.360201	-0.768541	0.127859	0.621033	-0.129502	-0.269708	O43164	PJA2	E3 ubiquitin-protein ligase Praja-2
15.8449	16.0192	15.8704	15.7283	15.3471	15.825	15.6288	14.1602	15.6588	15.1928	15.4747	15.736	15.5098	15.2827	14.4495			+	shC8_Ctrl	carbohydrate metabolic process;cellular carbohydrate metabolic process;cellular macromolecule metabolic process;cellular metabolic process;cellular process;cellular protein metabolic process;glycosylation;macromolecule glycosylation;macromolecule metabolic process;macromolecule modification;metabolic process;O-glycan processing;post-translational protein modification;primary metabolic process;pro…	acetylgalactosaminyltransferase activity;binding;carbohydrate binding;catalytic activity;cation binding;ion binding;metal ion binding;polypeptide N-acetylgalactosaminyltransferase activity;transferase activity;transferase activity, transferring glycosyl groups;transferase activity, transferring hexosyl groups;UDP-glycosyltransferase activity	cell part;cytoplasmic part;extracellular membrane-bounded organelle;extracellular organelle;extracellular region part;extracellular vesicular exosome;Golgi apparatus;Golgi apparatus part;Golgi membrane;integral to membrane;intracellular membrane-bounded organelle;intracellular organelle;intracellular organelle part;intracellular part;intrinsic to membrane;membrane;membrane part;membrane-bounded o…	Mucin type O-Glycan biosynthesis	0.826742	0.191928	-0.625395	-1.30862	0.223596	0.649992	0.197655	0.438333	1.1331	0.0287741	-0.621213	-1.60528	F8VUJ3;Q8N4A0	POC1B-GALNT4;GALNT4	Polypeptide N-acetylgalactosaminyltransferase;Polypeptide N-acetylgalactosaminyltransferase 4
13.4413	13.8021	13.6187	12.7146	12.4407	13.4509	12.4159	NaN	12.8831	13.5595	13.0352	13.5603	12.9667	NaN	13.5945					alcohol metabolic process;carbohydrate metabolic process;cellular carbohydrate metabolic process;cellular metabolic process;cellular process;glucose metabolic process;hexose metabolic process;metabolic process;monosaccharide metabolic process;primary metabolic process;small molecule metabolic process	binding;catalytic activity;enzyme regulator activity;GDP-D-glucose phosphorylase activity;GTPase regulator activity;guanyl-nucleotide exchange factor activity;hydrolase activity;nucleoside-triphosphatase regulator activity;nucleotide binding;nucleotidyltransferase activity;phosphorylase activity;transferase activity;transferase activity, transferring glycosyl groups;transferase activity, transfer…	cell part;cytoplasm;intracellular part		0.745167	0.211385	-0.625001	-1.24754	0.301922	0.570585	-0.214594	-0.55168	0.0208244	0.942813	-0.0203288	-0.047342	A0A286YET3;Q6ZNW5	;GDPGP1	GDP-D-glucose phosphorylase 1
14.8965	14.6929	15.0936	14.5928	13.8978	14.2322	13.6111	15.0386	14.2203	13.8342	13.6376	NaN	NaN	NaN	14.1393					cell cycle phase;cell cycle process;cell division;cellular component assembly;cellular component assembly at cellular level;cellular component organization;cellular component organization at cellular level;cellular component organization or biogenesis;cellular component organization or biogenesis at cellular level;cellular process;centrosome organization;cytoskeleton organization;microtubule cyto…		cell part;centrosome;cytoplasm;cytoplasmic part;cytoskeletal part;HAUS complex;intracellular non-membrane-bounded organelle;intracellular organelle;intracellular organelle part;intracellular part;macromolecular complex;microtubule;microtubule associated complex;microtubule organizing center;non-membrane-bounded organelle;organelle;organelle part;protein complex;spindle pole		0.97563	0.15673	-0.624035	-1.45812	0	1	-0.241975	0	0	1	-0.67961	0	Q9BT25	HAUS8	HAUS augmin-like complex subunit 8
14.847	12.5521	12.9974	12.9451	12.6352	13.2774	12.4201	12.5177	9.34042	10.9682	11.6588	12.3872	14.0248	10.8983	12.3621					cell migration;cell motility;cellular component movement;cellular macromolecule metabolic process;cellular metabolic process;cellular process;cellular protein metabolic process;locomotion;macromolecule metabolic process;macromolecule modification;metabolic process;phosphate-containing compound metabolic process;phosphorus metabolic process;phosphorylation;primary metabolic process;protein metabol…	adenyl nucleotide binding;adenyl ribonucleotide binding;ATP binding;binding;catalytic activity;kinase activity;nucleotide binding;phosphotransferase activity, alcohol group as acceptor;protein kinase activity;purine nucleotide binding;purine ribonucleoside triphosphate binding;purine ribonucleotide binding;ribonucleotide binding;transferase activity;transferase activity, transferring phosphorus-c…	cell part;cell projection;cytoplasm;cytoplasmic part;Golgi apparatus;intracellular membrane-bounded organelle;intracellular organelle;intracellular part;lamellipodium;membrane-bounded organelle;organelle		0.523344	0.303585	-0.62283	-0.960037	0.911401	0.221388	-1.76228	-1.67899	0.514517	0.109256	-0.917308	-0.99753	Q8IZE3;X6RHX1	SCYL3	Protein-associating with the carboxyl-terminal domain of ezrin;SCY1 like pseudokinase 3 (Fragment)
15.3683	14.6298	14.9151	15.0189	14.1675	14.2489	14.507	14.5194	13.6589	12.9162	13.942	12.9272	12.745	14.1138	13.2108	+		+	IR_Ctrl;shC8_Ctrl	anaphase-promoting complex-dependent proteasomal ubiquitin-dependent protein catabolic process;biological regulation;catabolic process;cell cycle;cell cycle process;cell division;cell maturation;cellular catabolic process;cellular component assembly;cellular component assembly at cellular level;cellular component organization;cellular component organization at cellular level;cellular component or…	binding;cation binding;enzyme binding;ion binding;kinase binding;metal ion binding;protein binding;protein kinase binding	cell part;cytoplasm;cytoplasmic part;cytoskeletal part;cytosol;intracellular membrane-bounded organelle;intracellular non-membrane-bounded organelle;intracellular organelle;intracellular organelle part;intracellular part;membrane-bounded organelle;non-membrane-bounded organelle;nuclear part;nucleoplasm;nucleus;organelle;organelle part;spindle	Oocyte meiosis	1.90123	0.0643182	-0.622322	-2.24737	0.231941	0.623098	0.25648	0.473936	2.65397	0.00117419	-1.73381	-3.94165	Q9UKT4	FBXO5	F-box only protein 5
13.47	14.3464	16.3255	NaN	16.416	11.5309	NaN	14.3281	NaN	13.5482	NaN	13.8771	14.1016	13.7441	13.4964			+	shC8_Ctrl	adult behavior;behavior;behavioral interaction between organisms;biological regulation;cellular component assembly;cellular component assembly at cellular level;cellular component organization;cellular component organization at cellular level;cellular component organization or biogenesis;cellular component organization or biogenesis at cellular level;cellular process;cognition;exploration behavio…	binding;GKAP/Homer scaffold activity;glutamate receptor binding;ionotropic glutamate receptor binding;protein binding;protein complex scaffold;receptor binding;receptor signaling complex scaffold activity;structural molecule activity	apical plasma membrane;axon part;brush border membrane;cell body;cell junction;cell part;cell projection;cell projection membrane;cell projection part;cilium;cilium membrane;cilium part;cytoskeletal part;dendritic spine;growth cone;intermediate filament;intracellular organelle part;intracellular part;ionotropic glutamate receptor complex;macromolecular complex;membrane;membrane part;neurofilament…		0.139723	0.698168	-0.622311	-0.356012	0	0.989598	-0.256579	0	0.5789	0.0885659	-0.909159	-1.10567	A0A590UJ45;A0A590UJF3;A6NHU9;E7EUA2;Q9UPX8	SHANK2	SH3 and multiple ankyrin repeat domains 2;SH3 and multiple ankyrin repeat domains 2 (Fragment);Cortactin-binding protein 1;SH3 and multiple ankyrin repeat domains 2;SH3 and multiple ankyrin repeat domains protein 2
16.5994	15.9913	15.6721	15.8733	15.6563	15.2004	15.0097	15.7863	15.1913	15.269	15.7618	NaN	14.6734	15.163	14.3003			+	shC8_Ctrl	anatomical structure morphogenesis;anterograde axon cargo transport;anterograde synaptic vesicle transport;axon cargo transport;biological regulation;cell projection organization;cellular component movement;cellular component organization;cellular component organization at cellular level;cellular component organization or biogenesis;cellular component organization or biogenesis at cellular level;…		BLOC complex;BLOC-1 complex;cell part;cytoplasmic membrane-bounded vesicle;cytoplasmic part;cytoplasmic vesicle;cytosolic part;intracellular membrane-bounded organelle;intracellular organelle;intracellular part;macromolecular complex;membrane-bounded organelle;membrane-bounded vesicle;organelle;protein complex;transport vesicle;vesicle		1.20606	0.125462	-0.620874	-1.67121	1.06373	0.22759	0.69508	1.70743	2.0673	0.00361433	-1.32176	-3.18199	H3BN57;Q8TDH9	BLOC1S5-TXNDC5;BLOC1S5	Biogenesis of lysosome-related organelles complex 1 subunit 5 (Fragment);Biogenesis of lysosome-related organelles complex 1 subunit 5
13.8885	14.4082	14.4829	13.968	13.2759	NaN	13.3979	14.0272	12.797	13.0306	12.717	12.9072	12.701	12.6832	12.9868			+	shC8_Ctrl	catabolic process;cellular catabolic process;cellular macromolecule catabolic process;cellular macromolecule metabolic process;cellular metabolic process;cellular process;macromolecule catabolic process;macromolecule metabolic process;metabolic process;modification-dependent macromolecule catabolic process;modification-dependent protein catabolic process;primary metabolic process;protein metaboli…				1.18105	0.126475	-0.619915	-1.70178	0.0866153	0.901976	0.0286744	0.130919	3.72196	0.000627451	-1.36735	-5.08735	A0A8I5KT61;A0A8J9FKG6;D6RF54;Q70EK8	USP53	Ubiquitin specific peptidase 53 (Fragment);Ubiquitin specific peptidase 53;Ubiquitin specific peptidase 53;Inactive ubiquitin carboxyl-terminal hydrolase 53
18.024	18.2032	18.2018	18.1178	17.4904	17.6101	17.2111	17.7565	17.4636	17.5006	17.3667	17.1485	17.2727	17.4891	17.2397	+		+	IR_Ctrl;shC8_Ctrl					2.62398	0.0346667	-0.619661	-2.77678	0.826069	0.417951	0.156128	0.814583	4.27144	0.000718563	-0.849214	-4.62144	Q5JUR7	TEX30	Testis-expressed protein 30
13.212	13.1862	13.3871	13.3653	13.1758	12.8993	11.2687	13.3312	11.8574	12.2927	13.289	12.3929	12.3835	12.3473	11.8169			+	shC8_Ctrl	biological regulation;cellular macromolecule metabolic process;cellular metabolic process;cellular process;cellular protein metabolic process;macromolecule metabolic process;metabolic process;posttranscriptional regulation of gene expression;primary metabolic process;protein folding;protein metabolic process;protein stabilization;regulation of biological process;regulation of biological quality;r…	binding;chaperone binding;heat shock protein binding;protein binding;unfolded protein binding	cell part;cytoplasm;intracellular part		0.614464	0.255817	-0.618886	-1.07082	0.252362	0.60415	0.244544	0.497876	3.39489	0.00158261	-1.05251	-4.2273	B1AL69;Q7L3B6	CDC37L1	Hsp90 co-chaperone Cdc37-like 1
14.0988	15.6385	13.6534	14.033	13.5923	13.924	13.6722	13.7618	12.5557	12.5177	12.5331	12.6302	12.7912	13.2775	12.6384			+	shC8_Ctrl	anatomical structure development;anatomical structure morphogenesis;apical protein localization;asymmetric protein localization;biological adhesion;biological regulation;branching morphogenesis of a tube;cell adhesion;cell differentiation;cell junction assembly;cell junction organization;cell-cell adhesion;cell-cell junction assembly;cell-cell junction organization;cellular component assembly;cel…	beta-catenin binding;binding;cytoskeletal protein binding;protein binding;protein complex scaffold;receptor signaling complex scaffold activity;structural molecule activity	adherens junction;anchoring junction;cell junction;cell part;cell-cell adherens junction;cell-cell junction;cytoplasm;intracellular part;membrane;plasma membrane		0.670582	0.231863	-0.61831	-1.13579	0.799687	0.314182	-0.298841	-1.06558	1.77237	0.0051329	-1.52158	-2.69617	Q8TDM6	DLG5	Disks large homolog 5
15.6992	15.5501	14.7353	NaN	15.3797	14.0421	NaN	NaN	15.3412	16.2994	16.0955	16.1959	16.6305	15.952	16.1026			+	shC8_Ctrl	activation of caspase activity;apoptosis;apoptotic mitochondrial changes;biological regulation;cell communication;cell death;cellular chemical homeostasis;cellular component organization;cellular component organization at cellular level;cellular component organization or biogenesis;cellular component organization or biogenesis at cellular level;cellular homeostasis;cellular ion homeostasis;cellul…		cell part;cytoplasmic part;cytosol;intracellular membrane-bounded organelle;intracellular organelle;intracellular organelle part;intracellular part;membrane;membrane-bounded organelle;mitochondrial membrane;mitochondrial outer membrane;mitochondrial part;mitochondrion;nucleus;organelle;organelle membrane;organelle outer membrane;organelle part;outer membrane	p53 signaling pathway	0.397926	0.385406	-0.617301	-0.844574	0.456809	0.433063	-0.308225	-0.773255	1.48762	0.0111532	0.892039	2.20699	Q13794	PMAIP1	Phorbol-12-myristate-13-acetate-induced protein 1
16.0404	15.2292	15.6627	15.7537	15.3229	15.0485	14.7073	15.1596	13.8461	14.8979	13.4174	14.3433	14.9199	13.0999	NaN	+		+	IR_Ctrl;shC8_Ctrl	biosynthetic process;cellular biosynthetic process;cellular metabolic process;cellular nitrogen compound biosynthetic process;cellular nitrogen compound metabolic process;cellular process;cobalamin biosynthetic process;cobalamin metabolic process;cofactor biosynthetic process;cofactor metabolic process;heterocycle biosynthetic process;heterocycle metabolic process;metabolic process;nitrogen compo…	binding;cobalamin binding;tetrapyrrole binding;vitamin binding	cell part;cytoplasmic part;cytosol;intracellular membrane-bounded organelle;intracellular organelle;intracellular part;membrane-bounded organelle;mitochondrion;organelle	Vitamin digestion and absorption	1.55142	0.0915205	-0.611945	-1.95791	0.0326689	0.937235	-0.0671965	-0.0846161	1.59843	0.00622262	-1.5505	-2.62221	A0A0C4DGU2;Q9Y4U1	MMACHC	Cyanocobalamin reductase / alkylcobalamin dealkylase
14.9785	14.5337	14.48	13.9673	14.004	14.0877	13.9595	13.4621	13.6783	13.623	13.7448	14.1937	13.9637	13.7724	14.2897			+	shC8_Ctrl			cell part;cytoplasmic part;cytosol;intracellular membrane-bounded organelle;intracellular organelle;intracellular part;membrane-bounded organelle;nucleus;organelle		1.29733	0.117818	-0.611548	-1.74444	1.34171	0.234684	-0.372865	-1.54842	0.933145	0.0555723	-0.434987	-1.28915	J3KRC8;Q96N06	SPATA33	Spermatogenesis associated 33;Spermatogenesis-associated protein 33
13.1481	NaN	12.8684	12.6392	12.4804	12.422	12.112	12.0836	12.8387	12.2406	11.9142	11.8373	11.9713	12.8834	12.4736	+		+	IR_Ctrl;shC8_Ctrl	cellular component organization;cellular component organization at cellular level;cellular component organization or biogenesis;cellular component organization or biogenesis at cellular level;cellular process;cognition;developmental process;endoplasmic reticulum organization;endosome transport;establishment of localization;establishment of localization in cell;establishment of protein localizatio…		cell part;cytoplasmic part;extracellular membrane-bounded organelle;extracellular organelle;extracellular region part;extracellular vesicular exosome;Golgi apparatus part;Golgi membrane;intracellular organelle part;intracellular part;membrane;membrane-bounded organelle;membrane-bounded vesicle;organelle;organelle membrane;organelle part;vesicle		1.77516	0.0755224	-0.610707	-2.23604	0.0375767	0.935995	0.0397689	0.0858194	0.945674	0.0421548	-0.593816	-1.44932	Q9Y3R5	DOP1B	Protein dopey-2
14.6869	14.369	14.346	14.4952	13.9015	13.9303	14.1302	13.5	14.1753	NaN	NaN	14.9811	14.3511	13.5006	13.9617	+			IR_Ctrl	actin cytoskeleton organization;actin filament-based process;activation of immune response;activation of innate immune response;actomyosin structure organization;adaptive immune response;adaptive immune response based on somatic recombination of immune receptors built from immunoglobulin superfamily domains;anatomical structure development;anatomical structure formation involved in morphogenesis;…	activating transcription factor binding;AT DNA binding;binding;chromatin binding;core promoter binding;core promoter proximal region DNA binding;core promoter proximal region sequence-specific DNA binding;core promoter sequence-specific DNA binding;DNA binding;enhancer binding;enhancer sequence-specific DNA binding;enzyme binding;histone acetyltransferase binding;histone deacetylase binding;miRNA…	cell part;chromatin;chromosomal part;cytoplasm;cytoplasmic part;cytosol;intracellular membrane-bounded organelle;intracellular organelle;intracellular organelle part;intracellular part;macromolecular complex;membrane-bounded organelle;nuclear body;nuclear chromatin;nuclear chromosome part;nuclear part;nuclear speck;nucleoplasm;nucleoplasm part;nucleus;organelle;organelle part;protein complex;tran…	MAPK signaling pathway	2.13213	0.0538824	-0.608759	-2.40251	0	0.992708	-0.0233719	0	0.370342	0.25491	-0.275628	-0.651577	A0A0D9SET2;A0A0D9SFD0;A0A0D9SGI5;A0A0R4J2G5;A0A1B0GTW4;A0A1B0GV32;A0A8I5KPE6;A0A8I5KVQ4;D6R942;D6RB91;D6RC63;D6RCM6;D6RG14;D6RG21;D6RJA7;D6RJG6;D8L7E9;H0YKY6;H0YM62;Q02078;Q06413	MEF2C;MEF2C;MEF2C;MEF2C;MEF2C;MEF2C;MEF2A;MEF2A;MEF2C;MEF2C;MEF2C;MEF2C;MEF2C;MEF2C;MEF2C;MEF2C;MEF2C;MEF2A;MEF2A;MEF2A;MEF2C	Myocyte enhancer factor 2C (Fragment);Myocyte enhancer factor 2C;Myocyte enhancer factor 2C;Myocyte enhancer factor 2C;Myocyte enhancer factor 2C (Fragment);Myocyte enhancer factor 2C;Myocyte enhancer factor 2A (Fragment);Myocyte enhancer factor 2A;Myocyte enhancer factor 2C (Fragment);Myocyte enhancer factor 2C (Fragment);Myocyte enhancer factor 2C (Fragment);Myocyte enhancer factor 2C (Fragment…
14.8775	14.9708	14.7141	14.6598	13.5488	14.1882	14.4224	14.6302	15.0597	14.6798	12.6388	14.7187	15.322	15.0591	15.1414			+	shC8_Ctrl	cellular macromolecule metabolic process;cellular metabolic process;cellular process;cellular protein metabolic process;macromolecule metabolic process;macromolecule modification;metabolic process;primary metabolic process;protein acylation;protein lipidation;protein metabolic process;protein modification process;protein palmitoylation	binding;catalytic activity;cation binding;ion binding;metal ion binding;palmitoyltransferase activity;protein-cysteine S-acyltransferase activity;protein-cysteine S-palmitoleyltransferase activity;S-acyltransferase activity;transferase activity;transferase activity, transferring acyl groups;transferase activity, transferring acyl groups other than amino-acyl groups;transition metal ion binding;zi…	cell part;cytoplasmic part;endoplasmic reticulum;Golgi apparatus;integral to membrane;intracellular membrane-bounded organelle;intracellular organelle;intracellular part;intrinsic to membrane;membrane part;membrane-bounded organelle;organelle		1.32141	0.114589	-0.60816	-1.76239	0.681838	0.272154	-0.934204	-1.25151	0.884686	0.0996111	0.254735	1.0379	Q5T266;Q5T269;Q96GR4;X6RBN4	ZDHHC12	Palmitoyltransferase (Fragment);Palmitoyltransferase;Palmitoyltransferase ZDHHC12;Palmitoyltransferase (Fragment)
16.2638	16.5565	16.6162	16.6646	16.3524	16.168	15.1533	15.9995	16.32	16.4504	16.5502	15.5668	15.9304	16.2922	16.0338			+	shC8_Ctrl	biosynthetic process;cellular biosynthetic process;cellular component disassembly;cellular component disassembly at cellular level;cellular component organization;cellular component organization at cellular level;cellular component organization or biogenesis;cellular component organization or biogenesis at cellular level;cellular macromolecular complex disassembly;cellular macromolecular complex …	structural constituent of ribosome;structural molecule activity	cell part;cytoplasmic part;cytosolic small ribosomal subunit;intracellular non-membrane-bounded organelle;intracellular organelle;intracellular organelle part;intracellular part;macromolecular complex;membrane;mitochondrial inner membrane;mitochondrial membrane;mitochondrial part;mitochondrial small ribosomal subunit;non-membrane-bounded organelle;organellar small ribosomal subunit;organelle;orga…		1.13575	0.13484	-0.606941	-1.59798	1.3157	0.224887	0.484391	1.69122	1.75828	0.0118664	-0.569466	-2.06949	D6RCM2;H0YAG5;Q9Y3D5	MRPS18C	Mitochondrial ribosomal protein S18C;Mitochondrial ribosomal protein S18C (Fragment);Small ribosomal subunit protein bS18m
12.6139	13.0632	12.3234	12.7083	12.036	12.3606	NaN	11.833	13.3329	13.3135	13.2293	NaN	11.6475	13.0485	11.3698			+	shC8_Ctrl	anatomical structure arrangement;anatomical structure development;anatomical structure morphogenesis;anterior commissure morphogenesis;axon guidance;axonogenesis;biological regulation;cell part morphogenesis;cell projection morphogenesis;cell projection organization;cell surface receptor linked signaling pathway;cellular component morphogenesis;cellular component organization;cellular component o…	molecular transducer activity;receptor activity;semaphorin receptor activity;signal transducer activity;signaling receptor activity;transmembrane signaling receptor activity	cell part;integral to membrane;intracellular;intrinsic to membrane;macromolecular complex;membrane;membrane part;plasma membrane;protein complex;receptor complex;semaphorin receptor complex		1.37443	0.111454	-0.600674	-1.86795	1.14746	0.212083	1.26995	2.04673	0.65249	0.0802303	-0.655224	-1.14827	Q9HCM2	PLXNA4	Plexin-A4
12.8115	11.9341	12.952	12.5434	12.0033	11.9002	12.0092	11.9362	12.5499	12.555	12.4141	11.3262	NaN	12.4903	11.9755			+	shC8_Ctrl					1.41215	0.107989	-0.598013	-1.82987	0.780916	0.267472	0.57569	1.30857	0.781306	0.0592547	-0.629602	-1.29053	J3QQT0	MICAL3	Microtubule associated monooxygenase, calponin and LIM domain containing 3 (Fragment)
15.5307	15.1806	15.2903	14.9159	14.8772	14.9957	14.7687	13.8903	15.0314	15.1392	15.0245	15.3608	15.1805	15.2816	15.2254					cellular metabolic process;cellular nitrogen compound metabolic process;cellular process;coenzyme metabolic process;cofactor metabolic process;heterocycle metabolic process;metabolic process;NADP metabolic process;nicotinamide nucleotide metabolic process;nitrogen compound metabolic process;nucleobase-containing compound metabolic process;nucleobase-containing small molecule metabolic process;nuc…	binding;catalytic activity;cation binding;coenzyme binding;cofactor binding;identical protein binding;ion binding;metal ion binding;NADP binding;NADPH binding;NADPH:quinone reductase activity;nucleotide binding;oxidoreductase activity;oxidoreductase activity, acting on NADH or NADPH;oxidoreductase activity, acting on NADH or NADPH, quinone or similar compound as acceptor;protein binding;protein d…	extracellular membrane-bounded organelle;extracellular organelle;extracellular region part;extracellular vesicular exosome;membrane-bounded organelle;membrane-bounded vesicle;organelle;vesicle	p53 signaling pathway	1.102	0.140246	-0.596438	-1.56013	1.78514	0.267186	-0.197019	-1.26692	0.0890929	0.801889	0.0326772	0.140059	Q53FA7	TP53I3	Quinone oxidoreductase PIG3
14.7553	14.9259	14.8761	14.9963	12.7365	NaN	15.2411	14.9015	14.5136	14.9073	14.9426	15.0385	15.8432	15.2343	15.5731			+	shC8_Ctrl	alcohol catabolic process;alcohol metabolic process;anatomical structure development;androgen biosynthetic process;androgen metabolic process;apocarotenoid metabolic process;arachidonic acid metabolic process;biological regulation;biosynthetic process;C21-steroid hormone metabolic process;carboxylic acid metabolic process;catabolic process;cell communication;cell differentiation;cell surface rece…	15-hydroxyprostaglandin-D dehydrogenase (NADP+) activity;alcohol dehydrogenase (NADP+) activity;alditol:NADP+ 1-oxidoreductase activity;aldo-keto reductase (NADP) activity;androsterone dehydrogenase activity;catalytic activity;delta4-3-oxosteroid 5beta-reductase activity;dihydrotestosterone 17-beta-dehydrogenase activity;enone reductase activity;geranylgeranyl reductase activity;indanol dehydroge…	cell part;cytoplasm;cytoplasmic part;cytosol;extracellular membrane-bounded organelle;extracellular organelle;extracellular region part;extracellular vesicular exosome;intracellular;intracellular membrane-bounded organelle;intracellular organelle;intracellular part;membrane-bounded organelle;membrane-bounded vesicle;nucleus;organelle;vesicle	Arachidonic acid metabolism;Metabolism of xenobiotics by cytochrome P450;Steroid hormone biosynthesis	0.389622	0.390159	-0.595353	-0.784368	1.33615	0.216151	-0.634448	-1.863	1.54975	0.0175617	0.533883	1.86917	A0A0A0MSS8;P42330	AKR1C3	Aldo-keto reductase family 1 member C3
16.8612	17.0738	17.0437	16.4673	16.0758	16.2074	16.3391	16.4457	17.166	16.9962	17.261	17.5254	17.2227	17.3232	17.4359	+		+	IR_Ctrl;shC8_Ctrl	biological regulation;biosynthetic process;cellular biosynthetic process;cellular macromolecule biosynthetic process;cellular macromolecule metabolic process;cellular metabolic process;cellular nitrogen compound metabolic process;cellular process;cellular protein metabolic process;cellular response to chemical stimulus;cellular response to hypoxia;cellular response to oxygen levels;cellular respo…	ankyrin repeat binding;binding;carboxylic acid binding;catalytic activity;cation binding;cofactor binding;identical protein binding;ion binding;iron ion binding;metal ion binding;NF-kappaB binding;Notch binding;oxidoreductase activity;oxidoreductase activity, acting on paired donors, with incorporation or reduction of molecular oxygen;oxidoreductase activity, acting on paired donors, with incorpo…	cell part;cytoplasm;cytoplasmic part;cytosol;intracellular organelle part;intracellular part;nuclear part;nucleoplasm;organelle part;perinuclear region of cytoplasm		1.99282	0.0618049	-0.594478	-2.2781	1.1691	0.28844	-0.235707	-1.17011	1.80582	0.0128422	0.515289	2.02598	Q9NWT6	HIF1AN	Hypoxia-inducible factor 1-alpha inhibitor
NaN	NaN	14.4219	NaN	13.4041	14.0492	14.0246	13.8339	13.483	NaN	NaN	13.3859	13.642	NaN	NaN					cell cycle phase;cell cycle process;cellular component assembly;cellular component assembly at cellular level;cellular component organization;cellular component organization at cellular level;cellular component organization or biogenesis;cellular component organization or biogenesis at cellular level;cellular macromolecular complex assembly;cellular macromolecular complex subunit organization;cel…		cell part;intracellular organelle part;intracellular part;macromolecular complex;nuclear part;organelle part;ribonucleoprotein complex;small nuclear ribonucleoprotein complex;spliceosomal complex;U4/U6 x U5 tri-snRNP complex;U5 snRNP		0	0.995862	-0.593902	0	0	0.999369	-0.0309291	0	0	0.997546	-0.907947	0	Q9NX01	TXNL4B	Thioredoxin-like protein 4B
15.6559	15.5746	14.6856	14.5756	14.8957	14.234	14.5551	14.4331	15.5292	15.7168	15.0957	15.4808	15.35	15.7299	14.9278					carbohydrate metabolic process;metabolic process;N-glycan processing;oligosaccharide metabolic process;primary metabolic process				0.95513	0.162661	-0.593442	-1.42116	0.10963	0.83278	0.0751189	0.213914	0.318471	0.304857	0.249202	0.57787	A0A0C4DGP4	PRKCSH	Protein kinase C substrate 80K-H (Fragment)
14.6318	14.564	14.8107	14.9795	14.471	14.0258	13.3972	14.7332	13.7653	14.4734	14.3502	13.8016	14.6466	13.7651	13.9248			+	shC8_Ctrl					0.98701	0.158361	-0.589692	-1.44932	0.208242	0.680196	0.16175	0.398931	1.69533	0.00991172	-0.711939	-2.17707	Q9H019	MTFR1L	Mitochondrial fission regulator 1-like
13.9649	14.2372	14.3108	14.0554	13.2032	13.8254	13.4973	13.6856	13.1806	13.5559	13.9583	12.8491	12.7869	13.0024	12.767	+		+	IR_Ctrl;shC8_Ctrl	actin cytoskeleton organization;actin filament-based process;cellular component organization;cellular component organization at cellular level;cellular component organization or biogenesis;cellular component organization or biogenesis at cellular level;cellular process;cortical actin cytoskeleton organization;cortical cytoskeleton organization;cytoskeleton organization;organelle organization		cell part;cytoskeleton;intracellular non-membrane-bounded organelle;intracellular organelle;intracellular part;non-membrane-bounded organelle;organelle		2.03024	0.06125	-0.589202	-2.29768	1.80879	0.2424	0.713584	2.39315	4.98052	0	-1.29074	-6.58691	E9PMG5	EPB41L2	Erythrocyte membrane protein band 4.1 like 2 (Fragment)
15.5652	15.1284	14.4894	14.841	14.5753	14.2007	14.4754	NaN	14.6255	15.0995	15.0352	16.0378	15.4174	15.6499	16.3486			+	shC8_Ctrl	alcohol biosynthetic process;alcohol metabolic process;biosynthetic process;carbohydrate biosynthetic process;carbohydrate metabolic process;cellular biosynthetic process;cellular carbohydrate metabolic process;cellular lipid metabolic process;cellular macromolecule metabolic process;cellular metabolic process;cellular process;cellular protein metabolic process;dolichol biosynthetic process;dolic…	catalytic activity;transferase activity;transferase activity, transferring alkyl or aryl (other than methyl) groups	cell part;cytoplasmic part;endoplasmic reticulum membrane;endoplasmic reticulum part;intracellular organelle part;intracellular part;membrane;membrane part;organelle membrane;organelle part	Terpenoid backbone biosynthesis	1.02764	0.150939	-0.588889	-1.52888	1.73688	0.268609	-0.943382	-2.52371	1.50145	0.0114494	0.857427	2.10586	A0A8V8TQ81;A0A8V8TQS0;A0A8V8TR89;Q5T0A6;Q86SQ9	DHDDS	ditrans,polycis-polyprenyl diphosphate synthase [(2E,6E)-farnesyldiphosphate specific];Alkyl transferase;ditrans,polycis-polyprenyl diphosphate synthase [(2E,6E)-farnesyldiphosphate specific];ditrans,polycis-polyprenyl diphosphate synthase [(2E,6E)-farnesyldiphosphate specific] (Fragment);Dehydrodolichyl diphosphate synthase complex subunit DHDDS
NaN	14.1061	14.2017	13.9026	NaN	13.1696	13.4703	13.8064	14.4734	NaN	NaN	NaN	13.6491	NaN	NaN					biological regulation;cellular macromolecule metabolic process;cellular metabolic process;cellular nitrogen compound metabolic process;cellular process;gene expression;macromolecule metabolic process;metabolic process;ncRNA metabolic process;ncRNA processing;nitrogen compound metabolic process;nucleic acid metabolic process;nucleobase-containing compound metabolic process;primary metabolic proces…	binding;cation binding;double-stranded RNA binding;heme binding;identical protein binding;ion binding;iron ion binding;metal ion binding;nucleic acid binding;primary miRNA binding;protein binding;protein dimerization activity;protein homodimerization activity;RNA binding;tetrapyrrole binding;transition metal ion binding	cell part;cytoplasm;cytoskeleton;intracellular membrane-bounded organelle;intracellular non-membrane-bounded organelle;intracellular organelle;intracellular organelle part;intracellular part;macromolecular complex;membrane-bounded organelle;microprocessor complex;microtubule cytoskeleton;non-membrane-bounded organelle;nuclear part;nucleolus;nucleoplasm;nucleus;organelle;organelle part;protein com…		1.34804	0.112717	-0.588056	-1.93463	0	0.996561	0.824342	0	0	0.995337	-0.421081	0	A0A994J4Y2;Q8WYQ5	DGCR8	DGCR8 microprocessor complex subunit;Microprocessor complex subunit DGCR8
19.1998	19.3776	19.2683	19.2683	18.6633	18.5852	18.6628	18.8606	18.5767	18.4717	18.512	18.3342	18.4502	18.0962	18.4406	+		+	IR_Ctrl;shC8_Ctrl	actin cytoskeleton organization;actin filament-based process;axon guidance;biological regulation;cell communication;cell projection assembly;cell projection organization;cell surface receptor linked signaling pathway;cell-cell signaling;cellular component assembly;cellular component assembly at cellular level;cellular component organization;cellular component organization at cellular level;cellul…	binding;binding, bridging;cytokine receptor binding;cytoskeletal adaptor activity;cytoskeletal protein binding;frizzled binding;G-protein-coupled receptor binding;growth factor receptor binding;identical protein binding;interleukin-5 receptor binding;protein binding;protein binding, bridging;protein dimerization activity;protein heterodimerization activity;protein N-terminus binding;receptor bind…	adherens junction;anchoring junction;blood microparticle;cell junction;cell part;cell-substrate adherens junction;cell-substrate junction;cytoplasm;cytoplasmic membrane-bounded vesicle;cytoplasmic part;cytoplasmic vesicle;cytoskeleton;cytosol;endoplasmic reticulum membrane;endoplasmic reticulum part;extracellular membrane-bounded organelle;extracellular organelle;extracellular region part;extrace…		3.82177	0.0163902	-0.585542	-3.45746	0.927303	0.36099	0.189818	0.945608	4.36157	0.000581818	-0.948178	-4.9856	O00560	SDCBP	Syntenin-1
12.9872	13.5976	12.8001	11.8797	12.0972	12.4479	12.2128	12.1673	11.7847	11.6849	NaN	NaN	11.3102	11.8512	NaN			+	shC8_Ctrl	calcium ion transport;cation transport;divalent inorganic cation transport;divalent metal ion transport;establishment of localization;ion transport;metal ion transport;transport		cell part;cytoplasmic part;endoplasmic reticulum part;integral to endoplasmic reticulum membrane;integral to membrane;integral to organelle membrane;intracellular organelle part;intracellular part;intrinsic to endoplasmic reticulum membrane;intrinsic to membrane;intrinsic to organelle membrane;membrane part;organelle part		0.798942	0.20039	-0.584821	-1.26146	0.199429	0.695925	0.15406	0.410754	1.03896	0.0214722	-1.23539	-1.8761	H0YAN9;H0YAZ1;Q96BY9	SARAF	Store-operated calcium entry-associated regulatory factor (Fragment);Store-operated calcium entry-associated regulatory factor (Fragment);Store-operated calcium entry-associated regulatory factor
15.068	NaN	NaN	14.0549	13.9141	13.7519	NaN	14.2696	14.4917	14.7355	14.8239	14.932	14.4124	14.8815	14.7745					biological regulation;biosynthetic process;cellular biosynthetic process;cellular macromolecule biosynthetic process;cellular macromolecule metabolic process;cellular metabolic process;cellular nitrogen compound metabolic process;cellular process;cellular protein metabolic process;cellular response to chemical stimulus;cellular response to organic substance;cellular response to stimulus;cellular …	binding;cAMP response element binding;DNA binding;nucleic acid binding;nucleic acid binding transcription factor activity;protein binding;protein binding transcription factor activity;protein dimerization activity;protein heterodimerization activity;regulatory region DNA binding;regulatory region nucleic acid binding;RNA polymerase II regulatory region DNA binding;RNA polymerase II regulatory reg…	cell part;cytoplasmic part;endoplasmic reticulum;endoplasmic reticulum membrane;endoplasmic reticulum part;envelope;Golgi apparatus;Golgi apparatus part;Golgi membrane;integral to endoplasmic reticulum membrane;integral to membrane;integral to organelle membrane;intracellular membrane-bounded organelle;intracellular organelle;intracellular organelle part;intracellular part;intrinsic to endoplasmi…	Alzheimer's disease;Protein processing in endoplasmic reticulum	0.577265	0.276988	-0.582929	-1.10817	0.155814	0.800922	-0.066371	-0.253579	0.204261	0.4593	0.188636	0.413144	A0A7P0T8R5;A0A7P0T992;A0A7P0T9H5;A0A7P0TAF2;A0A7P0TAH1;A0A7P0Z421;A0A7P0Z4I7;P18850	ATF6	Activating transcription factor 6;Activating transcription factor 6;Activating transcription factor 6;Activating transcription factor 6;Activating transcription factor 6;Activating transcription factor 6;Activating transcription factor 6;Cyclic AMP-dependent transcription factor ATF-6 alpha
14.6621	14.0552	15.4944	14.3096	13.803	14.3303	14.1121	13.9446	15.2752	14.017	14.9614	14.5493	14.9408	14.342	14.2057					aging;apoptosis;biological regulation;cell aging;cell death;cellular process;death;developmental process;negative regulation of biological process;negative regulation of biosynthetic process;negative regulation of catalytic activity;negative regulation of cell cycle;negative regulation of cellular biosynthetic process;negative regulation of cellular macromolecule biosynthetic process;negative reg…	binding;nucleic acid binding;RNA binding	cell part;cytoplasm;cytoplasmic part;cytosol;intracellular membrane-bounded organelle;intracellular organelle;intracellular organelle part;intracellular part;membrane-bounded organelle;nuclear part;nucleoplasm;nucleus;organelle;organelle part		0.881922	0.181506	-0.582844	-1.34409	0.266757	0.590961	0.241762	0.515728	0.128897	0.623551	-0.120881	-0.267272	Q53EL6	PDCD4	Programmed cell death protein 4
14.3172	14.5399	14.5473	14.0439	13.6933	13.4226	NaN	14.2228	13.5521	13.0009	13.1647	12.8456	12.94	13.2311	12.8527			+	shC8_Ctrl	adherens junction assembly;adherens junction organization;biological regulation;biosynthetic process;cell cycle arrest;cell cycle process;cell differentiation;cell junction assembly;cell junction organization;cell proliferation;cell-cell junction organization;cellular biosynthetic process;cellular component assembly;cellular component assembly at cellular level;cellular component organization;cel…	binding;cation binding;ion binding;metal ion binding;nucleic acid binding	cell part;cytoplasm;intracellular membrane-bounded organelle;intracellular organelle;intracellular organelle part;intracellular part;macromolecular complex;membrane-bounded organelle;nuclear matrix;nuclear part;nucleus;organelle;organelle part;protein complex		1.21589	0.126603	-0.582503	-1.70494	0.749065	0.341059	0.271895	0.993531	4.0691	0	-1.39472	-5.59451	Q96F45;Q9H7S9	ZNF503;ZNF703	Zinc finger protein 503;Zinc finger protein 703
13.6889	13.9148	14.4355	13.6625	12.8702	13.5734	13.442	13.4862	13.4035	13.9546	14.0809	13.5172	11.6775	13.3452	14.0704			+	shC8_Ctrl					1.28811	0.12086	-0.582467	-1.71218	0.46162	0.376187	0.660419	0.899475	0.685113	0.0694934	-0.772821	-1.19685	Q9NVF7	FBXO28	F-box only protein 28
15.7159	16.7583	14.3424	14.7022	NaN	14.7372	14.1206	15.5505	14.914	15.3022	15.023	15.5047	16.4906	15.8692	14.7911					axonemal dynein complex assembly;cell motility;cellular component assembly;cellular component assembly at cellular level;cellular component movement;cellular component organization;cellular component organization at cellular level;cellular component organization or biogenesis;cellular component organization or biogenesis at cellular level;cellular macromolecular complex assembly;cellular macromol…	binding;chaperone binding;protein binding	cell part;cytoplasm;intracellular part		0.331992	0.441946	-0.576941	-0.694465	0.631907	0.304522	-0.584164	-1.09993	0.169427	0.485366	0.284208	0.379227	Q9NQM4	DNAAF6	Dynein axonemal assembly factor 6
15.1439	15.1091	15.5303	15.5348	15.2228	15.0355	14.7346	14.0225	13.3021	13.7192	14.2497	14.2504	14.5249	13.4182	14.2181			+	shC8_Ctrl			cell part;cytoplasmic part;extracellular region;intracellular membrane-bounded organelle;intracellular organelle;intracellular part;membrane-bounded organelle;mitochondrion;organelle		1.03072	0.153524	-0.575695	-1.48114	0.414361	0.444649	-0.34587	-0.746065	2.43989	0.00173674	-1.22663	-3.35372	Q9Y3E2	BOLA1	BolA-like protein 1
NaN	15.4936	14.5165	14.7221	14.536	14.3309	14.3548	14.1312	15.2436	15.5093	15.2703	14.9244	15.0584	15.4586	15.6092					B cell activation;B cell differentiation;B-1 B cell differentiation;B-1a B cell differentiation;cell activation;cell differentiation;cellular developmental process;cellular process;chemotaxis;developmental process;immune system process;leukocyte activation;leukocyte differentiation;locomotion;lymphocyte activation;lymphocyte differentiation;mature B cell differentiation;response to chemical stimu…		cell part;extracellular region part;extracellular space;integral to membrane;intrinsic to membrane;membrane;membrane part		1.0693	0.146723	-0.572507	-1.55805	0.144629	0.796784	0.0784194	0.257782	0.503887	0.161777	0.351905	0.849895	F8WDZ3;Q96FZ5	CMTM7	CKLF like MARVEL transmembrane domain containing 7;CKLF-like MARVEL transmembrane domain-containing protein 7
14.3725	14.4703	15.0355	14.4938	NaN	13.9369	14.0083	14.1176	14.2296	13.7164	13.8351	NaN	13.7326	NaN	NaN	+			IR_Ctrl					1.58677	0.0912136	-0.572074	-2.02397	0	0.992312	0.194444	0	0	1	-0.860443	0	A0A087WYU2;H3BMF3;H3BNB2;H3BQ55;H3BRT2;H3BS73;Q96S19	METTL26	Methyltransferase-like 26;Methyltransferase-like 26 (Fragment);Methyltransferase-like 26 (Fragment);Methyltransferase-like 26 (Fragment);Methyltransferase-like 26 (Fragment);Methyltransferase-like 26;Methyltransferase-like 26
15.901	15.396	15.7617	15.8508	14.8864	14.9985	15.2949	15.4416	14.7304	14.809	14.599	15.0648	14.7647	14.9091	15.3111	+		+	IR_Ctrl;shC8_Ctrl					1.79957	0.0760354	-0.572029	-2.10357	1.00906	0.279836	-0.299626	-1.21062	2.32891	0.00508407	-0.714957	-2.71448	H0YE00	FRY	FRY microtubule binding protein (Fragment)
17.3472	17.117	17.309	17.0126	16.57	16.5355	16.6756	16.7201	17.3664	17.6436	17.6071	17.463	17.4909	17.6996	17.3818	+		+	IR_Ctrl;shC8_Ctrl	abscission;adipose tissue development;anatomical structure development;biological regulation;cell division;cellular chemical homeostasis;cellular component organization;cellular component organization at cellular level;cellular component organization or biogenesis;cellular component organization or biogenesis at cellular level;cellular homeostasis;cellular ion homeostasis;cellular process;chemica…	binding;enzyme binding;protein binding;ubiquitin protein ligase binding	cell part;cytoplasm;cytoplasmic part;intracellular organelle part;intracellular part;lipid particle;membrane;midbody;mitochondrial membrane;mitochondrial outer membrane;mitochondrial part;organelle membrane;organelle outer membrane;organelle part;outer membrane;plasma membrane;synapse		3.13346	0.0226032	-0.57119	-2.99945	0.101625	0.890336	0.0301914	0.145023	1.61724	0.0339237	0.312341	1.52911	Q8N0X7	SPART	Spartin
14.7403	14.7236	14.3993	14.9116	14.2604	14.0617	14.2335	13.9358	14.1319	14.2496	14.1474	13.8024	13.9205	14.1674	13.78	+		+	IR_Ctrl;shC8_Ctrl	biological regulation;cellular process;cellular response to stimulus;positive regulation of biological process;positive regulation of cell communication;positive regulation of cellular process;positive regulation of I-kappaB kinase/NF-kappaB cascade;positive regulation of intracellular protein kinase cascade;positive regulation of response to stimulus;positive regulation of signal transduction;po…	molecular transducer activity;signal transducer activity	cell part;extracellular membrane-bounded organelle;extracellular organelle;extracellular region part;extracellular vesicular exosome;integral to membrane;intrinsic to membrane;membrane part;membrane-bounded organelle;membrane-bounded vesicle;organelle;vesicle		2.31443	0.0530248	-0.570864	-2.46722	1.19026	0.27499	0.258758	1.23504	2.8533	0.00193274	-0.776136	-3.2474	A0A087WYV6;O43657	TSPAN6	Tetraspanin 6;Tetraspanin-6
17.6251	17.9393	17.9229	17.4626	17.1522	17.1067	17.3486	17.0602	17.1296	16.9328	16.6984	17.0656	17.3657	16.6492	17.0911	+		+	IR_Ctrl;shC8_Ctrl	attachment of GPI anchor to protein;biological regulation;blood coagulation;cellular component movement;cellular macromolecule metabolic process;cellular metabolic process;cellular process;cellular protein metabolic process;cellular response to stimulus;chemotaxis;coagulation;C-terminal protein amino acid modification;C-terminal protein lipidation;fibrinolysis;hemostasis;locomotion;macromolecule …	binding;enzyme binding;molecular transducer activity;protein binding;protein domain specific binding;receptor activity;receptor binding;signal transducer activity;signaling receptor activity;U-plasminogen activator receptor activity	adherens junction;anchored to membrane;anchoring junction;cell junction;cell part;cell projection membrane;cell projection part;cell-substrate adherens junction;cell-substrate junction;cytoplasmic part;endoplasmic reticulum lumen;endoplasmic reticulum membrane;endoplasmic reticulum part;extracellular membrane-bounded organelle;extracellular organelle;extracellular region part;extracellular vesicu…	Complement and coagulation cascades	2.29181	0.0540968	-0.570574	-2.45122	0.241701	0.677043	-0.122624	-0.403948	1.99089	0.00711899	-0.694611	-2.40971	Q03405	PLAUR	Urokinase plasminogen activator surface receptor
15.3334	15.0738	14.195	15.1371	14.5622	13.9112	14.0547	14.9294	NaN	NaN	NaN	NaN	NaN	NaN	NaN					alcohol biosynthetic process;alcohol metabolic process;biological regulation;biosynthetic process;carbohydrate biosynthetic process;carbohydrate metabolic process;catabolic process;cellular biosynthetic process;cellular carbohydrate biosynthetic process;cellular carbohydrate metabolic process;cellular lipid metabolic process;cellular metabolic process;cellular process;cellular response to stimulu…	binding;catalytic activity;cation binding;hydrolase activity;hydrolase activity, acting on ester bonds;identical protein binding;inositol monophosphate phosphatase activity;inositol or phosphatidylinositol phosphatase activity;inositol phosphate phosphatase activity;ion binding;metal ion binding;phosphatase activity;phosphoric ester hydrolase activity;protein binding;protein dimerization activity…	cell part;cytoplasm;cytoplasmic part;cytosol;intracellular part	Inositol phosphate metabolism;Phosphatidylinositol signaling system;Streptomycin biosynthesis	0.826731	0.199261	-0.570496	-1.28278	NaN	1	0	NaN	0	0.991845	NaN	0	O14732	IMPA2	Inositol monophosphatase 2
16.9682	17.6496	15.7791	15.6047	15.2378	16.018	15.7561	16.7121	NaN	13.9671	14.151	17.071	15.8833	17.12	17.3166					biological regulation;positive regulation of autophagy;positive regulation of biological process;positive regulation of catabolic process;positive regulation of cell communication;positive regulation of cellular catabolic process;positive regulation of cellular metabolic process;positive regulation of cellular process;positive regulation of macroautophagy;positive regulation of metabolic process;…		cell part;cytoplasmic part;cytosol;Golgi apparatus part;Golgi membrane;intracellular organelle part;intracellular part;membrane;organelle membrane;organelle part		0.441733	0.356094	-0.569362	-0.841381	2.32079	0.288	-2.78866	-4.71076	0.239808	0.362577	0.347342	0.505525	A0A0C4DGB0;Q9UIL1	SCOC	Short coiled-coil protein
14.0493	NaN	12.8324	14.4448	13.3704	14.1458	13.5129	11.7972	14.5074	14.2065	14.0958	NaN	14.6917	14.5351	14.5208			+	shC8_Ctrl	activation of phospholipase C activity;amine metabolic process;apoptosis;associative learning;behavior;biological regulation;blood coagulation;cAMP catabolic process;cAMP metabolic process;catabolic process;cell death;cell differentiation;cell surface receptor linked signaling pathway;cellular amine metabolic process;cellular aromatic compound metabolic process;cellular biogenic amine metabolic p…	3',5'-cyclic-AMP phosphodiesterase activity;3',5'-cyclic-GMP phosphodiesterase activity;3',5'-cyclic-nucleotide phosphodiesterase activity;binding;calcium- and calmodulin-regulated 3',5'-cyclic-GMP phosphodiesterase activity;calmodulin-dependent cyclic-nucleotide phosphodiesterase activity;catalytic activity;cation binding;cyclic-nucleotide phosphodiesterase activity;hydrolase activity;hydrolase …	cell body;cell part;cytoplasmic part;cytosol;intracellular part;neuronal cell body	Calcium signaling pathway;Purine metabolism	0.334196	0.440126	-0.568914	-0.696697	1.09192	0.261942	-0.312638	-1.33253	0.760239	0.0545245	0.807049	1.37196	B4DK72;Q01064	PDE1B	Phosphodiesterase;Dual specificity calcium/calmodulin-dependent 3',5'-cyclic nucleotide phosphodiesterase 1B
14.2077	14.4329	13.7628	13.5562	13.5537	13.4497	12.8972	13.7863	13.8082	14.297	13.5103	13.826	14.3631	14.4094	13.7098							cell part;cytoplasm;intracellular organelle part;intracellular part;membrane;nuclear membrane;nuclear part;nucleoplasm;organelle membrane;organelle part		1.07253	0.147676	-0.568172	-1.51386	0.295492	0.579973	-0.205241	-0.530443	0.120577	0.664775	0.0871768	0.235741	Q9H467	CUEDC2	CUE domain-containing protein 2
16.267	15.7341	15.7901	15.8558	15.471	15.2306	15.1574	15.5176	16.0243	15.3931	15.4691	16.0395	15.6218	15.5978	15.7694	+			IR_Ctrl	cellular metabolic process;cellular process;metabolic process;small molecule metabolic process;xenobiotic metabolic process	acetyltransferase activity;arylamine N-acetyltransferase activity;catalytic activity;N-acetyltransferase activity;N-acyltransferase activity;transferase activity;transferase activity, transferring acyl groups;transferase activity, transferring acyl groups other than amino-acyl groups	cell part;cytoplasmic part;cytosol;intracellular part	Caffeine metabolism;Drug metabolism - other enzymes;Nitrotoluene degradation	2.04057	0.0621687	-0.567641	-2.27145	0.252294	0.665115	-0.128277	-0.420248	0.437321	0.28884	-0.154639	-0.599531	F5H5R8;P18440	NAT1	arylamine N-acetyltransferase;Arylamine N-acetyltransferase 1
13.1446	13.1799	13.5968	NaN	12.9855	12.6531	12.8029	12.5176	14.4899	12.5053	12.2432	13.1166	13.3916	12.5152	NaN	+			IR_Ctrl	biological regulation;positive regulation of defense response to virus by host;regulation of biological process;regulation of defense response;regulation of defense response to virus;regulation of defense response to virus by host;regulation of immune effector process;regulation of immune system process;regulation of multi-organism process;regulation of response to biotic stimulus;regulation of r…	binding;cation binding;ion binding;metal ion binding			1.6857	0.0868775	-0.567326	-2.10112	0.0320134	0.937542	0.0716718	0.0838252	0.431552	0.211859	-0.299297	-0.754401	A0A087WVD1;Q96B70	LENG9	Leukocyte receptor cluster member 9
13.552	14.4945	NaN	13.0296	13.2061	12.6503	13.6084	13.0359	13.4853	13.688	14.2051	13.4493	13.8332	13.7814	13.4075					cellular component organization;cellular component organization at cellular level;cellular component organization or biogenesis;cellular component organization or biogenesis at cellular level;cellular process;Golgi organization;organelle organization	binding;cytoskeletal protein binding;kinesin binding;protein binding	cell part;cytoplasm;intracellular part		0.613636	0.26235	-0.566846	-1.07197	0.331819	0.569846	0.174945	0.543835	0.0687727	0.78399	-0.0741677	-0.154001	A0A2R8Y575;Q8IWE5	PLEKHM2	Pleckstrin homology and RUN domain containing M2;Pleckstrin homology domain-containing family M member 2
16.0013	16.7138	15.8858	15.8978	15.5536	15.4664	15.6271	15.5907	15.0614	15.9307	15.9339	15.7975	16.4132	15.9886	15.9486	+			IR_Ctrl	anatomical structure development;cellular component assembly;cellular component assembly at cellular level;cellular component organization;cellular component organization at cellular level;cellular component organization or biogenesis;cellular component organization or biogenesis at cellular level;cellular macromolecular complex assembly;cellular macromolecular complex subunit organization;cellul…	binding;identical protein binding;nucleic acid binding;protein binding;RNA binding	Cajal body;cell part;contractile fiber part;cytoplasm;cytoplasmic part;cytosol;intracellular membrane-bounded organelle;intracellular organelle;intracellular organelle part;intracellular part;macromolecular complex;membrane-bounded organelle;nuclear body;nuclear part;nucleoplasm;nucleoplasm part;nucleus;organelle;organelle part;protein complex;ribonucleoprotein complex;SMN complex;SMN-Sm protein …	RNA transport	1.51275	0.09769	-0.565229	-1.87744	0.638917	0.332152	-0.39496	-1.01593	0.139552	0.633541	-0.0877056	-0.259457	E7EQZ4;Q16637	SMN1	Survival motor neuron protein
15.8625	16.2421	15.6229	15.8622	15.4274	15.4822	14.9507	15.4755	15.3257	16.154	15.8597	15.6376	15.6751	16.0959	15.6028	+			IR_Ctrl	activation of anaphase-promoting complex activity;anaphase-promoting complex-dependent proteasomal ubiquitin-dependent protein catabolic process;biological regulation;catabolic process;cell cycle;cell cycle checkpoint;cell cycle phase;cell cycle process;cell division;cellular catabolic process;cellular component organization;cellular component organization at cellular level;cellular component org…	binding;enzyme binding;protein binding;protein C-terminus binding	cell part;centrosome;cytoplasm;cytoplasmic part;cytoskeletal part;cytosol;intracellular membrane-bounded organelle;intracellular non-membrane-bounded organelle;intracellular organelle;intracellular organelle part;intracellular part;macromolecular complex;membrane-bounded organelle;microtubule organizing center;non-membrane-bounded organelle;nuclear part;nucleoplasm;nucleus;organelle;organelle par…	Cell cycle;Cell cycle - yeast;Meiosis - yeast;Oocyte meiosis;Ubiquitin mediated proteolysis	1.68034	0.0884715	-0.563482	-2.00353	0.0378687	0.940649	0.0269521	0.0782451	0.362943	0.341832	-0.14456	-0.530923	Q12834	CDC20	Cell division cycle protein 20 homolog
15.1169	15.1545	15.4416	15.0598	14.3995	14.7193	14.6054	14.7975	14.9339	15.1784	15.1286	15.2881	15.368	15.0676	15.2894	+			IR_Ctrl	actin cytoskeleton organization;actin filament-based process;axon guidance;biological regulation;cell surface receptor linked signaling pathway;cellular component movement;cellular component organization;cellular component organization at cellular level;cellular component organization or biogenesis;cellular component organization or biogenesis at cellular level;cellular process;cellular response …	binding;enzyme activator activity;enzyme regulator activity;G-protein-coupled receptor binding;GTPase activator activity;GTPase regulator activity;guanyl-nucleotide exchange factor activity;nucleoside-triphosphatase regulator activity;protein binding;Ras guanyl-nucleotide exchange factor activity;receptor binding;Rho guanyl-nucleotide exchange factor activity;small GTPase regulator activity	cell part;cytoplasm;cytoplasmic part;cytosol;intracellular;intracellular part;membrane	ko05152;Vascular smooth muscle contraction	2.45052	0.0526355	-0.562763	-2.54288	0.853337	0.390672	-0.172949	-0.870319	0.225892	0.594768	0.0600445	0.290307	O15085	ARHGEF11	Rho guanine nucleotide exchange factor 11
16.3812	16.4725	16.6472	16.5943	15.9336	15.9492	15.9473	16.0148	15.953	16.03	15.5551	15.9696	15.4963	16.2172	15.9148	+		+	IR_Ctrl;shC8_Ctrl					3.97167	0.0168	-0.562579	-3.45856	0.0893461	0.869669	-0.0534622	-0.169376	2.0843	0.00717872	-0.624332	-2.3903	A0A087X1S3	HUWE1	HECT, UBA and WWE domain containing E3 ubiquitin protein ligase 1 (Fragment)
13.731	13.7993	14.352	NaN	13.5169	13.1031	13.4782	13.4971	13.4748	13.175	12.9234	13.3639	13.2744	13.2179	13.9032			+	shC8_Ctrl					1.41204	0.110548	-0.561968	-1.86167	0.485626	0.440225	-0.248779	-0.756194	1.0453	0.0383459	-0.520945	-1.49515	D6RB92;D6REN3;E2QRC7;H7C465;Q5JS54	PSMG4	Proteasome assembly chaperone 4;Proteasome assembly chaperone 4;Proteasome assembly chaperone 4;Proteasome assembly chaperone 4 (Fragment);Proteasome assembly chaperone 4
15.3054	15.2188	13.9407	14.7393	13.9668	14.2155	14.3349	14.4547	14.7385	15.2942	15.2611	14.9647	15.062	15.3692	14.932					amine metabolic process;aminoglycan biosynthetic process;aminoglycan catabolic process;aminoglycan metabolic process;anatomical structure formation involved in morphogenesis;axon guidance;biological regulation;biosynthetic process;carbohydrate biosynthetic process;carbohydrate catabolic process;carbohydrate metabolic process;catabolic process;cell differentiation;cellular catabolic process;cellul…	binding;cation binding;copper ion binding;extracellular matrix binding;fibroblast growth factor binding;growth factor binding;ion binding;laminin binding;metal ion binding;protein binding;transition metal ion binding	anchored to membrane;cell part;cytoplasmic part;endosome;extracellular matrix;extracellular membrane-bounded organelle;extracellular organelle;extracellular region part;extracellular space;extracellular vesicular exosome;Golgi apparatus part;Golgi lumen;integral to membrane;integral to plasma membrane;intracellular membrane-bounded organelle;intracellular organelle;intracellular organelle lumen;i…		0.84982	0.194471	-0.558061	-1.2992	0.0283762	0.959026	0.0159533	0.0547794	0.371847	0.251824	0.280933	0.656192	P35052	GPC1	Glypican-1
16.6972	16.5825	15.8635	16.1219	15.5897	16.0949	16.0872	15.2783	15.0305	15.5243	15.0347	15.335	15.6136	15.4108	15.2789			+	shC8_Ctrl	alcohol catabolic process;alcohol metabolic process;carbohydrate catabolic process;carbohydrate metabolic process;catabolic process;cellular carbohydrate catabolic process;cellular carbohydrate metabolic process;cellular metabolic process;cellular nitrogen compound metabolic process;cellular process;coenzyme metabolic process;cofactor metabolic process;glucose catabolic process;glucose metabolic …	binding;catalytic activity;coenzyme binding;cofactor binding;glucose-6-phosphate dehydrogenase activity;NADP binding;nucleotide binding;oxidoreductase activity;oxidoreductase activity, acting on CH-OH group of donors;oxidoreductase activity, acting on the CH-OH group of donors, NAD or NADP as acceptor	cell part;cytoplasm;cytoplasmic part;cytoskeletal part;intracellular organelle part;intracellular part;microtubule organizing center;organelle part		1.02198	0.156886	-0.553778	-1.45834	0.609065	0.418855	-0.213062	-0.812633	2.31344	0.00380876	-0.906716	-2.9365	E7EUI8	G6PD	Glucose-6-phosphate 1-dehydrogenase
15.4624	14.8544	15.7984	16.6896	15.0345	15.5783	14.5381	15.4415	15.2222	14.5207	14.3058	14.0703	14.346	14.5645	15.1447			+	shC8_Ctrl	anatomical structure morphogenesis;anterior/posterior axis specification;axis specification;biological regulation;biosynthetic process;cell cycle;cellular biosynthetic process;cellular component organization;cellular component organization at cellular level;cellular component organization or biogenesis;cellular component organization or biogenesis at cellular level;cellular macromolecule biosynth…	acid-amino acid ligase activity;binding;catalytic activity;cation binding;chromatin binding;ion binding;ligase activity;ligase activity, forming carbon-nitrogen bonds;metal ion binding;protein binding;protein domain specific binding;RING-like zinc finger domain binding;small conjugating protein ligase activity;transition metal ion binding;ubiquitin-protein ligase activity;zinc ion binding	cell part;chromatin;chromosomal part;euchromatin;heterochromatin;histone methyltransferase complex;intracellular membrane-bounded organelle;intracellular organelle;intracellular organelle part;intracellular part;macromolecular complex;membrane-bounded organelle;methyltransferase complex;MLL1 complex;nuclear body;nuclear chromatin;nuclear chromosome part;nuclear heterochromatin;nuclear part;nucleo…		0.578593	0.279834	-0.55307	-1.00786	0.162601	0.73632	0.15153	0.332628	1.40486	0.0107292	-1.16981	-2.14334	Q99496;X6RFN3	RNF2	E3 ubiquitin-protein ligase RING2;E3 ubiquitin-protein ligase RING2 (Fragment)
14.3597	14.3216	14.7226	14.5068	14.0489	13.8563	13.8968	13.9081	13.9097	13.6857	13.4309	14.0354	13.8821	14.2759	13.9514	+		+	IR_Ctrl;shC8_Ctrl	activation of MAPKK activity;activation of protein kinase activity;activin receptor signaling pathway;anatomical structure development;anatomical structure formation involved in morphogenesis;anatomical structure morphogenesis;angiogenesis;anterior/posterior pattern specification;apoptosis;artery morphogenesis;biological regulation;blastocyst development;blood vessel morphogenesis;cardiac epithel…	adenyl nucleotide binding;adenyl ribonucleotide binding;ATP binding;binding;catalytic activity;cation binding;cytokine binding;cytokine receptor binding;growth factor binding;ion binding;I-SMAD binding;kinase activity;metal ion binding;molecular transducer activity;nucleotide binding;phosphotransferase activity, alcohol group as acceptor;protein binding;protein kinase activity;protein serine/thre…	cell;cell junction;cell part;cell-cell junction;cytoplasmic part;endosome;integral to membrane;intracellular membrane-bounded organelle;intracellular organelle;intracellular part;intrinsic to membrane;macromolecular complex;membrane;membrane part;membrane-bounded organelle;occluding junction;organelle;plasma membrane;plasma membrane part;protein complex;receptor complex;tight junction;transformin…	Adherens junction;Chagas disease (American trypanosomiasis);Chronic myeloid leukemia;Colorectal cancer;Cytokine-cytokine receptor interaction;Endocytosis;MAPK signaling pathway;Osteoclast differentiation;Pancreatic cancer;Pathways in cancer;TGF-beta signaling pathway	2.81784	0.0363902	-0.550182	-2.74935	1.17987	0.243114	-0.360807	-1.42073	1.90852	0.0146835	-0.441483	-1.96204	B4DY26;F8VRH6;F8VXZ5;F8W0K6;F8W1R9;P36897	TGFBR1	TGF-beta receptor type-1
21.3022	21.4942	20.8927	21.329	20.7918	20.6951	20.5798	20.758	21.6185	21.8782	21.7579	21.5549	21.6295	22.1629	21.5718	+		+	IR_Ctrl;shC8_Ctrl	anatomical structure homeostasis;anion transport;behavior;bile acid and bile salt transport;bile acid metabolic process;biological regulation;blood coagulation;carboxylic acid metabolic process;carboxylic acid transport;cell activation;cell communication;cell killing;cellular component organization;cellular component organization or biogenesis;cellular ketone metabolic process;cellular macromolec…	antioxidant activity;binding;carboxylic acid binding;cation binding;chaperone binding;cofactor binding;copper ion binding;DNA binding;drug binding;fatty acid binding;ion binding;lipid binding;metal ion binding;monocarboxylic acid binding;nucleic acid binding;protein binding;pyridoxal phosphate binding;toxin binding;transition metal ion binding;vitamin B6 binding;vitamin binding;zinc ion binding	basement membrane;blood microparticle;cell part;cytoplasmic membrane-bounded vesicle lumen;cytoplasmic part;cytoplasmic vesicle part;extracellular matrix part;extracellular membrane-bounded organelle;extracellular organelle;extracellular region;extracellular region part;extracellular space;extracellular vesicular exosome;intracellular membrane-bounded organelle;intracellular organelle;intracellul…		2.16191	0.0586839	-0.54835	-2.32253	0.0409155	0.941455	0.0217309	0.0767921	1.30629	0.0279633	0.475247	1.61914	A0A0C4DGB6;P02768	ALB	Albumin
14.5097	14.6488	14.2701	13.9473	13.6648	14.3477	14.2409	12.9462	14.0435	NaN	14.2248	13.8171	NaN	14.2602	NaN					establishment of localization;establishment of localization in cell;intracellular transport;transport		cell part;intracellular organelle part;intracellular part;nuclear part;nucleoplasm;organelle part		0.75004	0.217889	-0.544031	-1.19184	0.137658	0.795005	0.0955477	0.281551	0.498636	0.175996	-0.305323	-0.831059	B7Z7F3	RANBP3	RAN binding protein 3
15.436	16.1637	15.3876	14.7708	14.6027	15.0447	14.7775	15.1603	14.739	14.5172	NaN	15.4594	16.0087	14.645	15.891							cell part;cytoplasmic part;endoplasmic reticulum membrane;endoplasmic reticulum part;extracellular membrane-bounded organelle;extracellular organelle;extracellular region part;extracellular vesicular exosome;Golgi apparatus part;Golgi membrane;integral to membrane;intracellular organelle part;intracellular part;intrinsic to membrane;membrane;membrane part;membrane-bounded organelle;membrane-bound…		0.879197	0.188653	-0.543238	-1.31926	0.867436	0.234808	-0.872913	-1.53633	0.0513621	0.835921	0.0614843	0.118194	Q24JP5	TMEM132A	Transmembrane protein 132A
15.6231	15.1998	15.8877	15.3593	15.0235	14.8016	14.7339	15.3393	14.9256	14.8311	14.4547	15.8405	15.3473	15.3169	15.3473									1.42941	0.112042	-0.542881	-1.78815	1.89303	0.253811	-0.725851	-2.48876	0.101653	0.738137	-0.0544524	-0.183461	J3QRK9;Q96CD0	;FBXL8	F-box/LRR-repeat protein 8 (Fragment);F-box/LRR-repeat protein 8
16.279	NaN	15.8678	15.9852	15.3899	15.0944	15.3247	16.1997	15.8547	16.2801	16.0648	16.3982	15.7371	15.6927	16.5056					axon guidance;biological regulation;catabolic process;cell communication;cell migration;cell motility;cellular catabolic process;cellular component movement;cellular component organization;cellular component organization at cellular level;cellular component organization or biogenesis;cellular component organization or biogenesis at cellular level;cellular macromolecule catabolic process;cellular …	binding;catalytic activity;cation binding;cysteine-type endopeptidase activity;cysteine-type peptidase activity;endopeptidase activity;enzyme binding;G-protein-coupled receptor binding;GTPase binding;hydrolase activity;ion binding;metal ion binding;peptidase activity;peptidase activity, acting on L-amino acid peptides;protein binding;Ral GTPase binding;Ras GTPase binding;receptor binding;small co…	cell body;cell part;centrosome;cytoplasm;cytoplasmic part;cytoplasmic ubiquitin ligase complex;cytoskeletal part;cytoskeleton;Golgi apparatus;intermediate filament cytoskeleton;intracellular membrane-bounded organelle;intracellular non-membrane-bounded organelle;intracellular organelle;intracellular organelle part;intracellular part;macromolecular complex;membrane-bounded organelle;microtubule or…		0.873782	0.18964	-0.541813	-1.34463	0.0208382	0.966654	-0.0168796	-0.0452129	0.0501758	0.857849	0.0394219	0.10564	Q8TEY7	USP33	Ubiquitin carboxyl-terminal hydrolase 33
14.7603	14.5804	14.9353	15.0606	14.6786	14.6068	13.5376	14.3554	13.4429	13.6051	13.7078	13.617	13.1425	13.8654	13.4107			+	shC8_Ctrl	anatomical structure development;anatomical structure morphogenesis;biological regulation;biosynthetic process;catabolic process;cell differentiation;cell division;cell part morphogenesis;cell projection morphogenesis;cell projection organization;cell surface receptor linked signaling pathway;cellular biosynthetic process;cellular catabolic process;cellular component morphogenesis;cellular compon…	protein binding transcription factor activity;transcription coactivator activity;transcription cofactor activity;transcription corepressor activity;transcription factor binding transcription factor activity	cell part;cytoplasm;cytoplasmic part;cytosol;intracellular membrane-bounded organelle;intracellular organelle;intracellular organelle part;intracellular part;macromolecular complex;membrane-bounded organelle;nuclear part;nucleoplasm;nucleoplasm part;nucleus;organelle;organelle part;protein complex;transcription factor complex		0.982738	0.163532	-0.539538	-1.41309	0.149845	0.79484	0.0763845	0.260946	3.41808	0.000745342	-1.32526	-4.63776	C9J038;C9JQS8;C9JR84;Q9GZV5	WWTR1	WW domain containing transcription regulator 1 (Fragment);WW domain containing transcription regulator 1 (Fragment);WW domain containing transcription regulator 1 (Fragment);WW domain-containing transcription regulator protein 1
15.4629	15.064	14.6407	14.9641	14.1962	14.5657	14.5448	14.6694	14.8133	14.6076	15.2	15.4487	15.1173	15.3802	15.3482					amine metabolic process;asymmetric protein localization;biological regulation;biotin metabolic process;carboxylic acid metabolic process;cellular amide metabolic process;cellular amine metabolic process;cellular amino acid metabolic process;cellular ketone metabolic process;cellular metabolic process;cellular modified amino acid metabolic process;cellular nitrogen compound metabolic process;cellu…	binding;protein binding;protein C-terminus binding	basolateral plasma membrane;cell junction;cell part;cell-cell junction;cytoplasmic part;cytosol;extracellular region;intracellular part;membrane part;plasma membrane part;synapse		1.45955	0.11115	-0.538929	-1.80702	1.35441	0.221719	-0.449921	-1.6766	0.781505	0.102375	0.290617	1.02317	Q5EBL8	PDZD11	PDZ domain-containing protein 11
13.7974	13.4607	14.1674	14.0039	12.7933	13.5055	13.3061	13.6737	13.5726	13.4139	13.0135	13.229	13.5689	13.1717	13.7367			+	shC8_Ctrl	apoptosis;biological regulation;cell death;cellular process;death;defense response;immune response;immune system process;innate immune response;negative regulation of apoptosis;negative regulation of biological process;negative regulation of cell death;negative regulation of cellular process;negative regulation of cytokine production;negative regulation of molecular function;negative regulation o…	binding;cation binding;enzyme binding;ion binding;kinase binding;metal ion binding;protein binding	cell part;cytoplasmic part;cytosol;extracellular membrane-bounded organelle;extracellular organelle;extracellular region part;extracellular vesicular exosome;intracellular part;membrane-bounded organelle;membrane-bounded vesicle;organelle;vesicle		1.15525	0.140395	-0.53768	-1.56203	0.168193	0.763799	-0.0932383	-0.298526	1.10188	0.0419193	-0.430779	-1.41745	B8ZZD4;Q86VP1	TAX1BP1	Tax1 binding protein 1;Tax1-binding protein 1
13.1842	13.1762	13.5406	NaN	NaN	13.1186	12.6961	12.474	12.8726	13.0041	12.7848	NaN	NaN	13.3484	12.9563					biological regulation;cell cycle process;cellular macromolecule metabolic process;cellular metabolic process;cellular nitrogen compound metabolic process;cellular process;cellular response to stimulus;cellular response to stress;chromosome separation;DNA metabolic process;DNA recombination;DNA repair;double-strand break repair;double-strand break repair via homologous recombination;macromolecule …	adenyl nucleotide binding;adenyl ribonucleotide binding;ATP binding;ATPase activity;ATPase activity, coupled;binding;catalytic activity;DNA binding;DNA-dependent ATPase activity;hydrolase activity;hydrolase activity, acting on acid anhydrides;hydrolase activity, acting on acid anhydrides, in phosphorus-containing anhydrides;nucleic acid binding;nucleoside-triphosphatase activity;nucleotide bindin…	cell part;chromosomal part;cytoplasm;cytoplasmic part;DNA recombinase mediator complex;intracellular membrane-bounded organelle;intracellular organelle;intracellular organelle part;intracellular part;macromolecular complex;membrane-bounded organelle;mitochondrion;nuclear part;nucleus;organelle;organelle part;perinuclear region of cytoplasm;protein complex;Rad51C-XRCC3 complex;replication fork	Homologous recombination	1.12831	0.142206	-0.537398	-1.65869	0.673744	0.365736	-0.265173	-0.990566	0.269689	0.412452	-0.147973	-0.472579	G3V3Q2;O43542	XRCC3	X-ray repair cross complementing 3;DNA repair protein XRCC3
NaN	14.6324	14.5409	14.5675	14.5622	14.5283	13.7217	13.3594	13.2706	14.075	13.8098	13.9363	NaN	13.7798	14.1937			+	shC8_Ctrl	biological regulation;blood coagulation;catabolic process;cell cycle phase;cell cycle process;cellular catabolic process;cellular component organization;cellular component organization at cellular level;cellular component organization or biogenesis;cellular component organization or biogenesis at cellular level;cellular macromolecule catabolic process;cellular macromolecule metabolic process;cell…	adenyl nucleotide binding;adenyl ribonucleotide binding;ATP binding;ATPase activity;ATPase activity, coupled;binding;catalytic activity;crossover junction endodeoxyribonuclease activity;deoxyribonuclease activity;DNA binding;DNA-dependent ATPase activity;endodeoxyribonuclease activity;endodeoxyribonuclease activity, producing 3'-phosphomonoesters;endonuclease activity;endonuclease activity, activ…	cell part;chromosomal part;cytoplasm;cytoplasmic part;DNA recombinase mediator complex;intracellular membrane-bounded organelle;intracellular organelle;intracellular organelle part;intracellular part;macromolecular complex;membrane-bounded organelle;mitochondrion;nuclear part;nucleoplasm;nucleus;organelle;organelle part;perinuclear region of cytoplasm;protein complex;Rad51B-Rad51C-Rad51D-XRCC2 co…	Homologous recombination	0.720093	0.228475	-0.537361	-1.18106	0.400793	0.484385	-0.251501	-0.687819	2.10506	0.00677496	-0.610307	-2.72826	A0A8V8TMU8;J3QKK3;O43502;Q7KZJ0	RAD51C	DNA repair protein RAD51 homolog 3;DNA repair protein RAD51 homolog 3;DNA repair protein RAD51 homolog 3;RAD51 homolog C (S. cerevisiae)
14.4087	15.2836	13.7579	13.7944	13.9503	13.6769	13.6639	13.8145	13.1204	13.7998	13.3993	14.2417	14.0227	14.7616	14.0413					anion transport;bicarbonate transport;biological regulation;cation homeostasis;cation transport;cellular cation homeostasis;cellular chemical homeostasis;cellular homeostasis;cellular ion homeostasis;cellular monovalent inorganic cation homeostasis;cellular process;chemical homeostasis;establishment of localization;homeostatic process;inorganic anion transport;ion homeostasis;ion transmembrane tr…	active transmembrane transporter activity;anion transmembrane transporter activity;anion:anion antiporter activity;anion:cation symporter activity;antiporter activity;bicarbonate transmembrane transporter activity;cation transmembrane transporter activity;inorganic anion exchanger activity;inorganic anion transmembrane transporter activity;inorganic cation transmembrane transporter activity;ion t…	basolateral plasma membrane;cell part;extracellular membrane-bounded organelle;extracellular organelle;extracellular region part;extracellular vesicular exosome;integral to membrane;integral to plasma membrane;intrinsic to membrane;intrinsic to plasma membrane;membrane;membrane part;membrane-bounded organelle;membrane-bounded vesicle;organelle;plasma membrane;plasma membrane part;vesicle	Bile secretion;Pancreatic secretion;Proximal tubule bicarbonate reclamation	0.718281	0.229035	-0.534747	-1.15459	1.59766	0.240267	-0.827014	-2.28343	0.0387386	0.881797	-0.0442829	-0.0892342	A0A8V8TNB1;Q9Y6R1	SLC4A4	Anion exchange protein;Electrogenic sodium bicarbonate cotransporter 1
16.9317	16.8256	15.541	16.1173	15.9216	15.4595	16.3141	15.5872	18.3138	18.229	18.172	18.3515	18.5422	18.3016	18.4704			+	shC8_Ctrl		binding;cation binding;ion binding;metal ion binding;transition metal ion binding;zinc ion binding	cell part;cytoplasm;intracellular part;membrane;plasma membrane		0.682693	0.238087	-0.533291	-1.11644	1.22269	0.32892	-0.17815	-1.02669	3.1071	0.000888889	2.06255	4.79324	Q5JXI8	FHL1	Four and a half LIM domains 1 (Fragment)
13.5316	14.3504	13.3287	13.8989	13.4387	13.1636	12.9161	13.4629	13.0271	12.9237	13.4506	NaN	13.0944	13.0944	12.9779			+	shC8_Ctrl		catalytic activity;oxidoreductase activity	cell part;extracellular region;membrane		1.06714	0.153705	-0.532077	-1.48232	0.179455	0.769888	0.0782566	0.294422	1.36732	0.0165296	-0.721838	-1.96357	Q6UX07	DHRS13	Dehydrogenase/reductase SDR family member 13
14.3097	14.389	14.2432	14.0677	13.6342	14.0398	13.4256	13.8012	13.4575	11.9611	13.062	13.5621	13.7597	13.1504	13.6763	+		+	IR_Ctrl;shC8_Ctrl	anatomical structure development;biological regulation;caveola assembly;cell development;cell surface receptor linked signaling pathway;cellular component assembly;cellular component assembly at cellular level;cellular component organization;cellular component organization at cellular level;cellular component organization or biogenesis;cellular component organization or biogenesis at cellular lev…	binding;D1 dopamine receptor binding;dopamine receptor binding;G-protein-coupled receptor binding;identical protein binding;protein binding;protein dimerization activity;protein homodimerization activity;receptor binding	acrosomal membrane;caveola;cell part;cytoplasmic membrane-bounded vesicle;cytoplasmic part;cytoplasmic vesicle;cytoplasmic vesicle membrane;cytoplasmic vesicle part;extrinsic to internal side of plasma membrane;extrinsic to membrane;extrinsic to plasma membrane;Golgi apparatus;Golgi apparatus part;Golgi membrane;integral to membrane;integral to plasma membrane;intracellular;intracellular membrane…	Bacterial invasion of epithelial cells;Endocytosis;Focal adhesion	1.93885	0.0754563	-0.52722	-2.13551	0.848905	0.2447	-0.710243	-1.40019	2.4885	0.00451724	-0.715287	-2.84476	E9PCT3;P51636	CAV2	Caveolin;Caveolin-2
15.7156	15.9246	14.8345	15.2328	15.1882	14.9956	13.947	15.4702	15.2591	15.1461	15.843	15.5093	15.4848	15.5555	NaN					amine metabolic process;aminoglycan biosynthetic process;aminoglycan metabolic process;biosynthetic process;carbohydrate biosynthetic process;carbohydrate metabolic process;glycosaminoglycan biosynthetic process;glycosaminoglycan metabolic process;macromolecule biosynthetic process;macromolecule metabolic process;metabolic process;nitrogen compound metabolic process;polysaccharide biosynthetic pr…	catalytic activity;sulfotransferase activity;transferase activity;transferase activity, transferring sulfur-containing groups	cell part;cytoplasmic part;Golgi apparatus part;Golgi membrane;integral to membrane;intracellular organelle part;intracellular part;intrinsic to membrane;membrane;membrane part;organelle membrane;organelle part	Glycosaminoglycan biosynthesis - heparan sulfate	0.603391	0.272189	-0.526628	-1.02691	0.175694	0.753364	-0.100494	-0.317078	0.113614	0.675429	0.0896811	0.229791	A0A8I5KR52;A0A8I5KW95;A0A8I5QKN0;K7EP71;Q7LGA3	HS2ST1	Heparan sulfate 2-O-sulfotransferase 1;Heparan sulfate 2-O-sulfotransferase 1;Heparan sulfate 2-O-sulfotransferase 1;Heparan sulfate 2-O-sulfotransferase 1 (Fragment);Heparan sulfate 2-O-sulfotransferase 1
15.3941	16.5396	14.5516	14.3972	14.916	14.7512	14.3052	14.8042	15.0797	15.1392	14.9112	15.245	15.4613	15.6752	15.1329									0.467225	0.344506	-0.526484	-0.864237	1.09582	0.256011	-0.335219	-1.32424	0.116134	0.631863	0.157936	0.260762	Q5T8V1;Q8N4J0	CARNMT1	Carnosine N-methyltransferase (Fragment);Carnosine N-methyltransferase
14.0185	13.8098	13.9699	13.9259	13.0989	13.1636	13.5808	13.7751	12.6339	13.5633	12.8754	13.3553	12.9845	13.0597	12.9589	+		+	IR_Ctrl;shC8_Ctrl			cell part;cytoplasm;intracellular part		1.6812	0.0914266	-0.526436	-1.95524	0.0920589	0.858271	-0.0654129	-0.1834	3.7789	0.0014918	-0.841458	-4.17708	C9JKC7;Q9BWK5	CYREN	Cell cycle regulator of NHEJ;Cell cycle regulator of non-homologous end joining
12.4754	11.723	12.0425	12.6529	11.5273	11.5818	11.4035	12.2771	11.7738	10.6781	11.1641	NaN	10.4155	11.5387	NaN			+	shC8_Ctrl		binding;nucleic acid binding;nucleotide binding;RNA binding			0.929426	0.177923	-0.526023	-1.35545	0.141085	0.745776	0.22826	0.333033	1.25346	0.0139476	-1.24636	-2.19915	A0A8I5KYC8;Q96IZ5	RBM41	RNA binding motif protein 41;RNA-binding protein 41
13.6742	13.7824	12.8277	13.2882	12.9682	12.547	12.8376	13.1237	12.7656	12.2061	12.3668	13.4053	NaN	13.1447	13.4008					amine metabolic process;carboxylic acid metabolic process;cellular amine metabolic process;cellular amino acid metabolic process;cellular ketone metabolic process;cellular metabolic process;cellular modified amino acid metabolic process;cellular nitrogen compound metabolic process;cellular process;glutathione metabolic process;metabolic process;nitrogen compound metabolic process;organic acid met…	antioxidant activity;catalytic activity;glutathione peroxidase activity;glutathione transferase activity;oxidoreductase activity;oxidoreductase activity, acting on peroxide as acceptor;peroxidase activity;transferase activity;transferase activity, transferring alkyl or aryl (other than methyl) groups	cell part;cytoplasmic part;cytosol;extracellular membrane-bounded organelle;extracellular organelle;extracellular region part;extracellular vesicular exosome;intracellular part;membrane-bounded organelle;membrane-bounded vesicle;organelle;vesicle	Drug metabolism - cytochrome P450;Glutathione metabolism;Metabolism of xenobiotics by cytochrome P450	1.09994	0.149692	-0.524018	-1.50396	2.0148	0.339048	-0.870777	-3.03107	0.104645	0.704278	-0.0762029	-0.208297	P30711	GSTT1	Glutathione S-transferase theta-1
16.57	16.5873	15.9688	16.3557	16.1802	15.5024	15.3446	16.3586	15.2851	16.5011	16.3834	16.1019	16.0905	16.5183	16.1601					biological adhesion;cell adhesion;cell-cell adhesion;cellular process;homophilic cell adhesion	binding;calcium ion binding;cation binding;ion binding;metal ion binding	cell part;integral to membrane;intrinsic to membrane;membrane;membrane part;plasma membrane		0.92718	0.179316	-0.523995	-1.35204	0.180177	0.709089	-0.161182	-0.361836	0.378076	0.323525	-0.152761	-0.553524	H7BY79;Q8IXH8;Q9NTY2	CDH26	Cadherin 26 (Fragment);Cadherin-like protein 26;Cadherin 26 (Fragment)
19.631	20.2842	19.2038	19.8539	19.1199	19.2804	19.2125	19.2682	NaN	16.915	16.4816	18.6031	17.9656	16.8993	18.7148			+	shC8_Ctrl	alcohol metabolic process;androgen metabolic process;bile acid biosynthetic process;bile acid catabolic process;bile acid metabolic process;biological regulation;biosynthetic process;C21-steroid hormone metabolic process;carboxylic acid biosynthetic process;carboxylic acid catabolic process;carboxylic acid metabolic process;catabolic process;cellular biosynthetic process;cellular catabolic proces…	binding;catalytic activity;delta4-3-oxosteroid 5beta-reductase activity;enone reductase activity;lipid binding;oxidoreductase activity;oxidoreductase activity, acting on the CH-CH group of donors;oxidoreductase activity, acting on the CH-CH group of donors, NAD or NADP as acceptor;steroid binding	cell part;cytoplasmic part;cytosol;extracellular membrane-bounded organelle;extracellular organelle;extracellular region part;extracellular vesicular exosome;intracellular part;membrane-bounded organelle;membrane-bounded vesicle;organelle;vesicle	Primary bile acid biosynthesis;Steroid hormone biosynthesis	1.20934	0.135225	-0.522949	-1.59369	0.989775	0.227031	-1.34744	-1.82502	1.93751	0.00378378	-1.69749	-2.96115	P51857	AKR1D1	Aldo-keto reductase family 1 member D1
14.8334	15.2247	15.3001	15.2237	14.6913	14.5729	14.3035	14.9238	14.3832	14.22	14.4871	14.6209	14.6987	14.9163	14.8303	+		+	IR_Ctrl;shC8_Ctrl	amide biosynthetic process;amine metabolic process;amine transport;amino acid transport;biosynthetic process;carboxylic acid metabolic process;carboxylic acid transport;cellular amide metabolic process;cellular amine metabolic process;cellular amino acid metabolic process;cellular biosynthetic process;cellular ketone metabolic process;cellular metabolic process;cellular nitrogen compound biosynth…	active transmembrane transporter activity;amine transmembrane transporter activity;amino acid transmembrane transporter activity;carboxylic acid transmembrane transporter activity;L-amino acid transmembrane transporter activity;L-ornithine transmembrane transporter activity;organic acid transmembrane transporter activity;substrate-specific transmembrane transporter activity;substrate-specific tra…	cell part;cytoplasmic part;integral to membrane;intracellular organelle part;intracellular part;intrinsic to membrane;membrane;membrane part;mitochondrial inner membrane;mitochondrial membrane;mitochondrial part;organelle inner membrane;organelle membrane;organelle part		1.69479	0.0920415	-0.522585	-1.95953	1.97096	0.201728	-0.403099	-1.99881	1.64387	0.023391	-0.378928	-1.6878	Q5VZD9;Q9Y619	SLC25A15	Solute carrier family 25 member 15 (Fragment);Mitochondrial ornithine transporter 1
15.3623	15.0539	14.971	15.1633	15.2554	14.817	14.1475	14.2427	15.2484	14.5502	14.5525	15.2525	15.0205	15.2578	15.0268					activation of immune response;anatomical structure development;anatomical structure morphogenesis;androgen metabolic process;antigen receptor-mediated signaling pathway;B cell receptor signaling pathway;biological regulation;cell differentiation;cell projection organization;cell surface receptor linked signaling pathway;cellular component organization;cellular component organization at cellular l…	binding;lipid binding;PDZ domain binding;phosphatidylinositol binding;phosphatidylinositol-3,4-bisphosphate binding;phospholipid binding;protein binding;protein domain specific binding	cell part;cell projection membrane;cell projection part;cytoplasm;extracellular membrane-bounded organelle;extracellular organelle;extracellular region part;extracellular vesicular exosome;intracellular organelle part;intracellular part;leading edge membrane;membrane;membrane part;membrane-bounded organelle;membrane-bounded vesicle;nuclear part;nucleoplasm;organelle;organelle part;plasma membrane…		0.981447	0.164015	-0.52198	-1.3996	0.8214	0.292897	-0.355701	-1.14791	0.00541191	1	0.00174475	0.00839473	Q5RGS4;Q9HB21	PLEKHA1	Pleckstrin homology domain containing A1;Pleckstrin homology domain-containing family A member 1
14.1667	13.9857	13.7674	13.9089	13.2338	13.4653	13.4942	13.5517	13.8061	13.9691	14.0452	14.2104	14.1894	14.1427	14.0257	+			IR_Ctrl	behavior;biosynthetic process;carbohydrate metabolic process;catabolic process;cellular biosynthetic process;cellular carbohydrate metabolic process;cellular component assembly;cellular component assembly at cellular level;cellular component disassembly;cellular component disassembly at cellular level;cellular component organization;cellular component organization at cellular level;cellular compo…	binding;catalytic activity;hydrolase activity;hydrolase activity, acting on ester bonds;inositol or phosphatidylinositol phosphatase activity;inositol phosphate phosphatase activity;inositol trisphosphate phosphatase activity;inositol-polyphosphate 5-phosphatase activity;nucleic acid binding;nucleotide binding;phosphatase activity;phosphatidylinositol bisphosphate phosphatase activity;phosphatidy…	cell part;cytoplasmic part;cytosol;intracellular part;macromolecular complex;membrane coat;membrane part;protein complex	Inositol phosphate metabolism;Phosphatidylinositol signaling system	2.52065	0.0529123	-0.520933	-2.49685	1.33516	0.293381	-0.201917	-1.14328	1.02826	0.121426	0.184872	0.958406	A0A0D9SGJ6;J3KQV8;O43426	SYNJ1	phosphoinositide 5-phosphatase;phosphoinositide 5-phosphatase;Synaptojanin-1
16.15	15.9689	14.5702	14.8277	14.7668	14.888	14.4447	15.336	14.8644	16.1016	15.9525	16.0612	15.8497	16.0136	15.7355			+	shC8_Ctrl	alcohol biosynthetic process;alcohol metabolic process;biosynthetic process;cellular biosynthetic process;cellular lipid metabolic process;cellular metabolic process;cellular process;cholesterol biosynthetic process;cholesterol metabolic process;farnesyl diphosphate biosynthetic process;farnesyl diphosphate metabolic process;geranyl diphosphate biosynthetic process;geranyl diphosphate metabolic p…	binding;catalytic activity;cation binding;dimethylallyltranstransferase activity;farnesyltranstransferase activity;geranyltranstransferase activity;ion binding;metal ion binding;prenyltransferase activity;transferase activity;transferase activity, transferring alkyl or aryl (other than methyl) groups	cell part;cytoplasmic part;cytosol;intracellular part	Terpenoid backbone biosynthesis	0.552215	0.299307	-0.520324	-0.96594	0.34464	0.516824	-0.2755	-0.628828	0.6307	0.0937912	0.535771	1.06095	C9J6G3;C9J7M1;O95749	GGPS1	Geranylgeranyl diphosphate synthase 1 (Fragment);Geranylgeranyl diphosphate synthase 1 (Fragment);Geranylgeranyl pyrophosphate synthase
13.0468	13.0725	13.1996	13.5395	12.6494	12.8479	NaN	12.6002	NaN	NaN	NaN	12.9633	12.6594	NaN	NaN	+		+	IR_Ctrl;shC8_Ctrl		binding;cation binding;ion binding;metal ion binding;transition metal ion binding;zinc ion binding	cell part;integral to membrane;intrinsic to membrane;membrane part		1.75072	0.0892528	-0.515388	-2.07557	0	0.993692	NaN	0	0.974807	0.054484	-0.403204	-1.37233	E9PI44;K7EJ18;Q5M7Z0	RNFT1	Ring finger protein, transmembrane 1;RING-type E3 ubiquitin transferase (Fragment);E3 ubiquitin-protein ligase RNFT1
17.5736	NaN	16.8277	17.1426	16.5278	16.6653	16.6482	16.827	17.0137	17.3554	17.3414	17.3573	17.0641	17.4868	16.2177									1.33631	0.124517	-0.514236	-1.74347	0.234255	0.634844	0.205382	0.456137	0.147686	0.57255	-0.149844	-0.310246	Q8NCX0	CCDC150	Coiled-coil domain-containing protein 150
13.8253	14.2372	13.5505	NaN	13.3763	13.1053	13.6633	13.2913	15.0307	15.1729	15.0327	15.4364	15.5617	14.9996	15.168			+	shC8_Ctrl	amine metabolic process;biosynthetic process;carboxylic acid metabolic process;cellular amine metabolic process;cellular amino acid metabolic process;cellular biosynthetic process;cellular ketone metabolic process;cellular metabolic process;cellular modified amino acid metabolic process;cellular nitrogen compound metabolic process;cellular process;coenzyme A biosynthetic process;coenzyme A metabo…	acid-amino acid ligase activity;catalytic activity;ligase activity;ligase activity, forming carbon-nitrogen bonds;phosphopantothenate--cysteine ligase activity	cell part;cytoplasmic part;cytosol;extracellular membrane-bounded organelle;extracellular organelle;extracellular region part;extracellular vesicular exosome;intracellular part;membrane-bounded organelle;membrane-bounded vesicle;organelle;vesicle	Pantothenate and CoA biosynthesis	1.19294	0.138209	-0.511956	-1.61899	0.637915	0.408128	-0.212654	-0.83171	2.83441	0.00121739	1.42043	4.3726	Q9HAB8	PPCS	Phosphopantothenate--cysteine ligase
15.8313	16.319	15.735	15.9128	15.4214	15.4614	15.4627	15.4059	15.398	15.5137	15.2731	15.5952	15.8175	15.1427	15.6229	+		+	IR_Ctrl;shC8_Ctrl	adipose tissue development;anatomical structure development;ATP metabolic process;calcium ion transmembrane transport;calcium ion transport;camera-type eye development;cation transport;cellular metabolic process;cellular nitrogen compound metabolic process;cellular process;cellular respiration;developmental process;divalent inorganic cation transport;divalent metal ion transport;energy derivation…	binding;calcium ion binding;cation binding;ion binding;metal ion binding	cell part;cytoplasmic part;extracellular membrane-bounded organelle;extracellular organelle;extracellular region part;extracellular vesicular exosome;integral to membrane;intracellular membrane-bounded organelle;intracellular organelle;intracellular organelle part;intracellular part;intrinsic to membrane;membrane;membrane part;membrane-bounded organelle;membrane-bounded vesicle;mitochondrial inne…		2.12782	0.0674889	-0.511687	-2.2324	0.356041	0.575272	-0.14963	-0.536942	1.09945	0.0446129	-0.404921	-1.38653	A0A804HLB0;Q6KCM7	SLC25A25	Solute carrier family 25 member 25;Mitochondrial adenyl nucleotide antiporter SLC25A25
16.7658	17.1944	17.6852	17.7907	17.3232	16.8131	16.9374	16.3251	17.222	18.2604	18.7924	17.797	17.313	18.2493	17.1719							cell part;intracellular		0.808294	0.208594	-0.509311	-1.23139	0.413952	0.427743	0.458822	0.787363	0.344474	0.274696	0.27376	0.621103	A0A804HIT6;Q8IXS8	HYCC2	Hyccin PI4KA lipid kinase complex subunit 2;Hyccin 2
15.5872	15.106	15.1177	15.5864	14.4911	14.7759	14.9889	15.1123	14.7346	14.3555	13.2759	14.7782	13.6463	NaN	14.5318			+	shC8_Ctrl	activation of immune response;antigen receptor-mediated signaling pathway;biological adhesion;biological regulation;cell adhesion;cell surface receptor linked signaling pathway;cellular process;cellular response to stimulus;defense response;immune response-activating cell surface receptor signaling pathway;immune response-activating signal transduction;immune response-regulating cell surface rece…		cell part;cytoplasm;intracellular membrane-bounded organelle;intracellular organelle;intracellular part;membrane-bounded organelle;nucleus;organelle		1.40595	0.117214	-0.507263	-1.73028	0.130058	0.765777	-0.196794	-0.300029	1.58153	0.00848558	-1.03055	-2.39577	Q5TEJ8	THEMIS2	Protein THEMIS2
15.5976	16.0028	15.525	15.6136	14.9798	15.1042	15.5066	15.1204	15.7969	15.8339	15.6397	15.9855	15.7553	15.6796	15.7859	+			IR_Ctrl	cellular macromolecule metabolic process;cellular metabolic process;cellular process;cellular protein metabolic process;macromolecule metabolic process;metabolic process;primary metabolic process;protein folding;protein metabolic process	catalytic activity;cis-trans isomerase activity;isomerase activity;peptidyl-prolyl cis-trans isomerase activity			1.74793	0.0926187	-0.506993	-1.97372	0.189363	0.816573	-0.0447755	-0.233365	0.409553	0.352867	0.116829	0.517037	M0R2K9	FKBP8	peptidylprolyl isomerase (Fragment)
NaN	NaN	NaN	14.8603	14.1108	14.1995	15.1083	13.9987	NaN	NaN	NaN	NaN	NaN	NaN	NaN					cellular defense response;defense response;response to stimulus;response to stress				0	0.990174	-0.505953	0	NaN	1	0	NaN	0	1	NaN	0	Q13066;Q4V321;Q6NT46;Q9UEU5	GAGE2B;GAGE13;GAGE2A;GAGE2D	G antigen 2B/2C;G antigen 13;G antigen 2A;G antigen 2D
15.4287	NaN	14.733	14.7357	14.5624	14.3375	14.4098	14.5309	14.9588	14.3687	14.7699	14.0091	14.3933	14.5196	14.4042			+	shC8_Ctrl	apoptosis;axon guidance;biological regulation;blood coagulation;cell death;cell differentiation;cell migration;cell motility;cell surface receptor linked signaling pathway;cellular component movement;cellular component organization;cellular component organization or biogenesis;cellular developmental process;cellular membrane organization;cellular process;cellular response to chemical stimulus;cel…	enzyme activator activity;enzyme regulator activity;GTPase activator activity;GTPase regulator activity;guanyl-nucleotide exchange factor activity;nucleoside-triphosphatase regulator activity	cell part;cytoplasm;cytoplasmic part;cytosol;intracellular membrane-bounded organelle;intracellular organelle;intracellular organelle part;intracellular part;membrane;membrane-bounded organelle;nuclear part;nucleoplasm;nucleus;organelle;organelle part	Bacterial invasion of epithelial cells;Focal adhesion;Regulation of actin cytoskeleton;Shigellosis	1.25631	0.132149	-0.505597	-1.66662	0.921218	0.273217	0.367635	1.241	1.37327	0.0183855	-0.634241	-1.89811	A0A096LNH6;Q14185	DOCK1	Dedicator of cytokinesis 1;Dedicator of cytokinesis protein 1
17.5105	17.5037	17.3772	17.7323	16.8163	17.0534	17.1328	17.1034	17.2814	17.2642	17.0181	17.4393	17.25	17.5726	16.8464	+			IR_Ctrl	biological regulation;cell surface receptor linked signaling pathway;cellular process;cellular response to stimulus;G-protein coupled receptor protein signaling pathway;regulation of biological process;regulation of cellular process;response to stimulus;signal transduction		cell part;integral to membrane;intrinsic to membrane;membrane part		2.56498	0.0530508	-0.504456	-2.48449	0.171059	0.765104	-0.0891918	-0.2972	0.708148	0.131846	-0.253873	-0.925052	M0QXV5	PTGIR	Prostaglandin I2 receptor
15.2601	15.3122	14.7556	15.1046	14.7211	14.5	14.374	14.8197	15.6387	15.8047	15.9856	15.8838	15.7509	16.0243	15.6016	+		+	IR_Ctrl;shC8_Ctrl	activation of JUN kinase activity;activation of MAPK activity;ameboidal cell migration;biological regulation;biosynthetic process;cell migration;cell motility;cellular biosynthetic process;cellular component movement;cellular component organization;cellular component organization at cellular level;cellular component organization or biogenesis;cellular component organization or biogenesis at cellu…	adenyl nucleotide binding;adenyl ribonucleotide binding;androgen receptor binding;ATP binding;binding;catalytic activity;chromatin binding;enzyme binding;GTPase binding;GTP-Rho binding;histone binding;histone deacetylase binding;histone kinase activity;histone kinase activity (H3-T11 specific);histone threonine kinase activity;hormone receptor binding;kinase activity;kinase binding;ligand-depende…	cell division site part;cell part;cleavage furrow;cytoplasm;cytoplasmic membrane-bounded vesicle;cytoplasmic part;cytoplasmic vesicle;cytosol;endosome;intracellular membrane-bounded organelle;intracellular organelle;intracellular organelle part;intracellular part;membrane;membrane-bounded organelle;membrane-bounded vesicle;midbody;nuclear part;nucleoplasm;nucleus;organelle;organelle part;plasma m…		1.68835	0.0924052	-0.504424	-1.92899	0.0135709	0.983786	-0.00551041	-0.0233551	2.41911	0.00482039	0.707015	2.77586	Q16512	PKN1	Serine/threonine-protein kinase N1
11.3329	11.6191	10.7525	NaN	NaN	NaN	NaN	10.7305	10.4952	11.2583	11.8816	12.624	11.8676	10.9865	11.9444			+	shC8_Ctrl		binding;nucleic acid binding;nucleotide binding			0	1	-0.504358	0	0.567667	0.325631	-0.643929	-1.03851	0.643656	0.0842439	0.620778	1.12655	D6RIT2	HNRNPH1	Heterogeneous nuclear ribonucleoprotein H1 (Fragment)
18.6314	19.1665	18.2339	18.8897	18.428	17.9423	18.2643	18.2728	18.9592	18.9722	18.6873	19.0439	18.3797	19.1352	18.6916					anatomical structure homeostasis;anatomical structure morphogenesis;antibacterial humoral response;antifungal humoral response;antimicrobial humoral response;biological regulation;biosynthetic process;bone morphogenesis;cation homeostasis;cellular biosynthetic process;cellular cation homeostasis;cellular chemical homeostasis;cellular component organization;cellular component organization at cellu…	binding;carbohydrate binding;catalytic activity;cation binding;DNA binding;endopeptidase activity;enzyme activator activity;enzyme regulator activity;glycosaminoglycan binding;heparin binding;hydrolase activity;ion binding;iron ion binding;kinase activator activity;kinase regulator activity;metal ion binding;nucleic acid binding;pattern binding;peptidase activity;peptidase activity, acting on L-a…	cell part;cytoplasm;cytoplasmic membrane-bounded vesicle;cytoplasmic membrane-bounded vesicle lumen;cytoplasmic part;cytoplasmic vesicle;cytoplasmic vesicle part;endocytic vesicle lumen;extracellular membrane-bounded organelle;extracellular organelle;extracellular region;extracellular region part;extracellular space;extracellular vesicular exosome;intracellular membrane-bounded organelle;intracel…		1.18889	0.1397	-0.503533	-1.5589	0.100114	0.853866	0.0603043	0.188999	0.116116	0.677137	0.0822015	0.22631	E7EQB2;E7ER44;P02788	LTF	Lactotransferrin (Fragment);Lactotransferrin;Lactotransferrin
15.3528	15.5181	15.1083	15.0203	14.7303	14.7134	14.7901	14.7562	14.9201	15.165	14.9357	15.0789	15.0691	15.1581	14.7183	+			IR_Ctrl		catalytic activity;dipeptidyl-peptidase activity;exopeptidase activity;hydrolase activity;peptidase activity;peptidase activity, acting on L-amino acid peptides;serine hydrolase activity;serine-type peptidase activity	cell part;cytoplasmic membrane-bounded vesicle;cytoplasmic part;cytoplasmic vesicle;cytosol;extracellular membrane-bounded organelle;extracellular organelle;extracellular region part;extracellular vesicular exosome;Golgi apparatus;intracellular membrane-bounded organelle;intracellular organelle;intracellular part;lysosome;lytic vacuole;membrane-bounded organelle;membrane-bounded vesicle;organelle…		2.32561	0.0591678	-0.502354	-2.33669	0.00206567	1	0.000834465	0.00357352	0.807998	0.116288	-0.243759	-0.974494	Q9UHL4	DPP7	Dipeptidyl peptidase 2
13.3451	NaN	13.5686	13.0821	13.284	12.3287	12.8858	NaN	12.7806	12.9036	12.712	12.8558	11.8088	12.497	13.5125			+	shC8_Ctrl					0.736453	0.228855	-0.499067	-1.21524	0.113096	0.80448	0.130196	0.248864	0.723069	0.0670436	-0.663382	-1.23605	A0A994J5E0	PDE4DIP	Phosphodiesterase 4D interacting protein
13.3828	13.1806	12.3917	11.8523	10.9992	12.7534	12.8803	12.1799	11.6893	12.3276	NaN	NaN	12.9211	12.3863	13.9998									0.392456	0.399703	-0.498651	-0.759061	0.710891	0.256546	-1.09394	-1.44474	0.284769	0.299843	0.400538	0.590908	A0A0B4J2F0	PIGBOS1	Protein PIGBOS1
14.6364	15.08	14.1441	14.4644	14.4627	14.0044	13.556	14.31	14.2538	NaN	14.6139	13.987	NaN	NaN	NaN					anatomical structure formation involved in morphogenesis;biological regulation;biosynthetic process;cellular biosynthetic process;cellular component assembly;cellular component assembly at cellular level;cellular component assembly involved in morphogenesis;cellular component organization;cellular component organization at cellular level;cellular component organization or biogenesis;cellular comp…	1-phosphatidylinositol-3-phosphate 5-kinase activity;1-phosphatidylinositol-4-phosphate 5-kinase activity;adenyl nucleotide binding;adenyl ribonucleotide binding;ATP binding;binding;catalytic activity;cation binding;hydrolase activity;hydrolase activity, acting on ester bonds;inositol or phosphatidylinositol kinase activity;inositol or phosphatidylinositol phosphatase activity;ion binding;kinase …	cell junction;cell part;cell-cell junction;cytoplasmic part;cytoplasmic vesicle;cytosol;early endosome membrane;endosomal part;endosome membrane;Golgi apparatus part;Golgi membrane;intracellular organelle;intracellular organelle part;intracellular part;late endosome membrane;membrane;membrane part;membrane raft;organelle;organelle membrane;organelle part;perinuclear region of cytoplasm;vesicle	Inositol phosphate metabolism;Phagosome;Phosphatidylinositol signaling system;Regulation of actin cytoskeleton	0.903525	0.190688	-0.497967	-1.31285	0	0.994281	0.446832	0	0	1	-0.594245	0	E9PDH4;Q9Y2I7	PIKFYVE	Phosphoinositide kinase, FYVE-type zinc finger containing (Fragment);1-phosphatidylinositol 3-phosphate 5-kinase
11.1756	NaN	11.341	11.8888	12.0371	11.8831	8.10894	11.8531	12.5106	12.3003	12.2574	NaN	11.6301	12.3788	10.7843					anatomical structure development;behavior;biological regulation;cellular process;developmental process;establishment of localization;locomotory behavior;regulation of biological process;regulation of biomineral tissue development;regulation of bone mineralization;regulation of developmental process;regulation of multicellular organismal development;regulation of multicellular organismal process;r…	active transmembrane transporter activity;anion transmembrane transporter activity;inorganic anion transmembrane transporter activity;inorganic diphosphate transmembrane transporter activity;inorganic phosphate transmembrane transporter activity;ion transmembrane transporter activity;phosphate ion transmembrane transporter activity;secondary active transmembrane transporter activity;substrate-spe…	cell part;integral to membrane;integral to plasma membrane;intrinsic to membrane;intrinsic to plasma membrane;membrane;membrane part;outer membrane;plasma membrane;plasma membrane part		0.166529	0.652834	-0.497933	-0.400287	0.745082	0.261183	0.758364	1.33707	0.0905236	0.702577	0.129278	0.212452	D6RGI5;Q9HCJ1	ANKH	ANKH inorganic pyrophosphate transport regulator;Mineralization regulator ANKH
15.3538	15.6135	15.2537	15.0808	14.8149	14.9409	14.5889	14.9673	14.8985	15.1455	14.9308	15.061	15.3596	15.1377	15.0362	+			IR_Ctrl			cell part;cytoplasm;intracellular membrane-bounded organelle;intracellular organelle;intracellular part;membrane-bounded organelle;organelle		1.9075	0.0815126	-0.497444	-2.06464	0.682735	0.441989	-0.157044	-0.753022	0.631741	0.198545	-0.176804	-0.7573	O75170	PPP6R2	Serine/threonine-protein phosphatase 6 regulatory subunit 2
15.6575	15.66	16.1859	15.9076	15.2537	15.3297	15.4545	15.3842	15.2207	14.512	14.7469	15.2857	14.8568	14.4825	15.2784	+		+	IR_Ctrl;shC8_Ctrl	biosynthetic process;catabolic process;cellular biosynthetic process;cellular catabolic process;cellular component disassembly;cellular component disassembly at cellular level;cellular component organization;cellular component organization at cellular level;cellular component organization or biogenesis;cellular component organization or biogenesis at cellular level;cellular macromolecular complex…	structural constituent of ribosome;structural molecule activity	cell part;cytoplasmic part;cytosol;extracellular membrane-bounded organelle;extracellular organelle;extracellular region part;extracellular vesicular exosome;intracellular organelle part;intracellular part;large ribosomal subunit;macromolecular complex;membrane-bounded organelle;membrane-bounded vesicle;organelle;organelle part;ribonucleoprotein complex;vesicle	Ribosome	2.02187	0.0761961	-0.497204	-2.13773	0.204093	0.691147	-0.149313	-0.385867	2.0542	0.00521503	-0.876879	-2.65772	Q9UNX3	RPL26L1	Ribosomal protein uL24-like
15.5373	17.8562	16.349	NaN	15.7191	16.3265	16.2082	16.0841	15.9292	15.2353	15.0071	NaN	NaN	15.2058	15.4693			+	shC8_Ctrl	ATP metabolic process;biosynthetic process;cellular biosynthetic process;cellular metabolic process;cellular nitrogen compound biosynthetic process;cellular nitrogen compound metabolic process;cellular process;coenzyme biosynthetic process;coenzyme metabolic process;cofactor biosynthetic process;cofactor metabolic process;heterocycle biosynthetic process;heterocycle metabolic process;metabolic pr…	adenyl nucleotide binding;adenyl ribonucleotide binding;ATP binding;binding;catalytic activity;cation binding;ion binding;kinase activity;metal ion binding;NAD+ kinase activity;nucleotide binding;phosphotransferase activity, alcohol group as acceptor;purine nucleotide binding;purine ribonucleoside triphosphate binding;purine ribonucleotide binding;ribonucleotide binding;transferase activity;trans…	cell part;cytoplasmic part;cytosol;intracellular part	Nicotinate and nicotinamide metabolism	0.358473	0.425979	-0.496352	-0.720083	0.0479327	0.917481	0.0530017	0.112489	0.595751	0.0770061	-1.24329	-1.2654	O95544	NADK	NAD kinase
15.7129	15.8373	15.7442	15.4491	15.3515	15.1572	14.9598	15.2931	14.7946	15.104	14.67	15.5439	15.3547	15.5441	15.4846	+		+	IR_Ctrl;shC8_Ctrl		catalytic activity;hydrolase activity;peptidase activity	cell part;cytoplasm;intracellular membrane-bounded organelle;intracellular organelle;intracellular part;membrane-bounded organelle;nucleus;organelle		2.20447	0.0643886	-0.495451	-2.24821	2.46211	0.341684	-0.625615	-2.84141	1.13059	0.0969254	-0.204024	-1.04931	Q6ICB0	DESI1	Desumoylating isopeptidase 1
16.3821	16.7176	16.26	16.104	15.9084	15.8449	15.762	15.9696	15.1864	15.2995	15.7002	16.0885	16.0111	15.6078	15.7253	+		+	IR_Ctrl;shC8_Ctrl	biological regulation;biosynthetic process;blood coagulation;cell differentiation;cellular biosynthetic process;cellular developmental process;cellular macromolecule biosynthetic process;cellular macromolecule metabolic process;cellular metabolic process;cellular nitrogen compound metabolic process;cellular process;chordate embryonic development;coagulation;developmental process;embryo developmen…	binding;DNA binding;nucleic acid binding;nucleic acid binding transcription factor activity;sequence-specific DNA binding;sequence-specific DNA binding transcription factor activity	cell part;intracellular organelle part;intracellular part;nuclear part;nucleoplasm;organelle part		1.9407	0.0802931	-0.49465	-2.08123	1.24407	0.228663	-0.462788	-1.60755	1.57973	0.0177372	-0.507722	-1.85748	Q9ULX9	MAFF	Transcription factor MafF
16.0418	15.3471	15.8178	15.5084	15.3973	14.67	15.187	15.4853	14.9705	15.5497	15.3755	15.3102	NaN	15.6262	15.3035					biological regulation;developmental process;multicellular organismal development;multicellular organismal process;posttranscriptional regulation of gene expression;regulation of biological process;regulation of biosynthetic process;regulation of cellular biosynthetic process;regulation of cellular macromolecule biosynthetic process;regulation of cellular metabolic process;regulation of cellular p…		cell part;intracellular part;macromolecular complex;ribonucleoprotein complex		1.0694	0.157875	-0.493832	-1.45288	0.221596	0.698781	-0.114708	-0.379928	0.600732	0.153793	-0.265445	-0.871973	Q9BX40	LSM14B	Protein LSM14 homolog B
15.173	15.2359	14.4901	15.0414	14.5828	14.2526	14.2794	14.853	15.5689	15.6344	15.4819	15.9066	15.5573	16.1318	15.8485			+	shC8_Ctrl	activation of immune response;activation of innate immune response;anaphase-promoting complex-dependent proteasomal ubiquitin-dependent protein catabolic process;anatomical structure morphogenesis;antigen processing and presentation;antigen processing and presentation of exogenous antigen;antigen processing and presentation of exogenous peptide antigen;antigen processing and presentation of exoge…	catalytic activity;endopeptidase activity;hydrolase activity;peptidase activity;peptidase activity, acting on L-amino acid peptides;threonine-type endopeptidase activity;threonine-type peptidase activity	cell part;cytoplasm;cytoplasmic part;cytosol;intracellular membrane-bounded organelle;intracellular organelle;intracellular organelle part;intracellular part;macromolecular complex;membrane-bounded organelle;nuclear part;nucleoplasm;nucleus;organelle;organelle part;proteasome complex;proteasome core complex;protein complex	Proteasome	1.17147	0.144594	-0.493151	-1.53502	1.02942	0.276411	-0.299334	-1.22312	2.26028	0.00434286	0.875968	2.85314	P40306	PSMB10	Proteasome subunit beta type-10
13.9577	13.6937	13.8209	13.9867	13.3181	14.0087	12.8339	13.3272	11.9717	13.1153	13.8488	13.4445	13.9608	13.2656	13.3111			+	shC8_Ctrl	cellular macromolecule metabolic process;cellular metabolic process;cellular nitrogen compound metabolic process;cellular process;guanosine metabolic process;heterocycle metabolic process;macromolecule metabolic process;macromolecule modification;metabolic process;ncRNA metabolic process;ncRNA processing;nitrogen compound metabolic process;nucleic acid metabolic process;nucleobase-containing comp…	binding;catalytic activity;cation binding;identical protein binding;ion binding;iron ion binding;metal ion binding;nucleic acid binding;oxidoreductase activity;oxidoreductase activity, acting on paired donors, with incorporation or reduction of molecular oxygen;oxidoreductase activity, acting on paired donors, with incorporation or reduction of molecular oxygen, 2-oxoglutarate as one donor, and i…			1.01322	0.163578	-0.492774	-1.40488	0.463762	0.390678	-0.516892	-0.869496	1.11239	0.048342	-0.369263	-1.35086	A2RUC4	TYW5	tRNA wybutosine-synthesizing protein 5
13.1119	13.4361	12.3571	12.8342	12.5512	12.3974	12.3525	12.4688	12.8219	12.9064	13.1827	12.939	13.3925	13.0586	12.7881									1.10449	0.153317	-0.492379	-1.48043	0.159381	0.790558	-0.0742262	-0.267693	0.161099	0.578153	0.109736	0.30301	Q9BSU1	PHAF1	Phagosome assembly factor 1
15.5214	15.7206	15.6375	15.4677	15.4127	14.882	15.1249	14.9651	14.8612	15.4083	15.3153	15.7733	15.8166	15.49	15.7919	+			IR_Ctrl	biological regulation;cell activation;cell communication;cell cycle;cell differentiation;cell killing;cell maturation;cell proliferation;cell-cell signaling;cellular chemical homeostasis;cellular component organization;cellular component organization or biogenesis;cellular developmental process;cellular homeostasis;cellular ion homeostasis;cellular membrane organization;cellular process;chemical …		cell part;cytoplasmic part;intracellular membrane-bounded organelle;intracellular organelle;intracellular part;membrane-bounded organelle;mitochondrion;organelle		2.03317	0.0747308	-0.490601	-2.13252	1.57849	0.211356	-0.523034	-1.95238	0.661273	0.243417	0.131169	0.671405	O75896	TUSC2	Tumor suppressor candidate 2
15.4513	15.894	15.1228	14.9611	15.6235	14.955	14.3292	14.5598	14.3642	14.9722	14.8499	14.747	15.4995	15.3363	14.8387					biological regulation;catabolic process;cellular catabolic process;cellular macromolecule catabolic process;cellular macromolecule metabolic process;cellular metabolic process;cellular process;cellular protein metabolic process;cellular response to chemical stimulus;cellular response to organic substance;cellular response to stimulus;cellular response to stress;cellular response to topologically …	binding;cation binding;ion binding;metal ion binding;transition metal ion binding;zinc ion binding	cell part;cytoplasmic part;endoplasmic reticulum membrane;endoplasmic reticulum part;Golgi apparatus part;Golgi membrane;integral to membrane;intracellular organelle part;intracellular part;intrinsic to membrane;membrane;membrane part;organelle membrane;organelle part		0.675662	0.247215	-0.490422	-1.08913	0.660161	0.32996	-0.376646	-1.02386	0.400935	0.244735	-0.251931	-0.669246	Q9H920	RNF121	E3 ubiquitin ligase RNF121
17.2508	16.8922	16.7965	16.7513	16.4457	16.4963	16.3635	16.4265	16.2672	16.3055	16.2366	16.2677	16.0959	16.2816	16.1477	+		+	IR_Ctrl;shC8_Ctrl	biological regulation;cellular process;cellular response to stimulus;multicellular organismal process;ossification;regulation of biological process;regulation of cellular process;response to stimulus;signal transduction		cell part;cytoplasm;extracellular membrane-bounded organelle;extracellular organelle;extracellular region part;extracellular vesicular exosome;intracellular;intracellular part;membrane-bounded organelle;membrane-bounded vesicle;organelle;vesicle		2.24666	0.0645238	-0.489687	-2.26174	0.585116	0.634624	0.0715137	0.457524	2.99195	0.00185172	-0.724475	-3.26323	Q92882	OSTF1	Osteoclast-stimulating factor 1
14.3056	14.8805	14.2563	13.9477	13.6431	13.8699	13.9768	13.95	14.571	14.7534	15.0886	15.3197	15.4531	14.8022	15.1802			+	shC8_Ctrl					1.23513	0.138095	-0.487568	-1.57914	0.902278	0.272552	-0.384419	-1.24414	1.89551	0.00639138	0.841269	2.4751	Q8N128	FAM177A1	Protein FAM177A1
18.0788	18.0264	17.9667	17.9595	17.4906	17.5768	17.3228	17.6927	17.073	17.3646	16.8915	17.4062	17.0697	17.4812	17.2313	+		+	IR_Ctrl;shC8_Ctrl	cellular component organization;cellular component organization or biogenesis;cellular membrane organization;cellular process;endocytosis;establishment of localization;membrane invagination;membrane organization;transport;vesicle-mediated transport	binding;catalytic activity;GTP binding;GTPase activity;guanyl nucleotide binding;guanyl ribonucleotide binding;hydrolase activity;hydrolase activity, acting on acid anhydrides;hydrolase activity, acting on acid anhydrides, in phosphorus-containing anhydrides;nucleoside-triphosphatase activity;nucleotide binding;purine nucleotide binding;purine ribonucleoside triphosphate binding;purine ribonucleo…	cell part;cytoskeletal part;intracellular organelle part;intracellular part;macromolecular complex;microtubule;organelle part;protein complex		2.97152	0.0443011	-0.487098	-2.66501	0.536581	0.457002	-0.187389	-0.724466	3.49912	0.00158376	-0.710742	-3.62116	K7EMQ3	DNM2	Dynamin 2 (Fragment)
14.086	11.805	NaN	14.1047	12.6308	13.059	NaN	NaN	NaN	14.3148	14.0343	13.6747	11.8391	13.7567	13.5239					amyloid precursor protein catabolic process;amyloid precursor protein metabolic process;anatomical structure development;axon guidance;biological regulation;catabolic process;cell surface receptor linked signaling pathway;cellular macromolecule metabolic process;cellular metabolic process;cellular process;cellular protein metabolic process;cellular response to stimulus;chemotaxis;developmental pr…	catalytic activity;endopeptidase activity;hydrolase activity;peptidase activity;peptidase activity, acting on L-amino acid peptides	cell part;cytoplasmic part;endoplasmic reticulum;endoplasmic reticulum membrane;endoplasmic reticulum part;Golgi apparatus;Golgi apparatus part;Golgi cisterna membrane;Golgi membrane;integral to membrane;integral to plasma membrane;intracellular membrane-bounded organelle;intracellular organelle;intracellular organelle part;intracellular part;intrinsic to membrane;intrinsic to plasma membrane;mem…	Alzheimer's disease;Notch signaling pathway	0.181008	0.63246	-0.48697	-0.443328	0.639106	0.281801	0.975964	1.23702	0.0557486	0.800144	-0.133313	-0.142442	Q96BI3	APH1A	Gamma-secretase subunit APH-1A
14.5203	15.4094	14.7793	14.9031	14.3103	14.4986	14.3586	14.5019	14.729	14.3859	14.4202	14.3253	14.2702	14.312	14.5888			+	shC8_Ctrl	biological regulation;biosynthetic process;cellular biosynthetic process;cellular component organization;cellular component organization at cellular level;cellular component organization or biogenesis;cellular component organization or biogenesis at cellular level;cellular macromolecule biosynthetic process;cellular macromolecule metabolic process;cellular metabolic process;cellular nitrogen comp…	protein binding transcription factor activity;transcription coactivator activity;transcription cofactor activity;transcription factor binding transcription factor activity	cell part;histone acetyltransferase complex;intracellular organelle part;intracellular part;macromolecular complex;nuclear part;nucleoplasm;nucleoplasm part;organelle part;protein complex;SAGA-type complex;STAGA complex		1.34206	0.126888	-0.485642	-1.65764	0.492067	0.528813	0.137613	0.610861	1.41466	0.0203016	-0.528924	-1.76146	A0A2R8YDB8;H7BXF5;Q9H0E3	SAP130	Sin3A associated protein 130;Sin3A associated protein 130;Histone deacetylase complex subunit SAP130
14.1674	14.1147	13.3106	13.6842	13.2831	13.4371	13.2162	13.3987	13.3608	13.5129	13.774	13.7928	13.8388	13.6136	13.5637					alcohol metabolic process;anatomical structure development;anatomical structure homeostasis;anatomical structure morphogenesis;behavior;biological regulation;carbohydrate catabolic process;carbohydrate metabolic process;cardiac muscle contraction;catabolic process;cellular carbohydrate catabolic process;cellular carbohydrate metabolic process;cellular component organization;cellular component org…	alpha-glucosidase activity;binding;carbohydrate binding;catalytic activity;glucosidase activity;hydrolase activity;hydrolase activity, acting on glycosyl bonds;hydrolase activity, hydrolyzing O-glycosyl compounds;maltose alpha-glucosidase activity	cell part;cytoplasmic part;extracellular membrane-bounded organelle;extracellular organelle;extracellular region part;extracellular vesicular exosome;intracellular membrane-bounded organelle;intracellular organelle;intracellular organelle lumen;intracellular organelle part;intracellular part;lysosomal lumen;lysosomal membrane;lysosome;lytic vacuole;membrane;membrane-bounded organelle;membrane-bou…	Galactose metabolism;Lysosome;Starch and sucrose metabolism	1.23752	0.138128	-0.485502	-1.5788	0.542419	0.486211	-0.152991	-0.669941	0.22124	0.490038	-0.117043	-0.375129	P10253	GAA	Lysosomal alpha-glucosidase
15.5269	15.9674	15.7934	15.4107	15.1805	15.1674	15.171	15.244	16.6878	16.5595	16.5477	16.482	16.8646	16.1163	16.6141	+		+	IR_Ctrl;shC8_Ctrl	anatomical structure morphogenesis;axis elongation;biological regulation;branch elongation of an epithelium;bud elongation involved in lung branching;cell cycle process;cell fate commitment;cell surface receptor linked signaling pathway;cellular component organization;cellular component organization at cellular level;cellular component organization or biogenesis;cellular component organization or…	binding;enzyme activator activity;enzyme binding;enzyme inhibitor activity;enzyme regulator activity;kinase activator activity;kinase binding;kinase inhibitor activity;kinase regulator activity;protein binding;protein kinase activator activity;protein kinase binding;protein kinase inhibitor activity;protein kinase regulator activity;protein serine/threonine kinase activator activity;protein serin…	cell part;cell projection membrane;cell projection part;cytoplasmic part;cytoskeletal part;cytoskeleton;cytosol;intracellular non-membrane-bounded organelle;intracellular organelle;intracellular organelle part;intracellular part;leading edge membrane;macromolecular complex;membrane;membrane part;microtubule;microtubule cytoskeleton;non-membrane-bounded organelle;organelle;organelle part;plasma me…	Jak-STAT signaling pathway	2.0443	0.0743396	-0.483884	-2.12662	0.159897	0.786225	0.079083	0.27427	2.24947	0.00458922	0.844641	2.80909	O43597	SPRY2	Protein sprouty homolog 2
14.101	13.9681	13.9776	14.3838	13.9283	13.3514	13.6871	13.5282	NaN	NaN	NaN	NaN	NaN	NaN	NaN	+			IR_Ctrl	adipose tissue development;anatomical structure development;biosynthetic process;brain development;catabolic process;cellular biosynthetic process;cellular catabolic process;cellular ketone body metabolic process;cellular lipid metabolic process;cellular metabolic process;cellular process;developmental process;ketone body biosynthetic process;ketone body catabolic process;lipid metabolic process;…	3-hydroxybutyrate dehydrogenase activity;binding;catalytic activity;lipid binding;oxidoreductase activity;oxidoreductase activity, acting on CH-OH group of donors;oxidoreductase activity, acting on the CH-OH group of donors, NAD or NADP as acceptor;phospholipid binding	cell part;cytoplasm;cytoplasmic part;intracellular membrane-bounded organelle;intracellular organelle;intracellular organelle lumen;intracellular organelle part;intracellular part;membrane;membrane-bounded organelle;membrane-enclosed lumen;mitochondrial inner membrane;mitochondrial matrix;mitochondrial membrane;mitochondrial part;mitochondrion;nuclear part;nucleoplasm;organelle;organelle inner me…	Butanoate metabolism;Synthesis and degradation of ketone bodies	1.67399	0.0970031	-0.483846	-1.88851	NaN	1	0	NaN	0	0.993261	NaN	0	C9K0G7;E9PCG9;H7C2W1;Q02338	BDH1	D-beta-hydroxybutyrate dehydrogenase, mitochondrial (Fragment);D-beta-hydroxybutyrate dehydrogenase, mitochondrial;D-beta-hydroxybutyrate dehydrogenase, mitochondrial (Fragment);D-beta-hydroxybutyrate dehydrogenase, mitochondrial
15.791	16.104	16.1859	15.8665	15.5333	15.4625	15.6552	15.3642	14.8809	15.3309	15.3501	15.4478	15.6167	14.9846	15.3946	+		+	IR_Ctrl;shC8_Ctrl	cellular component assembly;cellular component assembly at cellular level;cellular component organization;cellular component organization at cellular level;cellular component organization or biogenesis;cellular component organization or biogenesis at cellular level;cellular macromolecular complex assembly;cellular macromolecular complex subunit organization;cellular macromolecule metabolic proces…		cell part;cytoplasm;cytoplasmic part;cytosol;intracellular organelle part;intracellular part;macromolecular complex;nuclear body;nuclear part;nucleoplasm;nucleoplasm part;organelle part;protein complex;SMN complex;SMN-Sm protein complex	RNA transport	2.29508	0.0622061	-0.483072	-2.27617	0.362925	0.552443	-0.173612	-0.571108	2.0585	0.00757259	-0.625938	-2.37305	Q8WXD5	GEMIN6	Gem-associated protein 6
15.4132	15.4934	15.7616	16.0865	15.2254	15.0404	15.2616	15.2966	14.6789	14.8025	13.5069	14.8813	14.4186	14.7591	14.6514			+	shC8_Ctrl	anatomical structure development;biological regulation;biosynthetic process;brain development;cell cycle;cell cycle process;cellular biosynthetic process;cellular component organization;cellular component organization at cellular level;cellular component organization or biogenesis;cellular component organization or biogenesis at cellular level;cellular macromolecule biosynthetic process;cellular …	binding;catalytic activity;cation binding;chromatin binding;demethylase activity;histone binding;histone demethylase activity;histone demethylase activity (H3-K27 specific);histone demethylase activity (H3-K36 specific);histone demethylase activity (H3-K9 specific);histone demethylase activity (H4-K20 specific);ion binding;iron ion binding;metal ion binding;methylated histone residue binding;oxid…	cell part;intracellular membrane-bounded organelle;intracellular non-membrane-bounded organelle;intracellular organelle;intracellular organelle part;intracellular part;membrane;membrane-bounded organelle;non-membrane-bounded organelle;nuclear membrane;nuclear part;nucleolus;nucleoplasm;nucleus;organelle;organelle membrane;organelle part		1.60342	0.106728	-0.482687	-1.83909	0.416552	0.442793	-0.348212	-0.749745	2.85313	0.00172569	-1.01106	-3.59693	A0A8J8YW94;H0Y3N9;Q9UPP1	PHF8	PHD finger protein 8;PHD finger protein 8;Histone lysine demethylase PHF8
17.5452	17.2758	17.5456	17.9345	16.9734	16.9329	17.1811	17.2878	17.419	17.0749	17.0271	17.4016	17.3482	17.0912	17.3532			+	shC8_Ctrl	biological regulation;biosynthetic process;cellular biosynthetic process;cellular component organization;cellular component organization at cellular level;cellular component organization or biogenesis;cellular component organization or biogenesis at cellular level;cellular macromolecule biosynthetic process;cellular macromolecule metabolic process;cellular metabolic process;cellular nitrogen comp…	binding;cation binding;ion binding;metal ion binding;nucleic acid binding transcription factor activity;protein binding;protein dimerization activity;protein heterodimerization activity;sequence-specific DNA binding transcription factor activity;transition metal ion binding;zinc ion binding	cell part;DSIF complex;intracellular membrane-bounded organelle;intracellular organelle;intracellular organelle part;intracellular part;macromolecular complex;membrane-bounded organelle;nuclear part;nucleoplasm;nucleoplasm part;nucleus;organelle;organelle part;protein complex;transcription elongation factor complex		1.62745	0.103906	-0.481453	-1.85358	0.409869	0.575036	-0.124922	-0.537233	0.921397	0.0865727	-0.276705	-1.09519	P63272	SUPT4H1	Transcription elongation factor SPT4
15.0435	14.1856	14.5397	15.5985	14.5166	14.4822	13.7047	14.75	14.4691	14.1779	14.3199	14.1304	14.1023	14.2086	14.5036			+	shC8_Ctrl	amine metabolic process;amino acid activation;carboxylic acid metabolic process;cellular amine metabolic process;cellular amino acid metabolic process;cellular ketone metabolic process;cellular macromolecule metabolic process;cellular metabolic process;cellular nitrogen compound metabolic process;cellular process;gene expression;macromolecule metabolic process;metabolic process;ncRNA metabolic pr…	adenyl nucleotide binding;adenyl ribonucleotide binding;aminoacyl-tRNA ligase activity;ATP binding;binding;catalytic activity;cation binding;ion binding;ligase activity;ligase activity, forming aminoacyl-tRNA and related compounds;ligase activity, forming carbon-oxygen bonds;magnesium ion binding;metal ion binding;nucleic acid binding;nucleotide binding;phenylalanine-tRNA ligase activity;purine n…	cell part;cytoplasmic part;intracellular membrane-bounded organelle;intracellular organelle;intracellular organelle lumen;intracellular organelle part;intracellular part;membrane-bounded organelle;membrane-enclosed lumen;mitochondrial matrix;mitochondrial part;mitochondrion;organelle;organelle lumen;organelle part	Aminoacyl-tRNA biosynthesis	0.589075	0.288114	-0.478469	-0.991553	0.270972	0.698707	0.0860561	0.374938	0.965909	0.0401169	-0.605612	-1.43846	A0A3B3ITR6;O95363	FARS2	phenylalanine--tRNA ligase;Phenylalanine--tRNA ligase, mitochondrial
NaN	11.5781	11.6574	11.7253	11.5187	10.8461	11.1619	NaN	NaN	10.7449	NaN	11.3149	NaN	NaN	9.79561			+	shC8_Ctrl	cell cycle phase;cell cycle process;cell division;cellular component assembly;cellular component assembly at cellular level;cellular component organization;cellular component organization at cellular level;cellular component organization or biogenesis;cellular component organization or biogenesis at cellular level;cellular process;centrosome organization;cytoskeleton organization;microtubule cyto…		cell part;centrosome;cytoplasm;cytoplasmic part;cytoskeletal part;HAUS complex;intracellular non-membrane-bounded organelle;intracellular organelle;intracellular organelle part;intracellular part;macromolecular complex;microtubule;microtubule associated complex;microtubule organizing center;non-membrane-bounded organelle;organelle;organelle part;protein complex;spindle		1.13034	0.149435	-0.478023	-1.59935	0	1	0.189665	0	0.826701	0.0396829	-1.09837	-1.64219	Q68CZ6	HAUS3	HAUS augmin-like complex subunit 3
17.7521	17.9543	17.7085	17.4074	17.0996	17.3237	17.2992	17.1923	17.1877	17.5637	17.0913	17.8889	18.1247	17.6547	17.976	+			IR_Ctrl	biological regulation;biosynthetic process;catabolic process;cell surface receptor linked signaling pathway;cellular biosynthetic process;cellular catabolic process;cellular macromolecule biosynthetic process;cellular macromolecule catabolic process;cellular macromolecule metabolic process;cellular metabolic process;cellular nitrogen compound metabolic process;cellular process;cellular protein me…	adenyl nucleotide binding;adenyl ribonucleotide binding;ATP binding;ATPase activity;ATPase activity, coupled;ATP-dependent helicase activity;ATP-dependent RNA helicase activity;binding;catalytic activity;helicase activity;hydrolase activity;hydrolase activity, acting on acid anhydrides;hydrolase activity, acting on acid anhydrides, in phosphorus-containing anhydrides;nucleic acid binding;nucleosi…	cell part;cytoplasmic part;cytosol;eukaryotic translation initiation factor 4F complex;intracellular non-membrane-bounded organelle;intracellular organelle;intracellular organelle part;intracellular part;macromolecular complex;non-membrane-bounded organelle;nuclear part;nucleolus;organelle;organelle part;perinuclear region of cytoplasm;protein complex	RNA transport	2.06843	0.0746919	-0.476862	-2.12763	1.88102	0.242632	-0.630158	-2.35506	0.65952	0.168211	0.205484	0.822855	Q14240	EIF4A2	Eukaryotic initiation factor 4A-II
14.0103	14.2139	14.0223	14.3537	13.7121	13.9951	12.9666	14.02	14.2815	14.5726	14.6074	14.2348	14.2581	14.0592	13.6061					anatomical structure development;biological regulation;biomineral tissue development;bone mineralization;catabolic process;cell cycle process;cellular catabolic process;cellular macromolecule catabolic process;cellular macromolecule metabolic process;cellular metabolic process;cellular process;cellular protein metabolic process;developmental process;dorsal/ventral pattern formation;G2/M transitio…		cell part;cullin-RING ubiquitin ligase complex;cytoplasm;intracellular part;macromolecular complex;protein complex;SCF ubiquitin ligase complex;ubiquitin ligase complex		0.937181	0.187111	-0.476579	-1.32688	1.13099	0.232162	0.447624	1.49885	0.263884	0.456464	-0.110498	-0.406043	A0A0C4DFV0;Q9H469;X6RGT4;X6RHD7;X6RJB2	FBXL15	F-box/LRR-repeat protein 15;F-box/LRR-repeat protein 15;F-box and leucine rich repeat protein 15 (Fragment);F-box and leucine rich repeat protein 15 (Fragment);F-box and leucine rich repeat protein 15 (Fragment)
15.8248	NaN	14.5991	14.3767	14.4888	14.3813	14.5439	14.417	13.7526	14.3339	14.1968	14.5663	12.9994	14.2469	14.0253			+	shC8_Ctrl	cellular macromolecule metabolic process;cellular metabolic process;cellular process;cellular protein metabolic process;macromolecule metabolic process;macromolecule modification;metabolic process;primary metabolic process;protein metabolic process;protein modification by small protein conjugation;protein modification by small protein conjugation or removal;protein modification process;protein po…	acid-amino acid ligase activity;binding;catalytic activity;cation binding;chromatin binding;ion binding;ligase activity;ligase activity, forming carbon-nitrogen bonds;metal ion binding;small conjugating protein ligase activity;transition metal ion binding;ubiquitin-protein ligase activity;zinc ion binding			0.576844	0.294943	-0.475818	-0.993065	0.116558	0.797862	0.134969	0.256194	0.863996	0.03813	-0.974076	-1.49853	C9IY57;C9J031;C9JYX8;Q9UHC7	MKRN1	Makorin ring finger protein 1 (Fragment);Makorin ring finger protein 1 (Fragment);Makorin ring finger protein 1 (Fragment);E3 ubiquitin-protein ligase makorin-1
13.7179	13.3114	13.2459	12.9785	12.9362	13.1814	12.831	12.4065	12.8694	13.0886	13.2446	13.2237	12.5182	13.2555	12.9022					biological regulation;biosynthetic process;catabolic process;cellular biosynthetic process;cellular catabolic process;cellular macromolecule biosynthetic process;cellular macromolecule catabolic process;cellular macromolecule metabolic process;cellular metabolic process;cellular nitrogen compound metabolic process;cellular process;cellular protein metabolic process;cellular response to stimulus;c…		carboxy-terminal domain protein kinase complex;cell part;core TFIIH complex;holo TFIIH complex;intracellular organelle part;intracellular part;macromolecular complex;nuclear part;nucleoplasm;nucleoplasm part;organelle part;protein complex;transcription factor complex	Basal transcription factors;Nucleotide excision repair	1.11417	0.154659	-0.474662	-1.4717	0.158118	0.774088	0.0926301	0.286955	0.717798	0.101872	-0.338511	-1.02575	P32780	GTF2H1	General transcription factor IIH subunit 1
14.6792	NaN	14.2737	14.1289	13.7635	13.949	14.0856	13.7485	13.627	NaN	13.3013	13.2387	NaN	13.2341	14.4236			+	shC8_Ctrl	biological regulation;cellular process;cellular response to stimulus;establishment of localization;establishment of protein localization;intracellular signal transduction;protein transport;regulation of biological process;regulation of cellular process;response to stimulus;signal transduction;small GTPase mediated signal transduction;transport	binding;cation binding;enzyme activator activity;enzyme regulator activity;GTP binding;GTPase activator activity;GTPase regulator activity;guanyl nucleotide binding;guanyl ribonucleotide binding;ion binding;lipid binding;metal ion binding;nucleoside-triphosphatase regulator activity;nucleotide binding;phospholipid binding;purine nucleotide binding;purine ribonucleoside triphosphate binding;purine…	cell part;cytoplasm;intracellular part	Endocytosis	1.4354	0.119852	-0.473947	-1.77177	0.113478	0.795704	-0.167954	-0.26869	0.784008	0.0540143	-0.728476	-1.37807	H7C0A7;H7C211;Q9UPQ3	AGAP1	ArfGAP with GTPase domain, ankyrin repeat and PH domain 1;ArfGAP with GTPase domain, ankyrin repeat and PH domain 1;Arf-GAP with GTPase, ANK repeat and PH domain-containing protein 1
13.6094	14.6083	13.568	13.6088	13.2619	13.495	13.2918	13.4553	13.545	13.737	13.6924	14.137	14.043	13.9025	14.1533						binding;catalytic activity;cation binding;diphosphoric monoester hydrolase activity;guanosine-3',5'-bis(diphosphate) 3'-diphosphatase activity;hydrolase activity;hydrolase activity, acting on ester bonds;ion binding;metal ion binding;phosphoric ester hydrolase activity			0.924574	0.190903	-0.472624	-1.3129	2.30866	0.214272	-0.400777	-2.18272	0.347532	0.299836	0.210303	0.584413	H0YNP9;Q8N4P3	HDDC3	Guanosine-3',5'-bis(diphosphate) 3'-pyrophosphohydrolase MESH1;Guanosine-3',5'-bis(diphosphate) 3'-pyrophosphohydrolase MESH1
16.0226	16.0001	15.914	16.3843	15.451	15.3245	15.7958	15.8684	15.7641	15.525	15.5978	14.6523	15.1215	15.0762	14.8188			+	shC8_Ctrl	activation of immune response;activation of innate immune response;activation of phospholipase C activity;apoptosis;behavior;biological adhesion;biological regulation;blood coagulation;calcium ion homeostasis;calcium ion transport;calcium ion transport into cytosol;cation homeostasis;cation transport;cell activation;cell activation involved in immune response;cell adhesion;cell cycle;cell death;c…	actin binding;actin monomer binding;adenyl nucleotide binding;adenyl ribonucleotide binding;alcohol binding;ATP binding;binding;calcium-independent protein kinase C activity;catalytic activity;cation binding;cytoskeletal protein binding;enzyme activator activity;enzyme binding;enzyme regulator activity;ethanol binding;ion binding;kinase activity;metal ion binding;molecular transducer activity;nuc…	cell junction;cell part;cell periphery;cell-cell junction;cytoplasm;cytoplasmic part;cytoskeleton;cytosol;endoplasmic reticulum;extracellular membrane-bounded organelle;extracellular organelle;extracellular region part;extracellular vesicular exosome;Golgi apparatus;intracellular membrane-bounded organelle;intracellular non-membrane-bounded organelle;intracellular organelle;intracellular part;mem…	Tight junction;Vascular smooth muscle contraction	1.50793	0.11623	-0.470331	-1.75621	2.3697	0.374133	0.711799	2.92116	3.58706	0.000714286	-1.1631	-4.61823	G3V4L3;P24723;Q02156	PRKCH;PRKCH;PRKCE	Protein kinase C eta (Fragment);Protein kinase C eta type;Protein kinase C epsilon type
15.2561	15.2294	14.5709	14.648	14.3488	14.5271	14.4186	14.5299	14.4852	14.4315	14.5078	14.8527	14.461	14.7805	14.6076					anatomical structure development;apoptosis;biological regulation;cell cycle process;cell death;cell proliferation;cellular macromolecule metabolic process;cellular metabolic process;cellular process;cellular protein metabolic process;cellular response to stimulus;death;developmental process;G2/M transition of mitotic cell cycle;hemopoiesis;hemopoietic or lymphoid organ development;induction of ap…	adenyl nucleotide binding;adenyl ribonucleotide binding;ATP binding;binding;calcium ion binding;catalytic activity;cation binding;ion binding;kinase activity;lipid binding;metal ion binding;non-membrane spanning protein tyrosine kinase activity;nucleotide binding;phosphotransferase activity, alcohol group as acceptor;protein kinase activity;protein serine/threonine kinase activity;protein tyrosin…	cell cortex;cell part;cytoplasmic part;intracellular membrane-bounded organelle;intracellular organelle;intracellular part;membrane;membrane-bounded organelle;nucleus;organelle;plasma membrane		1.32579	0.129761	-0.469983	-1.62721	0.932962	0.347877	-0.200629	-0.974384	0.577661	0.16692	-0.250616	-0.825434	Q14680	MELK	Maternal embryonic leucine zipper kinase
14.3836	NaN	14.3047	14.5561	14.364	12.9689	14.1697	14.2768	14.5082	14.294	14.3602	13.5294	11.5043	13.8336	13.0348			+	shC8_Ctrl	biological regulation;cellular process;cellular response to stimulus;intracellular signal transduction;regulation of biological process;regulation of cellular process;response to stimulus;signal transduction;small GTPase mediated signal transduction	binding;GTP binding;guanyl nucleotide binding;guanyl ribonucleotide binding;nucleotide binding;purine nucleotide binding;purine ribonucleoside triphosphate binding;purine ribonucleotide binding;ribonucleotide binding	cell part;extracellular membrane-bounded organelle;extracellular organelle;extracellular region part;extracellular vesicular exosome;intracellular;membrane-bounded organelle;membrane-bounded vesicle;organelle;vesicle		0.544986	0.311988	-0.46993	-0.953727	1.15539	0.208108	1.41196	1.97657	1.17768	0.0152831	-1.43926	-2.01237	Q9NXU5	ARL15	ADP-ribosylation factor-like protein 15
20.2323	20.1373	19.9669	19.8312	19.6133	19.7529	19.2782	19.6444	19.73	19.9894	20.2734	19.6324	19.8538	20.1169	20.0404	+			IR_Ctrl					1.86989	0.0898885	-0.469706	-1.99184	0.18313	0.758487	0.0867162	0.306179	0.413847	0.329335	-0.131024	-0.545819	P0DPH7;P0DPH8	TUBA3C;TUBA3D	Tubulin alpha-3C chain;Tubulin alpha-3D chain
15.8855	NaN	15.0955	15.3803	15.0854	15.2258	14.8129	14.8158	13.1984	NaN	NaN	12.708	NaN	NaN	NaN					biological regulation;cellular localization;cellular macromolecule localization;cellular process;cellular protein complex localization;cellular protein localization;establishment of localization;establishment of localization in cell;exocyst localization;Golgi to plasma membrane transport;Golgi vesicle transport;intracellular transport;localization;macromolecule localization;negative regulation of…	binding;enzyme binding;GTPase binding;GTP-Rho binding;lipid binding;phosphatidylinositol binding;phosphatidylinositol-4,5-bisphosphate binding;phospholipid binding;protein binding;Ras GTPase binding;Rho GTPase binding;small GTPase binding	cell cortex part;cell part;cytoplasmic part;exocyst;integral to membrane;intracellular part;intrinsic to membrane;macromolecular complex;membrane;membrane part;plasma membrane;protein complex		1.02151	0.165528	-0.468768	-1.42816	0	1	0.490423	0	0	1	-2.74576	0	Q8NFX7	STXBP6	Syntaxin-binding protein 6
16.5318	16.3039	16.4236	16.3347	15.8691	16.2251	15.9598	15.6684	15.7258	16.4897	16.088	16.4692	16.4646	16.7145	16.5994	+			IR_Ctrl	biological regulation;biosynthetic process;cellular biosynthetic process;cellular macromolecule biosynthetic process;cellular macromolecule metabolic process;cellular metabolic process;cellular nitrogen compound metabolic process;cellular process;defense response;defense response to virus;gene expression;immune effector process;immune response;immune system process;innate immune response;macromol…	catalytic activity;DNA-directed RNA polymerase activity;nucleotidyltransferase activity;RNA polymerase activity;transferase activity;transferase activity, transferring phosphorus-containing groups	cell part;centrosome;cytoplasmic part;cytoskeletal part;cytosol;DNA-directed RNA polymerase complex;DNA-directed RNA polymerase III complex;intracellular membrane-bounded organelle;intracellular non-membrane-bounded organelle;intracellular organelle;intracellular organelle part;intracellular part;macromolecular complex;membrane-bounded organelle;microtubule organizing center;non-membrane-bounded …	Cytosolic DNA-sensing pathway;Purine metabolism;Pyrimidine metabolism;RNA polymerase	1.99789	0.0825532	-0.467878	-2.06715	1.17323	0.234242	-0.460755	-1.54801	1.08134	0.135045	0.163422	0.914865	A0A0C4DH01;Q9NVU0	POLR3E	RNA polymerase III subunit E;DNA-directed RNA polymerase III subunit RPC5
16.1149	16.2842	16.2741	15.936	15.6357	15.62	15.6791	15.8091	15.9193	15.8979	15.8877	15.9397	16.1011	16.0725	15.8684	+			IR_Ctrl	cellular macromolecule metabolic process;cellular metabolic process;cellular nitrogen compound metabolic process;cellular process;macromolecule metabolic process;metabolic process;mRNA metabolic process;mRNA processing;nitrogen compound metabolic process;nucleic acid metabolic process;nucleobase-containing compound metabolic process;primary metabolic process;RNA metabolic process;RNA processing	binding;nucleotide binding	cell part;intracellular;intracellular membrane-bounded organelle;intracellular organelle;intracellular part;membrane-bounded organelle;nucleus;organelle	mRNA surveillance pathway	2.63013	0.0555969	-0.466321	-2.42347	0.674002	0.554305	-0.0938456	-0.56677	0.787989	0.182197	-0.156834	-0.789551	Q9H0L4	CSTF2T	Cleavage stimulation factor subunit 2 tau variant
14.8223	14.8617	14.4417	14.508	14.2236	14.1698	14.0564	14.3197	14.1646	14.4544	14.3203	14.5641	14.7292	14.3947	14.5921	+			IR_Ctrl	aromatic compound biosynthetic process;biosynthetic process;carboxylic acid biosynthetic process;carboxylic acid metabolic process;cellular aromatic compound metabolic process;cellular biosynthetic process;cellular ketone metabolic process;cellular metabolic process;cellular nitrogen compound biosynthetic process;cellular nitrogen compound metabolic process;cellular process;cellular response to a…	binding;carbon-oxygen lyase activity;catalytic activity;cofactor binding;hydro-lyase activity;lyase activity;uroporphyrinogen-III synthase activity	cell part;cytoplasmic part;cytosol;intracellular membrane-bounded organelle;intracellular organelle;intracellular part;membrane-bounded organelle;mitochondrion;organelle	Porphyrin and chlorophyll metabolism	2.08303	0.0749862	-0.466046	-2.11449	1.20719	0.274013	-0.256896	-1.23927	0.289647	0.475347	-0.0884104	-0.388996	P10746	UROS	Uroporphyrinogen-III synthase
15.2675	15.7722	15.1826	15.108	14.8825	14.7644	15.047	14.7744	15.1805	15.2654	15.154	14.7177	14.9882	15.0556	14.7048			+	shC8_Ctrl	activation of JUN kinase activity;activation of MAPK activity;activation of protein kinase activity;activation of protein kinase B activity;ameboidal cell migration;anatomical structure development;anatomical structure formation involved in morphogenesis;anatomical structure morphogenesis;anterior/posterior axis specification;anterior/posterior axis specification, embryo;anterior/posterior patter…	binding;DNA binding;frizzled binding;G-protein-coupled receptor binding;nucleic acid binding;nucleic acid binding transcription factor activity;protein binding;receptor activator activity;receptor agonist activity;receptor binding;receptor regulator activity;receptor tyrosine kinase-like orphan receptor binding;regulatory region DNA binding;regulatory region nucleic acid binding;sequence-specific…	cell part;cell surface;clathrin coated vesicle membrane;clathrin-coated endocytic vesicle membrane;coated vesicle membrane;cytoplasmic part;cytoplasmic vesicle membrane;cytoplasmic vesicle part;endocytic vesicle membrane;endoplasmic reticulum lumen;endoplasmic reticulum part;extracellular matrix;extracellular membrane-bounded organelle;extracellular organelle;extracellular region;extracellular re…	Basal cell carcinoma;Hedgehog signaling pathway;Melanogenesis;Pathways in cancer;Wnt signaling pathway	1.52961	0.115308	-0.465512	-1.76417	1.52288	0.229804	0.333402	1.5799	1.42351	0.0231052	-0.466023	-1.6919	P41221	WNT5A	Protein Wnt-5a
14.1534	14.1945	13.8854	13.6503	13.433	13.304	13.647	13.6399	14.2644	14.9818	14.4243	14.9021	14.8997	14.756	14.8676			+	shC8_Ctrl			cell part;integral to membrane;intrinsic to membrane;membrane;membrane part		1.65207	0.105849	-0.464921	-1.84469	0.772107	0.322042	-0.299536	-1.04581	3.28174	0.00184615	0.885494	3.82465	Q68DH5	LMBRD2	G-protein coupled receptor-associated protein LMBRD2
14.318	14.5082	14.4808	14.6914	15.2573	12.9866	13.6916	14.2059	15.3538	14.888	14.1606	15.3704	14.4173	14.8422	15.3224			+	shC8_Ctrl	amine metabolic process;anatomical structure development;anatomical structure morphogenesis;brain development;carboxylic acid metabolic process;cellular amine metabolic process;cellular amino acid metabolic process;cellular aromatic compound metabolic process;cellular ketone metabolic process;cellular metabolic process;cellular modified amino acid metabolic process;cellular nitrogen compound meta…	acid-amino acid ligase activity;adenyl nucleotide binding;adenyl ribonucleotide binding;ATP binding;binding;catalytic activity;ligase activity;ligase activity, forming carbon-nitrogen bonds;nucleotide binding;purine nucleotide binding;purine ribonucleoside triphosphate binding;purine ribonucleotide binding;ribonucleotide binding;tetrahydrofolylpolyglutamate synthase activity	cell part;cytoplasm;cytoplasmic part;cytosol;intracellular membrane-bounded organelle;intracellular organelle;intracellular organelle lumen;intracellular organelle part;intracellular part;membrane;membrane-bounded organelle;membrane-enclosed lumen;mitochondrial inner membrane;mitochondrial matrix;mitochondrial membrane;mitochondrial part;mitochondrion;organelle;organelle inner membrane;organelle …	Folate biosynthesis	0.426612	0.382179	-0.464257	-0.795034	0.18423	0.694535	-0.187288	-0.379401	1.06985	0.0391749	0.48847	1.44858	Q05932;Q5JU20;Q5JU21;Q5JU23	FPGS	Folylpolyglutamate synthase, mitochondrial;Folylpolyglutamate synthase (Fragment);Folylpolyglutamate synthase (Fragment);Folylpolyglutamate synthase
15.9604	15.9358	15.6924	15.8292	15.6316	15.5437	15.2583	15.1305	15.0587	14.6148	14.5148	15.528	16.3855	15.1265	15.5496	+			IR_Ctrl					1.88715	0.089763	-0.463438	-1.99113	1.35696	0.218927	-0.917961	-2.07281	0.323653	0.320757	-0.207058	-0.557317	A0A3B3IU03;E9PIY0;Q96KS9	FAM167A	Family with sequence similarity 167 member A (Fragment);Family with sequence similarity 167 member A (Fragment);Protein FAM167A
14.9214	15.0661	14.3108	14.65	14.3226	14.128	14.0916	14.557	13.6275	14.3674	14.3787	14.2822	14.508	14.5561	14.7433					biological regulation;biosynthetic process;cell cycle;cell cycle checkpoint;cell cycle process;cellular biosynthetic process;cellular component assembly;cellular component assembly at cellular level;cellular component organization;cellular component organization at cellular level;cellular component organization or biogenesis;cellular component organization or biogenesis at cellular level;cellular…	3'-5' DNA helicase activity;binding;catalytic activity;chromatin binding;DNA binding;DNA helicase activity;DNA replication origin binding;helicase activity;hydrolase activity;hydrolase activity, acting on acid anhydrides;hydrolase activity, acting on acid anhydrides, in phosphorus-containing anhydrides;nucleic acid binding;nucleoside-triphosphatase activity;pyrophosphatase activity;sequence-speci…	cell part;centrosome;chromosomal part;cytoplasm;cytoplasmic part;cytoskeletal part;DNA replication preinitiation complex;intracellular membrane-bounded organelle;intracellular non-membrane-bounded organelle;intracellular organelle;intracellular organelle part;intracellular part;macromolecular complex;membrane-bounded organelle;microtubule organizing center;non-membrane-bounded organelle;nuclear c…	Cell cycle;Cell cycle - yeast;Meiosis - yeast	1.23745	0.140421	-0.462279	-1.55337	0.815233	0.286137	-0.397836	-1.18311	0.51604	0.208846	-0.214684	-0.736867	O75419	CDC45	Cell division control protein 45 homolog
11.6846	NaN	11.822	NaN	11.2481	11.3409	NaN	11.289	NaN	11.1505	11.6684	NaN	12.7338	11.1442	11.7141	+			IR_Ctrl	biological regulation;biosynthetic process;cellular biosynthetic process;cellular macromolecule biosynthetic process;cellular macromolecule metabolic process;cellular metabolic process;cellular nitrogen compound metabolic process;cellular process;macromolecule biosynthetic process;macromolecule metabolic process;metabolic process;nitrogen compound metabolic process;nucleic acid metabolic process;…	binding;cation binding;DNA binding;ion binding;metal ion binding;nucleic acid binding;regulatory region DNA binding;regulatory region nucleic acid binding;RNA polymerase II regulatory region DNA binding;RNA polymerase II regulatory region sequence-specific DNA binding;sequence-specific DNA binding;transcription regulatory region DNA binding;transcription regulatory region sequence-specific DNA bi…	cell part;intracellular membrane-bounded organelle;intracellular organelle;intracellular part;membrane-bounded organelle;nucleus;organelle		2.30051	0.0640694	-0.460669	-2.84657	0.281457	0.539841	-0.454585	-0.622254	0.0625244	0.786294	0.110712	0.157606	Q8ND82	ZNF280C	Zinc finger protein 280C
16.1127	15.5379	16.4089	16.0084	15.415	15.504	15.9514	15.3561	15.5051	15.9775	15.7241	15.0756	14.9679	14.6966	15.6678			+	shC8_Ctrl	androgen receptor signaling pathway;biological regulation;biosynthetic process;cellular biosynthetic process;cellular macromolecule biosynthetic process;cellular macromolecule metabolic process;cellular metabolic process;cellular nitrogen compound metabolic process;cellular process;cellular response to stimulus;gene expression;intracellular receptor mediated signaling pathway;macromolecule biosyn…	binding;hormone receptor binding;ligand-dependent nuclear receptor transcription coactivator activity;nuclear hormone receptor binding;protein binding;protein binding transcription factor activity;receptor activity;receptor binding;RNA polymerase II transcription cofactor activity;RNA polymerase II transcription factor binding transcription factor activity;thyroid hormone receptor binding;transcr…	cell part;intracellular membrane-bounded organelle;intracellular organelle;intracellular organelle part;intracellular part;macromolecular complex;mediator complex;membrane;membrane-bounded organelle;nuclear part;nucleoplasm;nucleoplasm part;nucleus;organelle;organelle part;protein complex		1.05806	0.1639	-0.460339	-1.41341	1.1917	0.223071	0.633604	1.72243	1.81159	0.00655252	-0.914991	-2.45185	Q5T911;Q9NPJ6	MED4	Mediator of RNA polymerase II transcription subunit 4 (Fragment);Mediator of RNA polymerase II transcription subunit 4
15.6898	16.0615	NaN	15.6644	15.0719	15.2714	NaN	15.6919	15.4592	15.2856	15.3474	14.7448	16.0358	15.0667	15.2763			+	shC8_Ctrl	biological regulation;cell cycle checkpoint;mitotic cell cycle checkpoint;regulation of biological process;regulation of cell cycle;regulation of cell cycle arrest;regulation of cell cycle process;regulation of cellular process;regulation of exit from mitosis;regulation of mitotic cell cycle		cell part;cytoplasm;cytoskeletal part;intracellular membrane-bounded organelle;intracellular non-membrane-bounded organelle;intracellular organelle;intracellular organelle part;intracellular part;membrane-bounded organelle;non-membrane-bounded organelle;nuclear part;nucleolus;nucleus;organelle;organelle part;spindle		0.965172	0.18115	-0.46016	-1.42337	0.0917402	0.849989	0.0831692	0.1946	0.73106	0.0746762	-0.524295	-1.18642	Q15013	MAD2L1BP	MAD2L1-binding protein
16.1854	16.693	15.8542	15.7528	15.9228	15.5448	15.5133	15.6663	15.3892	15.5903	15.4055	15.8287	16.1629	15.9148	15.7374					acute inflammatory response;alcohol metabolic process;amine metabolic process;aminoglycan biosynthetic process;aminoglycan metabolic process;anatomical structure development;anatomical structure formation involved in morphogenesis;anatomical structure morphogenesis;angiogenesis;angiogenesis involved in wound healing;binding of sperm to zona pellucida;biological adhesion;biological regulation;bios…	alpha-tubulin binding;beta-N-acetylglucosaminylglycopeptide beta-1,4-galactosyltransferase activity;beta-tubulin binding;binding;catalytic activity;cation binding;cytoskeletal protein binding;galactosyltransferase activity;identical protein binding;ion binding;lactose synthase activity;manganese ion binding;metal ion binding;N-acetyllactosamine synthase activity;protein binding;protein dimerizati…	anchoring junction;basolateral plasma membrane;brush border membrane;cell junction;cell part;cell projection;cell projection membrane;cell projection part;cell-cell junction;cytoplasmic part;desmosome;external encapsulating structure;external side of plasma membrane;extracellular membrane-bounded organelle;extracellular organelle;extracellular region part;extracellular space;extracellular vesicul…	Galactose metabolism;Glycosaminoglycan biosynthesis - keratan sulfate;Glycosphingolipid biosynthesis - lacto and neolacto series;N-Glycan biosynthesis;Other types of O-glycan biosynthesis;Various types of N-glycan biosynthesis	1.02621	0.16707	-0.459517	-1.38704	1.86083	0.208511	-0.449266	-2.03362	0.401292	0.264983	-0.210364	-0.636197	P15291	B4GALT1	Beta-1,4-galactosyltransferase 1
NaN	14.0142	13.7559	13.8452	13.4736	13.4952	13.4957	13.1863	12.7854	12.2587	11.984	NaN	12.6071	NaN	12.3647	+		+	IR_Ctrl;shC8_Ctrl	activation of protein kinase activity;activation of protein kinase C activity by G-protein coupled receptor protein signaling pathway;biological regulation;cell surface receptor linked signaling pathway;cellular macromolecule metabolic process;cellular metabolic process;cellular process;cellular protein metabolic process;cellular response to stimulus;G-protein coupled receptor protein signaling p…	adenyl nucleotide binding;adenyl ribonucleotide binding;ATP binding;binding;catalytic activity;cation binding;ion binding;kinase activity;metal ion binding;nucleotide binding;phosphotransferase activity, alcohol group as acceptor;protein kinase activity;protein kinase C activity;protein serine/threonine kinase activity;purine nucleotide binding;purine ribonucleoside triphosphate binding;purine ri…	cell part;cytoplasm;intracellular organelle part;intracellular part;membrane;nuclear part;nucleoplasm;organelle part		2.06552	0.0757004	-0.459081	-2.18971	0.166326	0.737326	-0.14321	-0.343673	2.7233	0.00174302	-1.38588	-5.94514	O94806	PRKD3	Serine/threonine-protein kinase D3
14.4516	14.799	14.295	13.8796	13.7468	14.1181	14.1747	13.5496	13.2244	12.9985	13.0517	14.4574	14.6654	13.0824	14.4412					biological regulation;cell surface receptor linked signaling pathway;cellular process;cellular response to chemical stimulus;cellular response to cytokine stimulus;cellular response to organic substance;cellular response to stimulus;cytokine-mediated signaling pathway;regulation of biological process;regulation of cellular process;response to chemical stimulus;response to cytokine stimulus;respon…	binding;cytokine binding;cytokine receptor activity;molecular transducer activity;protein binding;receptor activity;signal transducer activity;signaling receptor activity;transmembrane signaling receptor activity	cell part;extracellular region part;extracellular space;integral to membrane;intrinsic to membrane;membrane part	Jak-STAT signaling pathway	0.969883	0.181939	-0.458985	-1.34032	1.24641	0.204078	-1.0701	-2.00517	0.185784	0.483252	-0.194668	-0.381477	Q14627	IL13RA2	Interleukin-13 receptor subunit alpha-2
NaN	14.7242	15.1789	13.3702	NaN	NaN	NaN	13.9657	NaN	NaN	13.7679	NaN	14.9041	NaN	NaN									0	0.998779	-0.45871	0	0	1	-1.13629	0	0	1	0.479706	0	Q96BZ8	LENG1	Leukocyte receptor cluster member 1
16.0795	16.2494	16.0921	16.0387	15.7746	15.7165	15.6058	15.5296	16.1224	15.2758	15.5088	15.7659	16.0663	15.7034	15.4771	+		+	IR_Ctrl;shC8_Ctrl	biological regulation;cellular macromolecule metabolic process;cellular metabolic process;cellular process;cellular protein metabolic process;cellular response to stimulus;intracellular signal transduction;macromolecule metabolic process;metabolic process;multicellular organismal process;negative regulation of biological process;negative regulation of cellular metabolic process;negative regulatio…	molecular transducer activity;receptor signaling protein activity;signal transducer activity	cell part;cytoplasm;intracellular part		3.15707	0.0441739	-0.4583	-2.66732	0.177254	0.738009	-0.117496	-0.330533	1.49728	0.0305579	-0.361735	-1.57327	Q13371	PDCL	Phosducin-like protein
13.8214	NaN	15.0983	14.6604	13.857	13.9831	13.9776	14.464	14.6197	NaN	NaN	14.4812	14.2743	NaN	14.4899					biological regulation;cell redox homeostasis;cellular homeostasis;cellular process;homeostatic process;regulation of biological process;regulation of biological quality;regulation of cellular process				0.600622	0.287311	-0.4563	-1.01074	0	0.989297	0.204592	0	0.105519	0.676243	-0.111577	-0.23188	A0A499FI48;C9JMN9	PDIA4	Protein disulfide-isomerase
17.9782	17.9475	17.7095	18.0424	17.3003	17.4403	17.3137	17.7982	16.9438	17.6113	17.797	17.6016	17.5596	17.4836	17.6816	+		+	IR_Ctrl;shC8_Ctrl	autophagic vacuole assembly;cellular component assembly;cellular component assembly at cellular level;cellular component organization;cellular component organization at cellular level;cellular component organization or biogenesis;cellular component organization or biogenesis at cellular level;cellular process;organelle assembly;organelle organization;vacuole organization		cell part;cytoplasmic part;endoplasmic reticulum part;ER membrane protein complex;integral to endoplasmic reticulum membrane;integral to membrane;integral to organelle membrane;intracellular organelle part;intracellular part;intrinsic to endoplasmic reticulum membrane;intrinsic to membrane;intrinsic to organelle membrane;macromolecular complex;membrane part;organelle part;protein complex		1.80219	0.092929	-0.456299	-1.92573	0.235619	0.675231	-0.130942	-0.406403	2.16694	0.0182035	-0.33778	-1.83951	Q9BV81	EMC6	ER membrane protein complex subunit 6
15.7707	15.4995	15.2167	15.4144	14.8486	14.9265	15.1147	15.1953	15.1346	15.4642	15.4039	15.2756	15.5838	15.5381	15.1471	+			IR_Ctrl	biological regulation;cellular component movement;cellular component organization;cellular component organization at cellular level;cellular component organization or biogenesis;cellular component organization or biogenesis at cellular level;cellular process;centrosome organization;cytoskeleton organization;cytoskeleton-dependent intracellular transport;establishment of localization;establishment…	beta-tubulin binding;binding;chromatin binding;cytoskeletal protein binding;microtubule binding;protein binding;protein binding transcription factor activity;RNA polymerase II transcription cofactor activity;RNA polymerase II transcription corepressor activity;RNA polymerase II transcription factor binding transcription factor activity;RNA polymerase II transcription factor binding transcription …	cell part;centrosome;cytoplasm;cytoplasmic part;cytoskeletal part;cytoskeleton;intracellular membrane-bounded organelle;intracellular non-membrane-bounded organelle;intracellular organelle;intracellular organelle part;intracellular part;membrane-bounded organelle;microtubule organizing center;non-membrane-bounded organelle;nucleus;organelle;organelle part		1.75003	0.0974579	-0.454036	-1.88931	0.128683	0.837687	-0.0519103	-0.207548	0.231287	0.519622	-0.0891631	-0.349038	Q9UBK9	UXT	Protein UXT
13.7849	NaN	12.9468	13.5085	13.0864	NaN	13.0515	12.7402	12.5412	12.2515	12.9944	NaN	NaN	NaN	NaN					biological regulation;cell differentiation;cellular developmental process;cellular process;developmental process;negative regulation of apoptosis;negative regulation of autophagy;negative regulation of biological process;negative regulation of catabolic process;negative regulation of cell communication;negative regulation of cell death;negative regulation of cellular catabolic process;negative re…	adenyl nucleotide binding;adenyl ribonucleotide binding;ATP binding;binding;catalytic activity;kinase activity;nucleotide binding;phosphotransferase activity, alcohol group as acceptor;protein kinase activity;purine nucleotide binding;purine ribonucleoside triphosphate binding;purine ribonucleotide binding;ribonucleotide binding;transferase activity;transferase activity, transferring phosphorus-c…	cell part;cytoplasm;intracellular part		0.774806	0.225767	-0.453999	-1.22705	0	0.999087	NaN	0	0	0.999612	NaN	0	Q9NSY0	NRBP2	Nuclear receptor-binding protein 2
18.9653	19.0694	18.9907	19.2745	18.7166	18.475	18.7249	18.5745	18.3699	18.1008	18.3333	18.5894	18.694	18.4664	18.1743	+		+	IR_Ctrl;shC8_Ctrl	anatomical structure development;asymmetric protein localization;biological regulation;cell communication;cell-cell signaling;cellular component assembly;cellular component organization;cellular component organization or biogenesis;cellular process;developmental process;establishment of localization;establishment of localization in cell;establishment of protein localization;establishment or maint…	binding;L27 domain binding;protein binding;protein domain specific binding	basolateral plasma membrane;cell junction;cell part;cell projection;cell-cell junction;cytoskeletal part;extracellular membrane-bounded organelle;extracellular organelle;extracellular region part;extracellular vesicular exosome;intracellular organelle part;intracellular part;macromolecular complex;membrane;membrane part;membrane-bounded organelle;membrane-bounded vesicle;MPP7-DLG1-LIN7 complex;ne…		2.56496	0.0587862	-0.452232	-2.35078	0.665582	0.398827	-0.213	-0.850508	2.38027	0.00542967	-0.593969	-2.55572	O14910	LIN7A	Protein lin-7 homolog A
12.1457	NaN	NaN	NaN	NaN	NaN	NaN	11.694	12.0175	12.0662	12.1105	11.9207	12.9093	12.192	12.506					amine transport;amino acid transmembrane transport;amino acid transport;anatomical structure development;bone development;carboxylic acid transport;cation transport;cellular process;developmental process;establishment of localization;ion transport;metal ion transport;monovalent inorganic cation transport;nitrogen compound transport;organic acid transport;organic substance transport;sodium ion tra…	active transmembrane transporter activity;amine transmembrane transporter activity;amino acid transmembrane transporter activity;carboxylic acid transmembrane transporter activity;organic acid transmembrane transporter activity;substrate-specific transmembrane transporter activity;substrate-specific transporter activity;transmembrane transporter activity;transporter activity	cell part;cytoplasmic part;Golgi apparatus;integral to membrane;intracellular membrane-bounded organelle;intracellular organelle;intracellular part;intrinsic to membrane;membrane part;membrane-bounded organelle;organelle		0	0.99614	-0.451712	0	0.577528	0.375946	-0.317256	-0.899905	0	0.999015	0.236307	0	Q9HBR0	SLC38A10	Solute carrier family 38 member 10
16.1584	16.1504	16.06	16.2003	15.7349	15.5739	15.7001	15.7557	16.0204	16.3567	16.2941	16.0396	16.217	16.5343	16.0183	+			IR_Ctrl	biosynthetic process;cellular biosynthetic process;cellular metabolic process;cellular process;chromosome segregation;cofactor biosynthetic process;cofactor metabolic process;iron-sulfur cluster assembly;metabolic process;metallo-sulfur cluster assembly;small molecule metabolic process		cell part;cytoplasm;cytoskeletal part;intracellular membrane-bounded organelle;intracellular non-membrane-bounded organelle;intracellular organelle;intracellular organelle part;intracellular part;macromolecular complex;membrane-bounded organelle;MMXD complex;non-membrane-bounded organelle;nuclear part;nucleoplasm;nucleus;organelle;organelle part;protein complex;spindle		3.96844	0.0220645	-0.451104	-3.00111	0.0448123	0.938736	0.0214432	0.0807652	0.19207	0.621088	0.0600309	0.269309	Q9Y3D0	CIAO2B	Cytosolic iron-sulfur assembly component 2B
15.1711	15.6524	15.3555	15.108	14.9779	14.7661	14.7548	14.9843	15.205	15.3011	15.31	15.2637	15.4459	15.4699	15.3348	+			IR_Ctrl	cellular component assembly;cellular component organization;cellular component organization or biogenesis;macromolecular complex assembly;macromolecular complex subunit organization;protein complex assembly;protein complex subunit organization;protein homooligomerization;protein oligomerization;viral reproduction	binding;protein binding;protein complex binding	cell part;cytoplasmic part;cytosol;intracellular membrane-bounded organelle;intracellular organelle;intracellular part;membrane-bounded organelle;nucleus;organelle		1.77122	0.0965823	-0.450976	-1.89712	0.808916	0.500553	-0.106507	-0.650709	0.167339	0.649719	0.0568266	0.245706	Q9NXV2	KCTD5	BTB/POZ domain-containing protein KCTD5
15.9592	16.2649	15.5809	16.2437	15.5797	15.512	15.8426	15.3144	16.0508	15.987	16.006	16.1615	16.1988	16.2854	16.1941					biological regulation;biosynthetic process;cell surface receptor linked signaling pathway;cellular biosynthetic process;cellular macromolecule biosynthetic process;cellular macromolecule metabolic process;cellular metabolic process;cellular nitrogen compound metabolic process;cellular process;cellular response to stimulus;intracellular receptor mediated signaling pathway;macromolecule biosyntheti…	armadillo repeat domain binding;beta-catenin binding;binding;chromatin binding;DNA binding;ligand-dependent nuclear receptor transcription coactivator activity;nucleic acid binding;protein binding;protein binding transcription factor activity;protein C-terminus binding;protein domain specific binding;regulatory region DNA binding;regulatory region nucleic acid binding;sequence-specific DNA bindin…	cell part;chromatin;chromosomal part;cytoplasm;intracellular membrane-bounded organelle;intracellular organelle;intracellular organelle part;intracellular part;membrane-bounded organelle;nuclear chromatin;nuclear chromosome part;nuclear part;nucleus;organelle;organelle part		1.22932	0.144894	-0.449965	-1.53328	2.58811	0.234789	-0.195357	-1.44587	0.57226	0.199559	0.197794	0.755098	Q9P1Z2	CALCOCO1	Calcium-binding and coiled-coil domain-containing protein 1
13.9474	15.5472	14.6093	14.8743	14.5861	14.1865	14.3297	14.0808	13.755	12.7922	12.1303	10.5055	13.8562	13.7439	14.2812			+	shC8_Ctrl	autophagic vacuole assembly;cellular component assembly;cellular component assembly at cellular level;cellular component organization;cellular component organization at cellular level;cellular component organization or biogenesis;cellular component organization or biogenesis at cellular level;cellular process;organelle assembly;organelle organization;vacuole organization	binding;enzyme binding;kinase binding;protein binding;protein kinase binding	Atg1p signaling complex;cell part;cytoplasmic part;cytosol;intracellular membrane-bounded organelle;intracellular organelle;intracellular part;macromolecular complex;membrane-bounded organelle;mitochondrion;organelle;pre-autophagosomal structure;protein complex;ULK1-ATG13-FIP200 complex		0.61006	0.283667	-0.448755	-1.0003	0.0652361	0.869598	-0.204209	-0.169602	0.8944	0.0293795	-1.64785	-1.59646	O75143	ATG13	Autophagy-related protein 13
15.4485	15.4533	15.1399	15.0788	14.8208	14.6597	14.9824	14.8636	15.3811	15.6622	15.7106	15.9746	16.0668	15.6063	16.0946	+		+	IR_Ctrl;shC8_Ctrl		1-phosphatidylinositol binding;binding;lipid binding;phosphatidylinositol binding;phosphatidylinositol-3,5-bisphosphate binding;phosphatidylinositol-3-phosphate binding;phosphatidylinositol-4-phosphate binding;phosphatidylinositol-5-phosphate binding;phospholipid binding	cell part;cytoplasmic part;cytosol;intracellular part;membrane		2.02011	0.0861388	-0.448498	-2.04135	1.10831	0.250091	-0.350925	-1.3567	2.32224	0.0051307	0.655434	2.61891	Q9HAU0	PLEKHA5	Pleckstrin homology domain-containing family A member 5
16.7693	16.8958	16.6731	16.4837	16.2735	16.2575	16.3499	16.1477	16.146	16.5186	16.4642	16.6922	16.5681	16.6779	16.5581	+			IR_Ctrl	biological regulation;cell cycle;cell cycle phase;cell cycle process;cell division;cellular component organization;cellular component organization at cellular level;cellular component organization or biogenesis;cellular component organization or biogenesis at cellular level;cellular macromolecule metabolic process;cellular metabolic process;cellular nitrogen compound metabolic process;cellular pr…	binding;calcium ion binding;cation binding;ion binding;metal ion binding	cell part;cell projection;centriole;centrosome;cilium;cytoplasmic part;cytoskeletal part;cytosol;intracellular;intracellular non-membrane-bounded organelle;intracellular organelle;intracellular organelle part;intracellular part;macromolecular complex;microtubule organizing center;microtubule organizing center part;non-membrane-bounded organelle;nonmotile primary cilium;nuclear part;nucleoplasm;nu…	Nucleotide excision repair	2.45703	0.0614724	-0.448322	-2.28337	1.1785	0.281755	-0.247804	-1.20379	0.377975	0.442542	-0.0813951	-0.420024	P41208	CETN2	Centrin-2
15.6044	15.6532	15.2822	15.8345	14.8875	15.4559	14.7133	15.528	14.795	14.0487	NaN	NaN	14.7584	NaN	15.0255			+	shC8_Ctrl	biological regulation;negative regulation of biological process;negative regulation of biosynthetic process;negative regulation of cellular biosynthetic process;negative regulation of cellular macromolecule biosynthetic process;negative regulation of cellular metabolic process;negative regulation of cellular process;negative regulation of gene expression;negative regulation of macromolecule biosy…	binding;cation binding;DNA binding;ion binding;metal ion binding;nucleic acid binding;nucleic acid binding transcription factor activity;protein binding transcription factor activity;regulatory region DNA binding;regulatory region nucleic acid binding;RNA polymerase II regulatory region DNA binding;RNA polymerase II regulatory region sequence-specific DNA binding;sequence-specific DNA binding;seq…	cell part;intracellular membrane-bounded organelle;intracellular organelle;intracellular part;membrane-bounded organelle;nucleus;organelle		0.983278	0.181522	-0.447414	-1.34122	0.446927	0.408043	-0.470163	-0.947276	1.67171	0.0100384	-0.701613	-2.41178	Q9Y4X4	KLF12	Krueppel-like factor 12
13.161	12.9331	12.5861	12.7672	12.8895	12.314	12.3575	12.0997	13.7474	13.0048	13.5297	12.7075	12.8611	13.1765	13.1029					cation transport;cellular process;divalent inorganic cation transport;divalent metal ion transport;establishment of localization;ion transport;metal ion transport;transition metal ion transport;transmembrane transport;transport;zinc ion transport	cation transmembrane transporter activity;ion transmembrane transporter activity;metal ion transmembrane transporter activity;substrate-specific transmembrane transporter activity;substrate-specific transporter activity;transmembrane transporter activity;transporter activity	cell part;integral to membrane;intrinsic to membrane;membrane part		1.12467	0.157731	-0.446643	-1.45163	1.03152	0.237575	0.465311	1.43363	0.250033	0.484311	0.100173	0.380334	Q9ULF5	SLC39A10	Zinc transporter ZIP10
16.4803	16.7073	16.0524	16.4718	16.1258	15.9802	15.7659	16.055	15.3473	15.8359	15.7827	15.9245	15.844	15.6871	15.9438			+	shC8_Ctrl	anatomical structure development;anatomical structure formation involved in morphogenesis;biological regulation;catabolic process;cell surface receptor linked signaling pathway;cellular catabolic process;cellular component movement;cellular macromolecule metabolic process;cellular metabolic process;cellular process;cellular response to chemical stimulus;cellular response to fibroblast growth fact…	adenyl nucleotide binding;adenyl ribonucleotide binding;ATP binding;ATPase activity;binding;catalytic activity;hydrolase activity;hydrolase activity, acting on acid anhydrides;hydrolase activity, acting on acid anhydrides, in phosphorus-containing anhydrides;lipid binding;microtubule motor activity;motor activity;nucleoside-triphosphatase activity;nucleotide binding;phosphatidylinositol binding;p…	cell part;cytoplasmic part;cytoskeletal part;early endosome;early endosome membrane;endosomal part;endosome;endosome membrane;intracellular membrane-bounded organelle;intracellular organelle;intracellular organelle part;intracellular part;kinesin complex;macromolecular complex;membrane;membrane-bounded organelle;microtubule;microtubule associated complex;organelle;organelle membrane;organelle par…		1.52887	0.116675	-0.44625	-1.73529	0.615551	0.427585	-0.194549	-0.788352	2.09417	0.00828818	-0.578115	-2.32634	A0A1B0GTU3;A0A1B0GVS8;Q96L93	KIF16B	Kinesin family member 16B;Kinesin family member 16B;Kinesin-like protein KIF16B
18.5534	18.3068	18.2455	18.1072	17.8524	17.904	17.9256	17.7513	17.6467	17.9662	17.4919	17.4892	17.919	17.8718	17.4469	+		+	IR_Ctrl;shC8_Ctrl	anatomical structure formation involved in morphogenesis;angiogenesis;biological adhesion;biological regulation;cell adhesion;cell differentiation;cell proliferation;cellular component organization;cellular component organization at cellular level;cellular component organization or biogenesis;cellular component organization or biogenesis at cellular level;cellular developmental process;cellular p…	binding;collagen binding;extracellular matrix binding;integrin binding;protein binding;protein complex binding;receptor binding	basement membrane;cell part;cytoplasmic part;extracellular matrix;extracellular matrix part;extracellular membrane-bounded organelle;extracellular organelle;extracellular region;extracellular region part;extracellular space;extracellular vesicular exosome;Golgi apparatus part;intracellular organelle part;intracellular part;membrane;membrane-bounded organelle;membrane-bounded vesicle;organelle;org…		2.34211	0.0685652	-0.444916	-2.21323	0.0363869	0.948714	0.0199011	0.0692037	2.15022	0.00655613	-0.621516	-2.43567	Q15582	TGFBI	Transforming growth factor-beta-induced protein ig-h3
14.4409	15.4552	14.2651	14.621	14.2696	14.1989	14.1329	14.4021	13.5975	13.7677	14.0376	13.7318	13.5628	14.0609	13.8998			+	shC8_Ctrl	cellular macromolecule metabolic process;cellular metabolic process;cellular nitrogen compound metabolic process;cellular process;macromolecule metabolic process;macromolecule modification;metabolic process;nitrogen compound metabolic process;nucleic acid metabolic process;nucleobase-containing compound metabolic process;primary metabolic process;pseudouridine synthesis;RNA metabolic process;RNA …	catalytic activity;intramolecular transferase activity;isomerase activity;pseudouridine synthase activity	cell part;cytoplasmic part;intracellular membrane-bounded organelle;intracellular organelle;intracellular part;membrane-bounded organelle;mitochondrion;organelle		0.82325	0.215812	-0.444689	-1.20297	0.0263262	0.964172	-0.0128891	-0.0484241	1.67527	0.00836862	-0.881748	-2.29351	Q96CM3	RPUSD4	Pseudouridylate synthase RPUSD4, mitochondrial
14.0706	13.4402	13.9017	13.7033	13.4639	13.0963	13.4439	NaN	NaN	12.9913	12.547	NaN	12.2224	11.81	13.3194			+	shC8_Ctrl		binding;cation binding;ion binding;metal ion binding;transition metal ion binding;zinc ion binding	cell part;intracellular		1.18377	0.149925	-0.444234	-1.53728	0.197356	0.652601	0.31849	0.452021	1.64077	0.00630009	-1.3283	-2.60673	Q96DX7	TRIM44	Tripartite motif-containing protein 44
14.9565	14.6281	14.9449	15.0185	13.557	14.7457	14.9375	14.5319	15.165	14.0636	13.998	14.3678	14.3068	14.2212	14.5781			+	shC8_Ctrl	biological regulation;biosynthetic process;blood coagulation;cell activation;cellular biosynthetic process;cellular macromolecule biosynthetic process;cellular macromolecule metabolic process;cellular metabolic process;cellular nitrogen compound metabolic process;cellular process;cellular response to abiotic stimulus;cellular response to external stimulus;cellular response to mechanical stimulus;…		cell part;contractile fiber part;cytoplasm;cytoplasmic part;cytosol;extracellular region;intracellular membrane-bounded organelle;intracellular organelle;intracellular organelle part;intracellular part;membrane-bounded organelle;nuclear part;nucleoplasm;nucleus;organelle;organelle part;sarcomere		0.670693	0.260393	-0.444004	-1.0595	0.0422989	0.928977	0.040366	0.094041	2.36979	0.00718996	-0.518525	-2.39864	Q5JVS0	HABP4	Intracellular hyaluronan-binding protein 4
14.0871	13.6269	13.731	14.3393	14.5087	13.0362	12.5252	13.9396	13.6426	13.2615	13.3276	13.6261	13.5182	13.5953	14.1862					cellular process;establishment of localization;establishment of localization in cell;establishment of protein localization;establishment of protein localization in Golgi;establishment of protein localization to organelle;Golgi vesicle transport;intracellular protein transport;intracellular transport;intra-Golgi vesicle-mediated transport;protein targeting;protein targeting to Golgi;protein transp…		cell part;cytoplasm;intracellular part		0.413853	0.390808	-0.443661	-0.772631	0.743247	0.321796	-0.320871	-1.04751	0.424974	0.249039	-0.214632	-0.661533	Q99666	RGPD5	RANBP2-like and GRIP domain-containing protein 5/6
14.5058	16.4016	14.4897	14.9878	14.8117	14.8878	14.5021	14.4105	14.4718	14.9293	15.0547	15.093	14.3295	14.8983	14.8655					biological regulation;cellular macromolecule metabolic process;cellular metabolic process;cellular process;cellular protein metabolic process;macromolecule metabolic process;macromolecule modification;metabolic process;positive regulation of biological process;positive regulation of cell communication;positive regulation of cellular process;positive regulation of response to stimulus;positive reg…	actin binding;binding;binding, bridging;cytoskeletal protein binding;protein binding;protein binding, bridging;SH3/SH2 adaptor activity;signaling adaptor activity	cell junction;cell part;cytoplasm;cytoplasmic membrane-bounded vesicle;cytoplasmic part;cytoplasmic vesicle;cytoskeletal part;cytoskeleton;early endosome;endosome;Golgi apparatus;intracellular membrane-bounded organelle;intracellular non-membrane-bounded organelle;intracellular organelle;intracellular organelle part;intracellular part;macromolecular complex;membrane;membrane-bounded organelle;mem…		0.423346	0.38667	-0.443222	-0.784521	0.030764	0.952614	0.0219954	0.0639786	0.255988	0.352455	-0.299652	-0.517515	A0A8Q3SIT1;Q68CX2;Q9BVN2	RUSC1	RUN and SH3 domain containing 1;RUN and SH3 domain containing 1;AP-4 complex accessory subunit RUSC1
14.5317	14.6808	14.3989	14.4706	13.8058	14.2384	14.0933	14.172	13.4776	13.8901	13.5917	13.7588	13.5528	13.4509	13.4161	+		+	IR_Ctrl;shC8_Ctrl	biosynthetic process;cellular biosynthetic process;cellular macromolecule metabolic process;cellular metabolic process;cellular nitrogen compound metabolic process;cellular process;cellular protein metabolic process;gene expression;macromolecule metabolic process;macromolecule modification;metabolic process;nitrogen compound metabolic process;nucleic acid metabolic process;nucleobase-containing c…	protein binding transcription factor activity;RNA polymerase II transcription cofactor activity;RNA polymerase II transcription factor binding transcription factor activity;transcription cofactor activity;transcription factor binding transcription factor activity	cell part;intracellular organelle part;intracellular part;macromolecular complex;mediator complex;nuclear part;nucleoplasm;nucleoplasm part;organelle part;protein complex		2.11618	0.0797043	-0.443108	-2.08467	0.331819	0.634625	0.10848	0.456826	4.23606	0.000542373	-0.975844	-4.93778	Q96G25	MED8	Mediator of RNA polymerase II transcription subunit 8
16.4525	16.0163	16.5891	16.3941	16.0666	15.9856	15.7951	15.8434	16.0615	16.3477	16.0481	16.719	16.4896	16.5303	16.1228					apoptosis;biological regulation;biosynthetic process;cell death;cellular biosynthetic process;cellular metabolic process;cellular nitrogen compound biosynthetic process;cellular nitrogen compound metabolic process;cellular process;coenzyme biosynthetic process;coenzyme metabolic process;cofactor biosynthetic process;cofactor metabolic process;death;flavin-containing compound biosynthetic process;…	adenyl nucleotide binding;adenyl ribonucleotide binding;ATP binding;binding;catalytic activity;cation binding;ion binding;kinase activity;metal ion binding;nucleotide binding;phosphotransferase activity, alcohol group as acceptor;purine nucleotide binding;purine ribonucleoside triphosphate binding;purine ribonucleotide binding;riboflavin kinase activity;ribonucleotide binding;transferase activity…	cell part;cytoplasm;cytoplasmic part;cytosol;intracellular membrane-bounded organelle;intracellular organelle;intracellular part;membrane-bounded organelle;mitochondrion;organelle	Riboflavin metabolism	1.72953	0.103765	-0.440372	-1.8527	0.911633	0.289399	-0.313031	-1.16525	0.237058	0.492221	0.102415	0.372656	Q969G6	RFK	Riboflavin kinase
18.4873	18.5033	18.3315	17.8162	17.9778	17.6017	17.719	18.0871	17.5564	17.944	17.6454	17.509	17.552	17.8549	17.8013			+	shC8_Ctrl	localization;macromolecule localization;protein localization;response to chemical stimulus;response to inorganic substance;response to metal ion;response to stimulus	binding;enzyme binding;protein binding	cell part;extracellular membrane-bounded organelle;extracellular organelle;extracellular region part;extracellular vesicular exosome;membrane;membrane-bounded organelle;membrane-bounded vesicle;organelle;vesicle		1.17432	0.1539	-0.43817	-1.47942	0.091263	0.887161	0.0359572	0.148447	1.79003	0.0107577	-0.605289	-2.13959	C9IZG4;O60888	CUTA	CutA divalent cation tolerance homolog;Protein CutA
14.6695	14.5038	14.661	14.3109	14.1663	14.0509	13.9437	14.2354	13.7434	14.0621	13.5724	13.6462	14.0645	13.949	13.7802	+		+	IR_Ctrl;shC8_Ctrl	cell cycle phase;cell cycle process;cell division;cellular component assembly;cellular component assembly at cellular level;cellular component organization;cellular component organization at cellular level;cellular component organization or biogenesis;cellular component organization or biogenesis at cellular level;cellular process;centrosome organization;cytoskeleton organization;microtubule cyto…		cell part;centrosome;cytoplasm;cytoplasmic part;cytoskeletal part;HAUS complex;intracellular non-membrane-bounded organelle;intracellular organelle;intracellular organelle part;intracellular part;macromolecular complex;microtubule;microtubule associated complex;microtubule organizing center;non-membrane-bounded organelle;organelle;organelle part;protein complex;spindle		2.20961	0.0733023	-0.437203	-2.12285	0.157817	0.797686	-0.0672944	-0.256714	2.78654	0.00358485	-0.676345	-3.00843	G3V541;Q9H6D7	HAUS4	HAUS augmin like complex subunit 4 (Fragment);HAUS augmin-like complex subunit 4
14.4212	14.7749	14.7605	14.5368	14.0884	14.2851	14.0669	14.3072	13.9727	13.9148	13.6569	13.6774	13.7879	13.9149	13.6524	+		+	IR_Ctrl;shC8_Ctrl	cell cycle phase;cell cycle process;cell division;cellular component assembly;cellular component assembly at cellular level;cellular component organization;cellular component organization at cellular level;cellular component organization or biogenesis;cellular component organization or biogenesis at cellular level;cellular process;centrosome organization;cytoskeleton organization;microtubule cyto…		cell part;centrosome;cytoplasm;cytoplasmic part;cytoskeletal part;HAUS complex;intracellular non-membrane-bounded organelle;intracellular organelle;intracellular organelle part;intracellular part;macromolecular complex;microtubule;microtubule associated complex;microtubule organizing center;non-membrane-bounded organelle;organelle;organelle part;protein complex;spindle		2.17955	0.0765919	-0.436473	-2.10474	0.354339	0.653899	0.0899517	0.432784	3.75406	0.00156223	-0.865215	-4.21263	O94927	HAUS5	HAUS augmin-like complex subunit 5
18.5497	18.3046	18.1948	17.8595	17.83	17.7888	17.7888	17.7609	16.8908	17.6767	17.0194	17.4593	17.5584	17.4869	17.332			+	shC8_Ctrl	actin cytoskeleton organization;actin filament bundle assembly;actin filament organization;actin filament-based process;anatomical structure morphogenesis;biological regulation;cell activation;cell activation involved in immune response;cell migration;cell motility;cellular component assembly;cellular component assembly at cellular level;cellular component disassembly;cellular component disassemb…	actin binding;actin filament binding;binding;calcium ion binding;cation binding;cytoskeletal protein binding;enzyme binding;GTPase binding;ion binding;metal ion binding;protein binding	actin cytoskeleton;actin filament;actin filament bundle;adherens junction;anchoring junction;cell junction;cell part;cell projection;cell projection membrane;cell projection part;cell-substrate adherens junction;cell-substrate junction;cytoplasm;cytoplasmic part;cytoskeletal part;cytoskeleton;cytosol;extracellular membrane-bounded organelle;extracellular organelle;extracellular region part;extrac…		1.63186	0.113013	-0.435027	-1.78318	0.572987	0.400926	-0.263501	-0.846864	2.64968	0.00362667	-0.76802	-3.06169	P13796	LCP1	Plastin-2
13.0723	NaN	10.0677	14.106	12.464	12.1133	11.3646	NaN	13.2074	12.7884	12.6433	13.0382	13.1533	12.9923	9.85824					biological regulation;carboxylic acid metabolic process;cellular ketone metabolic process;cellular lipid metabolic process;cellular metabolic process;cellular process;cellular response to stimulus;cellular response to stress;fatty acid metabolic process;lipid metabolic process;metabolic process;monocarboxylic acid metabolic process;organic acid metabolic process;oxoacid metabolic process;primary …	binding;catalytic activity;cation binding;dioxygenase activity;ion binding;metal ion binding;oxidoreductase activity	cell part;cytoplasmic part;intracellular organelle lumen;intracellular organelle part;intracellular part;membrane-enclosed lumen;mitochondrial matrix;mitochondrial part;organelle lumen;organelle part		0.127113	0.729	-0.434751	-0.321135	0.262108	0.543609	0.619196	0.584799	0.038335	0.860276	-0.154826	-0.10406	Q9BT30	ALKBH7	Alpha-ketoglutarate-dependent dioxygenase alkB homolog 7, mitochondrial
15.2696	15.5337	14.9403	15.2447	14.4782	14.7151	14.9314	15.1279	14.812	14.9656	15.065	13.9791	14.7995	13.9105	14.6147			+	shC8_Ctrl					1.23947	0.146	-0.433924	-1.52144	1.1494	0.221282	0.621582	1.67201	1.95437	0.00514627	-0.921115	-2.59829	I3L1F4	GLOD4	Glyoxalase domain containing 4
13.9272	14.4749	14.5028	14.3497	13.6457	13.9119	14.1655	13.7961	13.2173	12.8286	13.341	13.5336	12.6124	12.4762	13.5097			+	shC8_Ctrl	alcohol metabolic process;amine metabolic process;amino sugar metabolic process;aminoglycan biosynthetic process;aminoglycan metabolic process;biosynthetic process;carbohydrate biosynthetic process;carbohydrate metabolic process;carboxylic acid metabolic process;cellular biosynthetic process;cellular carbohydrate metabolic process;cellular ketone metabolic process;cellular macromolecule metabolic…	beta-galactoside alpha-2,3-sialyltransferase activity;catalytic activity;sialyltransferase activity;transferase activity;transferase activity, transferring glycosyl groups	cell part;cytoplasmic part;extracellular membrane-bounded organelle;extracellular organelle;extracellular region part;extracellular vesicular exosome;Golgi apparatus part;Golgi cisterna membrane;Golgi membrane;integral to Golgi membrane;integral to membrane;integral to organelle membrane;intracellular organelle part;intracellular part;intrinsic to Golgi membrane;intrinsic to membrane;intrinsic to…	Glycosaminoglycan biosynthesis - keratan sulfate;Glycosphingolipid biosynthesis - ganglio series;Glycosphingolipid biosynthesis - globo series;Mucin type O-Glycan biosynthesis	1.34153	0.135197	-0.433847	-1.59237	0.0968796	0.836486	0.0960206	0.208973	2.19137	0.00300923	-1.28069	-3.09944	Q11201	ST3GAL1	CMP-N-acetylneuraminate-beta-galactosamide-alpha-2,3-sialyltransferase 1
15.0539	15.9295	15.3188	15.3574	15.3376	14.7574	14.9485	14.8838	14.9137	14.0331	14.2189	14.285	15.0049	14.3054	14.4304			+	shC8_Ctrl	biological regulation;biosynthetic process;cell cycle arrest;cell cycle process;cell surface receptor linked signaling pathway;cellular biosynthetic process;cellular component organization;cellular component organization or biogenesis;cellular macromolecule metabolic process;cellular metabolic process;cellular nitrogen compound metabolic process;cellular process;cellular response to chemical stim…		cell part;cytoplasm;cytoplasmic part;cytosol;intracellular organelle part;intracellular part;nuclear part;nucleoplasm;organelle part	mTOR signaling pathway	1.00072	0.181544	-0.433072	-1.3419	0.148037	0.766488	-0.117866	-0.294212	1.96032	0.0052619	-0.908459	-2.59397	A0A0A0MR05;H3BM50;H3BN58;H3BPT1;H3BPU5;H3BR25;H3BSZ4;Q9BVC4	MLST8	Target of rapamycin complex subunit LST8;Target of rapamycin complex subunit LST8;Target of rapamycin complex subunit LST8 (Fragment);Target of rapamycin complex subunit LST8;Target of rapamycin complex subunit LST8;Target of rapamycin complex subunit LST8 (Fragment);Target of rapamycin complex subunit LST8 (Fragment);Target of rapamycin complex subunit LST8
15.5072	14.867	15.3627	14.141	14.3175	13.9472	15.3281	14.5538	14.2762	15.4948	15.6397	14.3355	15.0851	15.215	14.1007					cell cycle phase;cell cycle process;cell division;cellular component organization;cellular component organization at cellular level;cellular component organization or biogenesis;cellular component organization or biogenesis at cellular level;cellular macromolecule metabolic process;cellular metabolic process;cellular process;cellular protein metabolic process;macromolecule metabolic process;macro…		anaphase-promoting complex;cell part;cullin-RING ubiquitin ligase complex;cytoplasm;intracellular organelle part;intracellular part;macromolecular complex;nuclear part;nuclear ubiquitin ligase complex;organelle part;protein complex;ubiquitin ligase complex		0.459317	0.364279	-0.432838	-0.825172	0.404091	0.432904	0.45287	0.772554	0.28803	0.32107	-0.285413	-0.556537	Q96DE5	ANAPC16	Anaphase-promoting complex subunit 16
12.208	12.8863	12.9338	12.9403	12.4112	12.3832	12.7436	11.7003	10.7088	12.69	12.876	13.0842	NaN	13.1675	13.1593			+	shC8_Ctrl					0.75309	0.232357	-0.43253	-1.13094	0.685191	0.266165	-1.04538	-1.31662	0.913794	0.0629414	0.394877	1.26446	Q96H79	ZC3HAV1L	Zinc finger CCCH-type antiviral protein 1-like
14.2068	13.9624	NaN	13.3015	13.6824	12.7807	NaN	13.7106	NaN	15.1836	15.3306	14.897	14.9772	15.7615	15.1732			+	shC8_Ctrl	cell killing;defense response;defense response to bacterium;defense response to fungus;killing of cells of other organism;multi-organism process;response to bacterium;response to biotic stimulus;response to fungus;response to other organism;response to stimulus;response to stress	catalytic activity;hydrolase activity;peptidase activity	extracellular membrane-bounded organelle;extracellular organelle;extracellular region;extracellular region part;extracellular vesicular exosome;membrane-bounded organelle;membrane-bounded vesicle;organelle;vesicle		0.457308	0.366322	-0.432365	-0.851318	0.0644186	0.897476	0.0548503	0.138404	2.09764	0.0036623	1.37863	3.25655	P81605	DCD	Dermcidin
15.8683	15.2839	14.1145	15.2236	14.9696	14.6443	14.4227	14.7257	14.7227	14.6548	14.7266	14.6586	15.319	15.1845	15.0637					androgen receptor signaling pathway;biological regulation;biosynthetic process;catabolic process;cellular biosynthetic process;cellular catabolic process;cellular component organization;cellular component organization at cellular level;cellular component organization or biogenesis;cellular component organization or biogenesis at cellular level;cellular macromolecule biosynthetic process;cellular …	acetyltransferase activity;androgen receptor binding;binding;catalytic activity;cation binding;histone acetyltransferase activity;hormone receptor binding;ion binding;lysine N-acetyltransferase activity;metal ion binding;N-acetyltransferase activity;N-acyltransferase activity;nuclear hormone receptor binding;protein binding;protein binding transcription factor activity;receptor binding;repressing…	cell part;chromatin remodeling complex;chromosomal part;cytoplasmic part;cytosol;H4/H2A histone acetyltransferase complex;histone acetyltransferase complex;intracellular membrane-bounded organelle;intracellular non-membrane-bounded organelle;intracellular organelle;intracellular organelle part;intracellular part;macromolecular complex;membrane-bounded organelle;non-membrane-bounded organelle;NuA4…		0.519151	0.330831	-0.431994	-0.894141	1.04241	0.256508	-0.355031	-1.31626	0.0595644	0.811061	-0.0661416	-0.134195	E9PJI1;Q92993	KAT5	Histone acetyltransferase;Histone acetyltransferase KAT5
15.2404	15.0737	15.1877	15.2944	14.7207	14.662	14.6142	15.0767	14.9653	14.7959	14.8155	14.886	14.7172	14.7718	14.8274	+		+	IR_Ctrl;shC8_Ctrl	cellular process;establishment of localization;establishment of localization in cell;exocytosis;secretion;secretion by cell;transport;vesicle-mediated transport	catalytic activity;dipeptidase activity;exopeptidase activity;hydrolase activity;peptidase activity;peptidase activity, acting on L-amino acid peptides			2.01692	0.0883485	-0.43065	-2.00177	0.408467	0.710656	0.0582968	0.359803	3.27072	0.00607084	-0.398474	-2.49881	Q0VDG4	SCRN3	Secernin-3
13.7785	13.74	14.0397	13.736	13.786	13.2383	13.1528	13.3974	12.3441	13.3799	13.0959	13.1192	13.0852	NaN	13.6591			+	shC8_Ctrl	biological regulation;biosynthetic process;cellular biosynthetic process;cellular component assembly;cellular component organization;cellular component organization or biogenesis;cellular macromolecule biosynthetic process;cellular macromolecule metabolic process;cellular metabolic process;cellular nitrogen compound metabolic process;cellular process;cellular protein metabolic process;cellular re…	5'-3' DNA helicase activity;5'-3' RNA helicase activity;adenyl nucleotide binding;adenyl ribonucleotide binding;ATP binding;ATPase activity;ATPase activity, coupled;ATP-dependent 5'-3' DNA helicase activity;ATP-dependent 5'-3' RNA helicase activity;ATP-dependent DNA helicase activity;ATP-dependent helicase activity;ATP-dependent RNA helicase activity;binding;catalytic activity;cation binding;DNA …	axon;cell part;cell projection;cell projection part;cytoplasm;growth cone;intracellular membrane-bounded organelle;intracellular organelle;intracellular part;macromolecular complex;membrane;membrane-bounded organelle;neuron projection;nucleus;organelle;ribonucleoprotein complex;site of polarized growth		1.46105	0.124864	-0.429916	-1.6664	0.409692	0.447362	-0.347892	-0.755271	1.52841	0.0176601	-0.53568	-1.92877	A0A6Q8PGT6;P38935	IGHMBP2	Immunoglobulin mu DNA binding protein 2;DNA-binding protein SMUBP-2
15.1807	15.2566	15.6757	15.0252	14.7861	15.037	14.4984	15.1015	14.6324	14.2373	14.1836	13.9607	14.6033	14.3262	14.1588			+	shC8_Ctrl	biological regulation;cell cycle;cell cycle checkpoint;cell cycle phase;cell cycle process;cell division;cellular component organization;cellular component organization at cellular level;cellular component organization or biogenesis;cellular component organization or biogenesis at cellular level;cellular process;cellular response to stimulus;intracellular signal transduction;mitosis;mitotic cell …		cell part;chromosomal part;condensed chromosome kinetochore;cytoplasmic part;cytosol;intracellular non-membrane-bounded organelle;intracellular organelle;intracellular organelle part;intracellular part;kinetochore;macromolecular complex;non-membrane-bounded organelle;organelle;organelle part;protein complex		1.15181	0.158088	-0.428834	-1.45225	0.1706	0.765604	0.0888445	0.296345	2.71941	0.00181034	-1.02229	-3.47144	Q9H900	ZWILCH	Protein zwilch homolog
15.3539	15.9749	15.8236	16.1138	15.8399	NaN	14.5713	15.7558	13.2071	14.9368	15.0693	14.283	15.9507	NaN	14.9145			+	shC8_Ctrl		binding;nucleic acid binding;nucleotide binding			0.48424	0.350933	-0.427581	-0.864657	0.346268	0.456418	-0.64496	-0.739521	0.824342	0.047265	-0.767197	-1.39173	F5H0M7;Q2M296	MTHFSD	Methenyltetrahydrofolate synthase domain-containing protein
15.0318	15.4702	14.8064	14.447	14.7638	14.4171	14.425	14.4396	14.2755	14.8081	14.7957	14.4927	14.9724	15.1145	14.5494						binding;catalytic activity;methyltransferase activity;nucleic acid binding;transferase activity;transferase activity, transferring one-carbon groups			0.948237	0.195572	-0.427465	-1.2947	0.271682	0.627559	-0.155832	-0.466543	0.240757	0.431636	-0.156602	-0.430459	Q9NRN9	METTL5	rRNA N6-adenosine-methyltransferase METTL5
14.9037	15.2354	14.7727	14.7243	14.1119	14.4215	14.6613	14.7322	13.5679	14.4807	13.9822	14.117	14.8483	14.4908	14.5324			+	shC8_Ctrl	biological regulation;blood coagulation;cell activation;cellular process;cellular response to stimulus;coagulation;hemostasis;multicellular organismal process;platelet activation;regulation of biological process;regulation of biological quality;regulation of body fluid levels;regulation of cellular process;response to stimulus;signal transduction		adherens junction;anchoring junction;cell junction;cell part;cell projection;cell-substrate adherens junction;cell-substrate junction;cytoplasmic part;cytoskeleton;cytosol;focal adhesion;intracellular non-membrane-bounded organelle;intracellular organelle;intracellular part;lamellipodium;membrane;non-membrane-bounded organelle;organelle;plasma membrane		1.2474	0.146621	-0.427276	-1.51874	0.835361	0.267737	-0.486836	-1.27087	1.14245	0.0411783	-0.411918	-1.42566	Q7Z5R6	APBB1IP	Amyloid beta A4 precursor protein-binding family B member 1-interacting protein
16.6781	16.5432	16.4621	16.2491	16.0567	16.0026	16.1079	16.0566	15.2961	15.5774	15.6172	15.5295	15.2357	15.5076	15.4797	+		+	IR_Ctrl;shC8_Ctrl	anatomical structure homeostasis;biological regulation;biosynthetic process;cell cycle;cell cycle process;cellular biosynthetic process;cellular component organization;cellular component organization at cellular level;cellular component organization or biogenesis;cellular component organization or biogenesis at cellular level;cellular macromolecule biosynthetic process;cellular macromolecule meta…	binding;catalytic activity;cation binding;DNA primase activity;DNA-directed RNA polymerase activity;ion binding;metal ion binding;nucleotidyltransferase activity;RNA polymerase activity;transferase activity;transferase activity, transferring phosphorus-containing groups	cell part;intracellular organelle part;intracellular part;membrane;nuclear part;nucleoplasm;organelle part	DNA replication;Purine metabolism;Pyrimidine metabolism	2.44372	0.0687514	-0.427185	-2.2205	0.196313	0.788429	0.0588045	0.271103	4.04813	0.000533333	-1.04502	-4.91023	A0A5F9ZHB6;A0A9L9PXM3;P49642	PRIM1	DNA primase;DNA primase;DNA primase small subunit
16.4787	16.7436	16.7819	16.1364	16.0278	16.2757	16.0863	16.0444	16.4548	16.8042	16.5413	16.9689	16.6891	16.7816	16.695					activation of immune response;activation of innate immune response;anaphase-promoting complex-dependent proteasomal ubiquitin-dependent protein catabolic process;biological regulation;biosynthetic process;BMP signaling pathway;catabolic process;cell cycle;cell cycle checkpoint;cell cycle process;cell surface receptor linked signaling pathway;cellular biosynthetic process;cellular catabolic proces…	acid-amino acid ligase activity;adenyl nucleotide binding;adenyl ribonucleotide binding;ATP binding;binding;catalytic activity;ligase activity;ligase activity, forming carbon-nitrogen bonds;nucleotide binding;purine nucleotide binding;purine ribonucleoside triphosphate binding;purine ribonucleotide binding;ribonucleotide binding;small conjugating protein ligase activity;ubiquitin-protein ligase a…	cell part;cytoplasm;cytoplasmic part;cytosol;intracellular organelle part;intracellular part;macromolecular complex;nuclear part;nucleoplasm;organelle part;protein complex;ubiquitin ligase complex	Protein processing in endoplasmic reticulum;Ubiquitin mediated proteolysis	1.43319	0.126618	-0.426572	-1.64326	0.750686	0.401373	-0.183542	-0.845755	0.750723	0.125053	0.248505	0.945951	A0A087WW00;C9J9H9;P51668;Q9Y2X8	UBE2D1;UBE2D4;UBE2D1;UBE2D4	E2 ubiquitin-conjugating enzyme;E2 ubiquitin-conjugating enzyme;Ubiquitin-conjugating enzyme E2 D1;Ubiquitin-conjugating enzyme E2 D4
16.0197	15.5802	15.224	15.8014	15.6687	15.412	14.345	15.4945	15.5786	14.9413	15.2236	15.4709	14.6977	14.8034	15.4005			+	shC8_Ctrl			cell part;cytoplasmic part;Golgi apparatus part;Golgi membrane;integral to membrane;intracellular organelle part;intracellular part;intrinsic to membrane;membrane;membrane part;organelle membrane;organelle part		0.581283	0.304467	-0.426266	-0.958862	0.216974	0.676082	0.154727	0.40509	1.12446	0.031594	-0.563205	-1.55612	Q8TBQ9	TMEM167A	Protein kish-A
17.0885	16.9397	17.0871	17.405	16.935	16.8968	16.2688	16.7149	16.7199	16.9505	16.8637	16.3674	16.218	16.5021	16.7646			+	shC8_Ctrl					1.24243	0.147916	-0.426197	-1.5139	1.30162	0.229591	0.381652	1.53641	2.33563	0.0051772	-0.667055	-2.64765	Q6ZRK6	CCDC73	Coiled-coil domain-containing protein 73
17.6209	17.5525	17.1785	17.2516	16.9882	16.8833	17.0019	17.0261	15.9976	16.2023	16.1	17.6756	17.1424	16.2209	17.8303	+			IR_Ctrl		binding;lipid binding;phosphatidic acid binding;phosphatidylinositol binding;phosphatidylinositol-3,4-bisphosphate binding;phosphatidylinositol-3,5-bisphosphate binding;phosphatidylinositol-3-phosphate binding;phosphatidylinositol-4,5-bisphosphate binding;phosphatidylinositol-4-phosphate binding;phosphatidylinositol-5-phosphate binding;phospholipid binding			2.02044	0.0905618	-0.425988	-1.99359	1.30703	0.216519	-1.11733	-2.09732	0.189987	0.48153	-0.183558	-0.382888	Q86VW0	SESTD1	SEC14 domain and spectrin repeat-containing protein 1
15.5721	16.1958	15.764	15.4056	15.2244	15.2658	15.3002	15.4491	13.885	13.961	14.0552	14.0236	14.2995	14.115	13.6199			+	shC8_Ctrl	activation of immune response;activation of innate immune response;antigen processing and presentation;antigen processing and presentation of exogenous antigen;antigen processing and presentation of exogenous peptide antigen;antigen processing and presentation of exogenous peptide antigen via MHC class II;antigen processing and presentation of peptide antigen;antigen processing and presentation o…	catalytic activity;cysteine-type endopeptidase activity;cysteine-type peptidase activity;endopeptidase activity;hydrolase activity;peptidase activity;peptidase activity, acting on L-amino acid peptides	apical part of cell;cell part;cytoplasmic part;endosome;extracellular membrane-bounded organelle;extracellular organelle;extracellular region part;extracellular vesicular exosome;intracellular membrane-bounded organelle;intracellular organelle;intracellular organelle lumen;intracellular organelle part;intracellular part;late endosome;lysosomal lumen;lysosome;lytic vacuole;membrane-bounded organel…	Antigen processing and presentation;Lysosome	1.27046	0.14549	-0.424471	-1.53117	0.0986368	0.867557	-0.0474478	-0.172706	3.60637	0.000820513	-1.71987	-5.32903	Q99538	LGMN	Legumain
12.1012	12.4376	12.5242	12.3024	11.5583	12.4217	12.3273	11.3624	12.8435	12.9034	13.0796	12.9572	12.4726	12.4277	13.4721			+	shC8_Ctrl	cellular macromolecule metabolic process;cellular metabolic process;cellular nitrogen compound metabolic process;cellular process;macromolecule metabolic process;metabolic process;ncRNA metabolic process;ncRNA processing;nitrogen compound metabolic process;nucleic acid metabolic process;nucleobase-containing compound metabolic process;primary metabolic process;RNA metabolic process;RNA processing…	catalytic activity;endonuclease activity;endonuclease activity, active with either ribo- or deoxyribonucleic acids and producing 5'-phosphomonoesters;endoribonuclease activity;endoribonuclease activity, producing 5'-phosphomonoesters;hydrolase activity;hydrolase activity, acting on ester bonds;nuclease activity;ribonuclease activity;ribonuclease P activity;tRNA-specific ribonuclease activity	cell part;intracellular organelle part;intracellular part;macromolecular complex;multimeric ribonuclease P complex;nuclear part;nucleolar part;nucleolar ribonuclease P complex;organelle part;ribonuclease P complex;ribonucleoprotein complex	Ribosome biogenesis in eukaryotes;RNA transport	0.733311	0.239691	-0.423958	-1.10687	0.139401	0.783595	0.109779	0.27761	0.961051	0.0473383	0.491032	1.35871	Q969H6	POP5	Ribonuclease P/MRP protein subunit POP5
14.5841	NaN	NaN	13.5375	13.7351	13.1453	14.4129	13.2547	14.574	12.9089	13.5611	14.6558	NaN	12.6429	14.4507					biological regulation;cation homeostasis;cation transport;cellular cation homeostasis;cellular chemical homeostasis;cellular divalent inorganic cation homeostasis;cellular homeostasis;cellular ion homeostasis;cellular macromolecule metabolic process;cellular metabolic process;cellular process;cellular protein metabolic process;cellular zinc ion homeostasis;chemical homeostasis;cobalt ion transpor…	binding;cation binding;cation transmembrane transporter activity;divalent inorganic cation transmembrane transporter activity;inorganic cation transmembrane transporter activity;ion binding;ion transmembrane transporter activity;metal ion binding;metal ion transmembrane transporter activity;substrate-specific transmembrane transporter activity;substrate-specific transporter activity;transition me…	apical plasma membrane;cell part;cytoplasmic membrane-bounded vesicle;cytoplasmic part;cytoplasmic vesicle;cytoplasmic vesicle membrane;cytoplasmic vesicle part;Golgi apparatus;integral to membrane;integral to plasma membrane;intracellular membrane-bounded organelle;intracellular non-membrane-bounded organelle;intracellular organelle;intracellular organelle part;intracellular part;intrinsic to me…		0.322975	0.466188	-0.423816	-0.663652	0.105653	0.797401	-0.235113	-0.260574	0.0533427	0.806937	-0.144368	-0.142499	Q8TAD4	SLC30A5	Proton-coupled zinc antiporter SLC30A5
16.0563	15.5826	16.3706	16.4044	15.7827	15.5016	15.6591	15.7773	15.6875	15.3219	16.1518	15.1628	15.2653	14.9404	15.7387			+	shC8_Ctrl	biological regulation;cell cycle;cellular component organization;cellular component organization at cellular level;cellular component organization or biogenesis;cellular component organization or biogenesis at cellular level;cellular process;establishment of localization;establishment of protein localization;Golgi organization;mitotic cell cycle;negative regulation of biological process;negative …		cell part;cytoplasmic part;Golgi apparatus;Golgi apparatus part;Golgi membrane;intracellular membrane-bounded organelle;intracellular organelle;intracellular organelle part;intracellular part;membrane;membrane-bounded organelle;organelle;organelle membrane;organelle part		1.09426	0.163119	-0.423332	-1.40363	0.750665	0.291201	0.443611	1.15878	1.75931	0.00794953	-0.826661	-2.33428	A0A8Q3SHU6;A0A8Q3SHW7;A0A8Q3SI07;A0A8Q3SI18;A0A8Q3SIN9;A0A8Q3WKF9;A0A8Q3WKH3;A0A8Q3WLK9;C9J0V5;C9J9V9;G3V0G1;Q9BQQ3	GORASP1	Golgi reassembly stacking protein 1;Golgi reassembly stacking protein 1;Golgi reassembly stacking protein 1;Golgi reassembly stacking protein 1;Golgi reassembly stacking protein 1;Golgi reassembly stacking protein 1;Golgi reassembly stacking protein 1;Golgi reassembly stacking protein 1;Golgi reassembly stacking protein 1;Golgi reassembly stacking protein 1;Golgi reassembly stacking protein 1;Gol…
18.4739	18.6358	18.5191	18.3777	18.1204	18.0073	18.078	18.1105	17.2091	17.1104	16.9882	16.898	16.891	17.2042	16.7592	+		+	IR_Ctrl;shC8_Ctrl	axon guidance;biological adhesion;cell adhesion;cellular component assembly;cellular component disassembly;cellular component disassembly at cellular level;cellular component organization;cellular component organization at cellular level;cellular component organization or biogenesis;cellular component organization or biogenesis at cellular level;cellular process;chemotaxis;collagen catabolic proc…		cell part;collagen;cytoplasmic part;endoplasmic reticulum lumen;endoplasmic reticulum part;extracellular matrix;extracellular matrix part;extracellular membrane-bounded organelle;extracellular organelle;extracellular region;extracellular region part;extracellular space;extracellular vesicular exosome;intracellular organelle lumen;intracellular organelle part;intracellular part;macromolecular comp…	ECM-receptor interaction;Focal adhesion;Protein digestion and absorption	3.41295	0.0443333	-0.422599	-2.65182	0.618077	0.450966	0.164486	0.735392	5.15715	0	-1.56355	-7.50192	P12110	COL6A2	Collagen alpha-2(VI) chain
19.5267	19.7279	20.1183	19.5484	19.4411	19.8254	18.8923	19.0733	18.6089	NaN	18.528	18.7209	NaN	18.8041	18.5969			+	shC8_Ctrl			cell part;cytoplasm;cytoplasmic part;integral to membrane;intracellular membrane-bounded organelle;intracellular organelle;intracellular organelle part;intracellular part;intrinsic to membrane;macromolecular complex;membrane;membrane part;membrane-bounded organelle;microbody;microbody membrane;microbody part;mitochondrion;organelle;organelle membrane;organelle part;peroxisomal membrane;peroxisoma…	Peroxisome	0.855206	0.214341	-0.422313	-1.21332	0.711447	0.460303	-0.138849	-0.757285	2.74292	0.00188341	-1.02302	-3.79318	F5H4N4;Q9NR77	PXMP2	Peroxisomal membrane protein 2
18.258	18.1178	17.5252	17.7369	17.5325	17.642	17.418	17.3564	17.0137	17.2421	17.2612	17.361	17.5007	17.2109	17.3509			+	shC8_Ctrl	biological regulation;blood coagulation;cellular component assembly;cellular component organization;cellular component organization or biogenesis;cellular process;coagulation;endocytic recycling;endosome transport;establishment of localization;establishment of localization in cell;establishment of protein localization;establishment of protein localization in membrane;establishment of protein loca…	adenyl nucleotide binding;adenyl ribonucleotide binding;ATP binding;binding;calcium ion binding;cation binding;GTP binding;guanyl nucleotide binding;guanyl ribonucleotide binding;ion binding;metal ion binding;nucleic acid binding;nucleotide binding;purine nucleotide binding;purine ribonucleoside triphosphate binding;purine ribonucleotide binding;ribonucleotide binding	adherens junction;anchoring junction;cell junction;cell part;cell-substrate adherens junction;cell-substrate junction;cytoplasm;cytoplasmic membrane-bounded vesicle;cytoplasmic part;cytoplasmic vesicle;endocytic vesicle;endosomal part;endosome membrane;focal adhesion;intracellular membrane-bounded organelle;intracellular organelle;intracellular organelle part;intracellular part;membrane;membrane-…	Endocytosis	1.23857	0.149008	-0.422229	-1.50617	0.936191	0.36542	-0.183546	-0.933647	1.67159	0.0142454	-0.553568	-1.98437	Q9NZN3	EHD3	EH domain-containing protein 3
14.9969	15.5346	13.4099	15.1564	14.3427	14.2135	14.0109	14.8453	15.964	15.6576	15.6946	15.7643	15.495	15.7909	15.6685			+	shC8_Ctrl	amine catabolic process;amine metabolic process;carboxylic acid catabolic process;carboxylic acid metabolic process;catabolic process;cellular amine metabolic process;cellular amino acid catabolic process;cellular amino acid metabolic process;cellular catabolic process;cellular ketone metabolic process;cellular metabolic process;cellular nitrogen compound metabolic process;cellular process;metabo…	binding;catalytic activity;cation binding;coenzyme binding;cofactor binding;electron carrier activity;heme binding;ion binding;iron ion binding;metal ion binding;molybdenum ion binding;molybdopterin cofactor binding;oxidoreductase activity;oxidoreductase activity, acting on a sulfur group of donors;oxidoreductase activity, acting on a sulfur group of donors, oxygen as acceptor;sulfite oxidase act…	cell part;cytoplasmic part;intracellular organelle lumen;intracellular organelle part;intracellular part;membrane-enclosed lumen;mitochondrial intermembrane space;mitochondrial matrix;mitochondrial part;organelle envelope lumen;organelle lumen;organelle part	Sulfur metabolism	0.363786	0.431902	-0.421339	-0.700868	0.345685	0.653549	0.0924137	0.433605	0.981398	0.0303028	0.905195	1.57876	P51687	SUOX	Sulfite oxidase, mitochondrial
13.5668	13.922	13.9593	13.7929	13.6742	13.7688	13.4377	12.6767	NaN	NaN	NaN	NaN	10.9666	NaN	NaN					anatomical structure development;B cell activation;B cell differentiation;biological regulation;biosynthetic process;calcium-mediated signaling;cardiac muscle adaptation;cardiac muscle hypertrophy;cardiac muscle hypertrophy in response to stress;cell activation;cell development;cell differentiation;cellular biosynthetic process;cellular component organization;cellular component organization at ce…	activating transcription factor binding;alkali metal ion binding;binding;catalytic activity;cation binding;core promoter binding;deacetylase activity;DNA binding;enzyme binding;histone deacetylase activity;histone deacetylase activity (H3-K14 specific);histone deacetylase activity (H3-K9 specific);histone deacetylase binding;hydrolase activity;hydrolase activity, acting on carbon-nitrogen (but no…	A band;actomyosin;cell part;chromatin remodeling complex;contractile fiber part;cytoplasm;cytoplasmic part;cytoskeletal part;cytosol;histone deacetylase complex;intracellular membrane-bounded organelle;intracellular organelle;intracellular organelle part;intracellular part;macromolecular complex;membrane-bounded organelle;neuromuscular junction;nuclear part;nucleoplasm;nucleoplasm part;nucleus;or…		0.794461	0.228534	-0.420916	-1.15977	0	0.988575	NaN	0	0	1	-2.84365	0	A0A7I2SVS4;C9J0X4;C9J481;P56524	HDAC4	Histone deacetylase;histone deacetylase (Fragment);histone deacetylase (Fragment);Histone deacetylase 4
[truncated: 6,198 more rows]

## Sheet: Metabolic pathways
Log2 Fold Change shC8 vs Ctrl	OxPhos		Log2 Fold Change shC8 vs Ctrl	Glycolysis		Log2 Fold Change shC8 vs Ctrl	TCA Cycle		Log2 Fold Change shC8 vs Ctrl	Arachidonic metabolism		Log2 Fold Change shC8 vs Ctrl	Lipid metabolism		Log2 Fold Change shC8 vs Ctrl	Nucleotide metabolism
-1.62161	SDHD;SDHD;SDHD;;SDHD		0.50922	ALDH1A3		0.158736	ACO2		0.533883	AKR1C3		-1.34237	CEPT1		-1.45594	GFPT2
-1.16504	MT-ATP6		0.533883	AKR1C3		0.347727	ACO1		0.796143	PTGS2		-0.821158	ETNK1		-1.23043	HKDC1
-0.732245	SDHB		-0.380507	ENO2		-0.655071	DLD		-1.07638	CYP2U1		-0.438945	PLA2G15		-0.643641	PMM1
-0.718245	MT-ND4		0.408592	ACSS2		-0.488573	PDHA1		-0.617369	PLA2G4A		-0.5725	MGLL		0.293435	CCNH
-0.667319	SDHC		0.796143	PTGS2		0.209826	IDH3A		0.230911	CBR1		0.882843	SGPL1		0.919469	GALE
[truncated: 43 more rows]
